# Supplementary material for: Ancient DNA from the skeletons of Roopkund Lake reveals Mediterranean migrants in India
Source: Nat Commun. 2019 Aug 20;10:3670. doi: 10.1038/s41467-019-11357-9 (PMC6702210; doi:10.1038/s41467-019-11357-9)
Supplement: Supplementary file 5 — Supplementary Data 1 [file 41467_2019_11357_MOESM5_ESM.xlsx]

## Sheet: Sheet1
Supplementary Data 1. Summary of data for each library
Library ID	Individual ID	Skeletal Element	mg Powder Extracted	UDG treatment	mtDNA Coverage	mtDNA match to consensus 95% confidence intravel	Fraction of sequences in library mapping to hg19 (% Human)	Sequences generated for 1.24 million SNP enrichment experiment on this library (sometime a pool of libraries from the same sample that were enriched together)	Sequences aligning to the ~1.24 million SNP targets from this library specifically and passing the quality control filters	Sequences aligning to the ~1.24 million SNP targets from this library specifically and passing the quality control filters and removal of duplicates	Average coverage on autosomal SNP targets	Mean sequence length	Average damage rate in last nucleotide	Number of X-chr 1240K targets hit at least one	Number of Y-chr 1240K targets hit at least one	Genetic sex determination	SNPs for X-chromosome contamination estimation (ANGSD - only valid in males)	X-chr contamination estimate (only reported if a male with ≥200 available SNPs)	X-chr contamination Z-score (only reported if a male with ≥200 available SNPs)
S2868.E1.L3	I2868	bone (long bone)	74	partial	48.5	[0.984,0.997]	0.014	11119513	2027589	122875	0.1	52	0.048	1993	1547	M	26	..	..
S2868.E1.L4	I2868	bone (long bone)	74	partial	224	[0.995,1.000]	0.0098	11119513	849250	287724	0.24	57	0.039	4259	3457	M	118	..	..
S2868.E1.L5	I2868	bone (long bone)	74	partial	244	[0.995,1.000]	0.0118	11119513	940854	322726	0.27	56	0.038	4714	3704	M	147	..	..
S2869.E1.L2	I2869	bone (long bone)	82	partial	19.9	[0.985,0.996]	0.0357	6032892	2016903	66730	0.06	49	0.04	1170	827	M	19	..	..
S2869.E1.L3	I2869	bone (long bone)	82	partial	82.1	[0.991,0.999]	0.0126	17009649	2158212	223385	0.19	55	0.039	3623	2631	M	59	..	..
S2869.E1.L4	I2869	bone (long bone)	82	partial	121	[0.996,1.000]	0.0119	17009649	1841510	289455	0.24	56	0.04	4568	3510	M	114	..	..
S2869.E1.L5	I2869	bone (long bone)	82	partial	138	[0.998,1.000]	0.012	17009649	2404770	334213	0.28	56	0.039	5219	3887	M	136	..	..
S2870.E1.L2	I2870	bone (long bone)	75	partial	9.85	[0.954,0.968]	0.0167	5995947	825050	14533	0.01	47	0.019	489	6	F	..	..	..
S2870.E1.L4	I2870	bone (long bone)	75	partial	15	[0.895,0.930]	0.0244	5995947	1029738	22108	0.02	48	0.022	783	8	F	..	..	..
S2871.E1.L2	I2871	bone (long bone)	78	partial	85.8	[0.992,0.998]	0.0048	5301732	372266	116900	0.1	61	0.036	3716	24	F	..	..	..
S2871.E1.L3	I2871	bone (long bone)	78	partial	89.2	[0.990,0.997]	0.0048	5301732	420889	118789	0.1	60	0.035	3744	38	F	..	..	..
S2871.E1.L4	I2871	bone (long bone)	78	partial	89.1	[0.997,1.000]	0.0047	5301732	393559	119370	0.1	61	0.035	3595	14	F	..	..	..
S2871.E1.L5	I2871	bone (long bone)	78	partial	87	[0.991,0.998]	0.0045	5301732	346034	105691	0.09	62	0.035	3333	15	F	..	..	..
S2872.E1.L2	I2872	bone (long bone)	75	partial	125	[0.992,0.999]	0.0028	10224666	566428	58420	0.05	54	0.043	1774	28	F	..	..	..
S2872.E1.L3	I2872	bone (long bone)	75	partial	147	[0.996,1.000]	0.0029	10224666	461976	58016	0.05	53	0.042	1834	25	F	..	..	..
S2872.E1.L4	I2872	bone (long bone)	75	partial	166	[0.997,1.000]	0.0031	10224666	611640	68145	0.06	53	0.044	2145	22	F	..	..	..
S2872.E1.L5	I2872	bone (long bone)	75	partial	148	[0.998,1.000]	0.0026	10224666	522304	61199	0.05	54	0.043	1955	20	F	..	..	..
S3342.E1.L1	I3342	bone (long bone)	74	partial	767	[0.997,1.000]	0.0071	7964232	..	..	0.577	..	..	8629	6825	M	635	0.012827	2.39862
S3343.E1.L1	I3343	bone (long bone)	71	partial	277	[0.996,1.000]	0.0056	5187582	1496638	284686	0.223	49	0.04	6601	113	F	..	..	..
S3344.E1.L1	I3344	bone (long bone)	72	partial	274	[0.998,1.000]	0.0026	2819278	638883	131718	0.105	56	0.047	3782	56	F	..	..	..
S3345.E1.L1	I3345	bone (long bone)	84	partial	456	[0.993,0.999]	0.0561	11783241	4967542	1937728	1.547	59	0.035	18419	13909	M	2591	0.001525	1.10516
S3346.E1.L1	I3346	bone (long bone)	81	partial	239	[0.998,1.000]	0.0041	5950627	1834195	379529	0.304	59	0.036	5296	4283	M	223	0.007867	1.18784
S3348.E1.L1	I3348	bone (long bone)	84	partial	199	[0.995,1.000]	0.0062	20427301	6485452	528915	0.409	52	0.047	12508	134	F	..	..	..
S3349.E1.L1	I3349	bone (long bone)	71	partial	48.3	[0.991,1.000]	0.0037	10766163	1321005	169450	0.133	52	0.036	4311	67	F	..	..	..
S3350.E1.L1	I3350	bone (long bone)	86	partial	652	[0.991,0.998]	0.0308	16517355	3598210	1678683	1.349	58	0.042	15136	11594	M	2023	0.004087	2.34229
S3351.E1.L1	I3351	bone (long bone)	68	partial	59	[0.989,0.998]	0.006	2785416	231702	54587	0.044	58	0.027	857	728	M	12	..	..
S3352.E1.L1	I3352	bone (long bone)	71	partial	424	[0.995,1.000]	0.0167	12104478	4163969	1841207	1.476	55	0.04	14597	11491	M	2186	0.004041	2.28719
S3401.E1.L1	I3401	bone (long bone)	71	partial	400	[0.997,1.000]	0.0046	2894988	431790	62430	0.049	52	0.032	941	820	M	8	..	..
S3402.E1.L1	I3402	bone (long bone)	72	partial	58.9	[0.995,1.000]	0.0019	5622423	858598	147163	0.118	61	0.022	2133	1787	M	42	..	..
S3403.E1.L1	I3403	bone (long bone)	75	partial	379	[0.991,0.998]	0.0182	7398797	2442142	612164	0.492	61	0.027	7816	6322	M	483	0.004806	1.19993
S3404.E1.L1	I3404	bone (long bone)	71	partial	166	[0.992,0.999]	0.0401	11073408	4138463	1357402	1.077	53	0.024	12838	10090	M	1516	0.006401	2.43503
S3405.E1.L1	I3405	bone (long bone)	72	partial	272	[0.998,1.000]	0.0188	7381397	2504397	651687	0.514	53	0.034	11212	137	F	..	..	..
S3406.E1.L1	I3406	bone (long bone)	76	partial	114	[0.997,1.000]	0.0161	6053953	1863734	374125	0.295	51	0.04	4685	4083	M	190	..	..
S3407.E1.L1	I3407	bone (long bone)	78	partial	139	[0.969,0.982]	0.0112	5988158	403862	132088	0.105	54	0.06	1892	1594	M	36	..	..
S6934.E1.L1	I6934	bone (long bone)	68	partial	158	[0.998,1.000]	0.0339	13428277	2963834	1098783	0.861271	48	0.02	18715	289	F	..	..	..
S6935.E1.L1	I6935	bone (long bone)	71	partial	46.9	[0.988,1.000]	0.0165	82027471	18868781	827918	0.626898	46	0.041	21903	293	F	..	..	..
S6936.E1.L1	I6936	bone (long bone)	72	partial	84.6	[0.993,1.000]	0.034	15368050	3846314	1719398	1.371	57	0.024	19220	14074	M	2103	0.004532	2.39172
S6937.E1.L1	I6937	bone (long bone)	78	partial	476	[0.998,1.000]	0.0256	11910565	3133500	1060232	0.837191	56	0.046	23373	196	F	..	..	..
S6938.E1.L1	I6938	bone (long bone)	70	partial	103	[0.995,1.000]	0.0109	10203194	1972747	608760	0.481457	54	0.036	15400	205	F	..	..	..
S6939.E1.L1	I6939	bone (long bone)	79	partial	168	[0.996,1.000]	0.008	11237555	2281874	759544	0.604706	56	0.027	10611	8174	M	591	0.006436	1.54151
S6940.E1.L1	I6940	bone (long bone)	68	partial	93.8	[0.997,1.000]	0.0114	9618727	2172636	620288	0.48852	51	0.041	9515	6935	M	407	0.01466	2.02829
S6941.E1.L1	I6941	bone (long bone)	80	partial	79.9	[0.996,1.000]	0.0091	11436720	2127691	746696	0.589947	49	0.038	10203	7942	M	564	-0.000961	-0.415831
S6942.E1.L1	I6942	bone (long bone)	72	partial	60	[0.994,1.000]	0.0077	11779127	2144637	753477	0.602283	56	0.018	10553	8287	M	654	-0.000727	-0.294202
S6943.E1.L1	I6943	bone (long bone)	69	partial	74.5	[0.995,1.000]	0.007	4216785	676704	169505	0.133233	49	0.056	2943	2230	M	45	..	..
S6944.E1.L1	I6944	bone (long bone)	71	partial	176	[0.997,1.000]	0.0085	8582281	1507773	431249	0.339549	52	0.035	11627	126	F	..	..	..
S6945.E1.L1	I6945	bone (long bone)	73	partial	15.9	[0.986,1.000]	0.0069	4147891	685909	45135	0.034842	50	0.031	1710	14	F	..	..	..
S6946.E1.L1	I6946	bone (long bone)	90	partial	76.9	[0.997,1.000]	0.0047	81944962	6874715	446472	0.348969	47	0.035	6834	5273	M	219	-0.002114	-1.73329
S6947.E1.L1	I6947	bone (long bone)	70	partial	5.3	[0.911,0.952]	0.0502	4239939	1200815	34330	0.025971	51	0.012	630	440	M	5	..	..
S7035.E1.L1	I7035	bone (long bone)	78	partial	192	[0.996,1.000]	0.0077	13529481	2272109	718120	0.565213	54	0.033	16955	190	F	..	..	..
S7036.E1.L1	I7036	bone (long bone)	76	partial	606	[0.997,1.000]	0.009	11039742	1852847	471842	0.369595	52	0.054	7352	5589	M	209	0.005432	0.877954
