# Supplementary material for: Ancient DNA from the skeletons of Roopkund Lake reveals Mediterranean migrants in India
Source: Nat Commun. 2019 Aug 20;10:3670. doi: 10.1038/s41467-019-11357-9 (PMC6702210; doi:10.1038/s41467-019-11357-9)
Supplement: Supplementary file 6 — Supplementary Data 2 [file 41467_2019_11357_MOESM6_ESM.xlsx]

## Sheet: Sheet1
Supplementary Data 2: Pairwise FST values used in Figure 2c,d
Pairwise FST (Roopkund_A vs Test)				Pairwise FST (Roopkund_B vs Test)
Test	FST	SE		Test	FST	SE
Ansari	0.004	0.000641		Crete.DG	0.003	0.001417
Backward_Caste	0.004	0.000657		Albanian	0.004	0.000674
Baniya	0.004	0.000779		Balkans_BronzeAge	0.004	0.00068
Brahmin_Bhatt	0.004	0.000765		Greek	0.004	0.000444
Dhobi	0.004	0.000543		Italian_South	0.004	0.000847
India_Non-Zoroastrian_Hindu	0.004	0.0005		Tuscan.DG	0.004	0.001509
Maratha	0.004	0.000727		Jew_Turkish	0.005	0.000581
Bhumihar_Bihar	0.005	0.000573		Bergamo.DG	0.005	0.001462
Bhumihar_UP	0.005	0.000535		Armenia_MLBA	0.005	0.001316
Brahmin.DG	0.005	0.001301		Armenian.DG	0.005	0.001365
Chamar_UP	0.005	0.001355		Bulgarian	0.005	0.000547
GujaratiC	0.005	0.000643		Canary_Islander	0.005	0.001455
Jatav	0.005	0.000637		Corded_Ware_Czech	0.005	0.001367
Kshatriya_Durgvanshi	0.005	0.000779		Cypriot	0.005	0.000621
Kurmi_UP	0.005	0.000628		Druze.DG	0.005	0.001556
Lambadi	0.005	0.000643		Greek.DG	0.005	0.001472
Lingayath_Karnataka	0.005	0.000896		Mycenaean	0.005	0.001282
Meena	0.005	0.000746		Sicilian	0.005	0.000533
Nai	0.005	0.000726		Turkish	0.005	0.000449
Rajput	0.005	0.000938		Turkish.DG	0.005	0.001404
Scheduled_Caste_Karnataka	0.005	0.000653		Armenia_EBA	0.006	0.001265
Scheduled_Caste_Uttrakhand	0.005	0.000735		Armenian	0.006	0.000552
Shiya	0.005	0.000563		Beaker_Northern_Italy	0.006	0.001492
Sindhi_MP	0.005	0.000659		Bulgarian.DG	0.006	0.001426
Agarwal	0.006	0.000433		Greek_WGA	0.006	0.000488
BEB.SG	0.006	0.000426		Italian_North	0.006	0.00049
Bengali	0.006	0.000575		LchashenMetsamor.SG	0.006	0.003234
Bengali.DG	0.006	0.001432		Lebanese	0.006	0.000613
Brahmin_Tiwari	0.006	0.000465		Lebanese_Christian	0.006	0.00057
Brahmin_Vaidik	0.006	0.000442		Lebanese_Muslim	0.006	0.000525
Chaurasia	0.006	0.000554		Maltese	0.006	0.000598
Coorghi	0.006	0.000648		Spanish.DG	0.006	0.001355
Gaud_Karnataka	0.006	0.000922		TSI.SG	0.006	0.000452
GujaratiA	0.006	0.000798		Varna	0.006	0.004606
GujaratiB	0.006	0.000686		Beaker_Central_Europe	0.007	0.000502
ITU.SG	0.006	0.000417		Adygei.DG	0.007	0.001585
Jew_Cochin	0.006	0.000465		Alan.SG	0.007	0.001106
Kurmi_MP	0.006	0.000916		Beaker_Southern_France	0.007	0.001539
Kuruba	0.006	0.000665		Bell_Beaker_Iberia	0.007	0.024803
Manjhi_MP	0.006	0.000974		Jordanian	0.007	0.000568
Muslim_Karnataka	0.006	0.00063		Romanian	0.007	0.000564
Muslim_Kashmiri	0.006	0.000549		Spanish	0.007	0.000467
Muthuliar	0.006	0.00077		Syrian	0.007	0.000583
Muthuraja	0.006	0.000935		Ain_Touta_WGA	0.008	0.000954
Naidu	0.006	0.000577		Anatolia_MLBA.SG	0.008	0.001308
Paravar	0.006	0.000556		Armenian_WGA	0.008	0.001017
PJL.SG	0.006	0.000415		Assyrian	0.008	0.000565
Relli.DG	0.006	0.001409		Balkans_Chalcolithic	0.008	0.000706
Sikh_Jatt	0.006	0.00043		Croatian	0.008	0.000584
Silawat	0.006	0.000988		Czech_EBA	0.008	0.0007
Srivastava	0.006	0.000635		French	0.008	0.000484
STU.SG	0.006	0.000418		French.DG	0.008	0.00086
Tharu_UP	0.006	0.000897		Hungarian	0.008	0.000515
Yadav_UP	0.006	0.000982		IBS.SG	0.008	0.000468
Brahmin_Catholic	0.007	0.000475		Iranian	0.008	0.00048
Brahmin_Catholic_Kumta	0.007	0.000861		Iranian.DG	0.008	0.001482
Brahmin_Catholic_Mangalore	0.007	0.00081		Iran_Non-Zoroastrian_Fars	0.008	0.000517
Brahmin_Uttrakhand	0.007	0.000633		Jew_Ashkenazi	0.008	0.000617
Dogra	0.007	0.00066		Jordanian.DG	0.008	0.000985
Gaud_Telangana	0.007	0.000755		Kumyk	0.008	0.00059
Kapu.DG	0.007	0.001388		Lezgin.DG	0.008	0.001442
Koli	0.007	0.000742		Abkhasian	0.009	0.000598
Lodhi	0.007	0.000509		Balaton_Lasinja_CA	0.009	0.001021
Mala.DG	0.007	0.000944		Czech	0.009	0.000592
MPS_Patient	0.007	0.000581		Czech_MN	0.009	0.001952
Pal	0.007	0.000701		Europe_LNBA	0.009	0.000539
Punjabi	0.007	0.000563		German	0.009	0.000592
Punjabi.DG	0.007	0.000773		Hungarian.DG	0.009	0.001446
Rathwa	0.007	0.000686		Hungary_LCA	0.009	0.001606
Tanti	0.007	0.001465		Jew_Moroccan	0.009	0.000695
Yadav_Rajasthan	0.007	0.000889		Malak_Preslavets	0.009	0.001642
Bhilala	0.008	0.000959		Russian.DG	0.009	0.001489
Bink	0.008	0.000938		Scotland_CA_EBA	0.009	0.001097
Brahmin_Haryana	0.008	0.001377		Scotland_MBA	0.009	0.001228
Brahmin_Karnataka	0.008	0.000783		Abkhasian.DG	0.01	0.001521
Changpa	0.008	0.001528		Jew_Iraqi	0.01	0.000688
Dhokkali	0.008	0.001468		Adygei	0.01	0.000537
Dudhekula	0.008	0.000834		Balkar	0.01	0.000617
Ediga	0.008	0.000933		Bavaria_Early_Medieval.SG	0.01	0.000682
GIH.SG	0.008	0.000424		BedouinA	0.01	0.000493
Kunabi	0.008	0.000688		Druze	0.01	0.000467
Lohar	0.008	0.001421		England_IA.SG	0.01	0.001477
Madiga	0.008	0.000999		England_MBA	0.01	0.000639
Madiga.DG	0.008	0.001398		English	0.01	0.000627
Mala	0.008	0.000494		Europe_EN	0.01	0.000564
Panta_Kapu	0.008	0.000484		Georgian	0.01	0.000593
Sah_Obc	0.008	0.000996		Levant_BA	0.01	0.001349
Shani_Sc	0.008	0.000956		Lezgin	0.01	0.000607
Sindhi.DG	0.008	0.001457		Ossetian	0.01	0.000586
Sugali	0.008	0.000789		Palestinian	0.01	0.000464
Vishwabrahmin	0.008	0.000502		Palestinian.DG	0.01	0.001042
Bhil	0.009	0.000571		QC_Baden_LCA	0.01	0.00878
Brahmin_Catholic_Goa	0.009	0.000802		Tisza_LN	0.01	0.001911
Chamada	0.009	0.000967		Anatolia_EBA.SG	0.011	0.001581
Chamar_Haryana	0.009	0.000797		Baden_LCA	0.011	0.000775
Chaudhary	0.009	0.000798		Balkans_Neolithic	0.011	0.000618
Dushadh	0.009	0.000688		Beaker_Iberia	0.011	0.000759
Gamit	0.009	0.000991		Bell_Beaker_Germany	0.011	0.006477
Ghasia	0.009	0.000763		Canaanite_MBA_Lebanon.SG	0.011	0.001011
GujaratiD	0.009	0.000698		Chechen	0.011	0.000636
Khatri	0.009	0.000958		Egyptian	0.011	0.000514
Mahadeo_Koli	0.009	0.000703		England_ancient	0.011	0.000853
Patel	0.009	0.000614		Georgian.DG	0.011	0.001497
Pathan.DG	0.009	0.001355		Icelandic.DG	0.011	0.001563
Reddy_Telangana	0.009	0.000588		Irish_Ulster	0.011	0.000745
Relli	0.009	0.001344		LBK_EN	0.011	0.000964
Satnami	0.009	0.000684		Netherlands_BA	0.011	0.002166
Sindhi_Pakistan	0.009	0.000492		North_Ossetian.DG	0.011	0.001545
Syon	0.009	0.000973		Peloponnese_Neolithic	0.011	0.000911
Brahmin_UP	0.01	0.000605		Polish	0.011	0.000538
Chauhan	0.01	0.000783		Protoboleraz_LCA	0.011	0.001086
Dawoodi	0.01	0.001595		Saxon.SG	0.011	0.000796
Gond_Raj	0.01	0.001373		Scotland_LBA	0.011	0.001074
Jew_AP	0.01	0.000959		Scottish	0.011	0.000556
Kshatriya_Aquikula	0.01	0.000807		TDLN	0.011	0.000925
Muslim_Bihar	0.01	0.000808		Ukrainian	0.011	0.000634
Pandit	0.01	0.000757		Vinca_MN	0.012	0.001896
PPD_Patient	0.01	0.000483		VolgaTatars.DG	0.012	0.00177
Thakur	0.01	0.000531		ALPc_MN	0.012	0.000811
Adi_Dravider	0.011	0.000541		Beaker_Britain	0.012	0.000594
Garasia	0.011	0.000838		Belarusian	0.012	0.000595
Hallaki	0.011	0.000573		CEU.SG	0.012	0.000504
Jogi	0.011	0.000613		England_CA_EBA	0.012	0.000705
Kalinga	0.011	0.001057		English.DG	0.012	0.001605
Oswal_Jain	0.011	0.000822		Europe_MNChL	0.012	0.000666
Pathan	0.011	0.000501		GBR.SG	0.012	0.000511
Shah	0.011	0.000782		HungarianScythian.SG	0.012	0.001387
Tadvi	0.011	0.001038		Iran_ChL	0.012	0.001143
Tajiks.DG	0.011	0.00116		Irish	0.012	0.000563
Yadava.DG	0.011	0.001589		Jew_Georgian	0.012	0.000647
Jain	0.012	0.00106		Jew_Iranian	0.012	0.00063
Kolcha	0.012	0.000765		Jew_Tunisian	0.012	0.000673
Nadar	0.012	0.00051		LBK_Austria	0.012	0.000799
Sch_caste_TN	0.012	0.000795		Norwegian	0.012	0.000638
Scheduled_Caste_Haryana	0.012	0.000847		Poland_BA	0.012	0.001472
Balochi.DG	0.013	0.001488		Sardinian	0.012	0.000526
Brahmin_Nepal	0.013	0.000841		Sardinian.DG	0.012	0.000882
Burusho	0.013	0.000493		Shetlandic	0.012	0.000662
Kallar	0.013	0.000474		Sorb	0.012	0.000655
Panika_Jharkhand	0.013	0.000842		Spanish_North	0.012	0.000774
Arunthatiar1	0.014	0.000543		Starcevo_EN	0.012	0.001881
Arunthatiar2	0.014	0.00078		Starcevo_EN_all	0.012	0.001979
Brahui.DG	0.014	0.001584		Mordovian	0.013	0.000596
Chakkiliyan	0.014	0.000506		Anatolia_N	0.013	0.000583
Gugavellalar	0.014	0.000869		Anatolia_Ottoman.SG	0.013	0.004128
Havik	0.014	0.00079		Assyrian_WGA	0.013	0.000792
Indumalayali	0.014	0.000769		Icelandic	0.013	0.000612
Kol	0.014	0.000722		Levant_ChL	0.013	0.00072
Lohana	0.014	0.001637		Minoan_Lasithi	0.013	0.001067
UBR.SG	0.014	0.000584		Nogai	0.013	0.000627
Warli	0.014	0.001023		Yemeni	0.013	0.000655
Burusho.DG	0.015	0.001457		Tiszapolgar_ECA	0.014	0.001758
Kamboj	0.015	0.000493		Armenia_ChL	0.014	0.001151
Korava	0.015	0.000787		Basque.DG	0.014	0.001635
Wan	0.015	0.001096		Finnish.DG	0.014	0.001096
Yadav_Pondicherry	0.015	0.00055		Georgian_WGA	0.014	0.001548
Balochi	0.016	0.000513		Iranian_Bandari	0.014	0.000646
Budagajangam	0.016	0.001186		Jew_Libyan	0.014	0.000607
Chipi	0.016	0.000892		Kangju.SG	0.014	0.001191
Gond_MP	0.016	0.000582		LBKT_MN	0.014	0.001267
Kotwalia	0.016	0.000793		Libyan	0.014	0.000777
Lohra	0.016	0.000758		Minoan_Odigitria	0.014	0.005049
Oraon	0.016	0.000564		Orcadian	0.014	0.000595
Sahariya_UP	0.016	0.001532		Russian	0.014	0.000546
Mohli	0.017	0.00076		Shia_Iranian_Hyderabad	0.014	0.000822
RAJ.SG	0.017	0.000611		Yamnaya_Ukraine	0.014	0.005408
Turkmens.DG	0.017	0.001616		YemenHighlands	0.014	0.000499
Yerukali	0.017	0.000691		YemenNorthwest	0.014	0.000512
Anatolia_Ottoman.SG	0.018	0.004109		Basque	0.015	0.000535
Brahui	0.018	0.000534		England_N	0.015	0.000829
Kipchak.SG	0.018	0.002079		Estonian.DG	0.015	0.001578
Vysya	0.018	0.000484		HallstattBylany.SG	0.015	0.003778
Korku	0.019	0.001526		Orcadian.DG	0.015	0.00155
Makrani	0.019	0.000542		PUR.SG	0.015	0.000483
Manjhi_Jharkhand	0.019	0.00076		Saudi	0.015	0.000659
Tajik	0.019	0.000643		Tajik.DG	0.015	0.001675
Uzbek	0.019	0.000578		Ukraine_Eneolithic	0.015	0.001274
Gond_Chattisgarh	0.02	0.000793		Estonian	0.016	0.000664
Iranian_Bandari	0.02	0.000608		Brahui.DG	0.016	0.001592
Koya	0.02	0.000648		Finnish	0.016	0.000712
Minero	0.02	0.000547		Globular_Amphora	0.016	0.000997
Tharu_Uttrakhand	0.02	0.000898		Lithuanian	0.016	0.000628
Turkmen	0.02	0.000691		Tajik	0.016	0.000689
Uygur.DG	0.02	0.001567		Tajiks.DG	0.016	0.001202
Kanjad	0.021	0.000683		Tunisian	0.016	0.000621
Lingayath_TN	0.021	0.001027		Wusun.SG	0.016	0.001545
Makrani.DG	0.021	0.001528		C_Iberia_CA	0.017	0.001608
Nogai	0.021	0.000603		Germany_MN	0.017	0.041058
Sahariya_MP	0.021	0.00067		Iberia_Chalcolithic	0.017	0.000871
Unetice_EBA.SG	0.021	0.028529		Iberia_EN	0.017	0.001934
Yanidi	0.021	0.001002		Jew_Yemenite	0.017	0.000648
Hojo	0.022	0.00106		Kurd_WGA	0.017	0.001611
India_Zoroastrian	0.022	0.000577		Makrani	0.017	0.000547
Irula.DG	0.022	0.001856		Scotland_N	0.017	0.000588
Khairwar	0.022	0.000749		Steppe_MLBA	0.017	0.000803
Nomad_IA.SG	0.022	0.001519		Wales_N	0.017	0.002967
Tajik.DG	0.022	0.001603		Balochi	0.018	0.000549
Uyghurs.DG	0.022	0.001157		Bulgaria_Neolithic	0.018	0.002193
Uzbeks.DG	0.022	0.001151		Pathan	0.018	0.000555
Wusun.SG	0.022	0.001482		Yemenite_Jew.DG	0.018	0.001582
Hazaras.SG	0.023	0.001809		Khatri	0.019	0.001075
Kondakamari	0.023	0.000563		FIN.SG	0.019	0.000543
SaltovoMayaki.SG	0.023	0.018639		OutCentralSaka.SG	0.019	0.005078
Santhal	0.023	0.000653		Pathan.DG	0.019	0.001444
Shia_Iranian_Hyderabad	0.023	0.000865		Beaker_The_Netherlands	0.02	0.000882
TianShanHun.SG	0.023	0.000592		Brahui	0.02	0.000551
Uygur	0.023	0.000663		Kazakh_His.SG	0.02	0.023584
Batudi	0.024	0.000732		Makrani.DG	0.02	0.00153
Bhumij_Jharkhand	0.024	0.000924		SE_Iberia_CA	0.02	0.012333
Bhumij_Orissa	0.024	0.000681		Shaigi_WGA	0.02	0.001127
Didayi	0.024	0.001086		Turkmen	0.02	0.000705
Handigodu	0.024	0.000568		Turkmens.DG	0.02	0.001805
Hazara	0.024	0.000589		Scotland_Neolithic	0.021	0.012029
Iranian	0.024	0.000544		Baltic_LN	0.021	0.00135
Iranian.DG	0.024	0.001539		Balochi.DG	0.021	0.001541
Iran_Non-Zoroastrian_Fars	0.024	0.000582		CLM.SG	0.021	0.000512
Kangju.SG	0.024	0.001156		India_Zoroastrian	0.021	0.000616
Kanwar	0.024	0.000891		Q_Koros_EN	0.021	0.015678
Karluk.SG	0.024	0.002119		YemenDesert2	0.021	0.000567
Kondh_TN	0.024	0.00077		Andronovo.SG	0.022	0.00361
Kumhar	0.024	0.00055		Anatolia_EBA	0.022	0.001995
LchashenMetsamor.SG	0.024	0.003185		Baltic_BA	0.022	0.000866
OutCentralSaka.SG	0.024	0.004905		Bashkirs.DG	0.022	0.001286
Baiswar	0.025	0.00095		Chuvash	0.022	0.000695
Bashkirs.DG	0.025	0.001196		Iran_Zoroastrian	0.022	0.000594
Ho_Orissa	0.025	0.000585		Moroccan	0.022	0.000645
Kandha	0.025	0.000738		Sarmatian.SG	0.022	0.001233
Malayan	0.025	0.000846		Sindhi.DG	0.022	0.001593
Munda	0.025	0.001099		Turkish_Balikesir	0.022	0.000957
Turk.SG	0.025	0.001985		Unetice_EBA.SG	0.022	0.025646
Ain_Touta_WGA	0.026	0.001011		Blatterhole_MN	0.023	0.002115
Andronovo.SG	0.026	0.003722		Dogra	0.023	0.000813
Armenia_MLBA	0.026	0.001418		GujaratiA	0.023	0.000958
Baniyas	0.026	0.000622		Levant_N	0.023	0.001412
Bharia	0.026	0.000725		Sindhi_Pakistan	0.023	0.000632
Oddari	0.026	0.000986		Tagar.SG	0.023	0.000961
Porja	0.026	0.001085		Kipchak.SG	0.024	0.00229
Birhor	0.027	0.000938		Nomad_IA.SG	0.024	0.001617
CentralSaka.SG	0.027	0.001188		Q_Vinca_MN	0.024	0.007223
Gorait	0.027	0.000659		Russia_Early_Sarmatian.SG	0.024	0.00956
Karasuk.SG	0.027	0.000868		YemenDesert	0.024	0.000614
Kharia	0.027	0.000597		Muslim_Kashmiri	0.025	0.000699
Kumyk	0.027	0.000712		Steppe_EMBA	0.025	0.000708
Kurumans	0.027	0.000869		Burusho.DG	0.025	0.001566
Muslim_Jat	0.027	0.001085		Kamboj	0.025	0.00061
Newar	0.027	0.00081		Mezhovskaya.SG	0.025	0.002609
Pattapu_Kapu	0.027	0.000931		Yadav_Rajasthan	0.025	0.001088
Russia_IA.SG	0.027	0.001182		Baniya	0.026	0.000994
TomskTatars.DG	0.027	0.001812		Bell_Beaker_France	0.026	0.016307
Turkish.DG	0.027	0.001481		Bhumihar_Bihar	0.026	0.000763
Vadde	0.027	0.001395		Brahmin_Haryana	0.026	0.001546
VolgaTatars.DG	0.027	0.001758		Brahmin_Tiwari	0.026	0.000659
Yamnaya_Ukraine	0.027	0.005103		Burbur_WGA	0.026	0.000813
Adygei.DG	0.028	0.001604		Lohana	0.026	0.001712
Alan.SG	0.028	0.001154		Pandit	0.026	0.000918
Dharikhar	0.028	0.001442		Saharawi.DG	0.026	0.00155
Iran_ChL	0.028	0.00117		Sikh_Jatt	0.026	0.000595
Irula	0.028	0.000609		TianShanHun.SG	0.026	0.000692
Karakalpaks.DG	0.028	0.001213		Uzbek	0.026	0.000724
Lepenski_Vir	0.028	0.002977		Hungary_BA	0.027	0.001634
Lezgin.DG	0.028	0.001497		Bhumihar_UP	0.027	0.000697
Mawasi	0.028	0.001006		Burusho	0.027	0.000616
Sonkar	0.028	0.00089		Kshatriya_Durgvanshi	0.027	0.000953
Turkish	0.028	0.000545		Namazga_CA.SG	0.027	0.002168
Armenia_EBA	0.029	0.001359		Rajput	0.027	0.001096
Balkar	0.029	0.000664		TianShanSaka.SG	0.027	0.001071
Gujjar	0.029	0.001153		Yadav_UP	0.027	0.001138
Kathodi	0.029	0.000962		Brahmin_Uttrakhand	0.028	0.0008
Lezgin	0.029	0.0007		GujaratiB	0.028	0.000845
Ossetian	0.029	0.000657		Shiya	0.028	0.000812
Tagar.SG	0.029	0.000966		Uzbeks.DG	0.028	0.001332
VLR.SG	0.029	0.000705		BedouinB	0.029	0.000662
Adygei	0.03	0.000618		Mozabite	0.029	0.000601
Baiga	0.03	0.001229		Backward_Caste	0.03	0.000903
Chuvash	0.03	0.000676		Roopkund_A	0.03	0.000891
Corded_Ware_Czech	0.03	0.001428		Brahmin.DG	0.03	0.001444
Hazara.DG	0.03	0.001945		Brahmin_Bhatt	0.031	0.001004
Mohali	0.03	0.000602		Bell_Beaker_England	0.031	0.024068
Panika_MP	0.03	0.000937		Mozabite.DG	0.031	0.001846
Parhaiya	0.03	0.000887		PJL.SG	0.031	0.000609
Pasi	0.03	0.00125		TomskTatars.DG	0.031	0.00188
Roopkund_B	0.03	0.000891		Saharawi	0.032	0.000874
Russia_Early_Sarmatian.SG	0.03	0.009825		Brahmin_UP	0.032	0.000806
TianShanSaka.SG	0.03	0.000994		Karasuk.SG	0.032	0.000947
Armenian.DG	0.031	0.001485		Turk.SG	0.032	0.002052
Bestha	0.031	0.001034		Algerian	0.033	0.000742
Chechen	0.031	0.000689		Brahmin_Karnataka	0.033	0.001041
IrtyshBarabinskTatars1.DG	0.031	0.001834		Brahmin_Nepal	0.033	0.000996
Konda_Kamara	0.031	0.001807		Brahmin_Vaidik	0.033	0.000651
North_Ossetian.DG	0.031	0.001615		GujaratiC	0.033	0.000898
Abkhasian.DG	0.032	0.001504		Jew_Cochin	0.033	0.000702
Asur	0.032	0.000665		Uygur.DG	0.033	0.00178
Bhunjiya	0.032	0.000943		India_Non-Zoroastrian_Hindu	0.034	0.000755
CLM.SG	0.032	0.000523		Bink	0.034	0.001116
Jordanian	0.032	0.000711		Chamar_UP	0.034	0.00162
Kurchas	0.032	0.001093		Muslim_Karnataka	0.034	0.000883
Lebanese	0.032	0.000708		Uyghurs.DG	0.034	0.001352
Magar	0.032	0.000587		Kurmi_UP	0.035	0.000896
Mezhovskaya.SG	0.032	0.002466		Nai	0.035	0.000982
Poland_BA	0.032	0.001524		Ansari	0.035	0.000931
PUR.SG	0.032	0.000535		CentralSaka.SG	0.035	0.001324
Russian.DG	0.032	0.001576		Chamar_Haryana	0.035	0.00099
Sarmatian.SG	0.032	0.001159		Coorghi	0.035	0.000895
Syrian	0.032	0.00076		Karluk.SG	0.035	0.002296
Yemeni	0.032	0.00075		Meena	0.035	0.000998
Abkhasian	0.033	0.000701		Muslim_Jat	0.035	0.001155
Armenian	0.033	0.000709		PPNB	0.035	0.009008
Beaker_Britain	0.033	0.000661		Srivastava	0.035	0.000879
Beaker_Central_Europe	0.033	0.000625		Agarwal	0.036	0.000651
Bondo	0.033	0.001665		Brahmin_Catholic	0.036	0.000696
Czech_EBA	0.033	0.000758		Brahmin_Catholic_Goa	0.036	0.001013
Europe_LNBA	0.033	0.000648		GIH.SG	0.036	0.000626
Halba	0.033	0.00088		Kurmi_MP	0.036	0.001161
Lebanese_Muslim	0.033	0.000683		Maratha	0.036	0.001012
Namazga_CA.SG	0.033	0.002138		Brahmin_Catholic_Kumta	0.037	0.001052
Rajbanshi	0.033	0.000659		Brahmin_Catholic_Mangalore	0.037	0.00101
Scotland_MBA	0.033	0.001275		Punjabi.DG	0.037	0.001096
Assyrian	0.034	0.000714		Russia_IA.SG	0.037	0.001352
Bell_Beaker_Germany	0.034	0.006221		Chaurasia	0.037	0.000818
Crete.DG	0.034	0.001509		Dawoodi	0.037	0.001769
England_CA_EBA	0.034	0.000716		Jatav	0.037	0.000936
Georgian	0.034	0.000691		Tharu_UP	0.037	0.001171
Jordanian.DG	0.034	0.001167		UBR.SG	0.037	0.000754
Mordovian	0.034	0.000686		Uygur	0.037	0.000855
Russian	0.034	0.000629		Lambadi	0.038	0.000972
Scotland_CA_EBA	0.034	0.001094		Punjabi	0.038	0.000848
Altais.DG	0.035	0.001865		Thakur	0.038	0.000798
Armenian_WGA	0.035	0.001131		Aleut	0.039	0.000945
Balkans_BronzeAge	0.035	0.000921		Dhobi	0.039	0.00085
Beaker_Southern_France	0.035	0.001584		Gaud_Karnataka	0.039	0.001251
BedouinA	0.035	0.000614		Havik	0.039	0.001004
Bulgarian	0.035	0.000692		Hazaras.SG	0.039	0.002036
Bulgarian.DG	0.035	0.001476		Scheduled_Caste_Uttrakhand	0.039	0.001047
Druze.DG	0.035	0.001643		Shah	0.04	0.001092
England_MBA	0.035	0.000737		Bengali.DG	0.04	0.001598
Greek.DG	0.035	0.001559		Eritrea	0.04	0.001168
Kazakhs.DG	0.035	0.001779		GujaratiD	0.04	0.000961
Scotland_LBA	0.035	0.001143		Hazara	0.04	0.000769
Steppe_EMBA	0.035	0.000677		Kuruba	0.04	0.000963
Ukraine_Eneolithic	0.035	0.001354		Lingayath_Karnataka	0.04	0.001219
YemenDesert2	0.035	0.000618		Oswal_Jain	0.04	0.001116
Albanian	0.036	0.000795		Panta_Kapu	0.04	0.000731
Cypriot	0.036	0.000728		Patel	0.04	0.000906
Egyptian	0.036	0.000618		Silawat	0.04	0.001262
England_IA.SG	0.036	0.001518		Sindhi_MP	0.04	0.001021
Georgian.DG	0.036	0.001567		Syon	0.04	0.001264
Georgian_WGA	0.036	0.001567		STU.SG	0.041	0.000684
Greek	0.036	0.000603		Karakalpaks.DG	0.041	0.001437
Italian_South	0.036	0.000906		Muthuliar	0.041	0.001064
Jew_Turkish	0.036	0.000742		BEB.SG	0.041	0.000684
Kyrgyz	0.036	0.000731		BedouinB.DG	0.041	0.002471
Kyrgyz.DG	0.036	0.001065		Bengali	0.041	0.000887
Lebanese_Christian	0.036	0.000728		France_MLN	0.041	0.001597
Netherlands_BA	0.036	0.002156		ITU.SG	0.041	0.000681
Palestinian	0.036	0.000602		Lohar	0.041	0.001671
Sicilian	0.036	0.00072		Pal	0.041	0.00094
Tuscan.DG	0.036	0.001599		Ediga	0.042	0.001238
Ukrainian	0.036	0.000746		Jain	0.042	0.001272
Balkans_MP_Neolithic	0.037	0.007445		Jogi	0.042	0.00088
Baltic_LN	0.037	0.0013		Manjhi_MP	0.042	0.001295
Bavaria_Early_Medieval.SG	0.037	0.000786		Minero	0.042	0.000724
Belarusian	0.037	0.000702		MPS_Patient	0.042	0.000881
Bergamo.DG	0.037	0.001576		Muslim_Bihar	0.042	0.001138
Canary_Islander	0.037	0.001621		Naidu	0.042	0.0009
Croatian	0.037	0.000714		Sah_Obc	0.042	0.001246
England_ancient	0.037	0.000931		Gaud_Telangana	0.043	0.00102
Finnish	0.037	0.000751		Lodhi	0.043	0.000791
Finnish.DG	0.037	0.001202		MXL.SG	0.043	0.000659
Greek_WGA	0.037	0.000672		RAJ.SG	0.043	0.000808
Hungarian	0.037	0.000639		Reddy_Telangana	0.043	0.000835
Hungarian.DG	0.037	0.00151		Saami.DG	0.043	0.002124
Icelandic.DG	0.037	0.001578		Dhokkali	0.044	0.001729
Jew_Georgian	0.037	0.000775		Dushadh	0.044	0.001048
Jew_Iranian	0.037	0.000772		Gujjar	0.044	0.001249
Jew_Iraqi	0.037	0.000831		Muthuraja	0.044	0.001278
Maltese	0.037	0.000749		Tlingit.DG	0.044	0.002024
Meddari	0.037	0.001364		Chamada	0.045	0.00132
Nomad_Med.SG	0.037	0.000975		Hazara.DG	0.045	0.002168
Palestinian.DG	0.037	0.001151		IrtyshBarabinskTatars1.DG	0.045	0.001981
Romanian	0.037	0.000707		Kalinga	0.045	0.001293
Saxon.SG	0.037	0.000861		Kapu.DG	0.045	0.001708
Steppe_MLBA	0.037	0.000907		Paravar	0.045	0.000871
Armenia_ChL	0.038	0.001191		PPD_Patient	0.045	0.000762
Assyrian_WGA	0.038	0.000878		Rathwa	0.045	0.001059
Bell_Beaker_France	0.038	0.015227		Relli.DG	0.045	0.001731
Czech	0.038	0.000733		Scheduled_Caste_Haryana	0.045	0.001114
French	0.038	0.000613		Scheduled_Caste_Karnataka	0.045	0.001015
French.DG	0.038	0.000942		Steppe_Eneolithic	0.045	0.002515
German	0.038	0.000737		Iran_N	0.046	0.002158
Italian_North	0.038	0.000678		Kalash	0.046	0.000785
Jew_Ashkenazi	0.038	0.000774		Kshatriya_Aquikula	0.046	0.001122
Polish	0.038	0.000652		Wan	0.046	0.001301
Scottish	0.038	0.000641		Afar_WGA	0.047	0.000916
TSI.SG	0.038	0.00062		Bhilala	0.047	0.001315
Druze	0.039	0.000634		Dudhekula	0.047	0.001108
English	0.039	0.000729		Jew_Ethiopian	0.047	0.000868
Estonian	0.039	0.000721		Satnami	0.047	0.001026
HungarianScythian.SG	0.039	0.00147		Shani_Sc	0.047	0.001266
IBS.SG	0.039	0.000623		Vishwabrahmin	0.047	0.000777
Iran_Zoroastrian	0.039	0.000671		Yadava.DG	0.047	0.001761
Irish	0.039	0.000681		Madiga.DG	0.048	0.001673
Irish_Ulster	0.039	0.000799		Azeri_WGA	0.048	0.001591
Jew_Moroccan	0.039	0.000835		Bhil	0.048	0.000937
Kalash	0.039	0.00068		Chaudhary	0.048	0.001097
Levant_BA	0.039	0.001461		CHG	0.048	0.002337
Libyan	0.039	0.000839		Gamit	0.048	0.001338
Norwegian	0.039	0.000726		Kazakhs.DG	0.048	0.002049
Palliyar	0.039	0.000612		Mahadeo_Koli	0.048	0.001034
Shetlandic	0.039	0.000754		Mansi.DG	0.048	0.001839
Sorb	0.039	0.00076		Nadar	0.048	0.000852
Spanish	0.039	0.000622		Relli	0.048	0.001713
Spanish.DG	0.039	0.00142		Hallaki	0.049	0.000912
Tunisian	0.039	0.000746		Kallar	0.049	0.000744
XiongNu_WE.SG	0.039	0.002556		Kunabi	0.049	0.00102
Aleut	0.04	0.000828		Tanti	0.049	0.001706
Anatolia_EBA.SG	0.04	0.001656		Aleut_Tlingit	0.05	0.001472
Anatolia_MLBA.SG	0.04	0.001373		Arunthatiar2	0.05	0.001061
Beaker_The_Netherlands	0.04	0.000977		Budagajangam	0.05	0.001392
Canaanite_MBA_Lebanon.SG	0.04	0.001107		Changpa	0.05	0.001778
CEU.SG	0.04	0.000626		Ghasia	0.05	0.001111
Estonian.DG	0.04	0.001559		Koli	0.05	0.001125
FIN.SG	0.04	0.000606		Korava	0.05	0.001077
GBR.SG	0.04	0.000622		Madiga	0.05	0.001302
Icelandic	0.04	0.000733		Mala.DG	0.05	0.001245
Juang	0.04	0.000664		Sugali	0.05	0.001169
Khasi	0.04	0.001658		Yadav_Pondicherry	0.05	0.000835
Mansi.DG	0.04	0.00169		Garasia	0.051	0.001158
Orcadian	0.04	0.000715		Gond_Raj	0.051	0.001677
Orcadian.DG	0.04	0.001655		Mala	0.051	0.000884
Teleuts.DG	0.04	0.001895		Adi_Dravider	0.052	0.000886
Turkish_Balikesir	0.04	0.001006		Chauhan	0.052	0.001216
Beaker_Northern_Italy	0.041	0.001702		Kalash.DG	0.052	0.002414
Mycenaean	0.041	0.001467		Kanjad	0.052	0.000983
YemenHighlands	0.041	0.000676		Tadvi	0.052	0.001419
YemenNorthwest	0.041	0.000648		Sch_caste_TN	0.053	0.001132
English.DG	0.042	0.001664		XiongNu_WE.SG	0.053	0.002715
ILA.SG	0.042	0.000786		Ukraine_Neolithic	0.054	0.001013
Jew_Tunisian	0.042	0.000878		Yerukali	0.054	0.001013
Kurd_WGA	0.042	0.001662		Altais.DG	0.055	0.002044
Lithuanian	0.042	0.00073		Indumalayali	0.055	0.001112
MXL.SG	0.042	0.000606		Jew_AP	0.055	0.001325
Saudi	0.042	0.000812		Kolcha	0.055	0.001121
Tlingit.DG	0.042	0.001807		Kyrgyz	0.055	0.000993
Iran_N	0.043	0.00208		Chakkiliyan	0.056	0.000838
Jew_Libyan	0.043	0.00076		Chipi	0.056	0.001144
Moroccan	0.043	0.000683		Latvia_MN	0.056	0.001274
Baltic_BA	0.044	0.000896		Mansi	0.056	0.001008
Even	0.044	0.000809		Arunthatiar1	0.057	0.000859
Kalash.DG	0.044	0.002296		Baniyas	0.057	0.000916
Spanish_North	0.044	0.000958		Kyrgyz.DG	0.057	0.001293
Aleut_Tlingit	0.045	0.001218		Nomad_Med.SG	0.057	0.001092
Altaian	0.045	0.000895		Panika_Jharkhand	0.057	0.001163
Basque.DG	0.045	0.001711		Tharu_Uttrakhand	0.057	0.00112
Jew_Yemenite	0.045	0.000815		Vysya	0.057	0.000824
Shaigi_WGA	0.045	0.001191		Warli	0.057	0.001454
Tubalar.DG	0.045	0.001988		Baiswar	0.058	0.001149
Varna	0.045	0.004534		Gugavellalar	0.058	0.001209
Beaker_Iberia	0.046	0.000899		Kol	0.058	0.001094
Burmese	0.046	0.000802		Kotwalia	0.058	0.001139
Karakhanid.SG	0.046	0.002218		Teleuts.DG	0.058	0.002115
Malak_Preslavets	0.046	0.001823		Ukraine_Mesolithic	0.058	0.001314
Mansi	0.046	0.00082		Newar	0.059	0.00106
Narikuruvar	0.046	0.001033		Karakhanid.SG	0.059	0.002349
Tubalar	0.046	0.000669		Lingayath_TN	0.059	0.001227
Bell_Beaker_Iberia	0.047	0.024899		Sahariya_UP	0.06	0.001801
HallstattBylany.SG	0.047	0.003743		VLR.SG	0.06	0.000959
Yemenite_Jew.DG	0.047	0.001646		Yanidi	0.06	0.001291
Adiyan	0.048	0.00147		Even	0.061	0.000964
Basque	0.048	0.000693		Gond_MP	0.061	0.00094
Hungary_LCA	0.048	0.001719		Irula.DG	0.061	0.00209
Kalmyks.DG	0.048	0.001973		Tubalar	0.062	0.000837
Burbur_WGA	0.049	0.000873		Mohli	0.062	0.001146
Pulliyar	0.049	0.000725		Tubalar.DG	0.062	0.002153
Saharawi.DG	0.049	0.001575		Vadde	0.062	0.001639
Balkans_Chalcolithic	0.05	0.00091		Baltic_MN_CCC	0.063	0.006027
Kalmyk	0.05	0.000862		Lohra	0.063	0.001094
Levant_ChL	0.05	0.000905		Pattapu_Kapu	0.063	0.001178
Steppe_Eneolithic	0.05	0.002498		Kumhar	0.064	0.000872
Peloponnese_Neolithic	0.051	0.001087		Oddari	0.064	0.001263
Protoboleraz_LCA	0.051	0.001256		Oraon	0.064	0.000954
Saami.DG	0.051	0.002002		Oromo	0.064	0.001122
Sardinian	0.051	0.000732		Pasi	0.064	0.001412
Sardinian.DG	0.051	0.001076		Sahariya_MP	0.064	0.00101
Tisza_LN	0.051	0.001997		Sonkar	0.064	0.001167
YemenDesert	0.051	0.000742		Korku	0.065	0.00183
Baden_LCA	0.052	0.001003		Aleut.DG	0.066	0.002396
Balaton_Lasinja_CA	0.052	0.001211		Altaian	0.066	0.001111
Burmese.DG	0.052	0.001622		Dharikhar	0.066	0.001647
Czech_MN	0.052	0.002083		Bestha	0.067	0.001276
Europe_MNChL	0.052	0.000863		EHG	0.067	0.001725
Selkup	0.052	0.000804		Kurumans	0.067	0.0012
Aleut.DG	0.053	0.002101		Manjhi_Jharkhand	0.067	0.001126
ALPc_MN	0.053	0.001027		Somali	0.067	0.000833
Anatolia_EBA	0.053	0.002044		Magar	0.068	0.000859
Eritrea	0.053	0.001096		Malayan	0.068	0.001206
Mozabite	0.053	0.000703		Gond_Chattisgarh	0.069	0.001167
QC_Baden_LCA	0.053	0.009248		Khairwar	0.069	0.001062
SE_Iberia_CA	0.053	0.012574		Koya	0.069	0.001049
Sherpa	0.053	0.001312		Batudi	0.07	0.001072
Bulgaria_Neolithic	0.054	0.002201		Handigodu	0.07	0.00094
Europe_EN	0.054	0.000805		Hojo	0.07	0.001363
Globular_Amphora	0.054	0.001113		Kathodi	0.07	0.001312
LBK_EN	0.054	0.001173		Kondakamari	0.07	0.000967
Minoan_Lasithi	0.054	0.001255		Kondh_TN	0.07	0.001162
Mozabite.DG	0.054	0.001896		Rajbanshi	0.07	0.000954
Saharawi	0.054	0.000902		Selkup	0.07	0.001009
Starcevo_EN	0.054	0.002003		Baltic_EMN_Narva	0.071	0.001306
Starcevo_EN_all	0.054	0.002027		Bhumij_Jharkhand	0.071	0.001252
TDLN	0.054	0.00113		Gorait	0.071	0.000985
Vinca_MN	0.054	0.002019		Kanwar	0.071	0.001215
Balkans_Neolithic	0.055	0.000844		Santhal	0.071	0.001024
England_N	0.055	0.001035		Bharia	0.072	0.001041
Hakki_Pikki	0.055	0.00101		Bhumij_Orissa	0.072	0.001047
Iberia_Chalcolithic	0.055	0.001035		Irula	0.072	0.000966
LBKT_MN	0.055	0.001367		Latvia_HG	0.072	0.001076
Malay	0.055	0.000863		Panika_MP	0.072	0.001212
Scotland_N	0.055	0.000828		Siddi_Karnataka	0.072	0.001587
Algerian	0.056	0.000808		Birhor	0.073	0.001291
CentralSteppe_EMBA.SG	0.056	0.002059		Didayi	0.073	0.001405
Dungan.DG	0.056	0.001913		Ho_Orissa	0.073	0.00097
Iberia_EN	0.056	0.002045		Kandha	0.073	0.001087
LBK_Austria	0.056	0.00105		Kurchas	0.073	0.001288
Malaikuarvar	0.056	0.001293		Mawasi	0.073	0.001326
Wales_N	0.056	0.003042		Munda	0.073	0.001457
Afar_WGA	0.057	0.000867		Porja	0.073	0.001412
Anatolia_N	0.057	0.000849		Russia_LBA.SG	0.073	0.010976
Bell_Beaker_England	0.057	0.024399		CentralSteppe_EMBA.SG	0.074	0.002233
BIR.SG	0.057	0.0009		Cree.DG	0.074	0.002196
Siddi_Karnataka	0.057	0.001607		Meddari	0.074	0.00154
Tiszapolgar_ECA	0.057	0.001733		Iron_Gates_HG	0.075	0.001024
Tuvinian	0.057	0.000848		Kalmyk	0.075	0.001105
BedouinB	0.058	0.000745		Kharia	0.075	0.000975
Blatterhole_MN	0.058	0.002123		Okunevo_EMBA.SG	0.075	0.001068
CHG	0.058	0.002334		Chilote	0.076	0.001833
C_Iberia_CA	0.058	0.001808		Kalmyks.DG	0.076	0.002236
Kusunda	0.058	0.000942		Mohali	0.076	0.000991
Q_Koros_EN	0.058	0.015572		Iran_Ganj_Dareh_Neolithic_published	0.077	0.010121
Tu.DG	0.058	0.001662		Ojibwa	0.077	0.001051
Cambodian	0.059	0.000916		Baiga	0.078	0.001489
Jew_Ethiopian	0.059	0.000787		Bondo	0.078	0.001909
Minoan_Odigitria	0.059	0.005132		Botai.SG	0.078	0.001622
Nomad_HP.SG	0.059	0.0022		Halba	0.078	0.00124
Okunevo_EMBA.SG	0.059	0.000924		Konda_Kamara	0.078	0.002077
Thai.DG	0.059	0.001709		SHG	0.078	0.001364
Buryats.DG	0.06	0.002016		Khasi	0.079	0.001882
Levant_N	0.06	0.001463		Narikuruvar	0.079	0.001208
Thai	0.06	0.000918		Bhunjiya	0.08	0.001259
Achary	0.061	0.002574		Natufian	0.08	0.003354
Hungary_BA	0.061	0.001715		Parhaiya	0.08	0.001252
Barela	0.062	0.001438		Asur	0.081	0.001039
Cree.DG	0.062	0.001925		Baltic_Mesolithic	0.082	0.008429
Nomad_Hun-Sarmatian.SG	0.062	0.002761		Cree	0.082	0.001171
Tu	0.062	0.000867		Datog	0.082	0.001361
Botai.SG	0.063	0.001485		Burmese	0.083	0.001076
Buryat.SG	0.063	0.00193		Palliyar	0.083	0.000949
Cambodian.DG	0.063	0.001808		Tuvinian	0.083	0.001097
Mongola.DG	0.063	0.001674		WHG	0.083	0.001843
Yukagir	0.063	0.000822		ILA.SG	0.085	0.001099
Dolgan	0.064	0.001249		Dungan.DG	0.087	0.002172
Mongola	0.065	0.000991		Juang	0.087	0.001004
Ojibwa	0.065	0.000834		Malaikuarvar	0.088	0.001461
Siddi_Gujarat	0.065	0.001506		Yukagir	0.088	0.001034
Tagalog	0.065	0.001043		Burmese.DG	0.089	0.001867
Tibetan.DG	0.065	0.001766		Hakki_Pikki	0.089	0.001266
Iran_Ganj_Dareh_Neolithic_published	0.066	0.009865		Nomad_HP.SG	0.089	0.002383
Latvia_MN	0.066	0.001298		ASW.SG	0.09	0.000829
RIA.SG	0.066	0.000931		Buryats.DG	0.09	0.002158
Russia_LBA.SG	0.066	0.011003		Sherpa	0.09	0.001575
Scotland_Neolithic	0.066	0.012056		Dolgan	0.091	0.001515
Xibo.DG	0.066	0.001774		Adiyan	0.092	0.001716
Azeri_WGA	0.067	0.001608		Buryat.SG	0.092	0.002092
Chilote	0.067	0.001536		Malay	0.092	0.001162
Xibo	0.067	0.000975		Pulliyar	0.092	0.001046
Cree	0.068	0.000954		Tu.DG	0.092	0.002002
Ukraine_Neolithic	0.068	0.001026		Masai	0.093	0.000971
BedouinB.DG	0.069	0.002302		Nomad_Hun-Sarmatian.SG	0.094	0.002811
Lao	0.069	0.000922		PEL.SG	0.094	0.001003
XiongNu.SG	0.069	0.001543		Cambodian	0.095	0.001232
Daur	0.07	0.000965		Kusunda	0.095	0.001213
EHG	0.07	0.001715		RapaNui	0.095	0.001838
Ukraine_Mesolithic	0.07	0.001338		Tu	0.095	0.00116
Yakut	0.07	0.000865		Achary	0.096	0.0026
Lebbo	0.071	0.000981		Mongola.DG	0.096	0.001945
Oromo	0.071	0.001019		Thai	0.096	0.001202
Hezhen	0.072	0.000962		Mongola	0.098	0.001275
KHV.SG	0.072	0.000813		Thai.DG	0.098	0.00192
Kinh	0.072	0.000979		Yakut	0.098	0.001093
Kinh.DG	0.072	0.001738		Cambodian.DG	0.099	0.001987
Oroqen	0.072	0.000961		Tagalog	0.1	0.001339
Q_Vinca_MN	0.072	0.007139		Tibetan.DG	0.1	0.002032
Vietnamese	0.072	0.000979		Xibo.DG	0.1	0.001953
Yi	0.072	0.000952		Barela	0.101	0.001653
Yi.DG	0.072	0.001765		Xibo	0.101	0.001267
Even.DG	0.073	0.001561		Even.DG	0.102	0.001794
Han.DG	0.073	0.001147		Kikuyu	0.102	0.00129
Korean.DG	0.073	0.001768		UstIda_LN.SG	0.102	0.002093
Mamanwa1	0.073	0.001113		XiongNu.SG	0.102	0.001723
Naxi	0.073	0.000922		Daur	0.103	0.001256
Naxi.DG	0.073	0.001326		Mixtec.DG	0.103	0.002468
Somali	0.073	0.000775		RIA.SG	0.103	0.001152
Tibetan_Samzdong_1500BP.SG	0.073	0.002098		Sandawe	0.103	0.000908
Ulladan	0.073	0.001013		Yakut.DG	0.104	0.002337
UstIda_LN.SG	0.073	0.002038		BIR.SG	0.105	0.00121
Baltic_MN_CCC	0.074	0.006051		Kurma_EBA.SG	0.106	0.003214
Hakka_Taiwan	0.074	0.000964		Lao	0.106	0.001186
Han	0.074	0.000847		Lebbo	0.106	0.001231
Japanese.DG	0.074	0.001345		Masai.DG	0.106	0.002248
Tujia.DG	0.074	0.001721		Oroqen	0.106	0.001243
Visayan	0.074	0.001194		Hezhen	0.107	0.001262
Han_Taiwan	0.075	0.000963		Tibetan_Samzdong_1500BP.SG	0.107	0.002323
Hezhen.DG	0.075	0.001868		AA	0.108	0.001101
Japanese	0.075	0.000861		Kinh	0.108	0.001268
Korean	0.075	0.001046		Mamanwa1	0.108	0.001329
Tibetan_Mebrak_2125BP.SG	0.075	0.00448		Tofalar	0.108	0.001189
Tujia	0.075	0.000951		Yi	0.108	0.00119
Yakut.DG	0.075	0.002198		Han.DG	0.109	0.001389
CDX.SG	0.076	0.00085		Hezhen.DG	0.109	0.002009
CHB.SG	0.076	0.000835		KHV.SG	0.109	0.001119
CHS.SG	0.076	0.000827		Korean.DG	0.109	0.0019
Dai	0.077	0.000946		Naxi	0.109	0.001197
Dai.DG	0.077	0.001114		Naxi.DG	0.109	0.001536
Kurma_EBA.SG	0.077	0.003187		Vietnamese	0.109	0.001236
Miao	0.077	0.000966		Visayan	0.109	0.001483
Borneo	0.078	0.00099		Yi.DG	0.109	0.001967
France_MLN	0.078	0.001742		Han	0.11	0.001144
PEL.SG	0.078	0.000883		Kinh.DG	0.11	0.001977
Germany_MN	0.079	0.043222		Siddi_Gujarat	0.11	0.001792
JPT.SG	0.079	0.000816		Tujia.DG	0.11	0.001927
Kusunda.DG	0.079	0.002654		CHB.SG	0.111	0.001139
Nyshi	0.079	0.001138		Hakka_Taiwan	0.111	0.001274
Miao.DG	0.08	0.001788		Korean	0.111	0.00131
Micronesian	0.08	0.000988		Tujia	0.111	0.001264
Tibetan_Samdzong_1500BP.SG	0.08	0.004272		CHS.SG	0.112	0.001139
Chakehshanega	0.081	0.001354		Han_Taiwan	0.112	0.001251
Ilocano	0.081	0.001791		Japanese	0.112	0.00117
PPNB	0.081	0.009249		Japanese.DG	0.112	0.001542
RapaNui	0.081	0.001646		Tibetan_Mebrak_2125BP.SG	0.112	0.004879
Nagaseema	0.082	0.001356		CDX.SG	0.113	0.001138
Oroqen.DG	0.082	0.001917		Chipewyan	0.113	0.001189
She	0.082	0.000975		Dai	0.113	0.001253
Tofalar	0.082	0.000998		UstIda_EBA.SG	0.113	0.00243
Papuan_Central	0.083	0.00122		Oroqen.DG	0.114	0.002082
She.DG	0.083	0.002006		Dai.DG	0.114	0.00138
Ulchi	0.083	0.000937		Miao	0.114	0.001247
Datog	0.084	0.001235		Micronesian	0.114	0.001278
Dusun	0.084	0.000992		Nyshi	0.114	0.001388
Mixtec.DG	0.084	0.002208		ACB.SG	0.115	0.000899
Samoan	0.084	0.001129		Borneo	0.115	0.001258
UstIda_EBA.SG	0.084	0.00227		JPT.SG	0.115	0.001132
Lahu	0.085	0.001073		Samoan	0.115	0.001412
Semende	0.085	0.001059		Miao.DG	0.116	0.00193
Ulchi.DG	0.085	0.001948		Beaker_Sicily	0.117	0.231408
Sherpa.DG	0.086	0.002209		Kusunda.DG	0.117	0.002741
ASW.SG	0.087	0.000755		She.DG	0.117	0.002085
Lahu.DG	0.088	0.002157		Tibetan_Samdzong_1500BP.SG	0.117	0.004369
Makira	0.088	0.001182		Ilocano	0.118	0.001969
Shamanka_EN.SG	0.088	0.001157		She	0.118	0.001224
Latvia_HG	0.089	0.001165		Ulchi	0.118	0.001191
Nggela	0.089	0.001205		Algonquin	0.119	0.001632
Poumainaga	0.089	0.001556		Chakehshanega	0.119	0.001579
Baltic_EMN_Narva	0.09	0.001391		Nagaseema	0.119	0.001594
Malaita	0.09	0.001175		Papuan_Central	0.119	0.001494
Bajo	0.091	0.001074		Ulchi.DG	0.119	0.002053
Nicobarese	0.091	0.001692		Ulladan	0.12	0.001289
Santa_Isabel	0.091	0.00108		Dusun	0.121	0.001276
Masai	0.092	0.000868		Lahu	0.121	0.001335
Murut	0.092	0.001055		Semende	0.121	0.001295
Savo	0.092	0.001127		Shamanka_EN.SG	0.121	0.00132
Chipewyan	0.093	0.000991		Sherpa.DG	0.121	0.002343
SHG	0.094	0.00138		Okunevo.SG	0.122	0.004986
Eskimo_Sireniki.DG	0.095	0.002026		Makira	0.123	0.001519
Ami	0.096	0.001093		Lahu.DG	0.124	0.002236
Buka	0.096	0.001211		Nggela	0.124	0.001485
Dusun.DG	0.096	0.002135		Eskimo_Sireniki.DG	0.125	0.002079
Iron_Gates_HG	0.096	0.001112		Malaita	0.125	0.001448
Ami.DG	0.097	0.001998		Bajo	0.127	0.001333
Chukchi	0.097	0.001004		Chukchi	0.127	0.001259
Lokomotiv_EN.SG	0.097	0.001912		Nicobarese	0.127	0.001866
Eskimo_ChaplinSireniki	0.098	0.0012		Poumainaga	0.127	0.001756
Ontong_Java	0.098	0.001159		Santa_Isabel	0.127	0.001385
Tahiti	0.098	0.001704		Savo	0.127	0.001466
Kolombangara	0.099	0.001341		Eskimo_ChaplinSireniki	0.128	0.001365
Vella_Lavella	0.099	0.001266		Murut	0.128	0.001305
Baltic_Mesolithic	0.1	0.008415		Tahiti	0.128	0.002015
Kikuyu	0.1	0.001149		Lokomotiv_EN.SG	0.129	0.002131
Ranongga	0.1	0.001354		Buka	0.13	0.00151
Sandawe	0.1	0.000838		Dusun.DG	0.131	0.002311
Tongan	0.1	0.001197		Mayan	0.131	0.001394
Mamanwa	0.101	0.001159		Shamanka_EBA.SG	0.132	0.001943
Russell	0.101	0.001685		Ami	0.133	0.00134
Saposa	0.101	0.001137		Luhya	0.133	0.001105
Shamanka_EBA.SG	0.102	0.00184		Ontong_Java	0.133	0.00145
Manus	0.103	0.002028		Vella_Lavella	0.133	0.001577
WHG	0.103	0.001912		Ami.DG	0.134	0.00216
AA	0.104	0.001017		BantuKenya.DG	0.134	0.001611
Choiseul	0.104	0.001275		Kolombangara	0.134	0.001525
Masai.DG	0.104	0.002091		Luo	0.134	0.001104
Mussau	0.104	0.001187		Luo.DG	0.134	0.001592
Algonquin	0.105	0.001397		LWK.SG	0.134	0.000991
Notsi	0.105	0.001278		Ranongga	0.134	0.001604
Koryak	0.106	0.001206		Bolivian	0.135	0.00169
Okunevo.SG	0.106	0.004855		Mamanwa	0.135	0.001392
Mayan	0.107	0.001192		Russell	0.135	0.00189
Igorot.DG	0.108	0.002055		Saposa	0.135	0.001468
Kankanaey	0.108	0.00116		Tongan	0.135	0.001499
Mangseng	0.108	0.001391		Quechua	0.136	0.001621
Nailik	0.108	0.001282		BantuKenya	0.137	0.0012
Natufian	0.108	0.003382		Koryak	0.137	0.001403
ACB.SG	0.109	0.000827		Luhya.DG	0.137	0.001733
Itelmen	0.11	0.001307		Manus	0.138	0.002296
Madak	0.11	0.001304		Choiseul	0.139	0.00154
Nganasan	0.11	0.001174		Dinka.DG	0.139	0.001246
Papuan_Gulf	0.11	0.001818		Gambian.DG	0.139	0.001668
Tigak	0.11	0.001231		Mussau	0.139	0.001486
Bolivian	0.111	0.001474		Nganasan	0.139	0.00135
Quechua	0.112	0.001483		Notsi	0.139	0.001556
Tikopia	0.112	0.00132		Dinka	0.14	0.001146
Eskimo_Naukan	0.113	0.001175		Gambian	0.14	0.00119
Kuot_Lamalaua	0.113	0.001379		Zapotec	0.14	0.001465
Tolai	0.113	0.001174		GWD.SG	0.141	0.001019
Lavongai	0.114	0.001289		Itelmen	0.141	0.001503
Melamela	0.114	0.001275		Mandenka.DG	0.141	0.001285
Teop	0.114	0.00135		Malawi_Tumbuka	0.142	0.001119
Koryak.SG	0.115	0.002826		Nailik	0.142	0.001566
Zapotec	0.115	0.00133		Eskimo_Naukan	0.143	0.001392
Eskimo_Naukan.DG	0.116	0.00243		Igorot.DG	0.143	0.002128
Mengen	0.117	0.001298		Kankanaey	0.143	0.001355
Kove	0.118	0.001222		Malawi_Chewa	0.143	0.001083
Kuot_Kabil	0.118	0.001309		Malawi_Ngoni	0.143	0.001246
Nakanai_Bileki	0.118	0.001289		Mandenka	0.143	0.001072
Zapotec.DG	0.118	0.002201		Mangseng	0.143	0.001653
Atayal	0.119	0.001256		Yoruba.DG	0.143	0.001211
Mixtec	0.119	0.001369		Madak	0.144	0.001592
Kaqchikel	0.121	0.001577		Malawi_Yao	0.144	0.0011
Mayan.DG	0.122	0.002143		Yoruba	0.144	0.001038
Quechua.DG	0.122	0.001892		Zapotec.DG	0.144	0.002401
Sulka	0.122	0.001239		Eskimo_Naukan.DG	0.145	0.002537
Santa_Cruz	0.123	0.001472		Lemande.DG	0.145	0.001636
Southwest_Bougainville	0.125	0.00233		Mbukushu	0.145	0.001173
Luhya	0.126	0.001005		Mende	0.145	0.001099
Luo.DG	0.126	0.001508		Mixtec	0.145	0.001478
LWK.SG	0.126	0.000893		MSL.SG	0.145	0.001038
Australian.DG	0.127	0.002193		Papuan_Gulf	0.145	0.002041
BantuKenya.DG	0.127	0.001482		Shua	0.145	0.001132
Luo	0.127	0.00098		Tigak	0.145	0.001497
Aymara	0.129	0.001622		Tikopia	0.145	0.001555
BantuKenya	0.129	0.001044		YRI.SG	0.145	0.001027
Bougainville.DG	0.129	0.002361		Esan	0.146	0.001151
Inga	0.129	0.002734		Esan.DG	0.146	0.001517
Guarani	0.13	0.00159		ESN.SG	0.146	0.001044
Luhya.DG	0.13	0.001611		Igbo.DG	0.146	0.001635
Nasioi	0.13	0.001413		Mende.DG	0.146	0.001592
Onge.DG	0.13	0.002648		Nama	0.146	0.001227
Chipewyan.DG	0.131	0.002418		Wambo	0.146	0.001207
Dinka.DG	0.131	0.001163		BantuSA	0.147	0.001235
Dinka	0.132	0.001043		Khwe	0.147	0.00117
Gambian	0.133	0.001137		Kuot_Lamalaua	0.147	0.001706
Gambian.DG	0.133	0.001576		Quechua.DG	0.147	0.002015
GWD.SG	0.133	0.000948		Tolai	0.147	0.001518
Australian_WGA	0.134	0.001569		Kaqchikel	0.148	0.001717
Malawi_Tumbuka	0.134	0.00103		Koryak.SG	0.148	0.002935
Mandenka.DG	0.134	0.00119		Lavongai	0.148	0.001547
Malawi_Ngoni	0.135	0.001173		Teop	0.148	0.001632
Malawi_Yao	0.135	0.001024		Tswana	0.148	0.001221
Mamusi_Paleabu	0.135	0.001581		BantuHerero.DG	0.149	0.001722
Mbukushu	0.135	0.00111		BantuSA_Herero	0.149	0.001705
Piapoco.DG	0.135	0.002448		BantuTswana.DG	0.149	0.001666
Yoruba.DG	0.135	0.001106		Mayan.DG	0.149	0.002391
Malawi_Chewa	0.136	0.000998		Melamela	0.149	0.001568
Mandenka	0.136	0.000984		Haiom	0.151	0.001233
Yoruba	0.136	0.000947		Mengen	0.151	0.001579
Esan	0.137	0.001076		Inga	0.152	0.002911
Lemande.DG	0.137	0.001525		Kuot_Kabil	0.152	0.001618
Mende	0.137	0.001025		Kove	0.153	0.001575
Mende.DG	0.137	0.001558		Nakanai_Bileki	0.153	0.001542
MSL.SG	0.137	0.00095		Atayal	0.154	0.001483
Wambo	0.137	0.001133		Aymara	0.154	0.001823
YRI.SG	0.137	0.000941		Damara	0.154	0.001137
Esan.DG	0.138	0.00152		Himba	0.156	0.001404
ESN.SG	0.138	0.000957		Sulka	0.156	0.00152
Igbo.DG	0.138	0.001549		Hadza	0.157	0.001299
Rennell_and_Bellona	0.138	0.001613		Guarani	0.158	0.001743
Shua	0.138	0.001049		Santa_Cruz	0.158	0.001686
BantuSA	0.139	0.001116		Chipewyan.DG	0.159	0.002517
Onge	0.139	0.001235		Southwest_Bougainville	0.159	0.002538
Guarani_GN	0.14	0.00166		Australian.DG	0.16	0.002325
Khwe	0.14	0.001093		Kgalagadi	0.162	0.00134
Mixe	0.14	0.001444		Bougainville.DG	0.163	0.00251
Tswana	0.14	0.001128		Nasioi	0.164	0.001695
Ata	0.141	0.001565		Piapoco.DG	0.164	0.00253
BantuSA_Herero	0.141	0.001606		Australian_WGA	0.166	0.001842
BantuTswana.DG	0.141	0.001646		Guarani_GN	0.166	0.00181
Mixe.DG	0.141	0.002108		Khomani	0.166	0.001309
BantuHerero.DG	0.142	0.001616		Mixe	0.167	0.001606
Nama	0.142	0.001119		Mixe.DG	0.168	0.002199
Haiom	0.144	0.001105		Onge.DG	0.168	0.002716
JAR.SG	0.144	0.001815		Mamusi_Paleabu	0.169	0.001807
Piapoco	0.144	0.001682		Biaka	0.171	0.001175
Chukchi1	0.145	0.002184		Pima	0.171	0.001644
Nakanai_Loso	0.145	0.001572		Biaka.DG	0.172	0.001806
Pima	0.145	0.0014		Piapoco	0.172	0.001797
Damara	0.146	0.001055		Gana	0.173	0.001325
Himba	0.148	0.001331		Rennell_and_Bellona	0.173	0.001852
ONG.SG	0.148	0.001492		Chukchi1	0.174	0.002252
Pima.DG	0.148	0.002569		Tshwa	0.175	0.001593
Hadza	0.15	0.001194		Ata	0.176	0.001797
Mamusi	0.15	0.00144		Onge	0.176	0.001475
Australian	0.151	0.001999		Pima.DG	0.177	0.002745
Kol_New_Britain	0.152	0.002645		Nakanai_Loso	0.179	0.001821
Kgalagadi	0.154	0.001211		JAR.SG	0.181	0.001991
New_Guinea	0.156	0.001514		Hadza1	0.182	0.001939
Papuan.DG	0.156	0.00149		Australian	0.183	0.002181
Papuan	0.157	0.001467		Mamusi	0.183	0.001662
Apalai	0.158	0.001839		Xuun	0.183	0.001255
Guarani_KW	0.159	0.001569		Kol_New_Britain	0.184	0.002813
Khomani	0.159	0.001255		Apalai	0.184	0.001922
Biaka	0.162	0.001121		ONG.SG	0.184	0.001672
Biaka.DG	0.163	0.001721		Guarani_KW	0.187	0.001649
Gana	0.165	0.001242		New_Guinea	0.189	0.001748
Gimi	0.167	0.001555		Papuan.DG	0.189	0.001763
Tshwa	0.168	0.00147		Papuan	0.19	0.001754
Xavante	0.168	0.001548		Xavante	0.194	0.001677
Hadza1	0.174	0.001781		Gimi	0.199	0.001809
Xuun	0.175	0.001159		Mbuti	0.2	0.00141
UrubuKaapor	0.179	0.002139		Hoan	0.202	0.001569
Baining_Marabu	0.18	0.00167		Mbuti.DG	0.202	0.001563
Arara	0.182	0.00191		Naro	0.204	0.001393
Beaker_Sicily	0.184	0.171731		Taa_East	0.204	0.001516
Karitiana.DG	0.185	0.002028		UrubuKaapor	0.207	0.002245
Karitiana	0.186	0.001583		Gui	0.208	0.00162
Baining_Malasait	0.19	0.001932		Arara	0.209	0.002063
Mbuti	0.191	0.001294		Taa_North	0.21	0.001503
Hoan	0.193	0.001491		Karitiana.DG	0.211	0.002112
Mbuti.DG	0.193	0.001482		Taa_West	0.211	0.00134
Naro	0.196	0.001321		Baining_Marabu	0.212	0.001897
Surui	0.196	0.001774		Karitiana	0.212	0.001695
Taa_East	0.196	0.001425		Ju_hoan_South	0.215	0.001529
Cabecar	0.199	0.001884		Ju_hoan_North	0.216	0.0013
Gui	0.2	0.001508		Ju_hoan_North.DG	0.217	0.001511
Surui.DG	0.201	0.003483		Baining_Malasait	0.222	0.002088
Taa_North	0.203	0.001399		Surui	0.223	0.001928
Taa_West	0.203	0.001273		Cabecar	0.224	0.002035
Ju_hoan_South	0.207	0.001414		Khomani_San.DG	0.224	0.002217
Ju_hoan_North	0.208	0.001246		Surui.DG	0.228	0.003511
Ju_hoan_North.DG	0.209	0.001466		South_Africa_2000BP	0.261	0.002239
Khomani_San.DG	0.216	0.002191		hg19ref	0.545	0.001496
South_Africa_2000BP	0.252	0.002171		AfontovaGora3	NA	NA
hg19ref	0.543	0.001369		Agamudayar	NA	NA
Afanasievo.SG	NA	NA		Anatolia_ChL	NA	NA
AfontovaGora3	NA	NA		Avar.SG	NA	NA
Agamudayar	NA	NA		BEN.SG	NA	NA
Albanian.DG	NA	NA		Chane	NA	NA
Altaian.DG	NA	NA		Daur.DG	NA	NA
Anatolia_ChL	NA	NA		Egypt_Hellenistic	NA	NA
Anatolia_IA.SG_1	NA	NA		Globular_Amphora_brother.of.I2407_son.of.I2433_son.of.I2440	NA	NA
Anatolia_IA.SG_2	NA	NA		Gorilla	NA	NA
Anatolia_Neolithic_1d_rel_I0736	NA	NA		Hawaiian.DG	NA	NA
Atayal.DG	NA	NA		Kamsali	NA	NA
Avar.SG	NA	NA		Karasuk_dup.I3425.SG	NA	NA
Aymara.SG	NA	NA		KremsWA3	NA	NA
Balkans_IronAge	NA	NA		Krepost_Neolithic	NA	NA
Balkans_MP_Neolithic_1d_rel_I1108	NA	NA		LaBrana	NA	NA
Baltic_EMN_Narva_twin_of_Kretuonas2	NA	NA		Latvia_HG_dup.I4626.SG	NA	NA
BantuSA_Ovambo	NA	NA		Loschbour	NA	NA
Bavaria_Late_Roman.SG	NA	NA		Montenegro_IA.SG	NA	NA
Bell_Beaker_Czech_dup.I4136.SG	NA	NA		Padmashali	NA	NA
Bell_Beaker_France_1d.rel.I1390	NA	NA		Pavlov1	NA	NA
Bell_Beaker_Germany_1d_rel_I0111	NA	NA		Primate_Chimp	NA	NA
Bell_Beaker_Germany_1d.rel.I3590	NA	NA		SaltovoMayaki.SG	NA	NA
Bell_Beaker_Germany_1d.rel.I5658	NA	NA		Afanasievo.SG	NA	NA
Bell_Beaker_Germany_1.or.2d.rel.of_I3588_and_I3599	NA	NA		Albanian.DG	NA	NA
Bell_Beaker_Germany_brother.of.I3588	NA	NA		Altaian.DG	NA	NA
Bell_Beaker_Netherlands_LN	NA	NA		Anatolia_IA.SG_1	NA	NA
Bell_Beaker_Poland	NA	NA		Anatolia_IA.SG_2	NA	NA
Bell_Beaker_Sicily	NA	NA		Anatolia_Neolithic_1d_rel_I0736	NA	NA
BEN.SG	NA	NA		Atayal.DG	NA	NA
BerryAuBac_published	NA	NA		Aymara.SG	NA	NA
Blatterhole_MN_HG	NA	NA		Balkans_IronAge	NA	NA
Bockstein_published	NA	NA		Balkans_MP_Neolithic_1d_rel_I1108	NA	NA
Brillenhohle_published	NA	NA		Balkans_MP_Neolithic	NA	NA
Bulgaria_EBA	NA	NA		Baltic_EMN_Narva_twin_of_Kretuonas2	NA	NA
Bulgaria_Late_Chalcolithic1	NA	NA		BantuSA_Ovambo	NA	NA
Bulgaria_Late_Chalcolithic2	NA	NA		Bavaria_Late_Roman.SG	NA	NA
Burkhardtshohle_published	NA	NA		Bell_Beaker_Czech_dup.I4136.SG	NA	NA
Chane	NA	NA		Bell_Beaker_France_1d.rel.I1390	NA	NA
Chane.DG	NA	NA		Bell_Beaker_Germany_1d_rel_I0111	NA	NA
Chaudardes_published	NA	NA		Bell_Beaker_Germany_1d.rel.I3590	NA	NA
Chechen.DG	NA	NA		Bell_Beaker_Germany_1d.rel.I5658	NA	NA
Chimp	NA	NA		Bell_Beaker_Germany_1.or.2d.rel.of_I3588_and_I3599	NA	NA
Chukchi.DG	NA	NA		Bell_Beaker_Germany_brother.of.I3588	NA	NA
Cioclovina1_published	NA	NA		Bell_Beaker_Netherlands_LN	NA	NA
Continenza	NA	NA		Bell_Beaker_Poland	NA	NA
Control	NA	NA		Bell_Beaker_Sicily	NA	NA
Corded_Ware_Estonia_dup.MA973.SG	NA	NA		BerryAuBac_published	NA	NA
Corded_Ware_Germany_1d_rel_I1538+I1540	NA	NA		Blatterhole_MN_HG	NA	NA
Corded_Ware_Poland.SG	NA	NA		Bockstein_published	NA	NA
Crete_Armenoi	NA	NA		Brillenhohle_published	NA	NA
Crimea_Pantikapaion.SG	NA	NA		Bulgaria_EBA	NA	NA
Czech.DG	NA	NA		Bulgaria_Late_Chalcolithic1	NA	NA
Daur.DG	NA	NA		Bulgaria_Late_Chalcolithic2	NA	NA
Denisova_light	NA	NA		Burkhardtshohle_published	NA	NA
Denisovan_published.DG	NA	NA		Chane.DG	NA	NA
Devendrakulathan	NA	NA		Chaudardes_published	NA	NA
DevendrakulathanPall	NA	NA		Chechen.DG	NA	NA
Egypt_Hellenistic	NA	NA		Chimp	NA	NA
Egypt_Late_Period	NA	NA		Chukchi.DG	NA	NA
Egypt_New_Kingdom	NA	NA		Cioclovina1_published	NA	NA
ElMiron	NA	NA		Continenza	NA	NA
England_LBA	NA	NA		Control	NA	NA
England_Roman_MiddleEast	NA	NA		Corded_Ware_Estonia_dup.MA973.SG	NA	NA
Eskimo_Chaplin.DG	NA	NA		Corded_Ware_Germany_1d_rel_I1538+I1540	NA	NA
Falkenstein_published	NA	NA		Corded_Ware_Poland.SG	NA	NA
Gadaba	NA	NA		Crete_Armenoi	NA	NA
Globular_Amphora_brother.of.I2407_son.of.I2433_son.of.I2440	NA	NA		Crimea_Pantikapaion.SG	NA	NA
GoldenHordeAsian.SG	NA	NA		Czech.DG	NA	NA
GoldenHordeEuro.SG	NA	NA		Denisova_light	NA	NA
Gorilla	NA	NA		Denisovan_published.DG	NA	NA
Gorilla.REF	NA	NA		Devendrakulathan	NA	NA
Gounder	NA	NA		DevendrakulathanPall	NA	NA
Gowli	NA	NA		Egypt_Late_Period	NA	NA
GoyetQ116_1_published	NA	NA		Egypt_New_Kingdom	NA	NA
GoyetQ-2_published	NA	NA		ElMiron	NA	NA
GoyetQ376-19_published	NA	NA		England_LBA	NA	NA
GoyetQ53_1_published	NA	NA		England_Roman_MiddleEast	NA	NA
GoyetQ56_16_published	NA	NA		Eskimo_Chaplin.DG	NA	NA
Hawaiian.DG	NA	NA		Falkenstein_published	NA	NA
Hazaras.DG	NA	NA		Gadaba	NA	NA
HohleFels49_published	NA	NA		GoldenHordeAsian.SG	NA	NA
HohleFels79_published	NA	NA		GoldenHordeEuro.SG	NA	NA
Ho_Jharkhand	NA	NA		Gorilla.REF	NA	NA
Huichol.SG	NA	NA		Gounder	NA	NA
Hungarian_Med.SG	NA	NA		Gowli	NA	NA
Iberia_Chalcolithic_1d_rel_I1277	NA	NA		GoyetQ116_1_published	NA	NA
Iberia_EN_1d_rel_I0410	NA	NA		GoyetQ-2_published	NA	NA
Iberia_HG_published.SG	NA	NA		GoyetQ376-19_published	NA	NA
Iboussieres39_published	NA	NA		GoyetQ53_1_published	NA	NA
Indian.SG	NA	NA		GoyetQ56_16_published	NA	NA
Iran_Ganj_Dareh_Neolithic	NA	NA		Hazaras.DG	NA	NA
Iran_HotuIIIb	NA	NA		HohleFels49_published	NA	NA
Iran_HotuIIIb_all	NA	NA		HohleFels79_published	NA	NA
Iran_LN	NA	NA		Ho_Jharkhand	NA	NA
Iran_N_outlier	NA	NA		Huichol.SG	NA	NA
Iraqi_Jew.DG	NA	NA		Hungarian_Med.SG	NA	NA
Iron_Gates_HG_brother_I4880	NA	NA		Iberia_Chalcolithic_1d_rel_I1277	NA	NA
Iron_Gates_HG_daughter_I5236	NA	NA		Iberia_EN_1d_rel_I0410	NA	NA
Iron_Gates_HG_outlier	NA	NA		Iberia_HG_published.SG	NA	NA
IrQi_Jew.DG	NA	NA		Iboussieres39_published	NA	NA
Israel_Chalcolithic_1d.rel.I1179	NA	NA		Indian.SG	NA	NA
Israel_Chalcolithic_father.or.son.of.I1169	NA	NA		Iran_Ganj_Dareh_Neolithic	NA	NA
Itelman.DG	NA	NA		Iran_HotuIIIb	NA	NA
Kamsali	NA	NA		Iran_HotuIIIb_all	NA	NA
Karasuk_dup.I3425.SG	NA	NA		Iran_LN	NA	NA
Karelia_HG.SG	NA	NA		Iran_N_outlier	NA	NA
Karitiana.SG	NA	NA		Iraqi_Jew.DG	NA	NA
Kashmiri_Pandit.DG	NA	NA		Iron_Gates_HG_brother_I4880	NA	NA
Kazakh_His.SG	NA	NA		Iron_Gates_HG_daughter_I5236	NA	NA
Kazkahs.DG	NA	NA		Iron_Gates_HG_outlier	NA	NA
Kharia.DG	NA	NA		IrQi_Jew.DG	NA	NA
Khonda_Dora.DG	NA	NA		Israel_Chalcolithic_1d.rel.I1179	NA	NA
Kimak.SG	NA	NA		Israel_Chalcolithic_father.or.son.of.I1169	NA	NA
Kissan	NA	NA		Itelman.DG	NA	NA
Kondh_AP	NA	NA		Karelia_HG.SG	NA	NA
Kongo.DG	NA	NA		Karitiana.SG	NA	NA
Koros_EN	NA	NA		Kashmiri_Pandit.DG	NA	NA
Koros_EN_all	NA	NA		Kazkahs.DG	NA	NA
Koros_EN_HG	NA	NA		Kharia.DG	NA	NA
Koros_EN_outlier	NA	NA		Khonda_Dora.DG	NA	NA
Kostenki12	NA	NA		Kimak.SG	NA	NA
Kostenki14	NA	NA		Kissan	NA	NA
KremsWA3	NA	NA		Kondh_AP	NA	NA
Krepost_Neolithic	NA	NA		Kongo.DG	NA	NA
Kurumba.DG	NA	NA		Koros_EN	NA	NA
LaBrana	NA	NA		Koros_EN_all	NA	NA
Latvia_HG_dup.I4626.SG	NA	NA		Koros_EN_HG	NA	NA
Latvia_HG_dup.I4628.SG	NA	NA		Koros_EN_outlier	NA	NA
Latvia_HG_dup.I4632.SG	NA	NA		Kostenki12	NA	NA
Latvia_LN_CW_dup.I4629.SG	NA	NA		Kostenki14	NA	NA
Latvia_LN	NA	NA		Kurumba.DG	NA	NA
Latvia_MN_Comb_Ware.SG	NA	NA		Latvia_HG_dup.I4628.SG	NA	NA
Latvia_MN_dup.I4627.SG	NA	NA		Latvia_HG_dup.I4632.SG	NA	NA
LBK_EN_Stuttgart_supplement.SG	NA	NA		Latvia_LN_CW_dup.I4629.SG	NA	NA
LesCloseaux13_published	NA	NA		Latvia_LN	NA	NA
Lithuania_LBA.SG	NA	NA		Latvia_MN_Comb_Ware.SG	NA	NA
Loschbour	NA	NA		Latvia_MN_dup.I4627.SG	NA	NA
MA1	NA	NA		LBK_EN_Stuttgart_supplement.SG	NA	NA
Macaque	NA	NA		Lepenski_Vir	NA	NA
Malmi	NA	NA		LesCloseaux13_published	NA	NA
Maori.DG	NA	NA		Lithuania_LBA.SG	NA	NA
Mari.SG	NA	NA		MA1	NA	NA
Marmoset	NA	NA		Macaque	NA	NA
Mayan.SG	NA	NA		Malmi	NA	NA
Montenegro_IA.SG	NA	NA		Maori.DG	NA	NA
Montenegro_LBA.SG	NA	NA		Mari.SG	NA	NA
Motala_HG.SG	NA	NA		Marmoset	NA	NA
Mota	NA	NA		Mayan.SG	NA	NA
Mudaliar	NA	NA		Montenegro_LBA.SG	NA	NA
Muierii2	NA	NA		Motala_HG.SG	NA	NA
Nahua.DG	NA	NA		Mota	NA	NA
NLithuania.SG	NA	NA		Mudaliar	NA	NA
NoDateTianShanSaka.SG	NA	NA		Muierii2	NA	NA
Nomad_His.SG	NA	NA		Nahua.DG	NA	NA
Nordic_BA.SG	NA	NA		NLithuania.SG	NA	NA
Nordic_LN.SG	NA	NA		NoDateTianShanSaka.SG	NA	NA
Oase1	NA	NA		Nomad_His.SG	NA	NA
Ofnet_published	NA	NA		Nordic_BA.SG	NA	NA
Orangutan	NA	NA		Nordic_LN.SG	NA	NA
OrienteC_HG	NA	NA		Oase1	NA	NA
Ostuni1	NA	NA		Ofnet_published	NA	NA
Ostuni2	NA	NA		Orangutan	NA	NA
OutTianShanHun.SG	NA	NA		OrienteC_HG	NA	NA
OutTianShanSaka.SG	NA	NA		Ostuni1	NA	NA
OutTurk.SG	NA	NA		Ostuni2	NA	NA
Padmashali	NA	NA		OutTianShanHun.SG	NA	NA
Paglicci108_published	NA	NA		OutTianShanSaka.SG	NA	NA
Paglicci133_published	NA	NA		OutTurk.SG	NA	NA
Pavlov1	NA	NA		Paglicci108_published	NA	NA
Peloponnese_Neolithic_all	NA	NA		Paglicci133_published	NA	NA
Polish.DG	NA	NA		Peloponnese_Neolithic_all	NA	NA
Poprad.SG	NA	NA		Polish.DG	NA	NA
Primate_Chimp	NA	NA		Poprad.SG	NA	NA
PUN.SG	NA	NA		PUN.SG	NA	NA
Q_ALPc_III_MN	NA	NA		Q_ALPc_III_MN	NA	NA
Q_ALPc_Tiszadob_Buekk_MN	NA	NA		Q_ALPc_Tiszadob_Buekk_MN	NA	NA
Q_Baden_LCA	NA	NA		Q_Baden_LCA	NA	NA
Q_Balaton_Lasinja_CA	NA	NA		Q_Balaton_Lasinja_CA	NA	NA
QC_ALPc_MN	NA	NA		QC_ALPc_MN	NA	NA
QC_LBK_EN	NA	NA		QC_LBK_EN	NA	NA
Q_LBKT_MN	NA	NA		Q_LBKT_MN	NA	NA
Q_Lengyel_LN	NA	NA		Q_Lengyel_LN	NA	NA
Q_Starcevo_EN	NA	NA		Q_Starcevo_EN	NA	NA
Q_Tisza_LN	NA	NA		Q_Tisza_LN	NA	NA
Q_Tiszapolgar_ECA	NA	NA		Q_Tiszapolgar_ECA	NA	NA
Ranchot88_published	NA	NA		Ranchot88_published	NA	NA
Rigney1_published	NA	NA		Rigney1_published	NA	NA
Rochedane_published	NA	NA		Rochedane_published	NA	NA
Roopkund_C	NA	NA		Roopkund_C	NA	NA
Saami_WGA	NA	NA		Saami_WGA	NA	NA
Samaritan.DG	NA	NA		Samaritan.DG	NA	NA
Scandinavia_LNBA	NA	NA		Scandinavia_LNBA	NA	NA
Scythian_IA	NA	NA		Scythian_IA	NA	NA
Serbia_Medieval_Gepidian.SG	NA	NA		Serbia_Medieval_Gepidian.SG	NA	NA
SidelkinoEHG_ML.SG	NA	NA		SidelkinoEHG_ML.SG	NA	NA
Somali.DG	NA	NA		Somali.DG	NA	NA
Sonr	NA	NA		Sonr	NA	NA
South_Africa_1200BP	NA	NA		South_Africa_1200BP	NA	NA
Srubnaya_1d.rel.I0354	NA	NA		Srubnaya_1d.rel.I0354	NA	NA
Srubnaya_1d.rel.I0430	NA	NA		Srubnaya_1d.rel.I0430	NA	NA
Srubnaya_outlier	NA	NA		Srubnaya_outlier	NA	NA
Sweden_IA.SG	NA	NA		Sweden_IA.SG	NA	NA
SW_Iberia_CA	NA	NA		SW_Iberia_CA	NA	NA
Switzerland_HG	NA	NA		Switzerland_HG	NA	NA
Syed	NA	NA		Syed	NA	NA
Tadjik.SG	NA	NA		Tadjik.SG	NA	NA
Tamta	NA	NA		Tamta	NA	NA
Tibetan_Chokhopani_2700BP.SG	NA	NA		Tibetan_Chokhopani_2700BP.SG	NA	NA
Ticuna	NA	NA		Ticuna	NA	NA
TRB_Sweden_MN	NA	NA		TRB_Sweden_MN	NA	NA
Tsimshian.SG	NA	NA		Tsimshian.SG	NA	NA
Turkmenistan_IA.SG	NA	NA		Turkmenistan_IA.SG	NA	NA
Ukraine_Mesolithic_dup.I1819.SG	NA	NA		Ukraine_Mesolithic_dup.I1819.SG	NA	NA
Ukraine_Neolithic_1d_rel_I5870	NA	NA		Ukraine_Neolithic_1d_rel_I5870	NA	NA
Ukraine_Neolithic_brother_I8590_father_or_son_I3718	NA	NA		Ukraine_Neolithic_brother_I8590_father_or_son_I3718	NA	NA
Ukraine_Neolithic_father_or_son_I5875	NA	NA		Ukraine_Neolithic_father_or_son_I5875	NA	NA
Ukraine_Neolithic_father_or_son_I5883	NA	NA		Ukraine_Neolithic_father_or_son_I5883	NA	NA
Ukraine_Neolithic_outlier	NA	NA		Ukraine_Neolithic_outlier	NA	NA
Ukraine_Neolithic_son.I1732.SG	NA	NA		Ukraine_Neolithic_son.I1732.SG	NA	NA
Unetice_EBA_1d_rel_I0117	NA	NA		Unetice_EBA_1d_rel_I0117	NA	NA
Ust_Ishim	NA	NA		Ust_Ishim	NA	NA
Uzbek_WGA	NA	NA		Uzbek_WGA	NA	NA
Varna_outlier	NA	NA		Varna_outlier	NA	NA
Vestonice13	NA	NA		Vestonice13	NA	NA
Vestonice14	NA	NA		Vestonice14	NA	NA
Vestonice15	NA	NA		Vestonice15	NA	NA
Vestonice16	NA	NA		Vestonice16	NA	NA
Vestonice43	NA	NA		Vestonice43	NA	NA
Villabruna	NA	NA		Villabruna	NA	NA
Vindija_light	NA	NA		Vindija_light	NA	NA
Vucedol	NA	NA		Vucedol	NA	NA
Wales_CA_EBA	NA	NA		Wales_CA_EBA	NA	NA
Wales_EBA	NA	NA		Wales_EBA	NA	NA
Wales_MBA	NA	NA		Wales_MBA	NA	NA
Wayuu	NA	NA		Wayuu	NA	NA
Yamnaya_Bulgaria	NA	NA		Yamnaya_Bulgaria	NA	NA
Yamnaya.SG	NA	NA		Yamnaya.SG	NA	NA
Yamnaya_Ukraine_outlier	NA	NA		Yamnaya_Ukraine_outlier	NA	NA
YemenHighlandsRaymah	NA	NA		YemenHighlandsRaymah	NA	NA
Yukpa.SG	NA	NA		Yukpa.SG	NA	NA
Zoro	NA	NA		Zoro	NA	NA
