# Supplementary material for: Ancient DNA from the skeletons of Roopkund Lake reveals Mediterranean migrants in India
Source: Nat Commun. 2019 Aug 20;10:3670. doi: 10.1038/s41467-019-11357-9 (PMC6702210; doi:10.1038/s41467-019-11357-9)
Supplement: Supplementary file 7 — Supplementary Data 3 [file 41467_2019_11357_MOESM7_ESM.xlsx]

## Sheet: Sheet1
Supplementary Data 3: Identifying Potential Outliers Using f4-statistics of the form f4(Roopkund_B_exclude_target, target; Test, Chimp)
Note: Statistics that deviate from zero by more than 3 standard errors are printed in red. Individual I3401 produces no statistics at |Z|>3, while individual I6935 produces only 4 significant statistics. Given the large number of statistics tested (1086), this limited number of violations provides no strong indication that I1635 individual differs significantly from the other Roopkund_B individua…
Target=I3401					Target=I6935
Test population	f4-statistic	std. err.	Z-score		Test population	f4-statistic	std. err.	Z-score
Ukraine_Neolithic_father_or_son_I5883	-0.012421	0.004713	-2.635		Vadde	-0.001824	0.000526	-3.467
Ukraine_Mesolithic	-0.003277	0.001254	-2.614		Muslim_Karnataka	-0.00163	0.000494	-3.3
Baltic_EMN_Narva	-0.003252	0.001266	-2.569		UstIda_EBA.SG	-0.001842	0.000608	-3.029
Ukraine_Neolithic	-0.003014	0.001178	-2.559		Dudhekula	-0.001514	0.000503	-3.013
Latvia_HG	-0.002926	0.001195	-2.449		VLR.SG	-0.001334	0.000455	-2.928
Switzerland_HG	-0.00362	0.00152	-2.382		Parhaiya	-0.001361	0.000471	-2.887
Blatterhole_MN_HG	-0.003531	0.001483	-2.381		CHG	-0.001575	0.000574	-2.741
Iboussieres39_published	-0.026629	0.011409	-2.334		Mala.DG	-0.001297	0.000474	-2.735
BerryAuBac_published	-0.012498	0.005407	-2.311		Gond_Raj	-0.001506	0.000558	-2.7
Latvia_HG_dup.I4632.SG	-0.004191	0.001831	-2.289		Iran_ChL	-0.001341	0.000498	-2.692
Latvia_MN	-0.002766	0.001242	-2.227		DevendrakulathanPall	-0.001541	0.000575	-2.681
Brillenhohle_published	-0.018135	0.008477	-2.139		Nadar	-0.001296	0.000488	-2.658
Iron_Gates_HG	-0.002534	0.001205	-2.103		Porja	-0.001245	0.000471	-2.642
Vestonice43	-0.006372	0.003051	-2.089		Konda_Kamara	-0.001421	0.00054	-2.629
GoyetQ376-19_published	-0.015579	0.007493	-2.079		Lokomotiv_EN.SG	-0.001478	0.000565	-2.617
SHG	-0.00263	0.001277	-2.06		Ho_Orissa	-0.001156	0.000444	-2.605
Karasuk_dup.I3425.SG	-0.005044	0.002448	-2.06		Maratha	-0.001193	0.000458	-2.604
Ukraine_Neolithic_1d_rel_I5870	-0.00715	0.003479	-2.055		Ediga	-0.001335	0.000517	-2.58
Latvia_HG_dup.I4626.SG	-0.003139	0.00154	-2.039		Kondakamari	-0.001258	0.000494	-2.545
LaBrana	-0.003282	0.001624	-2.022		Chaurasia	-0.001235	0.000489	-2.525
SidelkinoEHG_ML.SG	-0.002992	0.00153	-1.955		Oswal_Jain	-0.001288	0.00051	-2.524
Baltic_Mesolithic	-0.003229	0.00168	-1.922		Paravar	-0.001109	0.000439	-2.523
Scandinavia_LNBA	-0.002949	0.001572	-1.876		Lohana	-0.00127	0.000504	-2.52
Bell_Beaker_England	-0.006532	0.003485	-1.874		Adiyan	-0.001371	0.000545	-2.516
WHG	-0.002421	0.001293	-1.873		Devendrakulathan	-0.001494	0.000598	-2.496
Loschbour	-0.003582	0.001921	-1.865		Kathodi	-0.001151	0.000463	-2.484
Baltic_BA	-0.002167	0.001166	-1.859		Juang	-0.00112	0.000454	-2.468
Latvia_LN	-0.00426	0.002293	-1.858		Kshatriya_Aquikula	-0.001137	0.000462	-2.46
AfontovaGora3	-0.004194	0.002277	-1.842		ILA.SG	-0.001134	0.000462	-2.455
Muierii2	-0.00665	0.00378	-1.759		Kurmi_UP	-0.001144	0.000466	-2.453
Hazaras.DG	-0.002519	0.001439	-1.75		Panta_Kapu	-0.001131	0.000465	-2.433
Botai.SG	-0.002057	0.001224	-1.681		Miao.DG	-0.001298	0.000535	-2.426
Paglicci108_published	-0.038834	0.023315	-1.666		Atayal.DG	-0.001383	0.000571	-2.422
Mansi.DG	-0.002019	0.001219	-1.656		GujaratiB	-0.001086	0.000449	-2.418
Ukraine_Mesolithic_dup.I1819.SG	-0.006523	0.003939	-1.656		Bhumij_Orissa	-0.0011	0.000455	-2.418
Blatterhole_MN	-0.002255	0.001364	-1.653		Macaque	-0.000572	0.000236	-2.417
England_IA.SG	-0.002119	0.001287	-1.646		Mahadeo_Koli	-0.00109	0.000451	-2.415
English.DG	-0.001977	0.001204	-1.641		Irula	-0.001193	0.000494	-2.414
GoyetQ-2_published	-0.007394	0.004537	-1.63		Asur	-0.0011	0.000456	-2.413
Bell_Beaker_Germany_1d_rel_I0111	-0.011229	0.006905	-1.626		Armenian_WGA	-0.001121	0.000468	-2.396
Iberia_HG_published.SG	-0.002466	0.001548	-1.593		Batudi	-0.001201	0.000501	-2.396
Pavlov1	-0.007538	0.004759	-1.584		GujaratiD	-0.001067	0.000451	-2.365
Latvia_MN_dup.I4627.SG	-0.005844	0.003691	-1.584		Tofalar	-0.001164	0.000492	-2.364
Lepenski_Vir	-0.00231	0.001471	-1.571		Handigodu	-0.001113	0.000473	-2.355
Chipewyan.DG	-0.002045	0.001317	-1.554		Chamada	-0.001136	0.000484	-2.349
Crimea_Pantikapaion.SG	-0.00393	0.002529	-1.554		Kondh_AP	-0.001288	0.000549	-2.348
Motala_HG.SG	-0.002365	0.001527	-1.549		Tagalog	-0.001131	0.000484	-2.338
HungarianScythian.SG	-0.002143	0.001392	-1.54		Ghasia	-0.001044	0.000448	-2.33
Poland_BA	-0.001934	0.001282	-1.509		Meddari	-0.001114	0.000479	-2.326
Zoro	-0.002116	0.001407	-1.504		Malayan	-0.0011	0.000473	-2.325
Wales_MBA	-0.011561	0.007705	-1.501		Mohli	-0.001065	0.000459	-2.32
EHG	-0.001961	0.001317	-1.489		Koya	-0.001169	0.000505	-2.312
Igorot.DG	-0.001871	0.001257	-1.488		Chakkiliyan	-0.001015	0.000439	-2.31
Ukraine_Neolithic_father_or_son_I5875	-0.005701	0.003872	-1.472		Gimi	-0.001241	0.000539	-2.301
Sweden_IA.SG	-0.002424	0.001664	-1.457		Adi_Dravider	-0.001082	0.000472	-2.295
Macaque	-0.00099	0.000681	-1.454		Oraon	-0.001028	0.000448	-2.294
Beaker_The_Netherlands	-0.001725	0.001188	-1.453		Bhil	-0.001033	0.000451	-2.292
Karakhanid.SG	-0.002081	0.001472	-1.414		Panika_Jharkhand	-0.001051	0.00046	-2.284
Scotland_CA_EBA	-0.001734	0.00123	-1.41		Indumalayali	-0.001072	0.00047	-2.28
Marmoset	-0.001223	0.000876	-1.396		Patel	-0.001013	0.000446	-2.273
Afanasievo.SG	-0.002647	0.001906	-1.389		PPD_Patient	-0.00106	0.000466	-2.273
Czech_EBA	-0.001575	0.001151	-1.369		Brahmin_Vaidik	-0.001048	0.000462	-2.268
Nomad_Hun-Sarmatian.SG	-0.001968	0.001455	-1.353		Arunthatiar2	-0.001052	0.000464	-2.265
OutTurk.SG	-0.00269	0.002002	-1.344		Nomad_HP.SG	-0.001266	0.000562	-2.253
England_MBA	-0.001476	0.001127	-1.309		Tshwa	-0.00082	0.000365	-2.248
Arara	-0.001682	0.001288	-1.306		Brahmin_Catholic	-0.001037	0.000461	-2.248
Montenegro_IA.SG	-0.0147	0.011265	-1.305		Ontong_Java	-0.001097	0.00049	-2.24
Mezhovskaya.SG	-0.001836	0.001419	-1.294		Arunthatiar1	-0.001	0.000447	-2.235
Vestonice16	-0.001919	0.001503	-1.277		Bharia	-0.001031	0.000462	-2.231
Iran_HotuIIIb_all	-0.0041	0.003231	-1.269		Ho_Jharkhand	-0.001232	0.000554	-2.222
Corded_Ware_Estonia_dup.MA973.SG	-0.002906	0.002293	-1.268		Mohali	-0.001061	0.000478	-2.222
Chane.DG	-0.001654	0.001336	-1.238		Sugali	-0.001089	0.000493	-2.209
Netherlands_BA	-0.001677	0.001356	-1.237		Gorilla.REF	-0.0003	0.000136	-2.207
Beaker_Britain	-0.001393	0.001131	-1.231		Savo	-0.001067	0.000486	-2.196
Chane	-0.001621	0.00132	-1.228		Coorghi	-0.000998	0.000456	-2.191
Q_Tisza_LN	-0.008617	0.007027	-1.226		Yadav_Rajasthan	-0.001019	0.000465	-2.191
Steppe_EMBA	-0.001436	0.001173	-1.224		Sch_caste_TN	-0.001064	0.000486	-2.189
Nahua.DG	-0.001645	0.001345	-1.223		Dhobi	-0.001001	0.000457	-2.188
Falkenstein_published	-0.004927	0.004115	-1.197		Mamanwa	-0.001047	0.000479	-2.185
Teleuts.DG	-0.001574	0.001326	-1.187		Brahmin_Bhatt	-0.001027	0.000471	-2.183
Iberia_EN_1d_rel_I0410	-0.004607	0.003883	-1.186		Bengali.DG	-0.00105	0.000481	-2.182
Corded_Ware_Czech	-0.001518	0.001281	-1.185		Santa_Cruz	-0.001081	0.000497	-2.176
Latvia_HG_dup.I4628.SG	-0.002373	0.002013	-1.178		Papuan_Central	-0.001056	0.000485	-2.175
Scotland_MBA	-0.001514	0.001288	-1.175		Yukagir	-0.001011	0.000465	-2.173
Chilote	-0.001383	0.001178	-1.174		Kharia	-0.00098	0.000452	-2.171
Ostuni1	-0.002488	0.002128	-1.169		Hezhen.DG	-0.001159	0.000535	-2.168
Bell_Beaker_Germany	-0.003152	0.002698	-1.168		Kurchas	-0.001036	0.000478	-2.168
England_CA_EBA	-0.001343	0.001154	-1.164		Brahmin_UP	-0.000971	0.000448	-2.168
Yukagir	-0.001309	0.00113	-1.158		Tongan	-0.001064	0.000494	-2.155
Tiszapolgar_ECA	-0.001599	0.001392	-1.148		Burmese	-0.001002	0.000465	-2.153
Mansi	-0.001316	0.001153	-1.142		Khairwar	-0.000981	0.000458	-2.139
Kostenki14	-0.001725	0.001526	-1.13		Silawat	-0.000994	0.000466	-2.133
Yamnaya_Ukraine	-0.001696	0.001501	-1.13		Bhunjiya	-0.001005	0.000471	-2.132
Iron_Gates_HG_brother_I4880	-0.001724	0.001525	-1.13		Malay	-0.001003	0.000471	-2.13
Egypt_Late_Period	-0.00199	0.001763	-1.129		STU.SG	-0.000909	0.000427	-2.126
Altaian.DG	-0.001494	0.001329	-1.124		Lohra	-0.00099	0.000465	-2.126
Saami.DG	-0.001313	0.001202	-1.092		Chipi	-0.00098	0.000462	-2.121
England_ancient	-0.001331	0.00122	-1.091		Agarwal	-0.000972	0.000458	-2.121
Kaqchikel	-0.001335	0.001227	-1.088		Chamar_UP	-0.001034	0.000489	-2.114
Beaker_Central_Europe	-0.001207	0.001116	-1.082		GIH.SG	-0.000894	0.000423	-2.11
Ticuna	-0.001441	0.001343	-1.073		KHV.SG	-0.000984	0.000467	-2.109
Korean.DG	-0.00131	0.001231	-1.064		Tsimshian.SG	-0.001276	0.000608	-2.098
Orcadian	-0.00118	0.001127	-1.047		Shamanka_EN.SG	-0.001038	0.000495	-2.096
Selkup	-0.001184	0.001146	-1.033		Chauhan	-0.000959	0.000458	-2.096
Wales_EBA	-0.004001	0.00388	-1.031		Gorait	-0.000941	0.000449	-2.095
Roopkund_A_outlier	-0.001932	0.001882	-1.026		Brahmin_Haryana	-0.001066	0.000509	-2.094
Chukchi.DG	-0.00134	0.001307	-1.025		ITU.SG	-0.00089	0.000425	-2.093
KremsWA3	-0.002713	0.00265	-1.024		Russell	-0.00108	0.000517	-2.09
SW_Iberia_CA	-0.002092	0.002071	-1.01		Kharia.DG	-0.001168	0.000559	-2.089
Villabruna	-0.001569	0.00156	-1.006		Shia_Iranian_Hyderabad	-0.000989	0.000473	-2.089
Nganasan	-0.001189	0.001188	-1.001		Santhal	-0.000949	0.000455	-2.087
English	-0.001133	0.001135	-0.998		Manjhi_Jharkhand	-0.000961	0.000461	-2.086
Eskimo_Naukan.DG	-0.001253	0.001259	-0.996		Kurmi_MP	-0.000986	0.000473	-2.084
Ojibwa	-0.001145	0.001153	-0.993		Kove	-0.001017	0.000488	-2.082
Maori.DG	-0.001283	0.001299	-0.988		Vysya	-0.000919	0.000441	-2.082
Bashkirs.DG	-0.001183	0.001198	-0.987		Turk.SG	-0.001187	0.000572	-2.078
Irish_Ulster	-0.001133	0.001148	-0.987		Borneo	-0.000998	0.00048	-2.078
Irish	-0.001101	0.001129	-0.975		Kallar	-0.000906	0.000436	-2.078
Spanish_North	-0.0011	0.001146	-0.96		Dusun	-0.000998	0.000481	-2.075
Chukchi	-0.001118	0.001166	-0.959		Chukchi1	-0.001113	0.000537	-2.074
Chipewyan	-0.00113	0.001181	-0.957		Kurumans	-0.00097	0.000468	-2.072
Kharia.DG	-0.001275	0.001339	-0.952		Miao	-0.001001	0.000483	-2.07
Polish	-0.00107	0.001124	-0.952		Pal	-0.000941	0.000455	-2.069
Hezhen	-0.001114	0.001178	-0.946		Gaud_Telangana	-0.000968	0.000468	-2.068
Zapotec.DG	-0.001195	0.001266	-0.944		Kolcha	-0.00096	0.000465	-2.064
Hezhen.DG	-0.001187	0.00126	-0.942		Japanese.DG	-0.001034	0.000501	-2.063
Piapoco	-0.001136	0.001208	-0.94		Cambodian	-0.00095	0.000461	-2.059
Chakehshanega	-0.001166	0.001241	-0.94		Iran_Non-Zoroastrian_Fars	-0.00088	0.000429	-2.053
Russia_LBA.SG	-0.002832	0.003018	-0.938		Sahariya_UP	-0.000991	0.000484	-2.049
Bougainville.DG	-0.001174	0.001255	-0.935		Kanwar	-0.000966	0.000472	-2.047
Wales_CA_EBA	-0.001869	0.002006	-0.932		Yadav_Pondicherry	-0.00089	0.000436	-2.043
Piapoco.DG	-0.001174	0.001261	-0.931		Mamusi	-0.00102	0.0005	-2.039
GoldenHordeEuro.SG	-0.001756	0.001889	-0.93		Nakanai_Loso	-0.001024	0.000504	-2.032
France_MLN	-0.001213	0.001312	-0.925		Han.DG	-0.001024	0.000505	-2.029
Cabecar	-0.001163	0.001264	-0.92		Achary	-0.00106	0.000522	-2.028
TianShanSaka.SG	-0.001136	0.001237	-0.918		Lao	-0.001026	0.000506	-2.027
Ranchot88_published	-0.001799	0.001963	-0.916		Lingayath_TN	-0.000956	0.000472	-2.026
Siddi_Gujarat	-0.001105	0.001209	-0.914		Tahiti	-0.001081	0.000534	-2.025
GBR.SG	-0.001012	0.001119	-0.904		Nakanai_Bileki	-0.001001	0.000496	-2.019
Iron_Gates_HG_daughter_I5236	-0.001476	0.001633	-0.904		Armenian	-0.000897	0.000444	-2.019
Unetice_EBA.SG	-0.004388	0.004891	-0.897		India_Non-Zoroastrian_Hindu	-0.000876	0.000434	-2.017
Koryak.SG	-0.001192	0.001329	-0.897		Oromo	-0.000791	0.000394	-2.01
Unetice_EBA_1d_rel_I0117	-0.001542	0.00172	-0.896		Lodhi	-0.000888	0.000442	-2.01
Surui	-0.001127	0.001272	-0.887		Kissan	-0.001129	0.000562	-2.009
Itelmen	-0.001083	0.001225	-0.884		Sahariya_MP	-0.000917	0.000457	-2.005
Scotland_LBA	-0.001115	0.001275	-0.874		Rajput	-0.000964	0.000482	-2
Roopkund_A	-0.001003	0.001156	-0.867		She.DG	-0.001055	0.000528	-1.997
Latvia_MN_Comb_Ware.SG	-0.001537	0.001779	-0.864		GujaratiC	-0.000921	0.000463	-1.989
Yamnaya_Bulgaria	-0.001638	0.001901	-0.862		Chamar_Haryana	-0.000909	0.000457	-1.987
Europe_LNBA	-0.000964	0.00112	-0.861		Baining_Marabu	-0.001005	0.000506	-1.985
Karasuk.SG	-0.001013	0.001178	-0.86		Naidu	-0.000881	0.000445	-1.98
Tlingit.DG	-0.001026	0.001205	-0.851		Brahmin_Karnataka	-0.000913	0.000462	-1.977
Orcadian.DG	-0.00103	0.001225	-0.841		Muthuraja	-0.000925	0.000468	-1.976
Spanish.DG	-0.001016	0.001217	-0.835		Baniyas	-0.000899	0.000456	-1.97
Karelia_HG.SG	-0.00138	0.001655	-0.834		Tharu_Uttrakhand	-0.000907	0.000461	-1.969
Dolgan	-0.000997	0.001202	-0.829		Kapu.DG	-0.000976	0.000496	-1.968
Aymara	-0.001002	0.00121	-0.828		Hadza1	-0.000774	0.000393	-1.968
FIN.SG	-0.000919	0.001116	-0.824		Mamanwa1	-0.000939	0.000477	-1.967
CEU.SG	-0.000917	0.001117	-0.821		Nganasan	-0.000985	0.000501	-1.966
Balkans_BronzeAge	-0.000949	0.001156	-0.82		Jew_Cochin	-0.000852	0.000433	-1.966
Armenia_MLBA	-0.001092	0.001334	-0.819		Baining_Malasait	-0.001035	0.000527	-1.965
Beaker_Northern_Italy	-0.001096	0.001342	-0.817		Pulliyar	-0.000984	0.000501	-1.965
Pima.DG	-0.001042	0.001286	-0.81		Kurd_WGA	-0.000955	0.000487	-1.963
Bell_Beaker_Sicily	-0.010999	0.013667	-0.805		Jew_AP	-0.000936	0.000477	-1.962
NLithuania.SG	-0.004171	0.005178	-0.805		Lohar	-0.000963	0.000491	-1.962
Buryat.SG	-0.001061	0.001324	-0.802		Hakki_Pikki	-0.000933	0.000477	-1.956
Naxi.DG	-0.000962	0.001201	-0.801		Agamudayar	-0.001151	0.000588	-1.956
TRB_Sweden_MN	-0.001633	0.002037	-0.801		Gadaba	-0.001081	0.000554	-1.953
Bulgarian.DG	-0.000959	0.001199	-0.8		Sikh_Jatt	-0.000897	0.000459	-1.953
Andronovo.SG	-0.001429	0.001786	-0.8		Makrani.DG	-0.000981	0.000503	-1.95
Kostenki12	-0.00365	0.004582	-0.797		Oroqen	-0.000944	0.000485	-1.948
Wayuu	-0.001052	0.001322	-0.796		Kandha	-0.000907	0.000467	-1.943
Guarani	-0.000963	0.001211	-0.795		New_Guinea	-0.000965	0.000497	-1.942
German	-0.000907	0.001154	-0.786		JPT.SG	-0.000914	0.000473	-1.935
Bell_Beaker_France_1d.rel.I1390	-0.002794	0.003563	-0.784		Gorilla	-0.000268	0.000138	-1.935
Thai.DG	-0.000957	0.001222	-0.783		Hazara.DG	-0.000986	0.00051	-1.934
UstIda_EBA.SG	-0.001249	0.001598	-0.781		Iran_Zoroastrian	-0.00084	0.000434	-1.934
Syon	-0.000916	0.001178	-0.777		Khomani	-0.000684	0.000353	-1.934
Iran_Ganj_Dareh_Neolithic_published	-0.002228	0.002871	-0.776		Muthuliar	-0.000892	0.000461	-1.933
Guarani_GN	-0.000954	0.001232	-0.774		BIR.SG	-0.000905	0.000469	-1.93
OutTianShanHun.SG	-0.001984	0.002578	-0.77		Mamusi_Paleabu	-0.000952	0.000493	-1.929
Bavaria_Early_Medieval.SG	-0.000917	0.00119	-0.77		Ilocano	-0.001027	0.000533	-1.928
UrubuKaapor	-0.001003	0.001312	-0.765		Kuot_Lamalaua	-0.000949	0.000493	-1.925
Scottish	-0.000855	0.001131	-0.756		Minero	-0.000838	0.000436	-1.921
Xibo.DG	-0.000941	0.001245	-0.755		Rajbanshi	-0.000871	0.000454	-1.918
Eskimo_Naukan	-0.000881	0.001168	-0.754		Brahmin_Nepal	-0.000889	0.000464	-1.915
CentralSaka.SG	-0.000956	0.001275	-0.75		Syon	-0.000896	0.000468	-1.912
Korean	-0.000882	0.001176	-0.75		Kotwalia	-0.000895	0.000468	-1.91
Pima	-0.000911	0.00122	-0.747		Gond_MP	-0.000857	0.00045	-1.907
Manus	-0.000915	0.00123	-0.744		Oroqen.DG	-0.001034	0.000543	-1.904
Nomad_Med.SG	-0.000898	0.00121	-0.743		Palliyar	-0.00085	0.000448	-1.9
Cree	-0.00085	0.001148	-0.741		Burusho	-0.000823	0.000433	-1.899
Karitiana.DG	-0.000961	0.0013	-0.739		Georgian.DG	-0.00094	0.000495	-1.898
Apalai	-0.000928	0.001258	-0.738		Irula.DG	-0.000951	0.000502	-1.896
Tibetan_Samzdong_1500BP.SG	-0.000993	0.001352	-0.735		Saharawi.DG	-0.00092	0.000486	-1.891
Russell	-0.000875	0.001195	-0.732		Bhumihar_UP	-0.000848	0.000448	-1.891
ElMiron	-0.001162	0.001594	-0.729		Daur.DG	-0.001068	0.000565	-1.89
Russia_Early_Sarmatian.SG	-0.002598	0.003586	-0.724		Mussau	-0.000921	0.000488	-1.887
Surui.DG	-0.000955	0.001322	-0.722		Mala	-0.000833	0.000443	-1.883
HallstattBylany.SG	-0.001371	0.001904	-0.721		India_Zoroastrian	-0.000831	0.000442	-1.881
Dai.DG	-0.000859	0.001194	-0.72		Garasia	-0.000859	0.000457	-1.879
MA1	-0.001203	0.001677	-0.718		Gounder	-0.001046	0.000556	-1.879
Rajput	-0.000844	0.001181	-0.715		Xibo	-0.000911	0.000486	-1.874
Mayan	-0.000832	0.001168	-0.712		Kumyk	-0.000831	0.000445	-1.869
Finnish	-0.000812	0.001147	-0.707		Havik	-0.000852	0.000456	-1.866
Ukraine_Eneolithic	-0.000909	0.00129	-0.705		Damara	-0.00068	0.000365	-1.864
TianShanHun.SG	-0.0008	0.001134	-0.705		Jew_Iranian	-0.000821	0.000441	-1.863
England_Roman_MiddleEast	-0.001259	0.001787	-0.704		Gambian.DG	-0.000773	0.000415	-1.861
Karitiana	-0.000891	0.001269	-0.702		Esan	-0.00071	0.000382	-1.86
IrtyshBarabinskTatars1.DG	-0.000879	0.001254	-0.701		Nggela	-0.0009	0.000484	-1.86
Koryak	-0.000826	0.001187	-0.696		Dushadh	-0.000854	0.000459	-1.859
Baining_Malasait	-0.000838	0.001204	-0.696		Kinh	-0.000886	0.000478	-1.855
Zapotec	-0.000818	0.001188	-0.688		Ami	-0.000894	0.000483	-1.853
Aleut_Tlingit	-0.000803	0.001168	-0.687		Kaqchikel	-0.000934	0.000504	-1.852
Yi.DG	-0.000851	0.001241	-0.686		Rathwa	-0.000853	0.000461	-1.851
Belarusian	-0.000773	0.001132	-0.683		Assyrian_WGA	-0.000831	0.000449	-1.85
Mayan.DG	-0.000856	0.001255	-0.682		Hazaras.DG	-0.001095	0.000592	-1.849
Ulchi	-0.000773	0.001136	-0.681		Karakalpaks.DG	-0.000943	0.00051	-1.849
Didayi	-0.000822	0.001207	-0.681		Mengen	-0.000909	0.000492	-1.847
Sherpa	-0.000819	0.001212	-0.676		Hezhen	-0.000907	0.000491	-1.847
Mixe	-0.000818	0.00122	-0.671		Assyrian	-0.000813	0.00044	-1.846
Tagar.SG	-0.000809	0.00121	-0.669		Dai.DG	-0.000914	0.000495	-1.845
Okunevo_EMBA.SG	-0.000781	0.001169	-0.668		Ami.DG	-0.000972	0.000527	-1.845
Guarani_KW	-0.000826	0.001237	-0.668		Nomad_Hun-Sarmatian.SG	-0.001098	0.000595	-1.844
Tadjik.SG	-0.000933	0.001403	-0.665		Tharu_UP	-0.000878	0.000476	-1.843
Baltic_LN	-0.000845	0.001272	-0.664		Panika_MP	-0.000867	0.000471	-1.842
Meena	-0.000758	0.001155	-0.656		Gaud_Karnataka	-0.000861	0.000468	-1.842
Ulchi.DG	-0.000787	0.001201	-0.655		Malaikuarvar	-0.000879	0.000478	-1.839
Bengali.DG	-0.000792	0.00121	-0.654		RAJ.SG	-0.000834	0.000454	-1.836
XiongNu_WE.SG	-0.000944	0.001457	-0.648		Vietnamese	-0.000866	0.000473	-1.831
Xibo	-0.00075	0.001158	-0.648		BantuTswana.DG	-0.000745	0.000407	-1.83
Shani_Sc	-0.000753	0.001166	-0.646		Crete.DG	-0.000917	0.000502	-1.827
Finnish.DG	-0.000776	0.001203	-0.645		UBR.SG	-0.000821	0.00045	-1.823
Dungan.DG	-0.00084	0.001303	-0.644		YemenNorthwest	-0.000818	0.000449	-1.821
Yakut	-0.000738	0.001148	-0.643		Jew_Ethiopian	-0.000725	0.000398	-1.82
Xavante	-0.000789	0.001237	-0.638		CHS.SG	-0.000853	0.00047	-1.816
Huichol.SG	-0.000929	0.001457	-0.637		Changpa	-0.000893	0.000492	-1.816
Mongola.DG	-0.000799	0.001263	-0.633		PJL.SG	-0.000771	0.000425	-1.813
Lithuanian	-0.000716	0.001141	-0.627		Mawasi	-0.000838	0.000462	-1.813
Estonian	-0.000704	0.001124	-0.626		Samoan	-0.000931	0.000513	-1.813
Shamanka_EN.SG	-0.000741	0.001195	-0.62		Dharikhar	-0.000915	0.000505	-1.812
Aleut	-0.000709	0.00115	-0.617		Bhumihar_Bihar	-0.000805	0.000446	-1.806
MXL.SG	-0.000675	0.001099	-0.614		Bondo	-0.000945	0.000523	-1.804
Saxon.SG	-0.000724	0.001185	-0.611		Chukchi	-0.000875	0.000485	-1.803
Bell_Beaker_Czech_dup.I4136.SG	-0.00449	0.007352	-0.611		Taa_North	-0.000635	0.000352	-1.802
Nordic_LN.SG	-0.005267	0.008672	-0.607		Cioclovina1_published	-0.007634	0.00424	-1.8
Kazakhs.DG	-0.000777	0.001285	-0.605		Yerukali	-0.000812	0.000452	-1.797
Algonquin	-0.000727	0.001216	-0.598		Tujia	-0.000857	0.000477	-1.795
Mixe.DG	-0.000752	0.001261	-0.597		BEB.SG	-0.000773	0.000432	-1.792
Baining_Marabu	-0.00072	0.001205	-0.597		Bengali	-0.000785	0.000438	-1.792
Miao.DG	-0.000729	0.001231	-0.592		BantuSA	-0.000671	0.000375	-1.789
Lavongai	-0.000665	0.00113	-0.589		CHB.SG	-0.000844	0.000473	-1.786
Beaker_Southern_France	-0.000803	0.001371	-0.585		Sah_Obc	-0.000837	0.000469	-1.785
Icelandic.DG	-0.000719	0.001231	-0.584		Micronesian	-0.000907	0.000509	-1.783
Hallaki	-0.000661	0.001133	-0.584		Magar	-0.000797	0.000447	-1.782
Basque.DG	-0.000697	0.001199	-0.581		She	-0.000862	0.000486	-1.775
RAJ.SG	-0.000661	0.001142	-0.579		Lahu.DG	-0.000945	0.000533	-1.774
Itelman.DG	-0.00078	0.001355	-0.576		Nagaseema	-0.000884	0.000498	-1.774
Norwegian	-0.000659	0.001145	-0.576		Gond_Chattisgarh	-0.000843	0.000476	-1.77
Vestonice14	-0.007768	0.013517	-0.575		Pattapu_Kapu	-0.000834	0.000471	-1.769
Icelandic	-0.000652	0.001137	-0.574		Pasi	-0.000849	0.00048	-1.769
Steppe_Eneolithic	-0.0009	0.00157	-0.573		Nicobarese	-0.000899	0.000508	-1.769
Bolivian	-0.000678	0.001185	-0.572		Hakka_Taiwan	-0.000908	0.000513	-1.769
Crete_Armenoi	-0.002938	0.005182	-0.567		Papuan.DG	-0.000899	0.000509	-1.767
Eskimo_ChaplinSireniki	-0.000664	0.001173	-0.566		Even.DG	-0.000896	0.000507	-1.766
Oroqen	-0.000651	0.001152	-0.566		CDX.SG	-0.000821	0.000465	-1.765
Shetlandic	-0.000648	0.001145	-0.566		Mangseng	-0.000859	0.000487	-1.764
Tibetan_Chokhopani_2700BP.SG	-0.000858	0.001532	-0.56		Dusun.DG	-0.000915	0.000519	-1.762
Nyshi	-0.000659	0.001187	-0.555		Sindhi_Pakistan	-0.000767	0.000435	-1.762
French	-0.000612	0.001114	-0.55		Biaka	-0.000618	0.000351	-1.76
Eskimo_Sireniki.DG	-0.000692	0.001259	-0.549		Yakut	-0.000836	0.000476	-1.758
Koros_EN_HG	-0.001176	0.002153	-0.546		Kumhar	-0.000785	0.000447	-1.758
Kusunda.DG	-0.00068	0.001248	-0.545		Lahu	-0.000862	0.000491	-1.756
Sulka	-0.000619	0.001135	-0.545		Polish.DG	-0.001001	0.000571	-1.754
Mordovian	-0.000608	0.001118	-0.544		Tibetan_Samzdong_1500BP.SG	-0.000932	0.000532	-1.754
Kurmi_MP	-0.000636	0.001171	-0.543		XiongNu.SG	-0.000925	0.000527	-1.754
Pal	-0.000613	0.001129	-0.543		Lebbo	-0.00083	0.000473	-1.754
Malmi	-0.00071	0.00131	-0.542		Tuvinian	-0.000823	0.000469	-1.754
Scheduled_Caste_Haryana	-0.000629	0.001164	-0.541		Korava	-0.000793	0.000452	-1.754
Burmese	-0.00061	0.001129	-0.54		Iranian	-0.00074	0.000422	-1.753
Uyghurs.DG	-0.000658	0.001221	-0.539		Brahmin.DG	-0.000863	0.000493	-1.752
Q_LBKT_MN	-0.00292	0.005431	-0.538		Kalmyk	-0.000814	0.000465	-1.749
Bhumihar_UP	-0.000612	0.001138	-0.538		Chipewyan.DG	-0.000925	0.000531	-1.743
Papuan_Gulf	-0.000652	0.001215	-0.537		RIA.SG	-0.000834	0.000478	-1.743
Iran_N_outlier	-0.000783	0.001463	-0.535		Scheduled_Caste_Uttrakhand	-0.000791	0.000454	-1.742
Hungarian_Med.SG	-0.001376	0.002605	-0.528		Gambian	-0.000664	0.000381	-1.741
Nasioi	-0.000616	0.001171	-0.526		Lebanese_Muslim	-0.000765	0.00044	-1.739
Burmese.DG	-0.000632	0.001213	-0.521		Xuun	-0.000618	0.000356	-1.737
Kipchak.SG	-0.000759	0.001467	-0.518		Altaian	-0.000816	0.000471	-1.733
DevendrakulathanPall	-0.000734	0.001424	-0.516		Lambadi	-0.000774	0.000447	-1.733
Mixtec.DG	-0.000647	0.001261	-0.513		Papuan	-0.000875	0.000506	-1.728
Vestonice13	-0.001652	0.003235	-0.511		Nomad_Med.SG	-0.000836	0.000485	-1.725
Kazkahs.DG	-0.000745	0.001465	-0.508		Tikopia	-0.000868	0.000503	-1.724
Aleut.DG	-0.000632	0.001255	-0.504		UstIda_LN.SG	-0.000954	0.000554	-1.722
Czech	-0.000567	0.001125	-0.504		Manjhi_MP	-0.000798	0.000463	-1.722
Chipi	-0.000578	0.001147	-0.504		Ulladan	-0.000797	0.000464	-1.72
Tigak	-0.000584	0.001164	-0.501		Pima.DG	-0.000949	0.000552	-1.718
Chukchi1	-0.000614	0.001227	-0.501		Shani_Sc	-0.000816	0.000478	-1.706
CHS.SG	-0.000567	0.001141	-0.497		YemenHighlands	-0.000773	0.000454	-1.705
LBK_EN_Stuttgart_supplement.SG	-0.000681	0.001378	-0.494		Oddari	-0.000811	0.000476	-1.702
Aymara.SG	-0.000725	0.001469	-0.494		Gugavellalar	-0.000772	0.000455	-1.698
Dawoodi	-0.000604	0.001225	-0.493		Yakut.DG	-0.000873	0.000514	-1.697
Kankanaey	-0.000569	0.001157	-0.492		Tadjik.SG	-0.001037	0.000612	-1.695
Wales_N	-0.000834	0.001707	-0.489		Tujia.DG	-0.00089	0.000526	-1.694
Scotland_N	-0.000566	0.001161	-0.488		Cambodian.DG	-0.000849	0.000502	-1.69
Brahmin.DG	-0.000604	0.001244	-0.486		Vishwabrahmin	-0.000733	0.000434	-1.69
Nakanai_Bileki	-0.00056	0.001154	-0.486		Kondh_TN	-0.000781	0.000462	-1.689
Teop	-0.000563	0.001163	-0.484		Naxi.DG	-0.000866	0.000513	-1.688
Dai	-0.000564	0.001165	-0.484		Papuan_Gulf	-0.000863	0.000512	-1.686
Nagaseema	-0.000589	0.001225	-0.481		YemenDesert2	-0.000732	0.000434	-1.686
Nailik	-0.000546	0.001139	-0.48		Armenia_EBA	-0.000844	0.000501	-1.684
Devendrakulathan	-0.000671	0.001403	-0.479		Burmese.DG	-0.000855	0.00051	-1.677
Rajbanshi	-0.00054	0.00113	-0.478		Daur	-0.000817	0.000487	-1.677
CHB.SG	-0.000541	0.001144	-0.473		Biaka.DG	-0.000667	0.000398	-1.676
Hungarian.DG	-0.000579	0.001227	-0.472		Lingayath_Karnataka	-0.000794	0.000474	-1.676
Russian	-0.000519	0.001107	-0.469		Makrani	-0.000722	0.000432	-1.673
PEL.SG	-0.000532	0.001138	-0.468		Murut	-0.000803	0.00048	-1.673
Lohar	-0.000564	0.001212	-0.465		Tajiks.DG	-0.000826	0.000495	-1.669
Han	-0.000531	0.001146	-0.463		Dai	-0.000801	0.00048	-1.669
Hungarian	-0.000517	0.001117	-0.463		Mbuti	-0.000597	0.000359	-1.665
Naxi	-0.00054	0.001168	-0.462		Didayi	-0.000799	0.000481	-1.663
Ami	-0.00053	0.001153	-0.46		BantuHerero.DG	-0.000687	0.000414	-1.661
Hungary_BA	-0.000582	0.001268	-0.459		Malawi_Ngoni	-0.000648	0.00039	-1.661
Poprad.SG	-0.000975	0.002127	-0.458		BedouinB.DG	-0.000849	0.000512	-1.66
England_LBA	-0.001063	0.002329	-0.456		Han_Taiwan	-0.000866	0.000521	-1.66
Ukrainian	-0.000513	0.001125	-0.456		Madak	-0.00082	0.000495	-1.658
Croatian	-0.000512	0.001123	-0.456		Reddy_Telangana	-0.000742	0.000448	-1.657
Russian.DG	-0.000558	0.001227	-0.455		Punjabi	-0.000746	0.000451	-1.656
Semende	-0.000511	0.001139	-0.449		Makira	-0.000815	0.000492	-1.656
Tubalar	-0.000503	0.001128	-0.446		Iranian_Bandari	-0.000721	0.000436	-1.654
French.DG	-0.000524	0.001176	-0.445		Kankanaey	-0.000816	0.000494	-1.653
She.DG	-0.000563	0.001263	-0.445		Halba	-0.000784	0.000475	-1.652
Namazga_CA.SG	-0.000724	0.001631	-0.444		Kinh.DG	-0.000852	0.000517	-1.65
Notsi	-0.000506	0.001139	-0.444		Georgian	-0.000724	0.000439	-1.65
hg19ref	-0.000642	0.001448	-0.443		CentralSaka.SG	-0.000827	0.000502	-1.649
Mixtec	-0.000523	0.001179	-0.443		BEN.SG	-0.001007	0.000611	-1.648
GujaratiD	-0.000507	0.001152	-0.44		Baiga	-0.000796	0.000483	-1.646
Bulgaria_Late_Chalcolithic2	-0.003053	0.006971	-0.438		BantuSA_Herero	-0.000676	0.000412	-1.642
Even.DG	-0.000521	0.001194	-0.437		QC_Baden_LCA	-0.001454	0.000888	-1.638
CDX.SG	-0.000492	0.001143	-0.431		Backward_Caste	-0.000752	0.00046	-1.637
Yi	-0.000503	0.001168	-0.431		Madiga.DG	-0.000795	0.000487	-1.632
Cree.DG	-0.000527	0.001236	-0.426		Jogi	-0.000739	0.000453	-1.632
Vietnamese	-0.000496	0.001167	-0.425		Jew_Georgian	-0.000747	0.000458	-1.63
Mamusi_Paleabu	-0.00049	0.001178	-0.416		Sulka	-0.000796	0.000488	-1.629
Quechua	-0.000499	0.001198	-0.416		Birhor	-0.00078	0.000479	-1.629
Vella_Lavella	-0.000474	0.001148	-0.413		Melamela	-0.000794	0.000488	-1.628
Mamanwa	-0.000458	0.001114	-0.411		Bajo	-0.000778	0.000478	-1.627
Ukraine_Neolithic_brother_I8590_father_or_son_I3718	-0.001312	0.003219	-0.407		Choiseul	-0.000806	0.000497	-1.623
Kinh.DG	-0.000502	0.001236	-0.406		Ata	-0.000801	0.000497	-1.611
Bajo	-0.000472	0.001162	-0.406		Burusho.DG	-0.000818	0.000509	-1.608
Kuot_Lamalaua	-0.00047	0.001158	-0.406		Balochi.DG	-0.000779	0.000485	-1.605
Kalmyks.DG	-0.000525	0.001297	-0.405		Nailik	-0.000781	0.000486	-1.605
Tajiks.DG	-0.000489	0.00121	-0.404		Albanian	-0.000716	0.000447	-1.603
Ukraine_Neolithic_outlier	-0.000792	0.001967	-0.403		Eskimo_Chaplin.DG	-0.00091	0.000568	-1.602
Serbia_Medieval_Gepidian.SG	-0.000955	0.002384	-0.401		Han	-0.000756	0.000472	-1.6
Tibetan_Samdzong_1500BP.SG	-0.000609	0.001525	-0.4		Rennell_and_Bellona	-0.000795	0.000497	-1.6
KHV.SG	-0.000457	0.001143	-0.4		Hawaiian.DG	-0.000903	0.000566	-1.597
Even	-0.00045	0.001125	-0.4		Muslim_Jat	-0.000756	0.000473	-1.596
Baniyas	-0.000455	0.001137	-0.4		Bestha	-0.000763	0.000479	-1.592
Chechen.DG	-0.000517	0.001304	-0.397		Luhya	-0.000585	0.000368	-1.591
Yamnaya.SG	-0.00061	0.001539	-0.397		Adygei	-0.000692	0.000435	-1.59
Daur.DG	-0.000529	0.001341	-0.394		Naro	-0.000569	0.000358	-1.589
Kalmyk	-0.000445	0.00113	-0.394		Shah	-0.000743	0.000468	-1.588
Kurma_EBA.SG	-0.000669	0.001701	-0.393		Brahui	-0.000684	0.000432	-1.584
GoyetQ56_16_published	-0.005186	0.013229	-0.392		Tubalar.DG	-0.000784	0.000496	-1.58
Buka	-0.000449	0.001145	-0.392		Druze	-0.000682	0.000431	-1.58
Miao	-0.000451	0.001157	-0.39		Malmi	-0.000864	0.000547	-1.58
Tofalar	-0.000468	0.001205	-0.388		Yanidi	-0.000801	0.000508	-1.576
VolgaTatars.DG	-0.000499	0.001298	-0.385		Thakur	-0.000697	0.000443	-1.574
Madiga.DG	-0.000466	0.001213	-0.384		Iranian.DG	-0.000751	0.000478	-1.572
Khasi	-0.000462	0.001222	-0.378		Malawi_Tumbuka	-0.00059	0.000375	-1.572
Tolai	-0.000426	0.001128	-0.377		Naxi	-0.000765	0.000487	-1.572
Tibetan.DG	-0.000463	0.001235	-0.375		Muslim_Bihar	-0.000707	0.000451	-1.568
Chuvash	-0.000418	0.001122	-0.373		Khomani_San.DG	-0.000615	0.000393	-1.566
Polish.DG	-0.000496	0.001343	-0.369		Kol	-0.000733	0.00047	-1.562
Dusun.DG	-0.000453	0.001229	-0.369		Kurumba.DG	-0.000874	0.000561	-1.56
Indian.SG	-0.000542	0.00147	-0.368		Bell_Beaker_Germany_1d.rel.I5658	-0.009373	0.006007	-1.56
Santa_Isabel	-0.000424	0.001156	-0.367		Manus	-0.000821	0.000527	-1.559
Kondh_TN	-0.000426	0.001166	-0.365		Ulchi	-0.000747	0.00048	-1.558
RIA.SG	-0.000419	0.001151	-0.364		Munda	-0.000769	0.000494	-1.557
Kuot_Kabil	-0.000414	0.00114	-0.364		Bulgaria_Late_Chalcolithic2	-0.003955	0.002541	-1.556
Altaian	-0.000413	0.001137	-0.364		Scheduled_Caste_Haryana	-0.00072	0.000463	-1.556
JPT.SG	-0.000413	0.001137	-0.363		Mbuti.DG	-0.000573	0.000369	-1.553
Brahmin_Uttrakhand	-0.000414	0.001142	-0.363		Japanese	-0.000732	0.000472	-1.552
Uygur	-0.000406	0.001124	-0.362		Santa_Isabel	-0.00076	0.00049	-1.552
Ontong_Java	-0.000423	0.001177	-0.36		Barela	-0.000777	0.000501	-1.552
Mamusi	-0.000416	0.001159	-0.359		Balochi	-0.000665	0.000429	-1.551
Kove	-0.000404	0.001134	-0.357		Kazkahs.DG	-0.000912	0.00059	-1.546
RapaNui	-0.000442	0.001239	-0.357		Nai	-0.0007	0.000453	-1.546
Saami_WGA	-0.000472	0.001327	-0.356		Siddi_Gujarat	-0.000748	0.000485	-1.542
Madak	-0.000407	0.001146	-0.355		Mudaliar	-0.000971	0.00063	-1.541
Melamela	-0.0004	0.001136	-0.352		Sonkar	-0.000704	0.000457	-1.54
Sorb	-0.0004	0.001135	-0.352		Tadvi	-0.000725	0.000471	-1.54
Tubalar.DG	-0.000438	0.001248	-0.351		Kuot_Kabil	-0.000768	0.000499	-1.539
Mangseng	-0.000402	0.001146	-0.35		Esan.DG	-0.000647	0.00042	-1.538
Kunabi	-0.000401	0.00115	-0.348		Kshatriya_Durgvanshi	-0.000715	0.000465	-1.537
Tahiti	-0.000437	0.001262	-0.346		MPS_Patient	-0.000741	0.000482	-1.537
Papuan.DG	-0.000399	0.001155	-0.345		Newar	-0.000716	0.000467	-1.535
Bulgaria_Neolithic	-0.000466	0.001349	-0.345		BedouinB	-0.00066	0.000431	-1.529
Magar	-0.000386	0.00112	-0.345		Tibetan_Chokhopani_2700BP.SG	-0.000914	0.000599	-1.528
Garasia	-0.000396	0.001155	-0.343		Kolombangara	-0.000763	0.000499	-1.527
Japanese	-0.000392	0.001152	-0.34		GWD.SG	-0.000559	0.000367	-1.526
New_Guinea	-0.000395	0.001161	-0.34		Yadav_UP	-0.000719	0.000472	-1.524
Daur	-0.000388	0.001155	-0.336		Thai	-0.000721	0.000474	-1.523
Tu	-0.00039	0.001159	-0.336		Dogra	-0.000674	0.000443	-1.522
IBS.SG	-0.000371	0.001111	-0.334		Notsi	-0.000747	0.000492	-1.52
Arunthatiar2	-0.000387	0.001163	-0.333		Scotland_Neolithic	-0.001882	0.001241	-1.516
QC_LBK_EN	-0.000698	0.002135	-0.327		Muslim_Kashmiri	-0.000666	0.00044	-1.516
Ata	-0.000382	0.001166	-0.327		Hazara	-0.00068	0.000449	-1.515
Beaker_Iberia	-0.000385	0.001206	-0.319		Wan	-0.000747	0.000493	-1.515
Kyrgyz	-0.000359	0.00113	-0.318		Dolgan	-0.000744	0.000491	-1.514
Mala.DG	-0.000375	0.001184	-0.317		Palestinian.DG	-0.000723	0.000478	-1.513
Ansari	-0.000369	0.00117	-0.315		Tolai	-0.000731	0.000483	-1.513
Europe_MNChL	-0.000363	0.001156	-0.314		ASW.SG	-0.000553	0.000367	-1.509
Basque	-0.000355	0.001128	-0.314		Itelmen	-0.000756	0.000501	-1.509
GujaratiC	-0.000359	0.001141	-0.314		Mota	-0.000766	0.000508	-1.508
Mycenaean	-0.0005	0.001617	-0.309		Tubalar	-0.000692	0.00046	-1.506
Poumainaga	-0.000372	0.001214	-0.306		Eskimo_ChaplinSireniki	-0.000742	0.000493	-1.504
Mengen	-0.000348	0.001141	-0.305		Australian_WGA	-0.000768	0.000511	-1.503
Bestha	-0.000351	0.00117	-0.3		Pandit	-0.000715	0.000475	-1.503
Egypt_New_Kingdom	-0.001089	0.003665	-0.297		ACB.SG	-0.000546	0.000364	-1.499
Nomad_HP.SG	-0.000422	0.001428	-0.296		Lebanese_Christian	-0.000676	0.000451	-1.499
HohleFels79_published	-0.003047	0.010388	-0.293		Greekk_Dodecanese	-0.000677	0.000452	-1.497
Han_Taiwan	-0.000362	0.001237	-0.292		Even	-0.000694	0.000464	-1.496
Nakanai_Loso	-0.000336	0.001168	-0.287		Xibo.DG	-0.00079	0.000529	-1.494
Papuan	-0.000326	0.001154	-0.283		Palestinian	-0.000635	0.000425	-1.494
Brahmin_Catholic_Goa	-0.000326	0.001154	-0.283		Bhumij_Jharkhand	-0.000711	0.000475	-1.494
She	-0.000334	0.001186	-0.282		YRI.SG	-0.000547	0.000367	-1.491
Karluk.SG	-0.000388	0.001386	-0.28		Luo	-0.000564	0.000378	-1.49
Globular_Amphora_brother.of.I2407_son.of.I2433_son.of.I2440	-0.002192	0.007879	-0.278		Warli	-0.000729	0.00049	-1.49
Dusun	-0.000313	0.001156	-0.271		Saudi	-0.000656	0.000441	-1.487
CLM.SG	-0.000292	0.001081	-0.27		Chechen	-0.000667	0.000449	-1.486
Control	-0.000353	0.00132	-0.268		Narikuruvar	-0.000702	0.000473	-1.484
Lohana	-0.000327	0.001224	-0.267		BedouinA	-0.000623	0.000421	-1.481
Mayan.SG	-0.000384	0.001437	-0.267		Atayal	-0.000727	0.000492	-1.478
Satnami	-0.000304	0.00115	-0.265		Chaudhary	-0.000677	0.000458	-1.478
Denisova_light	-0.000245	0.000935	-0.262		Australian	-0.000788	0.000534	-1.474
Steppe_MLBA	-0.000308	0.001182	-0.26		Kusunda	-0.000687	0.000466	-1.474
Sahariya_UP	-0.000315	0.001223	-0.258		Jew_Tunisian	-0.000653	0.000444	-1.473
Arunthatiar1	-0.000293	0.001135	-0.258		Turkish	-0.000627	0.000426	-1.473
Shamanka_EBA.SG	-0.00036	0.001421	-0.254		Semende	-0.000709	0.000482	-1.469
Spanish	-0.000282	0.001111	-0.254		Kashmiri_Pandit.DG	-0.000868	0.000591	-1.468
Mongola	-0.000298	0.001178	-0.253		Tswana	-0.000546	0.000372	-1.467
Mahadeo_Koli	-0.000301	0.001199	-0.251		Namazga_CA.SG	-0.000879	0.000599	-1.466
Kinh	-0.000285	0.001147	-0.248		Tu	-0.000692	0.000473	-1.464
Japanese.DG	-0.000294	0.001198	-0.246		Brahmin_Catholic_Goa	-0.000679	0.000464	-1.464
Canary_Islander	-0.000297	0.001206	-0.246		Sonr	-0.000931	0.000636	-1.463
Denisovan_published.DG	-0.000226	0.000924	-0.244		Sandawe	-0.000533	0.000365	-1.461
Armenia_ChL	-0.000299	0.001228	-0.244		Kamboj	-0.000629	0.000431	-1.46
Bhumij_Jharkhand	-0.000282	0.001153	-0.244		Koryak	-0.000723	0.000496	-1.459
PUR.SG	-0.000259	0.001068	-0.243		Australian.DG	-0.000794	0.000547	-1.452
Yamnaya_Ukraine_outlier	-0.000419	0.001754	-0.239		Mandenka	-0.000537	0.00037	-1.451
BIR.SG	-0.000275	0.001159	-0.237		IrtyshBarabinskTatars1.DG	-0.000768	0.000529	-1.45
Hazara	-0.000261	0.001107	-0.236		Bink	-0.000686	0.000473	-1.449
Gamit	-0.000285	0.001212	-0.235		Ossetian	-0.00064	0.000443	-1.446
Yukpa.SG	-0.000338	0.001439	-0.235		Sherpa	-0.000712	0.000492	-1.446
Abkhasian.DG	-0.000279	0.001202	-0.232		Krepost_Neolithic	-0.001357	0.000941	-1.443
Maratha	-0.000264	0.001135	-0.232		ESN.SG	-0.000531	0.000368	-1.442
Quechua.DG	-0.00029	0.001253	-0.231		Jatav	-0.00066	0.000458	-1.441
Ukraine_Neolithic_son.I1732.SG	-0.000888	0.00385	-0.231		Mende.DG	-0.000619	0.00043	-1.439
Malay	-0.000264	0.001146	-0.23		Syed	-0.000865	0.000604	-1.433
Q_Balaton_Lasinja_CA	-0.001966	0.00871	-0.226		Visayan	-0.00071	0.000496	-1.432
Bockstein_published	-0.001328	0.005915	-0.225		Luo.DG	-0.000596	0.000417	-1.43
Mamanwa1	-0.000258	0.001155	-0.224		Luhya.DG	-0.000603	0.000421	-1.43
Brahmin_Tiwari	-0.000245	0.001116	-0.22		Gamit	-0.000683	0.000478	-1.429
Corded_Ware_Germany_1d_rel_I1538+I1540	-0.000549	0.002502	-0.219		Shua	-0.000525	0.000368	-1.427
Han.DG	-0.000254	0.001188	-0.214		Ansari	-0.000652	0.000458	-1.424
Dushadh	-0.000246	0.001152	-0.214		Lezgin.DG	-0.000725	0.00051	-1.422
Sherpa.DG	-0.000264	0.001241	-0.213		Malaita	-0.000694	0.00049	-1.418
Sah_Obc	-0.000253	0.001189	-0.213		Budagajangam	-0.000669	0.000473	-1.417
Wan	-0.000249	0.001175	-0.212		Kyrgyz.DG	-0.000679	0.00048	-1.416
Santa_Cruz	-0.000242	0.001151	-0.211		Lavongai	-0.000696	0.000492	-1.415
Jain	-0.000248	0.001186	-0.209		Kanjad	-0.000646	0.000457	-1.414
Czech.DG	-0.000285	0.00137	-0.208		Mbukushu	-0.000527	0.000374	-1.41
Bulgaria_EBA	-0.000342	0.001641	-0.208		Mansi.DG	-0.000703	0.0005	-1.406
Iron_Gates_HG_outlier	-0.00032	0.001543	-0.207		Ju_hoan_North	-0.000495	0.000354	-1.402
Hojo	-0.000262	0.001266	-0.207		Brahmin_Tiwari	-0.000602	0.00043	-1.402
Hakka_Taiwan	-0.000258	0.001258	-0.205		Kunabi	-0.000635	0.000454	-1.398
Germany_MN	-0.001135	0.005555	-0.204		Gujjar	-0.00066	0.000472	-1.397
Karitiana.SG	-0.000309	0.001532	-0.202		Nasioi	-0.000705	0.000505	-1.396
Tuvinian	-0.000226	0.001131	-0.2		Lemande.DG	-0.000591	0.000425	-1.392
Onge.DG	-0.000252	0.001273	-0.198		Georgian_WGA	-0.00068	0.000488	-1.392
LBKT_MN	-0.00025	0.001266	-0.198		Brahmin_Uttrakhand	-0.000631	0.000455	-1.387
Lithuania_LBA.SG	-0.001888	0.009676	-0.195		Syrian	-0.000607	0.00044	-1.38
Romanian	-0.00022	0.001123	-0.195		YemenDesert	-0.00064	0.000464	-1.38
Jew_AP	-0.000234	0.001209	-0.194		Korean.DG	-0.000717	0.00052	-1.377
Rochedane_published	-0.000525	0.002773	-0.189		OutTianShanHun.SG	-0.001219	0.000885	-1.377
Ju_hoan_South	-0.000179	0.000958	-0.187		Khasi	-0.00071	0.000515	-1.377
Makira	-0.000212	0.001132	-0.187		Vella_Lavella	-0.000676	0.000491	-1.375
Savo	-0.000218	0.001172	-0.186		Russia_Early_Sarmatian.SG	-0.001756	0.001282	-1.369
Greek.DG	-0.000228	0.001245	-0.184		Wambo	-0.000516	0.000377	-1.368
Manjhi_MP	-0.000216	0.00119	-0.182		LWK.SG	-0.000496	0.000363	-1.366
Malaita	-0.000205	0.001135	-0.181		Gana	-0.000484	0.000354	-1.366
GoldenHordeAsian.SG	-0.000264	0.001496	-0.177		Eskimo_Sireniki.DG	-0.000736	0.00054	-1.365
Bhumihar_Bihar	-0.000202	0.001145	-0.177		Iran_LN	-0.001057	0.000775	-1.364
Uzbek	-0.000196	0.001127	-0.174		Poumainaga	-0.000703	0.000516	-1.364
C_Iberia_CA	-0.000244	0.001424	-0.172		Uzbek	-0.000608	0.000446	-1.362
Nggela	-0.000195	0.001159	-0.168		TianShanHun.SG	-0.000616	0.000454	-1.356
Hazara.DG	-0.000203	0.001229	-0.165		Jew_Iraqi	-0.000605	0.000446	-1.356
Lahu	-0.000198	0.001195	-0.165		Alan.SG	-0.000676	0.000499	-1.353
Thai	-0.000184	0.001139	-0.162		Himba	-0.000523	0.000386	-1.353
Lebbo	-0.000183	0.001149	-0.159		Khonda_Dora.DG	-0.00075	0.000555	-1.35
ONG.SG	-0.000195	0.001235	-0.158		Pathan	-0.000587	0.000436	-1.346
PJL.SG	-0.000172	0.001096	-0.157		Ulchi.DG	-0.000703	0.000523	-1.344
Chaurasia	-0.000197	0.001249	-0.157		Q_LBKT_MN	-0.002665	0.001983	-1.344
Alan.SG	-0.000206	0.001323	-0.156		Brahmin_Catholic_Kumta	-0.000634	0.000472	-1.343
Tibetan_Mebrak_2125BP.SG	-0.00027	0.001737	-0.155		Nyshi	-0.000668	0.000499	-1.338
GujaratiB	-0.000179	0.001152	-0.155		Dhokkali	-0.000674	0.000506	-1.333
Mussau	-0.000174	0.001135	-0.154		RapaNui	-0.00068	0.000511	-1.331
Kusunda	-0.000173	0.001133	-0.153		Kol_New_Britain	-0.000751	0.000565	-1.328
Anatolia_Ottoman.SG	-0.000275	0.001817	-0.151		Buka	-0.000649	0.000489	-1.327
Mota	-0.000183	0.001223	-0.15		Malawi_Chewa	-0.000496	0.000374	-1.326
Srubnaya_outlier	-0.000339	0.00228	-0.149		Corded_Ware_Estonia_dup.MA973.SG	-0.001139	0.00086	-1.325
Vindija_light	-0.000153	0.00104	-0.147		Mongola	-0.000631	0.000478	-1.32
Backward_Caste	-0.000168	0.001168	-0.144		Sindhi_MP	-0.000586	0.000444	-1.32
Beaker_Sicily	-0.000897	0.006268	-0.143		Jew_Ashkenazi	-0.000597	0.000453	-1.318
Balkar	-0.000157	0.001108	-0.141		Nomad_His.SG	-0.000964	0.000733	-1.316
Varna	-0.000262	0.001873	-0.14		Malawi_Yao	-0.000493	0.000376	-1.312
Crete.DG	-0.000167	0.001198	-0.139		Kyrgyz	-0.0006	0.000457	-1.312
Kol_New_Britain	-0.00017	0.001255	-0.135		Uygur	-0.000593	0.000453	-1.311
Rennell_and_Bellona	-0.000158	0.001172	-0.134		Taa_East	-0.000479	0.000366	-1.309
Brahmin_Catholic_Kumta	-0.000156	0.001163	-0.134		Tunisian	-0.000555	0.000424	-1.309
VLR.SG	-0.000153	0.001149	-0.133		Kamsali	-0.000798	0.000613	-1.303
Altais.DG	-0.00017	0.001282	-0.133		Selkup	-0.000595	0.000458	-1.3
Okunevo.SG	-0.000244	0.00191	-0.128		Chechen.DG	-0.000714	0.00055	-1.299
Tajik	-0.00014	0.00111	-0.127		Druze.DG	-0.000642	0.000496	-1.293
TDLN	-0.000151	0.001212	-0.125		Dinka	-0.000499	0.000386	-1.293
Tikopia	-0.000143	0.001187	-0.12		Hallaki	-0.000572	0.000443	-1.291
Dhokkali	-0.000149	0.001238	-0.12		Turkmens.DG	-0.000696	0.00054	-1.29
Yerukali	-0.000134	0.001158	-0.116		TianShanSaka.SG	-0.000614	0.000476	-1.288
Q_ALPc_III_MN	-0.000572	0.005142	-0.111		Taa_West	-0.000456	0.000354	-1.287
Srivastava	-0.000132	0.001188	-0.111		Canaanite_MBA_Lebanon.SG	-0.000617	0.000481	-1.283
Palliyar	-0.000125	0.001124	-0.111		Aymara	-0.000639	0.000498	-1.282
Kalash	-0.000123	0.001114	-0.11		Shamanka_EBA.SG	-0.000693	0.000542	-1.279
Buryats.DG	-0.000137	0.001263	-0.109		MSL.SG	-0.000461	0.000362	-1.275
Jogi	-0.000125	0.001145	-0.109		Armenian.DG	-0.000637	0.000501	-1.27
Paravar	-0.000123	0.00115	-0.107		Hadza	-0.000484	0.000381	-1.27
Gowli	-0.000134	0.001273	-0.106		GujaratiA	-0.00057	0.000449	-1.269
Halba	-0.000125	0.00118	-0.106		Kuruba	-0.000589	0.000464	-1.269
Achary	-0.00013	0.001244	-0.104		Tibetan_Mebrak_2125BP.SG	-0.000842	0.000667	-1.262
Muslim_Jat	-0.000121	0.001165	-0.104		Bashkirs.DG	-0.000627	0.000497	-1.261
Srubnaya_1d.rel.I0354	-0.000489	0.004894	-0.1		Yoruba	-0.000461	0.000365	-1.26
Srubnaya_1d.rel.I0430	-0.000552	0.005613	-0.098		Cypriot	-0.000563	0.000449	-1.254
Brahmin_Karnataka	-0.000114	0.001162	-0.098		Scheduled_Caste_Karnataka	-0.000574	0.000458	-1.254
Oddari	-0.000114	0.001182	-0.097		Korku	-0.000617	0.000493	-1.251
Balkans_Chalcolithic	-0.000111	0.001156	-0.096		Yadava.DG	-0.000605	0.000485	-1.248
Kyrgyz.DG	-0.000116	0.001214	-0.095		Saposa	-0.000612	0.00049	-1.248
UstIda_LN.SG	-0.000135	0.001424	-0.095		Nama	-0.000443	0.000355	-1.248
Sicilian	-0.000104	0.001129	-0.092		Anatolia_EBA	-0.000654	0.000527	-1.241
Gond_MP	-0.000104	0.00113	-0.092		Mansi	-0.000574	0.000462	-1.241
Minero	-0.000103	0.001121	-0.092		Meena	-0.000573	0.000463	-1.239
Kumhar	-0.000101	0.001125	-0.09		Buryat.SG	-0.000662	0.000534	-1.239
Brahmin_UP	-9.9e-05	0.001146	-0.087		Jain	-0.000595	0.000482	-1.235
Chakkiliyan	-9.4e-05	0.001112	-0.085		Armenia_MLBA	-0.000648	0.000526	-1.232
Kalash.DG	-9.9e-05	0.001209	-0.082		Egyptian	-0.000512	0.000416	-1.231
Naidu	-9.3e-05	0.001132	-0.082		Lebanese	-0.000543	0.000442	-1.229
Siddi_Karnataka	-8.4e-05	0.001077	-0.078		Baiswar	-0.000565	0.000461	-1.224
Bink	-9e-05	0.001171	-0.077		Hojo	-0.000637	0.00052	-1.223
Lambadi	-8.7e-05	0.00117	-0.074		Starcevo_EN_all	-0.000686	0.000564	-1.217
Parhaiya	-8.6e-05	0.001176	-0.073		Yemeni	-0.000526	0.000433	-1.217
Inga	-8.6e-05	0.001252	-0.069		Ranongga	-0.000603	0.000496	-1.215
Warli	-8.1e-05	0.001175	-0.069		Satnami	-0.000547	0.000452	-1.211
Bergamo.DG	-7.8e-05	0.001229	-0.064		Mende	-0.000462	0.000382	-1.209
BEN.SG	-9.3e-05	0.001448	-0.064		Thai.DG	-0.00063	0.000522	-1.208
Madiga	-7.6e-05	0.001213	-0.062		Jordanian	-0.00052	0.000432	-1.205
Bhil	-7e-05	0.001136	-0.062		Zoro	-0.000678	0.000564	-1.204
Coorghi	-7.1e-05	0.001141	-0.062		Balkar	-0.000529	0.000441	-1.199
Cambodian	-6.7e-05	0.001139	-0.059		Igorot.DG	-0.000646	0.00054	-1.196
Turk.SG	-8.1e-05	0.00144	-0.057		Jordanian.DG	-0.000547	0.000462	-1.184
Gugavellalar	-6.5e-05	0.001182	-0.055		Relli	-0.000579	0.000491	-1.178
Kashmiri_Pandit.DG	-7e-05	0.001289	-0.054		Italian_South	-0.000533	0.000457	-1.165
TSI.SG	-6e-05	0.001104	-0.054		LesCloseaux13_published	-0.006314	0.005437	-1.161
Ghasia	-6.1e-05	0.001153	-0.053		Cabecar	-0.000604	0.000521	-1.16
Estonian.DG	-6.3e-05	0.001217	-0.052		Okunevo_EMBA.SG	-0.000552	0.000479	-1.153
NoDateTianShanSaka.SG	-0.000111	0.002206	-0.05		Southwest_Bougainville	-0.000635	0.000551	-1.151
Kshatriya_Durgvanshi	-5.8e-05	0.001167	-0.05		Gui	-0.000418	0.000363	-1.15
Tharu_UP	-6e-05	0.001209	-0.05		Ju_hoan_South	-0.000419	0.000365	-1.149
BEB.SG	-5.5e-05	0.001107	-0.049		Guarani_GN	-0.000585	0.000509	-1.149
Kolcha	-5.7e-05	0.001171	-0.049		Koros_EN_all	-0.001078	0.000939	-1.148
Nomad_IA.SG	-6.1e-05	0.001272	-0.048		Cretan	-0.000504	0.00044	-1.145
Eskimo_Chaplin.DG	-6e-05	0.001305	-0.046		GoldenHordeAsian.SG	-0.000707	0.000618	-1.143
Lahu.DG	-5.9e-05	0.001277	-0.046		Mixtec.DG	-0.000584	0.000512	-1.141
Continenza	-0.000437	0.009655	-0.045		Kipchak.SG	-0.000641	0.000564	-1.136
Egypt_Hellenistic	-0.000118	0.002709	-0.044		Yi	-0.000547	0.000482	-1.135
Kamboj	-5e-05	0.001121	-0.044		Moroccan	-0.00047	0.000416	-1.13
Khomani_San.DG	-4.3e-05	0.001026	-0.042		Chipewyan	-0.000532	0.000474	-1.123
Uzbeks.DG	-5e-05	0.001221	-0.041		Lezgin	-0.000503	0.000448	-1.122
QC_ALPc_MN	-0.000126	0.003157	-0.04		Serbia_Medieval_Gepidian.SG	-0.000999	0.000891	-1.121
Iran_Ganj_Dareh_Neolithic	-0.000524	0.013355	-0.039		Kalash	-0.000494	0.000444	-1.114
Ust_Ishim	-4.4e-05	0.001306	-0.033		Tigak	-0.00055	0.000495	-1.112
GIH.SG	-3.7e-05	0.001103	-0.033		Sherpa.DG	-0.000582	0.000524	-1.11
Pathan	-3.5e-05	0.001094	-0.032		Brahui.DG	-0.00055	0.000496	-1.108
Pandit	-3.6e-05	0.001196	-0.03		HohleFels79_published	-0.003994	0.003621	-1.103
Ju_hoan_North.DG	-2.9e-05	0.001002	-0.029		Siddi_Karnataka	-0.000463	0.000421	-1.1
Hawaiian.DG	-3.5e-05	0.001318	-0.027		Aymara.SG	-0.000646	0.000588	-1.1
Varna_outlier	-5.4e-05	0.002065	-0.026		Brahmin_Catholic_Mangalore	-0.000513	0.000468	-1.097
Papuan_Central	-3e-05	0.001141	-0.026		Cree	-0.000512	0.000468	-1.096
Koli	-3.1e-05	0.00121	-0.026		Teop	-0.00055	0.000505	-1.09
Greek	-2.7e-05	0.001104	-0.025		Hoan	-0.000388	0.000356	-1.09
Baden_LCA	-2.8e-05	0.001175	-0.024		Chakehshanega	-0.000543	0.000499	-1.088
Cambodian.DG	-2.8e-05	0.001226	-0.023		Bougainville.DG	-0.000588	0.000542	-1.083
Choiseul	-2.6e-05	0.001174	-0.022		Indian.SG	-0.000632	0.000585	-1.081
Nicobarese	-2.7e-05	0.001234	-0.022		AA	-0.000402	0.000373	-1.078
Lao	-2.7e-05	0.001235	-0.022		ONG.SG	-0.000549	0.000515	-1.066
Saposa	-2.4e-05	0.001139	-0.021		Tagar.SG	-0.000501	0.00047	-1.066
Mandenka.DG	-1.8e-05	0.001	-0.018		Algerian	-0.000475	0.000446	-1.066
LBK_EN	-2.1e-05	0.001244	-0.017		Gowli	-0.000592	0.000558	-1.061
Orangutan	-1e-05	0.000571	-0.017		Bhilala	-0.000494	0.000465	-1.061
Kanjad	-1.3e-05	0.001176	-0.011		Uzbek_WGA	-0.000596	0.000566	-1.053
Shah	-1.1e-05	0.001179	-0.009		Bell_Beaker_France_1d.rel.I1390	-0.001635	0.001554	-1.052
Kapu.DG	-8e-06	0.001219	-0.007		Onge.DG	-0.000548	0.000522	-1.05
Scheduled_Caste_Karnataka	-8e-06	0.001165	-0.007		Latvia_LN_CW_dup.I4629.SG	-0.0012	0.001147	-1.046
Brahmin_Catholic	-9e-06	0.00119	-0.007		Russia_IA.SG	-0.000519	0.000498	-1.043
Q_Baden_LCA	-3.1e-05	0.004826	-0.006		Nogai	-0.000462	0.000444	-1.041
Adygei	-5e-06	0.001111	-0.004		Kalinga	-0.000496	0.000478	-1.036
Mudaliar	-6e-06	0.001452	-0.004		Relli.DG	-0.000525	0.000507	-1.035
Yakut.DG	-3e-06	0.001238	-0.002		Albanian.DG	-0.000584	0.000565	-1.035
Primate_Chimp	0	1	0		Jew_Turkish	-0.000458	0.000442	-1.035
Corded_Ware_Poland.SG	3.8e-05	0.010357	0.004		Hazaras.SG	-0.00056	0.000543	-1.033
QC_Baden_LCA	9e-06	0.002234	0.004		Haiom	-0.000377	0.000366	-1.031
Relli.DG	9e-06	0.001263	0.007		Arara	-0.000535	0.00052	-1.029
Bavaria_Late_Roman.SG	1.4e-05	0.001538	0.009		Marmoset	-0.000318	0.000311	-1.022
Chamada	1.2e-05	0.001205	0.01		Koryak.SG	-0.000571	0.000558	-1.022
XiongNu.SG	1.8e-05	0.00128	0.014		Dawoodi	-0.000499	0.000489	-1.02
Globular_Amphora	2.4e-05	0.001239	0.019		Saami.DG	-0.000538	0.000528	-1.019
Bulgarian	2.4e-05	0.001117	0.021		Ju_hoan_North.DG	-0.000377	0.00037	-1.018
Kallar	2.3e-05	0.001128	0.021		Shiya	-0.00045	0.000442	-1.018
Protoboleraz_LCA	2.8e-05	0.001241	0.022		Abkhasian	-0.000458	0.00045	-1.017
Kangju.SG	2.8e-05	0.001288	0.022		Samaritan.DG	-0.000575	0.000567	-1.015
Ho_Orissa	2.5e-05	0.001133	0.022		Korean	-0.000482	0.000477	-1.011
Albanian.DG	3.1e-05	0.00135	0.023		TomskTatars.DG	-0.000519	0.000517	-1.004
Tu.DG	3e-05	0.001249	0.024		Madiga	-0.000472	0.000472	-0.999
Bengali	2.8e-05	0.00114	0.024		Q_Baden_LCA	-0.001724	0.001729	-0.997
Kurumba.DG	3.3e-05	0.001309	0.025		Kalmyks.DG	-0.000525	0.000527	-0.996
Nadar	3.1e-05	0.001231	0.025		CentralSteppe_EMBA.SG	-0.000553	0.000556	-0.994
Lezgin.DG	3.2e-05	0.001205	0.026		Srivastava	-0.000466	0.000471	-0.99
Scotland_Neolithic	8.5e-05	0.00333	0.026		SE_Iberia_CA	-0.001318	0.001333	-0.989
Baniya	3e-05	0.001143	0.026		Kalash.DG	-0.000508	0.000515	-0.988
Ulladan	3.4e-05	0.00116	0.029		Baniya	-0.000445	0.000452	-0.984
Ami.DG	3.8e-05	0.001244	0.03		Mongola.DG	-0.000525	0.000535	-0.982
Muslim_Kashmiri	3.4e-05	0.001136	0.03		MXL.SG	-0.000429	0.000437	-0.982
Tanti	3.7e-05	0.001221	0.03		Pima	-0.000496	0.000506	-0.981
Tujia	3.6e-05	0.001167	0.031		Mezhovskaya.SG	-0.00057	0.000583	-0.978
Murut	3.9e-05	0.001178	0.033		Kgalagadi	-0.000366	0.000376	-0.974
Kazakh_His.SG	0.000164	0.004627	0.035		Khwe	-0.000356	0.000366	-0.973
Tharu_Uttrakhand	4.4e-05	0.001192	0.037		Anatolia_Ottoman.SG	-0.00067	0.000691	-0.97
Tongan	4.6e-05	0.0012	0.038		Mozabite	-0.000406	0.000418	-0.97
Kumyk	4.2e-05	0.001117	0.038		Burbur_WGA	-0.000417	0.000431	-0.968
Vishwabrahmin	4.7e-05	0.00111	0.042		Mandenka.DG	-0.000379	0.000395	-0.96
Ranongga	4.9e-05	0.001166	0.042		Jew_Moroccan	-0.000432	0.00045	-0.96
Kandha	5.4e-05	0.001167	0.046		Vestonice13	-0.001233	0.001288	-0.957
Hungary_LCA	6.5e-05	0.001324	0.049		Padmashali	-0.000532	0.000559	-0.952
Onge	6e-05	0.001189	0.05		Sardinian.DG	-0.000443	0.000468	-0.946
Brahmin_Catholic_Mangalore	6.3e-05	0.001167	0.054		Bulgarian.DG	-0.000478	0.000509	-0.939
Hazaras.SG	7.3e-05	0.001304	0.056		Koli	-0.000442	0.000472	-0.937
Santhal	6.6e-05	0.001142	0.057		PEL.SG	-0.000429	0.000458	-0.936
Bharia	6.5e-05	0.001138	0.057		Tajik	-0.000422	0.000452	-0.933
PPD_Patient	7.3e-05	0.001198	0.061		Icelandic.DG	-0.000486	0.000525	-0.927
Turkmen	7.2e-05	0.001136	0.063		Iran_N	-0.000547	0.000593	-0.924
Brahmin_Bhatt	7.3e-05	0.00116	0.063		Azeri_WGA	-0.000451	0.000488	-0.923
Sikh_Jatt	7.6e-05	0.001173	0.065		Yemenite_Jew.DG	-0.000446	0.000484	-0.921
JAR.SG	8.4e-05	0.001217	0.069		Iraqi_Jew.DG	-0.000531	0.000579	-0.918
Burusho	7.7e-05	0.001095	0.07		Tanti	-0.000452	0.000496	-0.913
Gond_Raj	9.6e-05	0.001349	0.071		GoyetQ56_16_published	-0.004112	0.004553	-0.903
Hakki_Pikki	8.6e-05	0.001164	0.074		Eskimo_Naukan	-0.000442	0.000495	-0.893
ITU.SG	8.6e-05	0.001094	0.078		Punjabi.DG	-0.000417	0.000469	-0.888
Indumalayali	8.9e-05	0.001141	0.078		Jew_Yemenite	-0.00038	0.000431	-0.883
North_Ossetian.DG	9.7e-05	0.001212	0.08		Onge	-0.000437	0.000497	-0.88
Gui	7.7e-05	0.000965	0.08		OutTurk.SG	-0.000652	0.000743	-0.877
Pathan.DG	9.7e-05	0.001188	0.082		Ojibwa	-0.000397	0.000455	-0.872
Mawasi	0.000101	0.001182	0.085		Afar_WGA	-0.000356	0.00041	-0.868
Kolombangara	0.000101	0.00118	0.086		Motala_HG.SG	-0.000544	0.000627	-0.867
Iranian_Bandari	9.6e-05	0.001088	0.088		JAR.SG	-0.000466	0.00054	-0.864
Uygur.DG	0.000108	0.001216	0.089		Spanish.DG	-0.000435	0.000505	-0.863
Juang	0.000102	0.001144	0.089		Uzbeks.DG	-0.000427	0.000499	-0.856
Tagalog	0.000104	0.001172	0.089		HohleFels49_published	-0.001295	0.001517	-0.853
Panika_MP	0.000109	0.001184	0.092		Turkish_Balikesir	-0.000387	0.000454	-0.853
Oroqen.DG	0.000117	0.001247	0.093		Mixe.DG	-0.000455	0.000543	-0.839
Ain_Touta_WGA	0.000105	0.00113	0.093		Yi.DG	-0.000439	0.000524	-0.838
Kurchas	0.000111	0.00119	0.093		Bockstein_published	-0.001988	0.002388	-0.832
Sugali	0.000117	0.001259	0.093		Romanian	-0.000372	0.000449	-0.828
Karakalpaks.DG	0.000116	0.001231	0.094		Eritrea	-0.000368	0.000446	-0.826
India_Non-Zoroastrian_Hindu	0.000104	0.001101	0.094		Chilote	-0.000413	0.000501	-0.825
Minoan_Lasithi	0.000122	0.001282	0.095		Chane	-0.00047	0.000572	-0.821
Dhobi	0.000112	0.001159	0.096		Tibetan_Samdzong_1500BP.SG	-0.000485	0.000593	-0.818
Bondo	0.000122	0.001255	0.097		Sicilian	-0.000357	0.000437	-0.817
Kondakamari	0.000124	0.001248	0.099		Mozabite.DG	-0.000389	0.000477	-0.814
Handigodu	0.000122	0.001194	0.102		Guarani	-0.000419	0.000515	-0.813
Latvia_LN_CW_dup.I4629.SG	0.000344	0.003334	0.103		North_Ossetian.DG	-0.000406	0.000501	-0.811
Gimi	0.000128	0.001236	0.103		Tibetan.DG	-0.000419	0.000518	-0.808
Vysya	0.000117	0.001114	0.105		Apalai	-0.000417	0.000518	-0.805
Chamar_Haryana	0.000122	0.001162	0.105		Maori.DG	-0.000435	0.000541	-0.804
Iberia_EN	0.000153	0.001439	0.106		Bell_Beaker_Germany_1d_rel_I0111	-0.002154	0.00268	-0.804
CentralSteppe_EMBA.SG	0.000135	0.001259	0.108		Ain_Touta_WGA	-0.000374	0.000466	-0.802
England_N	0.000134	0.001208	0.111		Bulgarian	-0.000355	0.000446	-0.796
Chechen	0.000128	0.001114	0.115		Turkmenistan_IA.SG	-0.000508	0.00064	-0.794
GujaratiA	0.000137	0.001157	0.119		Somali.DG	-0.000393	0.000496	-0.792
Mbuti.DG	0.000118	0.000962	0.122		TSI.SG	-0.000339	0.000435	-0.781
OutTianShanSaka.SG	0.000224	0.001819	0.123		Kusunda.DG	-0.000396	0.000508	-0.779
Southwest_Bougainville	0.000154	0.001236	0.124		Iran_Ganj_Dareh_Neolithic_published	-0.000862	0.001108	-0.778
Nogai	0.000139	0.001106	0.126		OrienteC_HG	-0.001493	0.001927	-0.775
Gond_Chattisgarh	0.000149	0.00118	0.126		PUN.SG	-0.000453	0.000586	-0.774
Kharia	0.000146	0.001147	0.128		Masai	-0.000291	0.000377	-0.771
Italian_North	0.000145	0.00112	0.129		Inga	-0.000402	0.000522	-0.771
Iberia_Chalcolithic	0.000156	0.001199	0.13		YemenHighlandsRaymah	-0.000443	0.000577	-0.768
STU.SG	0.000144	0.001093	0.132		Karluk.SG	-0.000427	0.000556	-0.767
Kurumans	0.000152	0.001127	0.135		Pathan.DG	-0.000376	0.000492	-0.764
Bhilala	0.00016	0.001167	0.138		Israel_Chalcolithic_father.or.son.of.I1169	-0.00055	0.000724	-0.76
Yadav_Rajasthan	0.000162	0.001167	0.139		Altais.DG	-0.000417	0.000548	-0.76
Kurmi_UP	0.000162	0.001171	0.139		NoDateTianShanSaka.SG	-0.000632	0.000836	-0.756
Lodhi	0.000155	0.001107	0.14		Roopkund_A_outlier	-0.000583	0.000772	-0.755
Shia_Iranian_Hyderabad	0.000164	0.001166	0.141		Teleuts.DG	-0.000415	0.00055	-0.755
Asur	0.000163	0.001156	0.141		Italian_North	-0.000331	0.000439	-0.754
Kanwar	0.000165	0.001163	0.142		Control	-0.000428	0.00057	-0.751
Baiswar	0.000171	0.001193	0.144		BantuKenya	-0.000289	0.000386	-0.748
Punjabi	0.000164	0.001123	0.146		Libyan	-0.000323	0.000437	-0.74
Baltic_EMN_Narva_twin_of_Kretuonas2	0.00046	0.003102	0.148		Bolivian	-0.000369	0.0005	-0.738
Gaud_Telangana	0.000175	0.001171	0.15		Bell_Beaker_Germany_brother.of.I3588	-0.001774	0.002418	-0.733
Porja	0.00018	0.001184	0.152		Cree.DG	-0.000374	0.000518	-0.723
Burbur_WGA	0.00017	0.001097	0.155		Q_Vinca_MN	-0.000598	0.000828	-0.722
Yadav_UP	0.000183	0.00118	0.155		Roopkund_A	-0.000322	0.000446	-0.722
PPNB	0.000484	0.003106	0.156		Vindija_light	-0.000285	0.000395	-0.722
Albanian	0.000177	0.001134	0.156		Spanish	-0.000311	0.000431	-0.721
Atayal.DG	0.000209	0.001334	0.157		Tamta	-0.000409	0.000569	-0.719
Panika_Jharkhand	0.000183	0.001168	0.157		Anatolia_EBA.SG	-0.000396	0.000553	-0.716
Turkmenistan_IA.SG	0.000254	0.001572	0.162		Sindhi.DG	-0.000361	0.000507	-0.713
OrienteC_HG	0.00095	0.005746	0.165		Kazakhs.DG	-0.000376	0.000533	-0.706
Changpa	0.000202	0.001204	0.168		Piapoco	-0.000363	0.000516	-0.704
GoyetQ53_1_published	0.001596	0.009442	0.169		Yamnaya_Ukraine	-0.000433	0.000619	-0.699
Tshwa	0.000166	0.000965	0.172		Buryats.DG	-0.000384	0.000549	-0.699
Silawat	0.000209	0.001218	0.172		Algonquin	-0.000341	0.000489	-0.697
Narikuruvar	0.000201	0.001164	0.173		Dinka.DG	-0.000276	0.000397	-0.695
Tajik.DG	0.000216	0.001226	0.176		Saharawi	-0.000297	0.000429	-0.692
Scheduled_Caste_Uttrakhand	0.000204	0.001155	0.177		Khatri	-0.00032	0.000462	-0.692
Munda	0.000219	0.001223	0.179		Greek_WGA	-0.000302	0.000436	-0.691
Baiga	0.000221	0.001198	0.185		Saami_WGA	-0.000388	0.000575	-0.676
Gaud_Karnataka	0.00022	0.001179	0.186		Bavaria_Early_Medieval.SG	-0.000311	0.000462	-0.674
Anatolia_EBA	0.000246	0.00131	0.187		Shaigi_WGA	-0.000307	0.000455	-0.674
Hoan	0.000181	0.00097	0.187		Piapoco.DG	-0.000365	0.000544	-0.672
Patel	0.000213	0.001142	0.187		Uyghurs.DG	-0.000333	0.000495	-0.672
Ossetian	0.000212	0.001105	0.192		Greek	-0.00029	0.000432	-0.671
Agarwal	0.000227	0.001183	0.192		Sardinian	-0.000295	0.000441	-0.669
Sindhi_MP	0.000225	0.001154	0.195		Mayan.DG	-0.000366	0.000548	-0.668
Muslim_Karnataka	0.000246	0.001259	0.195		Israel_Chalcolithic_1d.rel.I1179	-0.001055	0.001584	-0.666
Jew_Ashkenazi	0.000219	0.001111	0.197		Turkish.DG	-0.000328	0.000494	-0.663
Levant_N	0.000274	0.001359	0.202		PUR.SG	-0.000274	0.000415	-0.662
Maltese	0.000224	0.0011	0.204		Orangutan	-0.000124	0.000188	-0.661
Lohra	0.000237	0.001162	0.204		Wayuu	-0.000377	0.000577	-0.653
ASW.SG	0.000199	0.000956	0.208		French.DG	-0.000302	0.000463	-0.652
Kalinga	0.000251	0.00119	0.211		Iberia_Chalcolithic_1d_rel_I1277	-0.000808	0.00124	-0.651
Lingayath_Karnataka	0.000256	0.001206	0.212		Maltese	-0.000285	0.000448	-0.637
Natufian	0.000373	0.001692	0.22		Turkmen	-0.000279	0.000439	-0.634
Newar	0.000254	0.001152	0.22		Iran_HotuIIIb_all	-0.000776	0.001229	-0.632
Makrani.DG	0.000272	0.001228	0.221		Karitiana	-0.000333	0.000529	-0.631
Taa_West	0.00021	0.000952	0.221		Iboussieres39_published	-0.002387	0.003788	-0.63
Kotwalia	0.000255	0.001152	0.221		Chuvash	-0.000279	0.000443	-0.629
PUN.SG	0.000339	0.001522	0.223		Ticuna	-0.000369	0.000587	-0.628
Sonkar	0.000266	0.001193	0.223		Jew_Libyan	-0.000274	0.00044	-0.622
Lokomotiv_EN.SG	0.000337	0.0015	0.224		Quechua	-0.000302	0.000487	-0.62
Sahariya_MP	0.000262	0.001153	0.227		Chane.DG	-0.000357	0.000578	-0.617
Europe_EN	0.000262	0.001145	0.229		Dungan.DG	-0.000332	0.000544	-0.609
Armenia_EBA	0.000285	0.001246	0.229		CLM.SG	-0.000257	0.000422	-0.607
Sardinian.DG	0.000274	0.001193	0.23		Mayan	-0.000294	0.000487	-0.604
Australian_WGA	0.000275	0.001186	0.231		Wusun.SG	-0.000328	0.000545	-0.601
Turkish_Balikesir	0.00027	0.001159	0.233		Yoruba.DG	-0.00023	0.000386	-0.596
Kshatriya_Aquikula	0.000277	0.001174	0.236		Uygur.DG	-0.000298	0.000504	-0.591
Tsimshian.SG	0.000331	0.001401	0.236		IBS.SG	-0.000252	0.000431	-0.585
Kikuyu	0.000234	0.00099	0.237		Yamnaya.SG	-0.000361	0.000624	-0.578
Brahmin_Haryana	0.000284	0.001192	0.238		Peloponnese_Neolithic	-0.00028	0.000487	-0.575
Kol	0.000281	0.00117	0.24		IrQi_Jew.DG	-0.000313	0.000559	-0.561
Gorait	0.000281	0.001165	0.241		VolgaTatars.DG	-0.000286	0.000518	-0.552
ALPc_MN	0.000294	0.001219	0.242		Masai.DG	-0.00024	0.000445	-0.539
Jew_Cochin	0.00027	0.001112	0.243		OutTianShanSaka.SG	-0.000375	0.000703	-0.534
Barela	0.000309	0.001251	0.247		Crete_Armenoi	-0.001244	0.002347	-0.53
Adi_Dravider	0.000296	0.001201	0.247		Zapotec	-0.000263	0.000495	-0.53
Gujjar	0.000302	0.00121	0.249		Nordic_LN.SG	-0.001868	0.003529	-0.529
Bulgaria_Late_Chalcolithic1	0.001108	0.004435	0.25		BantuSA_Ovambo	-0.000247	0.000474	-0.521
Ju_hoan_North	0.000239	0.000954	0.251		Mixtec	-0.00026	0.000502	-0.518
AA	0.000242	0.000965	0.251		Quechua.DG	-0.000269	0.000522	-0.516
Iraqi_Jew.DG	0.000348	0.001383	0.252		Botai.SG	-0.000275	0.000536	-0.513
LchashenMetsamor.SG	0.000408	0.001617	0.252		Ukrainian	-0.000228	0.000447	-0.51
Shiya	0.000293	0.001157	0.254		Aleut_Tlingit	-0.000241	0.000478	-0.505
Russia_IA.SG	0.000333	0.001305	0.255		Paglicci108_published	-0.004088	0.00813	-0.503
Vadde	0.000335	0.001312	0.255		Shetlandic	-0.000227	0.000453	-0.501
Samoan	0.00032	0.001249	0.256		Adygei.DG	-0.000259	0.000522	-0.497
Scythian_IA	0.000423	0.001638	0.259		Altaian.DG	-0.000289	0.000584	-0.495
Malawi_Chewa	0.000248	0.000951	0.261		Aleut.DG	-0.00026	0.000529	-0.492
Georgian.DG	0.000322	0.001227	0.263		Zapotec.DG	-0.000256	0.000531	-0.483
Brahmin_Vaidik	0.00031	0.001175	0.264		Ukraine_Neolithic_father_or_son_I5875	-0.000808	0.001676	-0.482
Sch_caste_TN	0.000321	0.001208	0.265		Mycenaean	-0.000281	0.000587	-0.479
Jew_Turkish	0.000299	0.001114	0.269		Avar.SG	-0.000294	0.000617	-0.477
Atayal	0.00032	0.001188	0.27		Guarani_KW	-0.000241	0.00051	-0.473
Nama	0.000259	0.000948	0.273		Karitiana.DG	-0.000256	0.000542	-0.471
Adiyan	0.000365	0.001328	0.275		Croatian	-0.00021	0.000446	-0.47
Paglicci133_published	0.001387	0.005019	0.276		Russian.DG	-0.000238	0.00051	-0.468
Shaigi_WGA	0.000318	0.001142	0.278		Levant_ChL	-0.000215	0.000458	-0.468
Chaudardes_published	0.001265	0.004534	0.279		Continenza	-0.001801	0.003854	-0.467
Sarmatian.SG	0.000382	0.001367	0.279		Koros_EN	-0.000279	0.000598	-0.467
Biaka.DG	0.000289	0.001031	0.28		Kikuyu	-0.000179	0.00039	-0.46
Tujia.DG	0.000356	0.001271	0.28		Mixe	-0.000238	0.000518	-0.459
Gana	0.000271	0.000962	0.281		Mordovian	-0.00021	0.000458	-0.458
India_Zoroastrian	0.000312	0.001102	0.284		CEU.SG	-0.000199	0.000439	-0.453
Dogra	0.000324	0.001141	0.284		Xavante	-0.000227	0.000511	-0.444
Iran_LN	0.000514	0.001802	0.285		Yukpa.SG	-0.000279	0.000631	-0.442
Palestinian.DG	0.000335	0.001166	0.287		GoyetQ-2_published	-0.000817	0.001888	-0.433
Mozabite.DG	0.000346	0.0012	0.288		GoldenHordeEuro.SG	-0.000329	0.000761	-0.433
Borneo	0.000332	0.001144	0.29		Tajik.DG	-0.000213	0.000498	-0.428
Jew_Libyan	0.000325	0.001118	0.29		Kimak.SG	-0.0005	0.001197	-0.418
Relli	0.000364	0.001244	0.292		Surui	-0.000219	0.000524	-0.417
Yadava.DG	0.000356	0.001211	0.294		Q_Balaton_Lasinja_CA	-0.001356	0.003291	-0.412
Thakur	0.000333	0.001132	0.294		Anatolia_MLBA.SG	-0.000202	0.000503	-0.401
Biaka	0.000276	0.000927	0.298		Yamnaya_Bulgaria	-0.00032	0.000834	-0.383
Wusun.SG	0.000399	0.001337	0.299		Basque	-0.000169	0.000445	-0.379
Sardinian	0.000338	0.00113	0.3		Somali	-0.000148	0.000394	-0.375
Jordanian.DG	0.000365	0.0012	0.305		Kostenki14	-0.000236	0.000633	-0.373
Greekk_Dodecanese	0.000353	0.001148	0.307		NLithuania.SG	-0.000635	0.001729	-0.367
Batudi	0.000381	0.001229	0.31		Datog	-0.000149	0.000415	-0.36
Visayan	0.000378	0.001206	0.313		Loschbour	-0.000249	0.0007	-0.356
Bhunjiya	0.000365	0.001163	0.314		Tu.DG	-0.000187	0.000529	-0.353
CHG	0.00043	0.00136	0.316		Kurma_EBA.SG	-0.00024	0.000688	-0.349
Levant_BA	0.000431	0.001297	0.333		Bergamo.DG	-0.000171	0.000492	-0.348
Malak_Preslavets	0.000498	0.001497	0.333		Orcadian	-0.000155	0.000449	-0.346
Taa_North	0.000328	0.000969	0.339		Egypt_Late_Period	-0.000253	0.000736	-0.344
Ilocano	0.000418	0.001228	0.34		Itelman.DG	-0.000185	0.000568	-0.325
Mohli	0.000394	0.001154	0.341		Ostuni2	-0.00097	0.002997	-0.324
Punjabi.DG	0.000389	0.001137	0.342		Icelandic	-0.000144	0.000453	-0.319
Esan.DG	0.000359	0.001039	0.346		Varna_outlier	-0.000252	0.0008	-0.315
Gambian.DG	0.000365	0.001047	0.349		Beaker_Iberia	-0.000144	0.000458	-0.313
Lingayath_TN	0.000412	0.00118	0.349		GBR.SG	-0.000135	0.000439	-0.307
Manjhi_Jharkhand	0.000413	0.001172	0.352		Baltic_MN_CCC	-0.000279	0.000915	-0.305
Levant_ChL	0.000407	0.001152	0.353		Kangju.SG	-0.000157	0.000515	-0.305
Muthuliar	0.00041	0.001153	0.355		Kazakh_His.SG	-0.000498	0.001669	-0.299
Jatav	0.000416	0.00117	0.356		Aleut	-0.000139	0.000473	-0.293
Rathwa	0.000418	0.001139	0.367		French	-0.000127	0.000435	-0.291
Abkhasian	0.000415	0.001127	0.369		Minoan_Lasithi	-0.000141	0.000488	-0.288
Saharawi	0.000397	0.001074	0.369		Abkhasian.DG	-0.000141	0.000509	-0.278
Rigney1_published	0.002434	0.006584	0.37		BantuKenya.DG	-0.000117	0.000425	-0.275
Q_Tiszapolgar_ECA	0.00119	0.003193	0.373		Wales_MBA	-0.000762	0.002838	-0.268
Balochi.DG	0.00046	0.001228	0.375		Falkenstein_published	-0.00041	0.001545	-0.265
Yadav_Pondicherry	0.000422	0.001127	0.375		Polish	-0.000117	0.000445	-0.264
Khatri	0.00044	0.001165	0.377		LBKT_MN	-0.000129	0.000509	-0.254
Ediga	0.000483	0.001275	0.379		Oase1	-0.00025	0.00099	-0.252
BantuKenya.DG	0.0004	0.001044	0.384		Karakhanid.SG	-0.000143	0.000575	-0.249
Xuun	0.000358	0.000928	0.386		Bulgaria_EBA	-0.000159	0.000656	-0.243
Gounder	0.000515	0.001331	0.387		Surui.DG	-0.000134	0.000559	-0.239
Muslim_Bihar	0.000466	0.001201	0.388		England_Roman_MiddleEast	-0.000159	0.000678	-0.234
Mari.SG	0.000585	0.001498	0.39		Steppe_MLBA	-0.000103	0.000461	-0.223
Georgian_WGA	0.000468	0.001188	0.394		Irish	-9.8e-05	0.000442	-0.221
Micronesian	0.000476	0.001194	0.399		German	-0.0001	0.000452	-0.22
Bell_Beaker_Netherlands_LN	0.00302	0.007495	0.403		Hungarian	-9.4e-05	0.000446	-0.211
Kondh_AP	0.000548	0.001361	0.403		Karasuk_dup.I3425.SG	-0.000195	0.000939	-0.208
Kissan	0.000543	0.001336	0.406		Finnish.DG	-9.3e-05	0.00048	-0.193
Moroccan	0.000435	0.00107	0.406		English	-8.6e-05	0.000446	-0.193
Khomani	0.000386	0.00094	0.411		England_ancient	-8.9e-05	0.000469	-0.19
Oswal_Jain	0.000534	0.001301	0.411		GoyetQ376-19_published	-0.000561	0.00301	-0.186
Mohali	0.000506	0.001218	0.415		FIN.SG	-7.9e-05	0.000445	-0.178
Brahmin_Nepal	0.000491	0.001172	0.419		Sarmatian.SG	-8.8e-05	0.00052	-0.169
Kuruba	0.000493	0.001162	0.424		Irish_Ulster	-7.7e-05	0.000457	-0.169
Balkans_MP_Neolithic	0.00117	0.002749	0.426		UrubuKaapor	-8.5e-05	0.00053	-0.16
Q_ALPc_Tiszadob_Buekk_MN	0.000895	0.002088	0.428		England_LBA	-0.000137	0.00089	-0.154
Chaudhary	0.000504	0.001177	0.428		PPNB	-0.000183	0.001213	-0.151
Jew_Moroccan	0.000495	0.001136	0.436		Nahua.DG	-8.7e-05	0.000583	-0.149
Kathodi	0.000519	0.001191	0.436		England_IA.SG	-7.4e-05	0.000539	-0.138
Malayan	0.000511	0.001168	0.437		Bell_Beaker_Czech_dup.I4136.SG	-0.00037	0.002719	-0.136
Cretan	0.000491	0.001118	0.439		Karasuk.SG	-6.6e-05	0.000487	-0.135
Australian	0.000544	0.001235	0.44		Chukchi.DG	-7.2e-05	0.000541	-0.133
Brahui	0.000485	0.001093	0.444		Sorb	-5.7e-05	0.000461	-0.123
Mbuti	0.000416	0.000935	0.445		C_Iberia_CA	-7.2e-05	0.000597	-0.121
Nordic_BA.SG	0.002456	0.00551	0.446		Scythian_IA	-6.8e-05	0.000616	-0.111
ACB.SG	0.000428	0.00095	0.45		Q_ALPc_III_MN	-0.000205	0.001896	-0.108
Lebanese_Muslim	0.000498	0.001105	0.45		Hungarian.DG	-5.6e-05	0.00052	-0.107
Bhumij_Orissa	0.00052	0.00115	0.452		Russian	-4.7e-05	0.000441	-0.106
Anatolia_N	0.00051	0.001126	0.453		Balkans_MP_Neolithic	-0.000106	0.001078	-0.098
Turkish	0.000498	0.001096	0.454		Orcadian.DG	-4.2e-05	0.000504	-0.084
Baltic_MN_CCC	0.001057	0.002316	0.456		Switzerland_HG	-5.1e-05	0.000615	-0.084
Malaikuarvar	0.000537	0.001172	0.458		Norwegian	-3.7e-05	0.000453	-0.083
Hadza	0.000457	0.000992	0.46		Nomad_IA.SG	-3.8e-05	0.000523	-0.072
Yanidi	0.000557	0.00121	0.46		SW_Iberia_CA	-4.3e-05	0.00083	-0.052
Khairwar	0.00054	0.00117	0.462		Spanish_North	-2.5e-05	0.000472	-0.052
Himba	0.000464	0.001	0.464		Hungary_LCA	-2.8e-05	0.000537	-0.051
Masai.DG	0.000508	0.001082	0.47		Scottish	-2.2e-05	0.000442	-0.051
Birhor	0.000552	0.001172	0.471		Iron_Gates_HG_outlier	-2.9e-05	0.000635	-0.046
Haiom	0.000443	0.000935	0.474		Czech	-1.5e-05	0.000445	-0.035
Balaton_Lasinja_CA	0.000582	0.001219	0.478		Karitiana.SG	-2.2e-05	0.000617	-0.035
Kongo.DG	0.000563	0.001177	0.479		Okunevo.SG	-2.4e-05	0.00074	-0.033
Ostuni2	0.00403	0.008361	0.482		Huichol.SG	-1.9e-05	0.000623	-0.031
Mozabite	0.000516	0.001071	0.482		Corded_Ware_Poland.SG	-9.4e-05	0.003473	-0.027
Mala	0.00054	0.001113	0.485		Bell_Beaker_Poland	-1.4e-05	0.002782	-0.005
Vucedol	0.000896	0.001827	0.491		Primate_Chimp	0	1	0
Yoruba	0.000464	0.000945	0.491		SidelkinoEHG_ML.SG	2e-06	0.000663	0.002
Iran_Non-Zoroastrian_Fars	0.000544	0.001099	0.495		Belarusian	5e-06	0.000454	0.012
Turkish.DG	0.000617	0.001238	0.498		XiongNu_WE.SG	8e-06	0.000572	0.014
Chamar_UP	0.000618	0.001219	0.507		Bell_Beaker_France	2.6e-05	0.00143	0.018
Mandenka	0.000495	0.000971	0.51		Finnish	1.3e-05	0.000458	0.028
Koya	0.000636	0.001247	0.51		Estonian	1.5e-05	0.000457	0.032
LWK.SG	0.000478	0.000934	0.512		Tisza_LN	2.7e-05	0.00054	0.05
Kgalagadi	0.000489	0.000952	0.513		Iran_HotuIIIb	0.000207	0.00373	0.055
Dudhekula	0.000642	0.001252	0.513		Vinca_MN	3.4e-05	0.000537	0.062
Shua	0.000491	0.000954	0.515		Armenia_ChL	3.3e-05	0.000503	0.065
Ho_Jharkhand	0.000697	0.001354	0.515		Tlingit.DG	3.6e-05	0.000503	0.072
Pasi	0.000609	0.001183	0.515		Vucedol	5.8e-05	0.000787	0.074
Sindhi_Pakistan	0.000572	0.001106	0.517		Greek.DG	3.9e-05	0.000499	0.079
Malawi_Yao	0.000496	0.000957	0.518		LBK_EN_Stuttgart_supplement.SG	4.8e-05	0.00058	0.083
Budagajangam	0.00063	0.001216	0.518		Rochedane_published	8.9e-05	0.00104	0.086
Balochi	0.000569	0.001095	0.52		Srubnaya_1d.rel.I0430	0.000186	0.002165	0.086
Panta_Kapu	0.000624	0.001194	0.523		Karelia_HG.SG	5.9e-05	0.000653	0.09
Wambo	0.000509	0.000972	0.524		Bavaria_Late_Roman.SG	5.6e-05	0.000618	0.091
Anatolia_ChL	0.000795	0.001516	0.525		Bell_Beaker_Germany_1d.rel.I3590	0.00016	0.001675	0.095
Somali	0.000522	0.000993	0.526		Ust_Ishim	5.6e-05	0.000553	0.101
Chauhan	0.000622	0.00118	0.527		Minoan_Odigitria	0.000103	0.000921	0.112
OutCentralSaka.SG	0.001161	0.002199	0.528		Tuscan.DG	6.2e-05	0.0005	0.123
Jew_Georgian	0.000601	0.001135	0.529		Eskimo_Naukan.DG	6.8e-05	0.000549	0.123
Tadvi	0.000625	0.001181	0.529		Anatolia_N	5.7e-05	0.000446	0.128
Balkans_MP_Neolithic_1d_rel_I1108	0.001115	0.002093	0.533		Canary_Islander	6.7e-05	0.000496	0.136
Meddari	0.000634	0.001188	0.534		Q_Starcevo_EN	0.000125	0.000839	0.149
Syed	0.00081	0.001518	0.534		Saxon.SG	7.6e-05	0.000466	0.163
Nai	0.000617	0.001152	0.536		Bell_Beaker_Germany	0.000174	0.00102	0.171
Padmashali	0.000705	0.001317	0.536		LBK_Austria	8.3e-05	0.000461	0.18
Sonr	0.00081	0.001511	0.536		Igbo.DG	7.5e-05	0.000404	0.185
Oraon	0.000608	0.001124	0.541		Mari.SG	0.000116	0.000625	0.186
Iran_ChL	0.000662	0.00122	0.543		Ostuni1	0.000154	0.000807	0.191
Datog	0.000567	0.001041	0.544		Yamnaya_Ukraine_outlier	0.000136	0.000703	0.193
Bell_Beaker_France	0.001767	0.003242	0.545		Unetice_EBA.SG	0.000407	0.001906	0.214
Balkans_IronAge	0.000873	0.001602	0.545		Unetice_EBA_1d_rel_I0117	0.000169	0.000694	0.243
Pulliyar	0.000682	0.001253	0.545		Anatolia_ChL	0.000155	0.000638	0.243
GoyetQ116_1_published	0.000839	0.001527	0.549		Starcevo_EN	0.00014	0.000568	0.246
UBR.SG	0.000616	0.001122	0.549		Kongo.DG	0.000118	0.000466	0.254
Koros_EN	0.000835	0.001502	0.556		Iberia_EN_1d_rel_I0410	0.000405	0.001582	0.256
Samaritan.DG	0.000759	0.00136	0.558		Montenegro_LBA.SG	0.00084	0.003072	0.274
Ofnet_published	0.007792	0.013935	0.559		Anatolia_IA.SG	0.000204	0.00074	0.276
Iran_Zoroastrian	0.000624	0.001109	0.562		Varna	0.000236	0.000759	0.311
Italian_South	0.000634	0.001129	0.562		Europe_MNChL	0.000141	0.000454	0.311
Irula	0.000697	0.001232	0.566		GoyetQ116_1_published	0.000223	0.000707	0.316
Algerian	0.000622	0.001095	0.568		Bell_Beaker_Netherlands_LN	0.000906	0.002786	0.325
Uzbek_WGA	0.000757	0.001332	0.569		Russia_LBA.SG	0.00035	0.001071	0.326
Vinca_MN	0.000777	0.001359	0.572		LchashenMetsamor.SG	0.000216	0.000645	0.334
Damara	0.000545	0.000952	0.572		Ukraine_Mesolithic_dup.I1819.SG	0.000503	0.001378	0.365
Lezgin	0.000643	0.001121	0.574		Baden_LCA	0.000175	0.000473	0.37
Mende	0.000559	0.000969	0.577		QC_ALPc_MN	0.000436	0.00116	0.376
Korku	0.000713	0.001226	0.581		Kostenki12	0.000741	0.001854	0.399
Tuscan.DG	0.000701	0.001201	0.584		Muierii2	0.000656	0.001597	0.411
Sindhi.DG	0.000713	0.001219	0.585		Iberia_EN	0.000246	0.000589	0.418
Armenian_WGA	0.000702	0.001187	0.591		Paglicci133_published	0.000708	0.00167	0.424
Jew_Ethiopian	0.000611	0.001035	0.591		Steppe_EMBA	0.000193	0.000453	0.426
Balkans_Neolithic	0.000673	0.001134	0.593		Basque.DG	0.000227	0.000514	0.442
LBK_Austria	0.000694	0.00116	0.598		Q_ALPc_Tiszadob_Buekk_MN	0.000385	0.000869	0.443
Esan	0.000572	0.000951	0.602		English.DG	0.000235	0.000518	0.455
Tisza_LN	0.000827	0.001359	0.609		Nordic_BA.SG	0.000959	0.002108	0.455
Azeri_WGA	0.000725	0.001188	0.61		Europe_EN	0.000204	0.000445	0.458
Jordanian	0.000678	0.001109	0.612		Ukraine_Neolithic_outlier	0.000385	0.000837	0.46
Konda_Kamara	0.000795	0.001299	0.612		OutCentralSaka.SG	0.000394	0.000854	0.461
Canaanite_MBA_Lebanon.SG	0.000756	0.001234	0.613		Estonian.DG	0.000243	0.000507	0.479
Taa_East	0.0006	0.000964	0.622		Globular_Amphora	0.000236	0.000488	0.483
Minoan_Odigitria	0.001462	0.002347	0.623		Iron_Gates_HG_brother_I4880	0.000315	0.000651	0.484
SaltovoMayaki.SG	0.002486	0.003985	0.624		Bulgaria_Late_Chalcolithic1	0.000903	0.001755	0.515
Druze	0.000683	0.00109	0.627		Czech.DG	0.000303	0.000586	0.517
Koros_EN_outlier	0.010124	0.01608	0.63		Levant_N	0.00028	0.000536	0.523
Hadza1	0.000654	0.001037	0.631		Ukraine_Neolithic_son.I1732.SG	0.000717	0.001361	0.527
Iranian	0.000692	0.00109	0.635		Balaton_Lasinja_CA	0.000258	0.000483	0.534
ILA.SG	0.000724	0.001135	0.638		Germany_MN	0.001259	0.002321	0.543
Georgian	0.000722	0.001122	0.644		Lithuanian	0.000249	0.000458	0.544
Australian.DG	0.000806	0.001238	0.651		HungarianScythian.SG	0.000292	0.000532	0.549
Greek_WGA	0.000721	0.001104	0.653		Beaker_Sicily	0.001291	0.002341	0.552
Jew_Tunisian	0.00075	0.001147	0.654		Beaker_Northern_Italy	0.000304	0.000548	0.554
Mende.DG	0.000684	0.001038	0.659		Iran_Ganj_Dareh_Neolithic	0.002784	0.004987	0.558
Syrian	0.000736	0.001116	0.659		Bell_Beaker_Sicily	0.002934	0.005239	0.56
GWD.SG	0.000631	0.00095	0.664		Baltic_LN	0.000288	0.000497	0.578
Gambian	0.000654	0.000983	0.665		Balkans_Neolithic	0.000258	0.000446	0.579
Bell_Beaker_Germany_1d.rel.I3590	0.00263	0.003947	0.666		Q_Koros_EN	0.000675	0.001146	0.589
Masai	0.000648	0.00097	0.667		Bell_Beaker_Germany_1.or.2d.rel.of_I3588_and_I3599	0.003205	0.005298	0.605
Gorilla	0.000268	0.000398	0.675		Iberia_HG_published.SG	0.000392	0.000641	0.611
Havik	0.000784	0.00116	0.676		LBK_EN	0.000306	0.000494	0.62
MSL.SG	0.000641	0.000946	0.677		Koros_EN_outlier	0.00307	0.00491	0.625
Nomad_His.SG	0.001218	0.00179	0.68		Ukraine_Neolithic_brother_I8590_father_or_son_I3718	0.000854	0.001323	0.645
Peloponnese_Neolithic	0.000816	0.001188	0.687		Q_Tiszapolgar_ECA	0.000877	0.001335	0.656
YRI.SG	0.000651	0.000946	0.688		Q_Lengyel_LN	0.001329	0.002026	0.656
Peloponnese_Neolithic_all	0.00105	0.001524	0.689		Denisovan_published.DG	0.000234	0.00035	0.669
TomskTatars.DG	0.000912	0.001324	0.689		Levant_BA	0.000348	0.000511	0.681
Druze.DG	0.00084	0.001199	0.701		Ukraine_Eneolithic	0.00037	0.000539	0.687
MPS_Patient	0.000833	0.001187	0.701		Mayan.SG	0.000417	0.000593	0.703
Gorilla.REF	0.000278	0.000396	0.702		Wales_CA_EBA	0.000582	0.00082	0.709
Egyptian	0.000755	0.001074	0.703		Wales_N	0.000475	0.000647	0.734
Sandawe	0.000664	0.000943	0.704		Scandinavia_LNBA	0.000486	0.000658	0.738
Reddy_Telangana	0.000796	0.001129	0.706		Latvia_MN_Comb_Ware.SG	0.000522	0.000698	0.748
HohleFels49_published	0.002875	0.003981	0.722		Anatolia_Neolithic_1d_rel_I0736	0.000511	0.000674	0.758
Saharawi.DG	0.000867	0.001197	0.724		Netherlands_BA	0.000426	0.000557	0.764
Q_Starcevo_EN	0.001464	0.002021	0.724		GoyetQ53_1_published	0.003284	0.004266	0.77
Avar.SG	0.001069	0.001477	0.724		Pavlov1	0.001393	0.001783	0.781
Bell_Beaker_Iberia	0.003062	0.004219	0.726		Vestonice16	0.000513	0.000657	0.781
Naro	0.000695	0.000958	0.726		Andronovo.SG	0.000573	0.000723	0.792
Burusho.DG	0.000884	0.001213	0.729		Hungarian_Med.SG	0.000763	0.000959	0.796
Luo	0.000685	0.00094	0.729		AfontovaGora3	0.000754	0.000936	0.805
Palestinian	0.00079	0.00108	0.731		Balkans_BronzeAge	0.000373	0.000462	0.807
Kimak.SG	0.002497	0.003399	0.735		Burkhardtshohle_published	0.002132	0.002596	0.821
Lebanese_Christian	0.000827	0.001123	0.736		Iran_N_outlier	0.000514	0.000617	0.834
Khwe	0.000691	0.000937	0.738		Ofnet_published	0.004002	0.00479	0.836
ESN.SG	0.0007	0.000947	0.739		WHG	0.000462	0.000542	0.852
Krepost_Neolithic	0.001824	0.002469	0.739		Poprad.SG	0.000726	0.000842	0.863
Lebanese	0.000835	0.001115	0.749		Blatterhole_MN_HG	0.00056	0.000637	0.879
Makrani	0.000838	0.001102	0.76		Europe_LNBA	0.000392	0.000445	0.88
BantuKenya	0.00074	0.000967	0.765		Natufian	0.000671	0.000729	0.921
BantuSA	0.000735	0.000959	0.766		TDLN	0.000458	0.000497	0.922
IrQi_Jew.DG	0.001019	0.001324	0.769		Ukraine_Neolithic_father_or_son_I5883	0.001773	0.001905	0.931
Iran_N	0.001059	0.001375	0.77		Baltic_Mesolithic	0.000629	0.000674	0.933
Anatolia_MLBA.SG	0.001049	0.001355	0.774		EHG	0.000524	0.000559	0.936
Agamudayar	0.001112	0.001429	0.778		Beaker_The_Netherlands	0.00045	0.000478	0.942
Tswana	0.000773	0.000992	0.779		Denisova_light	0.000341	0.000359	0.948
Irula.DG	0.000951	0.00122	0.78		Sweden_IA.SG	0.00063	0.000663	0.95
Yoruba.DG	0.000804	0.001016	0.791		Iberia_Chalcolithic	0.000444	0.000461	0.963
Czech_MN	0.001074	0.001348	0.797		Chaudardes_published	0.001607	0.00164	0.98
Tamta	0.001034	0.001288	0.803		England_N	0.000474	0.000482	0.984
Gadaba	0.00106	0.001317	0.804		Q_Tisza_LN	0.002824	0.002846	0.992
Armenian	0.00089	0.001106	0.805		Scotland_MBA	0.000505	0.000499	1.013
Bell_Beaker_Germany_1.or.2d.rel.of_I3588_and_I3599	0.009955	0.012315	0.808		LaBrana	0.000653	0.00064	1.021
Adygei.DG	0.000977	0.001201	0.814		Rigney1_published	0.002735	0.002651	1.032
BantuSA_Herero	0.000884	0.00108	0.818		Egypt_Hellenistic	0.001201	0.001143	1.051
Muthuraja	0.000984	0.001198	0.821		TRB_Sweden_MN	0.000846	0.000798	1.06
Saudi	0.000917	0.001111	0.826		Malak_Preslavets	0.000661	0.000617	1.072
Brahui.DG	0.00103	0.001243	0.828		Afanasievo.SG	0.000868	0.000809	1.073
Montenegro_LBA.SG	0.00738	0.008896	0.83		Bell_Beaker_England	0.001596	0.001451	1.099
Assyrian	0.000926	0.001105	0.838		BerryAuBac_published	0.002349	0.002121	1.107
Somali.DG	0.001001	0.001181	0.847		Hungary_BA	0.000581	0.000523	1.111
Iranian.DG	0.001013	0.001185	0.855		Wales_EBA	0.001929	0.00172	1.121
Starcevo_EN	0.001166	0.001365	0.855		Latvia_HG_dup.I4628.SG	0.000867	0.000763	1.137
Yemeni	0.000918	0.001069	0.859		Czech_EBA	0.000523	0.000459	1.14
Iran_HotuIIIb	0.008082	0.009353	0.864		Bell_Beaker_Iberia	0.001745	0.001507	1.158
Korava	0.001022	0.001179	0.867		Beaker_Central_Europe	0.000512	0.000438	1.168
Malawi_Tumbuka	0.000824	0.000942	0.875		Latvia_HG_dup.I4632.SG	0.000854	0.000728	1.173
Libyan	0.000977	0.001111	0.88		Brillenhohle_published	0.004024	0.003398	1.184
Dharikhar	0.001062	0.001198	0.887		Ukraine_Neolithic_1d_rel_I5870	0.001748	0.001465	1.193
Pattapu_Kapu	0.001074	0.001185	0.906		Balkans_Chalcolithic	0.000536	0.000446	1.202
Oromo	0.000946	0.001034	0.914		Latvia_HG_dup.I4626.SG	0.000767	0.000633	1.212
BedouinA	0.00099	0.001074	0.922		Protoboleraz_LCA	0.000611	0.0005	1.222
Armenian.DG	0.001156	0.001249	0.925		Scotland_LBA	0.000629	0.000511	1.232
Cioclovina1_published	0.010229	0.011043	0.926		SHG	0.000667	0.000535	1.246
Q_Koros_EN	0.002567	0.002757	0.931		England_CA_EBA	0.000572	0.000458	1.25
BantuHerero.DG	0.001007	0.001077	0.936		Scotland_CA_EBA	0.000616	0.000493	1.25
Jew_Yemenite	0.001056	0.001127	0.937		Corded_Ware_Germany_1d_rel_I1538+I1540	0.001275	0.001012	1.26
Jew_Iraqi	0.001077	0.001137	0.947		Scotland_N	0.00058	0.000459	1.264
BedouinB.DG	0.001193	0.001241	0.961		Balkans_MP_Neolithic_1d_rel_I1108	0.001134	0.000881	1.288
BantuTswana.DG	0.000977	0.001013	0.965		Beaker_Southern_France	0.000727	0.000554	1.311
Turkmens.DG	0.001292	0.001339	0.965		KremsWA3	0.001409	0.001049	1.343
Cypriot	0.001091	0.001108	0.984		ALPc_MN	0.000645	0.000476	1.355
YemenDesert2	0.001113	0.001121	0.992		France_MLN	0.000722	0.000532	1.358
Khonda_Dora.DG	0.001284	0.001285	0.999		Blatterhole_MN	0.000766	0.000562	1.363
YemenDesert	0.001181	0.001182	0.999		Globular_Amphora_brother.of.I2407_son.of.I2433_son.of.I2440	0.004663	0.003401	1.371
Dinka	0.001001	0.000985	1.016		Balkans_IronAge	0.000883	0.000641	1.378
Bell_Beaker_Poland	0.008069	0.007763	1.039		Srubnaya_1d.rel.I0354	0.002724	0.001972	1.381
Burkhardtshohle_published	0.006834	0.006526	1.047		SaltovoMayaki.SG	0.00206	0.00149	1.382
BedouinB	0.00115	0.001093	1.052		HallstattBylany.SG	0.000994	0.00071	1.4
Vestonice15	0.006033	0.005715	1.056		Czech_MN	0.00079	0.000561	1.408
Igbo.DG	0.001119	0.001038	1.077		Tiszapolgar_ECA	0.000766	0.000544	1.409
Oase1	0.002786	0.002579	1.08		Beaker_Britain	0.000639	0.000446	1.432
Bell_Beaker_Germany_brother.of.I3588	0.007109	0.006397	1.111		Baltic_EMN_Narva_twin_of_Kretuonas2	0.00167	0.001144	1.459
Jew_Iranian	0.00126	0.001127	1.117		Iron_Gates_HG_daughter_I5236	0.000967	0.000653	1.481
Dinka.DG	0.001141	0.001018	1.121		Vestonice43	0.001755	0.001181	1.486
Q_Lengyel_LN	0.005924	0.005243	1.13		Iron_Gates_HG	0.000736	0.00049	1.503
Kamsali	0.001659	0.001462	1.135		Crimea_Pantikapaion.SG	0.001377	0.000913	1.509
Iberia_Chalcolithic_1d_rel_I1277	0.00317	0.002779	1.14		Srubnaya_outlier	0.001332	0.000874	1.525
YemenHighlands	0.001333	0.001162	1.147		Lithuania_LBA.SG	0.00564	0.003661	1.54
Tunisian	0.001257	0.00109	1.153		Villabruna	0.00096	0.00062	1.549
Lemande.DG	0.00122	0.001054	1.158		ElMiron	0.001017	0.00065	1.564
YemenHighlandsRaymah	0.001601	0.001382	1.158		Steppe_Eneolithic	0.000983	0.000622	1.582
Starcevo_EN_all	0.001608	0.001357	1.185		Latvia_MN_dup.I4627.SG	0.002041	0.001277	1.599
Q_Vinca_MN	0.002393	0.002001	1.196		Ranchot88_published	0.001334	0.000833	1.601
Mbukushu	0.001197	0.000999	1.198		Vestonice14	0.008746	0.005417	1.615
Anatolia_IA.SG	0.002371	0.001974	1.201		Vestonice15	0.003982	0.002446	1.628
Yemenite_Jew.DG	0.00154	0.001253	1.229		Lepenski_Vir	0.00103	0.000632	1.628
Luhya.DG	0.001345	0.001065	1.262		MA1	0.001159	0.000711	1.63
Malawi_Ngoni	0.001242	0.000983	1.264		Montenegro_IA.SG	0.006391	0.003789	1.687
YemenNorthwest	0.001496	0.00117	1.278		England_MBA	0.000766	0.000451	1.698
Luhya	0.001249	0.000974	1.283		Koros_EN_HG	0.001447	0.00085	1.702
Kurd_WGA	0.001548	0.001177	1.315		Ukraine_Neolithic	0.000865	0.000501	1.726
Assyrian_WGA	0.001494	0.001129	1.323		Peloponnese_Neolithic_all	0.00115	0.000663	1.735
Eritrea	0.001596	0.001201	1.329		Baltic_EMN_Narva	0.000907	0.000523	1.735
Afar_WGA	0.001383	0.001021	1.355		Latvia_LN	0.001778	0.000946	1.879
Luo.DG	0.001505	0.001051	1.432		Corded_Ware_Czech	0.000977	0.000511	1.91
Israel_Chalcolithic_1d.rel.I1179	0.005657	0.003896	1.452		Bulgaria_Neolithic	0.001156	0.000581	1.989
BantuSA_Ovambo	0.001669	0.001127	1.481		Baltic_BA	0.00095	0.000476	1.996
Koros_EN_all	0.003435	0.002316	1.483		Ukraine_Mesolithic	0.001093	0.00053	2.062
Anatolia_Neolithic_1d_rel_I0736	0.002378	0.00159	1.496		QC_LBK_EN	0.001773	0.00085	2.086
Israel_Chalcolithic_father.or.son.of.I1169	0.002707	0.00175	1.547		Poland_BA	0.001191	0.000544	2.191
LesCloseaux13_published	0.021025	0.013334	1.577		Egypt_New_Kingdom	0.003109	0.001383	2.249
SE_Iberia_CA	0.005998	0.003491	1.718		Latvia_MN	0.001204	0.000512	2.351
Anatolia_EBA.SG	0.002587	0.001384	1.869		Latvia_HG	0.001263	0.000492	2.567
Bell_Beaker_Germany_1d.rel.I5658	0.037329	0.017374	2.149		hg19ref	0.001507	0.000563	2.674
