# Supplementary material for: Ancient DNA from the skeletons of Roopkund Lake reveals Mediterranean migrants in India
Source: Nat Commun. 2019 Aug 20;10:3670. doi: 10.1038/s41467-019-11357-9 (PMC6702210; doi:10.1038/s41467-019-11357-9)
Supplement: Supplementary file 8 — Supplementary Data 4 [file 41467_2019_11357_MOESM8_ESM.xlsx]

## Sheet: Sheet1
Supplementary Data 4. Isotopic Measurements
			Penn State + Yale Measurements																	MPI-SHH Measurements
Master ID	Skeletal code	Population Label	Material	Process	fraction Modern	±	D14C (‰)	±	14C age (BP)	±	wt % crude gelatin yield	δ13C (‰)	δ15N (‰)	%C	%N	C:N	Cal BCE/CE (μ)	2σ low	2σ high	δ13C (‰)	δ15N (‰)
I2868	R1	Roopkund_A	bone (long bone)	>30kDa gelatin	0.870401	0.00200709	-129.599	2.00709	1115	20	0.228759	-19.3971	7.69366	46.8847	17.1443	3.1905	936	890	982	..	..
I2869	R2	Roopkund_B	bone (long bone)	XAD amino acids	0.98167	0.00163748	-18.3301	1.63748	150	15	0.250259	-18.6852	10.8911	17.7174	6.46305	3.19823	1807	1668	1945	..	..
I2870	R3	Roopkund_B	bone (long bone)	>30kDa gelatin	0.996254	0.00236922	-3.74635	2.36922	30	20	0.263179	-18.6655	11.1524	50.7596	18.3624	3.22504	1811	1706	1915	..	..
I2871	R4	Roopkund_A	bone (long bone)	>30kDa gelatin	0.863871	0.00200032	-136.129	2.00032	1175	20	0.222759	-16.3194	9.76889	46.0424	16.9319	3.17247	857	773	940	..	..
I2872	R6	Roopkund_A	bone (long bone)	>30kDa gelatin	0.863981	0.00166739	-136.019	1.66739	1175	20	0.218429	-19.0008	9.24061	46.318	16.9935	3.1799	857	773	940	..	..
I3342	R8	Roopkund_A	bone (long bone)	>30kDa gelatin	0.86383	0.00193734	-136.17	1.93734	1175	20	0.334708	-18.9388	9.68815	47.9223	17.5497	3.18576	857	773	940	-18.88	9.85
I3343	R10	Roopkund_A	bone (long bone)	>30kDa gelatin	0.86296	0.00165894	-137.04	1.65894	1185	20	0.25304	-19.7364	9.98518	46.4378	16.5923	3.26522	832	773	890	..	..
I3344	R11	Roopkund_A	bone (long bone)	XAD amino acids	0.863524	0.00150174	-136.476	1.50174	1180	15	0.217207	-11.4508	8.71083	15.2624	5.55043	3.20806	833	775	890	..	..
I3345	R13	Roopkund_B	bone (long bone)	XAD amino acids	0.984235	0.00170123	-15.7654	1.70123	130	15	0.28564	-18.9255	10.7576	11.7034	4.27553	3.1935	1810	1681	1939	..	..
I3346	R15	Roopkund_A	bone (long bone)	XAD amino acids	0.859969	0.00221207	-140.031	2.21207	1210	25	0.238241	-15.9311	10.2915	6.79281	2.45461	3.2286	803	717	889	..	..
I3348	R16	Roopkund_B	bone (long bone)	>30kDa gelatin	0.98579	0.00188688	-14.2101	1.88688	115	20	0.213708	-19.2335	9.21071	44.2726	16.2526	3.17804	1807	1682	1932	..	..
I3349	R17	Roopkund_A	bone (long bone)	XAD amino acids	0.863379	0.00217999	-136.621	2.17999	1180	25	0.273174	-10.7371	9.58134	12.2488	4.47982	3.18991	858	770	945	..	..
I3350	R18	Roopkund_B	bone (long bone)	XAD amino acids	0.983012	0.00155869	-16.9884	1.55869	140	15	0.26304	-19.4123	9.95385	5.66058	2.0496	3.2221	1809	1675	1943	-19.1	10.02
I3351	R19	Roopkund_A	bone (long bone)	XAD amino acids	0.86115	0.00200582	-138.85	2.00582	1200	20	0.189192	-14.4709	9.38911	2.91003	1.04958	3.23466	829	770	887	-14.42	9.63
I3352	R20	Roopkund_A	bone (long bone)	XAD amino acids	0.857736	0.00175242	-142.264	1.75242	1235	20	0.207821	-16.27	9.13015	23.9708	8.77302	3.18771	783	689	876	..	..
I3402	R25	Roopkund_A	bone (long bone)	XAD amino acids	0.860974	0.00178281	-139.026	1.78281	1200	20	0.258103	-17.1819	10.3602	13.219	4.7948	3.21644	829	770	887	..	..
I3403	R39	Roopkund_B	bone (long bone)	>30kDa gelatin	0.986921	0.00170844	-13.0791	1.70844	105	15	0.282	-18.6045	10.7716	55.1906	20.2571	3.1786	1808	1691	1925	-18.19	10.61
I3404	R40	Roopkund_B	bone (long bone)	>30kDa gelatin	0.99589	0.00199104	-4.10981	1.99104	35	20	0.264958	-19.2294	9.62037	21.6563	7.69508	3.28336	1811	1706	1915	..	..
I3405	R42	Roopkund_B	bone (long bone)	>30kDa gelatin	0.975541	0.00170641	-24.4586	1.70641	200	15	0.157844	-19.7158	10.0732	44.8253	15.9888	3.2708	1803	1656	1950	..	..
I3406	R43	Roopkund_A	bone (long bone)	>30kDa gelatin	0.86922	0.00192949	-130.78	1.92949	1125	20	0.28732	-18.4572	7.94983	44.249	16.2962	3.16784	933	885	980	-18.07	8.23
I3407	R44	Roopkund_A	bone (long bone)	>30kDa gelatin	0.865591	0.001831	-134.409	1.831	1160	20	0.260138	-18.2154	9.84863	19.1041	7.04064	3.16563	868	775	961	-18.27	9.69
I6934	R45	Roopkund_A	bone (long bone)	XAD amino acids	0.862658	0.00181911	-137.342	1.81911	1185	20	0.211034	-16.5298	8.41003	8.17466	2.96828	3.21301	832	773	890	..	..
I6935	R46	Roopkund_B	bone (long bone)	XAD amino acids	0.981582	0.00154543	-18.4177	1.54543	150	15	0.227778	-18.9676	8.90903	12.5857	4.56431	3.21699	1807	1668	1945	..	..
I6936	R48	Roopkund_B	bone (long bone)	XAD amino acids	0.984731	0.00205981	-15.269	2.05981	125	20	0.246273	-18.79	9.78552	13.3565	4.83708	3.22149	1810	1681	1939	..	..
I6937	R49	Roopkund_B	bone (long bone)	XAD amino acids	0.976077	0.00164556	-23.9231	1.64556	195	15	0.0879722	-19.5575	8.93003	27.2908	10.0946	3.1541	1806	1661	1950	..	..
I6938	R51	Roopkund_A	bone (long bone)	XAD amino acids	0.858265	0.00137201	-141.735	1.37201	1230	15	0.176	-18.6195	8.24868	6.12736	2.22291	3.21587	785	694	875	-18.16	8.4
I6939	R53	Roopkund_B	bone (long bone)	>30kDa gelatin	0.983952	0.00189066	-16.0475	1.89066	130	20	0.224136	-19.2233	10.4616	22.3148	8.02003	3.24612	1810	1680	1939	..	..
I6940	R54	Roopkund_C	bone (long bone)	>30kDa gelatin	0.974538	0.00156805	-25.4616	1.56805	205	15	0.16863	-19.252	9.9772	20.6501	7.34787	3.27875	1802	1653	1950	-18.32	9.74
I6941	R55	Roopkund_A	bone (long bone)	>30kDa gelatin	0.871597	0.00159215	-128.403	1.59215	1105	15	0.2214	-10.1317	8.89773	59.711	21.7852	3.19771	940	894	985	..	..
I6942	R57	Roopkund_A	bone (long bone)	XAD amino acids	0.86109	0.00204637	-138.91	2.04637	1200	20	0.228042	-18.6616	8.22179	17.332	6.21488	3.25359	829	770	887	-18.42	8.33
I6943	R61	Roopkund_A	bone (long bone)	XAD amino acids	0.852881	0.00139299	-147.119	1.39299	1280	15	0.0731622	-10.1046	8.23528	24.5276	9.08179	3.15087	722	675	769	..	..
I6944	R62	Roopkund_A	bone (long bone)	>30kDa gelatin	0.860104	0.00166816	-139.896	1.66816	1210	20	0.241773	-18.002	8.58376	39.1912	14.4604	3.16196	806	726	885	-18.1	7.9
I6945	R64	Roopkund_A	bone (long bone)	>30kDa gelatin	0.856795	0.00181527	-143.205	1.81527	1240	20	0.265741	-17.0835	8.91767	47.2811	17.2072	3.20571	779	687	870	..	..
I6946	R65	Roopkund_A	bone (long bone)	>30kDa gelatin	0.862837	0.00170246	-137.163	1.70246	1185	20	0.13493	-10.2117	10.0891	44.7383	15.9622	3.26989	832	773	890	..	..
I6947	R66	Roopkund_B	bone (long bone)	XAD amino acids	0.982504	0.00154052	-17.4958	1.54052	140	15	0.1005	-18.9469	9.96419	24.7199	9.14039	3.15521	1809	1675	1943	..	..
I7035	R68	Roopkund_A	bone (long bone)	XAD amino acids	0.869074	0.00149468	-130.926	1.49468	1125	15	0.0602895	-16.7422	10.1852	19.8815	7.31363	3.17148	930	889	971	-16.5	10.21
I7036	R69	Roopkund_A	bone (long bone)	XAD amino acids	0.868609	0.00238235	-131.391	2.38235	1130	25	0.245357	-18.5938	9.32935	14.2306	5.1559	3.22008	883	778	988	..	..
..	R14	Roopkund_U	..	..	..	..	..	..	..	..	..	..	..	..	..	..	..	..	..	-18.85	9.14
..	R23	Roopkund_U	..	..	..	..	..	..	..	..	..	..	..	..	..	..	..	..	..	-18.86	10
..	R27	Roopkund_U	..	..	..	..	..	..	..	..	..	..	..	..	..	..	..	..	..	-16.34	8.52
..	R28	Roopkund_U	..	..	..	..	..	..	..	..	..	..	..	..	..	..	..	..	..	-17.93	8.73
..	R32	Roopkund_U	..	..	..	..	..	..	..	..	..	..	..	..	..	..	..	..	..	-16.97	9.21
..	R35	Roopkund_U	..	..	..	..	..	..	..	..	..	..	..	..	..	..	..	..	..	-15.58	7.74
..	R52	Roopkund_U	..	..	..	..	..	..	..	..	..	..	..	..	..	..	..	..	..	-9.37	8.38
..	R60	Roopkund_U	..	..	..	..	..	..	..	..	..	..	..	..	..	..	..	..	..	-17.11	8.74
