# Supplementary material for: Ancient DNA from the skeletons of Roopkund Lake reveals Mediterranean migrants in India
Source: Nat Commun. 2019 Aug 20;10:3670. doi: 10.1038/s41467-019-11357-9 (PMC6702210; doi:10.1038/s41467-019-11357-9)
Supplement: Supplementary file 9 — Supplementary Data 5 [file 41467_2019_11357_MOESM9_ESM.xlsx]

## Sheet: Sheet1
Supplementary Data 5. Modeling Roopkund_B as a Clade with Present-Day Populations
Notes: p-values associated with running qpWave where the “Left” population consists of Roopkund_B in addition to the specified Test population. All other populations are included in the “Right” population set. Test Populations that produce plausible qpWave models at p>0.05 are highlighted in green.
Test Population	p-value
Basque	<10E-12
Brahmin_Tiwari	<10E-12
Chukchi	<10E-12
Crete.DG	0.424307
Cypriot	<10E-12
Egyptian	<10E-12
English	<10E-12
Estonian	<10E-12
Finnish	<10E-12
French	<10E-12
Georgian	<10E-12
German	<10E-12
Greek	<10E-12
Han	<10E-12
Hungarian	<10E-12
Italian_North	<10E-12
Italian_South	0.010642
Karitiana	<10E-12
Mala	<10E-12
Mbuti	<10E-12
Norwegian	<10E-12
Onge	<10E-12
Papuan	<10E-12
Spanish	<10E-12
Syrian	<10E-12
Ukrainian	<10E-12
