# Supplementary material for: Ancient DNA from the skeletons of Roopkund Lake reveals Mediterranean migrants in India
Source: Nat Commun. 2019 Aug 20;10:3670. doi: 10.1038/s41467-019-11357-9 (PMC6702210; doi:10.1038/s41467-019-11357-9)
Supplement: Supplementary file 11 — Supplementary Data 7 [file 41467_2019_11357_MOESM11_ESM.xlsx]

## Sheet: Sheet1
Supplementary Data 7. Diagnostic mitochondrial sites by pool
Mito Pool1	MtDNA Position	2nd-PCRP	1st-PCRP	AMP_LEN	UP_CONF	MP_CONF	Tm(NN)	PcGC	PWARN	UEP_DIR	UEP_MASS	UEP_SEQ	EXT1_CALL	EXT1_MASS	EXT1_SEQ	EXT2_CALL	EXT2_MASS	EXT2_SEQ	EXT3_CALL	EXT3_MASS	EXT3_SEQ	EXT4_CALL	EXT4_MASS	EXT4_SEQ
	11083	ACGTTGGATGATCGGGTGATGATAGCCAAG	ACGTTGGATGCTCTATACTAATCTCCCTAC	139	88.8	76.7	45.1	46.7	D	R	4654	TGTGGCTGTGAATGT	G	4901.2	TGTGGCTGTGAATGTC	A	4981.1	TGTGGCTGTGAATGTT
	13928	ACGTTGGATGCTAGTCAGGTTAGGTCTAGG	ACGTTGGATGTCTCCAACATACTCGGATTC	131	94.8	76.7	47.6	60	d	R	4695	GTGCGGTGTGTGATG	G	4942.2	GTGCGGTGTGTGATGC	A	5022.1	GTGCGGTGTGTGATGT
	1391	ACGTTGGATGGCAAGTACCCACGTAAAGAC	ACGTTGGATGCACCTTCGACCCTTAAGTTT	139	91.6	76.7	45.2	50	d	F	4828.2	CCCCAGAAAACTACGA	C	5075.4	CCCCAGAAAACTACGAC	T	5155.3	CCCCAGAAAACTACGAT
	5178	ACGTTGGATGACTTAAACTCCAGCACCACG	ACGTTGGATGGGAGGGTGGATGGAATTAAG	107	99.8	76.7	47	50		F	4859.2	TCGCACCTGAAACAAG	C	5106.4	TCGCACCTGAAACAAGC	T	5186.3	TCGCACCTGAAACAAGT
	1888	ACGTTGGATGAGCTGTTCTTAGGTAGCTCG	ACGTTGGATGGCAAGGACTAACCCCTATAC	129	94.2	76.7	46.5	56.3	dg	R	5263.4	tGGGGTCTTAGCTTTGG	G	5510.6	tGGGGTCTTAGCTTTGGC	A	5590.5	tGGGGTCTTAGCTTTGGT
	10550	ACGTTGGATGCCATCTCACTTCTAGGAATAC	ACGTTGGATGTTGAGGGTTATGAGAGTAGC	132	89.4	76.7	47	53.3	D	F	5354.5	atcTCGCTCACACCTCAT	A	5625.7	atcTCGCTCACACCTCATA	G	5641.7	atcTCGCTCACACCTCATG
	16126	ACGTTGGATGACCCATCAACAACCGCTATG	ACGTTGGATGGGGTTTTGATGTGGATTGGG	137	94.7	76.7	46	44.4	D	F	5467.6	CAGCCACCATGAATATTG	C	5714.8	CAGCCACCATGAATATTGC	T	5794.7	CAGCCACCATGAATATTGT
	11467	ACGTTGGATGTGGGTCAATAGTACTTGCCG	ACGTTGGATGAGGGATAGTACAAGGAAGGG	140	93.8	76.7	47.4	53.3	D	F	5675.7	ccccTGCCGCAGTACTCTT	A	5946.9	ccccTGCCGCAGTACTCTTA	G	5962.9	ccccTGCCGCAGTACTCTTG
	6371	ACGTTGGATGAACAGTCTACCCTCCCTTAG	ACGTTGGATGGTGATGAAATTGATGGCCCC	140	93.8	76.7	50.8	52.6	D	F	5763.8	TACACCTAGCAGGTGTCTC	C	6010.9	TACACCTAGCAGGTGTCTCC	T	6090.9	TACACCTAGCAGGTGTCTCT
	709	ACGTTGGATGGCATTGCTGCGTGCTTGATG	ACGTTGGATGGTCCTAGCCTTTCTATTAGC	138	91.7	76.7	51.7	52.6		R	5901.9	GAGGGTGAACTCACTGGAA	G	6149	GAGGGTGAACTCACTGGAAC	A	6229	GAGGGTGAACTCACTGGAAT
	9824	ACGTTGGATGTTTTGTAGCCACAGGCTTCC	ACGTTGGATGGCTTCGAAGCCAAAGTGATG	140	93.8	76.7	51.5	62.5		F	6046.9	aaccCAGGCTTCCACGGACT	C	6294.1	aaccCAGGCTTCCACGGACTC	T	6374	aaccCAGGCTTCCACGGACTT
	12308	ACGTTGGATGTTAGGGAAGTCAGGGTTAGG	ACGTTGGATGCAGCTATCCATTGGTCTTAG	122	96.7	76.7	48.1	38.9		R	6181	ggTGGAGTTGCACCAAAATT	G	6428.2	ggTGGAGTTGCACCAAAATTC	A	6508.1	ggTGGAGTTGCACCAAAATTT
	3817	ACGTTGGATGCATATGAAGTCACCCTAGCC	ACGTTGGATGTCATGATGGCAGGAGTAATC	136	93.6	76.7	50.1	38.1	d	F	6336.2	ACCCTTATCACAACACAAGAA	C	6583.4	ACCCTTATCACAACACAAGAAC	T	6663.3	ACCCTTATCACAACACAAGAAT
	10754	ACGTTGGATGCTAGTCTCAATCTCCAACAC	ACGTTGGATGGAAAGTCATGTCAGTGGTAG	132	90.9	76.7	45.7	36.8	d	F	6343.2	cgACGTACATAACCTAAACCT	A	6614.4	cgACGTACATAACCTAAACCTA	G	6630.4	cgACGTACATAACCTAAACCTG
	14110	ACGTTGGATGTCACCTCAACCCAAAAAGGC	ACGTTGGATGTGTAATTGAGATTGCTCGGG	134	94.1	76.7	45.7	33.3		F	6546.3	cAAACTTTACTTCCTCTCTTTC	C	6793.5	cAAACTTTACTTCCTCTCTTTCC	T	6873.4	cAAACTTTACTTCCTCTCTTTCT
	6222	ACGTTGGATGGTTCCCCTAATAATCGGTGC	ACGTTGGATGTCCACTATAGCAGATGCGAG	130	96.5	76.7	45.1	47.1	D	F	6710.4	gaaggAGCTTCTGACTCTTACC	C	6957.6	gaaggAGCTTCTGACTCTTACCC	T	7037.5	gaaggAGCTTCTGACTCTTACCT
	15043	ACGTTGGATGAAGCAGGAGGATAATGCCGA	ACGTTGGATGCCAATGGCGCCTCAATATTC	133	94.5	76.7	49.5	50	d	R	6759.4	agGATCCGTAATATAGGCCTCG	G	7006.6	agGATCCGTAATATAGGCCTCGC	A	7086.5	agGATCCGTAATATAGGCCTCGT
	15670	ACGTTGGATGTAGAATGAGGAGGTCTGCGG	ACGTTGGATGCTATCCATCCTCATCCTAGC	140	92.5	76.7	45.6	31.6		R	7137.6	ggtgTGCTTTGTTGTTTGGATAT	T	7408.8	ggtgTGCTTTGTTGTTTGGATATA	C	7424.8	ggtgTGCTTTGTTGTTTGGATATG
	4491	ACGTTGGATGAAATCAGTGCGAGCTTAGCG	ACGTTGGATGCCGAAAATGTTGGTTATACCC	133	89.5	76.7	49.7	40.9	D	R	7209.7	aGCAAAGATGGTAGAGTAGATGA	G	7456.9	aGCAAAGATGGTAGAGTAGATGAC	A	7536.8	aGCAAAGATGGTAGAGTAGATGAT
	4216	ACGTTGGATGCCAAGACCCTACTTCTAACC	ACGTTGGATGATGCTGGAGATTGTAATGGG	180	75.3	76.7	49.7	37.5	D	F	7246.7	CTCACCCTAGCATTACTTATATGA	C	7493.9	CTCACCCTAGCATTACTTATATGAC	T	7573.8	CTCACCCTAGCATTACTTATATGAT
	12633	ACGTTGGATGGGTAATTAGGAAGATGAGTAG	ACGTTGGATGCATCCCTGTAGCATTGTTCG	135	85.8	76.7	47.6	29.2	H	R	7374.8	ATATCACAGTGAGAATTCTATGAT	C	7662	ATATCACAGTGAGAATTCTATGATG	A	7701.9	ATATCACAGTGAGAATTCTATGATT
	12007	ACGTTGGATGTCACAGCCCTATACTCCCTC	ACGTTGGATGTAGGTGTATGAACATGAGGG	139	91.4	76.7	47.4	30.4		F	7618	ggTACATATTTACCACAACACAATG	A	7889.2	ggTACATATTTACCACAACACAATGA	G	7905.2	ggTACATATTTACCACAACACAATGG
	13111	ACGTTGGATGTGACTCCCCTCAGCCATAGA	ACGTTGGATGTGGGCTATTTTCTGCTAGGG	140	91.3	76.7	47.5	38.1		F	7737	ggcgATAGTTGTAGCAGGAATCTTC	C	7984.2	ggcgATAGTTGTAGCAGGAATCTTCC	T	8064.1	ggcgATAGTTGTAGCAGGAATCTTCT
Mito Pool2
	2706	ACGTTGGATGTGTGGGTTTGTTAGGTACTG	ACGTTGGATGAAATTGACCTGCCCGTGAAG	120	97	61.4	45.5	53.3	D	R	4541	CTCGTCTTGCTGTGT	G	4788.1	CTCGTCTTGCTGTGTC	A	4868	CTCGTCTTGCTGTGTT
	13167	ACGTTGGATGTGCGAACAGAGTGGTGATAG	ACGTTGGATGCACCCCCTAGCAGAAAATAG	95	99.9	61.4	45.1	53.3	d	R	4586	AGCGCCTAAGCATAG	G	4833.2	AGCGCCTAAGCATAGC	A	4913.1	AGCGCCTAAGCATAGT
	9540	ACGTTGGATGTTTTACCACTCCAGCCTAGC	ACGTTGGATGTTAGGAGTGGGACTTCTAGG	117	98.9	61.4	56	68.8	s	F	4716.1	AGCCCCTACCCCCCAA	C	4963.3	AGCCCCTACCCCCCAAC	T	5043.2	AGCCCCTACCCCCCAAT
	3543	ACGTTGGATGCTAAAACCCGCCACATCTAC	ACGTTGGATGGGGTTCATAGTAGAAGAGC	102	97.9	61.4	50.2	62.5	D	F	4753.1	CCCCGACCTTAGCTCT	C	5000.3	CCCCGACCTTAGCTCTC	T	5080.2	CCCCGACCTTAGCTCTT
	3010	ACGTTGGATGCGAACCTTTAATAGCGGCTG	ACGTTGGATGACAATAGGGTTTACGACCTC	88	98	61.4	52.5	52.9		R	5179.4	AATAGCGGCTGCACCAT	G	5426.6	AATAGCGGCTGCACCATC	A	5506.5	AATAGCGGCTGCACCATT
	1524	ACGTTGGATGCCATGTTACGACTTGTCTCC	ACGTTGGATGACCCTCCTCAAGTATACTTC	99	94.8	61.4	46.4	47.1	dsg	R	5296.5	ATGCGTAGGGGTTTTAG	G	5543.6	ATGCGTAGGGGTTTTAGC	A	5623.5	ATGCGTAGGGGTTTTAGT
	14800	ACGTTGGATGAGCCGAAGTTTCATCATGCG	ACGTTGGATGAATACGCAAAACTAACCCCC	115	97.7	61.4	56.5	70.6	dg	R	5387.5	GGGGTGGGGAGGTCGAT	T	5658.7	GGGGTGGGGAGGTCGATA	C	5674.7	GGGGTGGGGAGGTCGATG
	7094	ACGTTGGATGCATCATAGGAGGCTTCATTC	ACGTTGGATGCGCCGATGAATATGATAGTG	118	95.9	61.4	46.6	38.9	d	F	5464.6	AGGCTTCATTCACTGATT	C	5711.8	AGGCTTCATTCACTGATTC	T	5791.7	AGGCTTCATTCACTGATTT
	13710	ACGTTGGATGGAGAAATCCTGCGAATAGGC	ACGTTGGATGCGAAAATAACCCCACCCTAC	90	97.6	61.4	46.3	60	Dg	R	5580.6	gggGAATAGGCTTCCGGC	G	5827.8	gggGAATAGGCTTCCGGCC	A	5907.7	gggGAATAGGCTTCCGGCT
	12133	ACGTTGGATGTCAACCCCGACATCATTACC	ACGTTGGATGGCCTCTGTTGTCAGATTCAC	103	100	61.4	48.1	42.1	D	F	5753.8	ACATCATTACCGGGTTTTC	C	6000.9	ACATCATTACCGGGTTTTCC	T	6080.9	ACATCATTACCGGGTTTTCT
	2045	ACGTTGGATGATTTAGAGGGTTCTGTGGGC	ACGTTGGATGTAGAGGCGACAAACCTACCG	113	97.9	61.4	46.3	36.8		R	5866.8	TCTGTGGGCAAATTTAAAG	G	6114	TCTGTGGGCAAATTTAAAGC	A	6193.9	TCTGTGGGCAAATTTAAAGT
	3384	ACGTTGGATGGGCATTCCTAATGCTTACCG	ACGTTGGATGAGGGTTGTAGTAGCCCGTAG	115	97.7	61.4	45.8	43.8	Ds	F	6046	ctccTGCTTACCGAACGAAA	A	6317.2	ctccTGCTTACCGAACGAAAA	G	6333.2	ctccTGCTTACCGAACGAAAG
	15607	ACGTTGGATGTAGTAATAGGGCAAGGACGC	ACGTTGGATGTTCGCCTACACAATTCTCCG	83	98.9	61.4	48.5	62.5	dh	R	6152	gggaCAAGGACGCCTCCTAG	G	6399.2	gggaCAAGGACGCCTCCTAGC	A	6479.1	gggaCAAGGACGCCTCCTAGT
	7859	ACGTTGGATGCATCCCTACGCATCCTTTAC	ACGTTGGATGTAGGTTCAGTACCATTGGTG	108	98.3	61.4	45.8	50	D	F	6159	ttagAACAGACGAGGTCAAC	A	6430.2	ttagAACAGACGAGGTCAACA	G	6446.2	ttagAACAGACGAGGTCAACG
	12879	ACGTTGGATGGGATAAATCATGCTAAGGCG	ACGTTGGATGAGCAGCCATTCAAGCAATCC	94	98.4	61.4	51.7	47.4	D	R	6239.1	aATGCTAAGGCGAGGATGAA	T	6510.3	aATGCTAAGGCGAGGATGAAA	C	6526.3	aATGCTAAGGCGAGGATGAAG
	16344	ACGTTGGATGAGCCATTTACCGTACATAGC	ACGTTGGATGTCAAGGGACCCCTATCTGAG	102	97.1	61.4	47.2	33.3	D	F	6364.2	TTTACCGTACATAGCACATTA	C	6611.4	TTTACCGTACATAGCACATTAC	T	6691.3	TTTACCGTACATAGCACATTAT
	482	ACGTTGGATGTTTAACAGTCACCCCCCAAC	ACGTTGGATGTGTGTGTGCTGGGTAGGATG	120	97	61.4	49.2	47.6	d	F	6559.3	gCCCACTCCCATACTACTAATC	C	6806.5	gCCCACTCCCATACTACTAATCC	T	6886.4	gCCCACTCCCATACTACTAATCT
	16274	ACGTTGGATGCACACATCAACTGCAACTCC	ACGTTGGATGGTACTGTTAAGGGTGGGTAG	95	99.9	61.4	51.3	64.7	dh	F	6568.3	taataCACCCCTCACCCACTAG	A	6839.5	taataCACCCCTCACCCACTAGA	G	6855.5	taataCACCCCTCACCCACTAGG
	16111	ACGTTGGATGACCCATCAACAACCGCTATG	ACGTTGGATGATGTACTACAGGTGGTCAAG	112	98	61.4	46.8	44.4	h	F	6725.4	gtagTTCGTACATTACTGCCAG	C	6972.6	gtagTTCGTACATTACTGCCAGC	T	7052.5	gtagTTCGTACATTACTGCCAGT
	12612	ACGTTGGATGCTATGATGGACCATGTAACG	ACGTTGGATGGCTCTCCCTAAGCTTCAAAC	100	98.6	61.4	46.8	44.4	Dh	R	6761.4	aaggCCATGTAACGAACAATGC	G	7008.6	aaggCCATGTAACGAACAATGCC	A	7088.5	aaggCCATGTAACGAACAATGCT
	15754	ACGTTGGATGCTTTATTGACTCCTAGCCGC	ACGTTGGATGAGGGTAGCTTACTGGTTGTC	89	99.5	61.4	52.8	52.4		F	6928.5	gaCGCAGACCTCCTCATTCTAAC	C	7175.7	gaCGCAGACCTCCTCATTCTAACC	T	7255.6	gaCGCAGACCTCCTCATTCTAACT
	8697	ACGTTGGATGTCAACAACCGACTAATCACC	ACGTTGGATGAGGTTCGTCCTTTAGTGTTG	110	95.5	61.4	47	27.3		F	6937.6	cTCAAACTAACCTCAAAACAAAT	A	7208.8	cTCAAACTAACCTCAAAACAAATA	G	7224.8	cTCAAACTAACCTCAAAACAAATG
	5783	ACGTTGGATGCCTCTTTTTACCAGCTCCGA	ACGTTGGATGGGGAAAAAAGGCGGGAGAAG	115	96.4	61.4	49	30.4	d	R	7119.7	ATTGAATTGCAAATTCGAAGAAG	G	7366.9	ATTGAATTGCAAATTCGAAGAAGC	A	7446.8	ATTGAATTGCAAATTCGAAGAAGT
	10727	ACGTTGGATGGTTTTAGCATTGGAGTAGG	ACGTTGGATGGCCCTACTAGTCTCAATCTC	95	94.2	61.4	45.5	40	dsh	R	7126.7	aaaAGGTTATGTACGTAGTCTAG	T	7397.9	aaaAGGTTATGTACGTAGTCTAGA	C	7413.9	aaaAGGTTATGTACGTAGTCTAGG
	11215	ACGTTGGATGTGAACGCAGGCACATACTTC	ACGTTGGATGTGAGCCTAGGGTGTTGTGAG	112	98	61.4	52.4	43.5	D	F	7287.8	gGCAGGCACATACTTCCTATTCTA	C	7534.9	gGCAGGCACATACTTCCTATTCTAC	T	7614.8	gGCAGGCACATACTTCCTATTCTAT
	1453	ACGTTGGATGGTGTGTACGCGCTTCAGGG	ACGTTGGATGCTACGATAGCCCTTATGAAAC	119	84.4	61.4	56.7	60		R	7329.8	gcgaGCTTCAGGGCCCTGTTCAAC	G	7576.9	gcgaGCTTCAGGGCCCTGTTCAACC	A	7656.9	gcgaGCTTCAGGGCCCTGTTCAACT
	4065	ACGTTGGATGCATAAGAACAGGGAGGTTAG	ACGTTGGATGCTAGGAACAACATATGACGC	109	96.8	61.4	50.1	37.5	D	R	7495.9	GGTGACAAAATATGTTGTGTAGAG	G	7743.1	GGTGACAAAATATGTTGTGTAGAGC	A	7823	GGTGACAAAATATGTTGTGTAGAGT
	207	ACGTTGGATGTTACAGGCGAACATACTTAC	ACGTTGGATGAAGTGGCTGTGCAGACATTC	108	94.1	61.4	52.4	37.5	Dh	F	7698	aAGGCGAACATACTTACTAAAGTGT	A	7969.2	aAGGCGAACATACTTACTAAAGTGTA	G	7985.3	aAGGCGAACATACTTACTAAAGTGTG
	13263	ACGTTGGATGCTGCGCCCTTACACAAAATG	ACGTTGGATGTGGTTGATGCCGATTGTAAC	113	97.9	61.4	54.2	47.6	D	F	7787.1	ccccgAGCCTTCTCCACTTCAAGTCA	A	8058.3	ccccgAGCCTTCTCCACTTCAAGTCAA	G	8074.3	ccccgAGCCTTCTCCACTTCAAGTCAG
	12705	ACGTTGGATGCAGACCCAAACATTAATCAG	ACGTTGGATGGTTGGAATAGGTTGTTAGCG	110	92.6	61.4	48.7	26.9	D	F	7863.2	AATCAGTTCTTCAAATATCTACTCAT	C	8110.3	AATCAGTTCTTCAAATATCTACTCATC	T	8190.2	AATCAGTTCTTCAAATATCTACTCATT
	13359	ACGTTGGATGCATTCCTGCACATCTGTACC	ACGTTGGATGTAAGGTTGTGGATGATGGAC	98	98.5	61.4	45.4	27.3		F	7870.1	ttcgTCTTCAAAGCCATACTATTTAT	A	8141.4	ttcgTCTTCAAAGCCATACTATTTATA	G	8157.4	ttcgTCTTCAAAGCCATACTATTTATG
	8502	ACGTTGGATGTACCACCTACCTCCCTCAC	ACGTTGGATGGGGCAATGAATGAAGCGAAC	119	92.2	61.4	46.3	27.3	dg	F	8023.3	ggggCCAAAGCCCATAAAAATAAAAA	A	8294.5	ggggCCAAAGCCCATAAAAATAAAAAA	G	8310.5	ggggCCAAAGCCCATAAAAATAAAAAG
	5178	ACGTTGGATGTTAAACTCCAGCACCACGAC	ACGTTGGATGGGAGGGTGGATGGAATTAAG	105	99.9	61.4	52.6	43.5		F	8236.4	gtaaTACTATCTCGCACCTGAAACAAG	C	8483.6	gtaaTACTATCTCGCACCTGAAACAAGC	A	8507.6	gtaaTACTATCTCGCACCTGAAACAAGA
	8414	ACGTTGGATGGTATGGCCCACCATAATTAC	ACGTTGGATGGAGGTAGGTGGTAGTTTGTG	108	98.3	61.4	57	52.2		F	8407.5	cccagGGCCCACCATAATTACCCCCATA	C	8654.7	cccagGGCCCACCATAATTACCCCCATAC	T	8734.6	cccagGGCCCACCATAATTACCCCCATAT
	4703	ACGTTGGATGAGCAACCGCATCCATAATCC	ACGTTGGATGGATGAGTATTGATTGGTAG	116	87	61.4	49.4	33.3		F	8442.5	tccgTCTAATAGCTATCCTCTTCAACAA	C	8689.7	tccgTCTAATAGCTATCCTCTTCAACAAC	T	8769.6	tccgTCTAATAGCTATCCTCTTCAACAAT
	14905	ACGTTGGATGTGCCTGATCCTCCAAATCAC	ACGTTGGATGGTGGGCGATTGATGAAAAGG	107	99.8	61.4	56.4	50		F	8542.6	ggagCACCACAGGACTATTCCTAGCCAT	A	8813.8	ggagCACCACAGGACTATTCCTAGCCATA	G	8829.8	ggagCACCACAGGACTATTCCTAGCCATG
Mito Pool3
	13135	ACGTTGGATGCTTCTTACTCATCCGCTTCC	ACGTTGGATGAGTGGTGATAGCGCCTAAGC	105	98.5	75.4	50.6	66.7	Ds	F	4408.9	CGCTTCCACCCCCTA	A	4680.1	CGCTTCCACCCCCTAA	G	4696.1	CGCTTCCACCCCCTAG
	6305	ACGTTGGATGTGCTATAGTGGAGGCCGGAG	ACGTTGGATGGAAGATGGTTAGGTCTACGG	120	92.9	75.4	47.7	66.7	dH	F	4488.9	CCCTCCCTTAGCAGG	A	4760.1	CCCTCCCTTAGCAGGA	G	4776.1	CCCTCCCTTAGCAGGG
	11176	ACGTTGGATGATAGGAAGTATGTGCCTGCG	ACGTTGGATGCCACACTTATCCCCACCTTG	101	98.6	75.4	46.8	60	D	R	4615	GTTCAGGCGTTCTGG	G	4862.2	GTTCAGGCGTTCTGGC	A	4942.1	GTTCAGGCGTTCTGGT
	12950	ACGTTGGATGAATTGGGCTGATTTGCCTGC	ACGTTGGATGGAGACCCACAACAAATAGCC	114	99.2	75.4	45.4	53.3	D	R	4648	AGGCTTGGATTAGCG	G	4895.2	AGGCTTGGATTAGCGC	A	4975.1	AGGCTTGGATTAGCGT
	4140	ACGTTGGATGCCAAGACCCTACTTCTAACC	ACGTTGGATGGTGTATGAGTTGGTCGTAGC	100	98.7	75.4	46	50	d	F	4810.2	TTCGAACAGCATACCC	C	5057.3	TTCGAACAGCATACCCC	T	5137.3	TTCGAACAGCATACCCT
	12406	ACGTTGGATGCTAATTCCCCCCATCCTTAC	ACGTTGGATGAAAGGTGGATGCGACAATGG	110	99.6	75.4	45.4	56.2		F	5026.3	gCATCCTTACCACCCTC	A	5297.5	gCATCCTTACCACCCTCA	G	5313.5	gCATCCTTACCACCCTCG
	12618	ACGTTGGATGGTGAGAATTCTATGATGGAC	ACGTTGGATGGCTCTCCCTAAGCTTCAAAC	109	94.1	75.4	45.5	41.2	d	R	5227.4	ATGGACCATGTAACGAA	G	5474.6	ATGGACCATGTAACGAAC	A	5554.5	ATGGACCATGTAACGAAT
	3434	ACGTTGGATGGTTTTATGGCGTCAGCGAAG	ACGTTGGATGATACAACTACGCAAAGGCCC	93	99.8	75.4	45.4	60	D	R	5266.4	gaGGTTGTAGTAGCCCG	G	5513.6	gaGGTTGTAGTAGCCCGC	A	5593.5	gaGGTTGTAGTAGCCCGT
	14766	ACGTTGGATGACAAGAACACCAATGACCCC	ACGTTGGATGGGGAGGTCGATGAATGAGTG	97	98.5	75.4	46.3	43.8		F	5390.5	ccACCCCAATACGCAAAA	C	5637.7	ccACCCCAATACGCAAAAC	T	5717.6	ccACCCCAATACGCAAAAT
	16069	ACGTTGGATGGAAGCAGATTTGGGTACCAC	ACGTTGGATGTGGCTGGCAGTAATGTACGA	98	98.7	75.4	48.3	44.4	d	F	5427.6	ACCACCCAAGTATTGACT	C	5674.7	ACCACCCAAGTATTGACTC	T	5754.7	ACCACCCAAGTATTGACTT
	8701	ACGTTGGATGAGGTTCGTCCTTTAGTGTTG	ACGTTGGATGTCAACAACCGACTAATCACC	110	95.5	75.4	45.7	42.1	D	R	5855.8	CCTTTAGTGTTGTGTATGG	G	6103	CCTTTAGTGTTGTGTATGGC	A	6182.9	CCTTTAGTGTTGTGTATGGT
	8887	ACGTTGGATGCGATAATAACTAGTATGGGG	ACGTTGGATGCAGTGATTATAGGCTTTCGC	119	86.5	75.4	47.7	44.4	dg	R	5898.8	gGGGCTAGGGCATTTTTAA	G	6146	gGGGCTAGGGCATTTTTAAC	A	6225.9	gGGGCTAGGGCATTTTTAAT
	11719	ACGTTGGATGGCGCAGTCATTCTCATAATC	ACGTTGGATGGTGAGTGCGTTCGTAGTTTG	103	98.5	75.4	46.7	60	D	F	5997.9	cttccCATAATCGCCCACGG	A	6269.1	cttccCATAATCGCCCACGGA	G	6285.1	cttccCATAATCGCCCACGGG
	16288	ACGTTGGATGCTCACCCACTAGGATACCAA	ACGTTGGATGTGTAATGTGCTATGTACGG	104	91.8	75.4	46.8	42.1	D	F	6072	aACTAGGATACCAACAAACC	C	6319.2	aACTAGGATACCAACAAACCC	T	6399.1	aACTAGGATACCAACAAACCT
	13928	ACGTTGGATGTCTCCAACATACTCGGATTC	ACGTTGGATGGGTTTTGGCTCGTAAGAAGG	98	98.5	75.4	45.7	47.1	D	F	6350.1	acagACTCGGATTCTACCCTA	C	6597.3	acagACTCGGATTCTACCCTAC	G	6637.4	acagACTCGGATTCTACCCTAG
	14569	ACGTTGGATGCCCATATAACCTCCCCCAAA	ACGTTGGATGAGCCTTCTCCTATTTATGGG	111	96.9	75.4	55	64.7		F	6484.2	cccccACACACCCGACCACACC	A	6755.4	cccccACACACCCGACCACACCA	G	6771.4	cccccACACACCCGACCACACCG
	15452	ACGTTGGATGCTACACAATCAAAGACGCCC	ACGTTGGATGAGGAGGTCTGGTGAGAATAG	101	100	75.4	46.9	50	D	F	6563.3	ctcaCTCGGCTTACTTCTCTTC	C	6810.4	ctcaCTCGGCTTACTTCTCTTCC	A	6834.5	ctcaCTCGGCTTACTTCTCTTCA
	16172	ACGTTGGATGCCACCATGAATATTGTACGG	ACGTTGGATGTACTTGCTTGTAAGCATGGG	120	95.6	75.4	48.4	36.4	D	F	6680.4	CCTGTAGTACATAAAAACCCAA	C	6927.6	CCTGTAGTACATAAAAACCCAAC	T	7007.5	CCTGTAGTACATAAAAACCCAAT
	4775	ACGTTGGATGCTGGGACTCAGAAGTGAAAG	ACGTTGGATGGAACCATAACCAATACTACC	119	91.8	75.4	49.5	40.9	D	R	6722.4	GGGCTATTCCTAGTTTTATTGC	G	6969.6	GGGCTATTCCTAGTTTTATTGCC	A	7049.5	GGGCTATTCCTAGTTTTATTGCT
	9064	ACGTTGGATGAGAGGGAAGGTTAATGGTTG	ACGTTGGATGCTAACATTACTGCAGGCCAC	100	98.6	75.4	47.4	36.4	D	R	6884.5	GGAAGGTTAATGGTTGATATTG	G	7131.7	GGAAGGTTAATGGTTGATATTGC	A	7211.6	GGAAGGTTAATGGTTGATATTGT
	12285	ACGTTGGATGAATTTTTGGGGCCTAAGACC	ACGTTGGATGAGAACTGCTAACTCATGCCC	113	91	75.4	52.2	52.6	dg	R	7088.6	ctgtGGGCCTAAGACCAATGGAT	T	7359.8	ctgtGGGCCTAAGACCAATGGATA	C	7375.8	ctgtGGGCCTAAGACCAATGGATG
	13759	ACGTTGGATGGCCTATTCGCAGGATTTCTC	ACGTTGGATGGGGCTGTGAGTTTTAGGTAG	110	99.6	75.4	48.4	38.1	d	F	7175.7	ctaATTACTAACAACATTTCCCCC	A	7446.9	ctaATTACTAACAACATTTCCCCCA	G	7462.9	ctaATTACTAACAACATTTCCCCCG
	10609	ACGTTGGATGGGAATAATACTATCGCTGTTC	ACGTTGGATGTATTGGCTAAGAGGGAGTGG	90	89.8	75.4	47.1	36.4	d	F	7252.7	atCTGTTCATTATAGCTACTCTCA	C	7499.9	atCTGTTCATTATAGCTACTCTCAC	T	7579.8	atCTGTTCATTATAGCTACTCTCAT
	5301	ACGTTGGATGTGCCCAAATGGGCCATTATC	ACGTTGGATGAGGTTAAGGAGGGTGATGGT	108	98.5	75.4	45.3	35	s	F	7258.8	gtccCAAAAAACAATAGCCTCATC	A	7530	gtccCAAAAAACAATAGCCTCATCA	G	7546	gtccCAAAAAACAATAGCCTCATCG
	3348	ACGTTGGATGCTCCTACTCCTCATTGTACC	ACGTTGGATGGCCTAGAATTTTTCGTTCGG	92	98.3	75.4	49.4	45		F	7414.8	ccctcCTCCTCATTGTACCCATTCT	A	7686	ccctcCTCCTCATTGTACCCATTCTA	G	7702	ccctcCTCCTCATTGTACCCATTCTG
	9180	ACGTTGGATGATCCAAGCCTACGTTTTCAC	ACGTTGGATGGATAGGCATGTGATTGGTGG	101	98.6	75.4	47.8	38.1	D	F	7623	gggaCTACGTTTTCACACTTCTAGT	A	7894.2	gggaCTACGTTTTCACACTTCTAGTA	G	7910.2	gggaCTACGTTTTCACACTTCTAGTG
	4907	ACGTTGGATGCATGACAAAAACTAGCCCCC	ACGTTGGATGAGGAGAAGGCTTACGTTTAG	90	98.2	75.4	45.4	31.8		F	7794.1	gcccTCTCAATCATATACCAAATCTC	C	8041.3	gcccTCTCAATCATATACCAAATCTCC	T	8121.2	gcccTCTCAATCATATACCAAATCTCT
	1736	ACGTTGGATGTATCTATTGCGCCAGGTTTC	ACGTTGGATGACTACCAGACAACCTTAGCC	98	98.5	75.4	48.8	26.9		R	7836.1	TTCAATTTCTATCGCCTATACTTTAT	G	8083.3	TTCAATTTCTATCGCCTATACTTTATC	A	8163.2	TTCAATTTCTATCGCCTATACTTTATT
	249	ACGTTGGATGTTACAGGCGAACATACTTAC	ACGTTGGATGTCTGTGTGGAAAGTGGCTGT	118	92	75.4	46.5	24	d	F	8010.3	cTGTAGGACATAATAATAACAATTGA	A	8281.5	cTGTAGGACATAATAATAACAATTGAA	DEL	8337.4	cTGTAGGACATAATAATAACAATTGAT
	1442	ACGTTGGATGCAGGGCCCTGTTCAACTAAG	ACGTTGGATGCCCAGAAAACTACGATAGCC	114	97.8	75.4	54.9	47.8		R	8203.4	aagtGCCCTGTTCAACTAAGCACTCTA	G	8450.5	aagtGCCCTGTTCAACTAAGCACTCTAC	A	8530.4	aagtGCCCTGTTCAACTAAGCACTCTAT
	1541	ACGTTGGATGCCTCAAGTATACTTCAAAGG	ACGTTGGATGCACTTACCATGTTACGACTTG	100	88.1	75.4	50.5	36.4	D	F	8245.4	gggaaATTTAACTAAAACCCCTACGCA	C	8492.6	gggaaATTTAACTAAAACCCCTACGCAC	T	8572.5	gggaaATTTAACTAAAACCCCTACGCAT
Mito Pool4
	9581	ACGTTGGATGCCAATTAGGAGGGCACTGG	ACGTTGGATGGATGTGTTTAGGAGTGGGAC	95	95.9	65.8	45.4	53.3	D	F	4465.9	CATCACCCCGCTAAA	C	4713.1	CATCACCCCGCTAAAC	T	4793	CATCACCCCGCTAAAT
	12189	ACGTTGGATGCATCAGATTGTGAATCTGAC	ACGTTGGATGGTTCTTGTGAGCTTTCTCGG	86	93.6	65.8	47.1	50	Dh	F	4890.2	TCTGACAACAGAGGCT	C	5137.4	TCTGACAACAGAGGCTC	T	5217.3	TCTGACAACAGAGGCTT
	12361	ACGTTGGATGGGGAATTAGGGAAGTCAGGG	ACGTTGGATGAGGCCCCAAAAATTTTGGTG	109	96.8	65.8	45.3	56.2	D	R	5026.3	GAAGTCAGGGTTAGGG	G	5273.5	GAAGTCAGGGTTAGGGC	A	5353.4	GAAGTCAGGGTTAGGGT
	16223	ACGTTGGATGTCCCCATGCTTACAAGCAAG	ACGTTGGATGTGGCTTTGGAGTTGCAGTTG	90	99.6	65.8	46.1	44.4	d	F	5445.6	CAAGTACAGCAATCAACC	C	5692.8	CAAGTACAGCAATCAACCC	T	5772.7	CAAGTACAGCAATCAACCT
	2755	ACGTTGGATGTGGTAGTTTAGGACCTGTGG	ACGTTGGATGGCATAACACAGCAAGACGAG	109	99.7	65.8	46.4	44.4	D	R	5591.6	TGGGTTTGTTAGGTACTG	G	5838.8	TGGGTTTGTTAGGTACTGC	A	5918.7	TGGGTTTGTTAGGTACTGT
	13104	ACGTTGGATGTGGGCTATTTTCTGCTAGGG	ACGTTGGATGTCAGCCCTACTCCACTCAAG	104	98.5	65.8	46.3	44.4	d	R	5636.7	GCGGATGAGTAAGAAGAT	G	5883.9	GCGGATGAGTAAGAAGATC	A	5963.8	GCGGATGAGTAAGAAGATT
	149	ACGTTGGATGCCTATGTCGCAGTATCTGTC	ACGTTGGATGGTTCGCCTGTAATATTGAACG	98	94.5	65.8	45.2	43.8	D	F	6033.9	cgtaTTTGATTCCTGCCTCA	C	6281.1	cgtaTTTGATTCCTGCCTCAC	T	6361	cgtaTTTGATTCCTGCCTCAT
	16108	ACGTTGGATGACCCATCAACAACCGCTATG	ACGTTGGATGATGTACTACAGGTGGTCAAG	112	98	65.8	45.7	35	d	F	6073	TGTATTTCGTACATTACTGC	C	6320.1	TGTATTTCGTACATTACTGCC	T	6400.1	TGTATTTCGTACATTACTGCT
	8014	ACGTTGGATGGACAGCTCATGAGTGCAAGA	ACGTTGGATGCTCCTTGACGTTGACAATCG	113	96.4	65.8	49.7	62.5	D	R	6213	atgtGGGCTTCAATCGGGAG	T	6484.2	atgtGGGCTTCAATCGGGAGA	A	6540.1	atgtGGGCTTCAATCGGGAGT
	12633	ACGTTGGATGGATTAATGTTTGGGTCTGAG	ACGTTGGATGCATCCCTGTAGCATTGTTCG	100	94.4	65.8	46.6	33.3	d	R	6444.2	TCACAGTGAGAATTCTATGAT	C	6731.4	TCACAGTGAGAATTCTATGATG	A	6771.3	TCACAGTGAGAATTCTATGATT
	4086	ACGTTGGATGCATAAGAACAGGGAGGTTAG	ACGTTGGATGCAACATATGACGCACTCTCC	102	98.5	65.8	46.7	47.1	d	R	6597.3	ggtgAGAAGTAGGGTCTTGGT	T	6868.5	ggtgAGAAGTAGGGTCTTGGTA	C	6884.5	ggtgAGAAGTAGGGTCTTGGTG
	15440	ACGTTGGATGAGGAGGTCTGGTGAGAATAG	ACGTTGGATGACTACACAATCAAAGACGCC	102	98.5	65.8	49.7	42.9	D	R	6650.4	AGGAGAGAAGGAAGAGAAGTA	T	6921.6	AGGAGAGAAGGAAGAGAAGTAA	C	6937.6	AGGAGAGAAGGAAGAGAAGTAG
	3360	ACGTTGGATGCTCCTACTCCTCATTGTACC	ACGTTGGATGGCCTAGAATTTTTCGTTCGG	92	98.3	65.8	46.6	44.4	Dh	F	6700.4	tgttCATTCTAATCGCAATGGC	A	6971.6	tgttCATTCTAATCGCAATGGCA	G	6987.6	tgttCATTCTAATCGCAATGGCG
	11023	ACGTTGGATGGGGAGATTAGTATAGAGAGG	ACGTTGGATGAGCCAACGCCACTTATCCAG	87	96.5	65.8	47.2	36.4		R	6826.4	GGTAGAGTTTTTTTCGTGATAG	T	7097.7	GGTAGAGTTTTTTTCGTGATAGA	A	7153.5	GGTAGAGTTTTTTTCGTGATAGT
	12810	ACGTTGGATGGATTGCTTGAATGGCTGCTG	ACGTTGGATGACTGTTCATCGGCTGAGAGG	120	97	65.8	59.5	63.2	d	R	7062.6	cttgTGGCATCTGCTCGGGCGTA	G	7309.8	cttgTGGCATCTGCTCGGGCGTAC	A	7389.7	cttgTGGCATCTGCTCGGGCGTAT
	3714	ACGTTGGATGATGATGGCTAGGGTGACTTC	ACGTTGGATGCAAACTCAAACTACGCCCTG	99	100	65.8	46.5	42.1	dg	R	7190.7	ggggCATATGAGATTGTTTGGGC	G	7437.9	ggggCATATGAGATTGTTTGGGCC	A	7517.8	ggggCATATGAGATTGTTTGGGCT
	15530	ACGTTGGATGGGATCGGAGAATTGTGTAGG	ACGTTGGATGCGACCCAGACAATTATACCC	117	98.9	65.8	53.9	52.6	Dg	R	7199.7	accaATGTGGGGAGGGGTGTTTA	T	7470.9	accaATGTGGGGAGGGGTGTTTAA	C	7486.9	accaATGTGGGGAGGGGTGTTTAG
	13188	ACGTTGGATGCATTTTGTGTAAGGGCGCAG	ACGTTGGATGCCTAGCAGAAAATAGCCCAC	115	99.1	65.8	55.2	55	d	R	7352.8	ttctCAGACTGCTGCGAACAGAGT	T	7624	ttctCAGACTGCTGCGAACAGAGTA	C	7640	ttctCAGACTGCTGCGAACAGAGTG
	1811	ACGTTGGATGGAAGGTATAGGGGTTAGTCC	ACGTTGGATGATTGAAACCTGGCGCAATAG	113	93.6	65.8	46.2	40	DHg	R	7558.9	cccacCCTTGCTATATTATGCTTGG	G	7806.1	cccacCCTTGCTATATTATGCTTGGC	A	7886	cccacCCTTGCTATATTATGCTTGGT
	6620	ACGTTGGATGGAGGAGACCCCATTCTATAC	ACGTTGGATGCGAAGCCTGGTAGGATAAGA	101	98.7	65.8	49.3	36.4	D	F	7591	acaAACACCTATTCTGATTTTTCGG	C	7838.1	acaAACACCTATTCTGATTTTTCGGC	T	7918.1	acaAACACCTATTCTGATTTTTCGGT
	5823	ACGTTGGATGGGTTTGAAGCTGCTTCTTCG	ACGTTGGATGTCTAAAGACAGGGGTTAGGC	106	95.5	65.8	48.4	38.1	dg	F	7683	gaagTCAATATGAAAATCACCTCGG	A	7954.2	gaagTCAATATGAAAATCACCTCGGA	G	7970.2	gaagTCAATATGAAAATCACCTCGGG
	1598	ACGTTGGATGCGCATTTATATAGAGGAGAC	ACGTTGGATGTGTAAGTTGGGTGCTTTGTG	120	91.5	65.8	53.9	50	dh	F	7771.1	aggGTACTGGAAAGTGCACTTGGAC	A	8042.3	aggGTACTGGAAAGTGCACTTGGACA	G	8058.3	aggGTACTGGAAAGTGCACTTGGACG
	16294	ACGTTGGATGGACGAGAAGGGATTTGACTG	ACGTTGGATGCACTAGGATACCAACAAACC	116	97.6	65.8	45.3	30.4	D	R	8006.2	tcgTTATGTACTATGTACTGTTAAGG	T	8277.4	tcgTTATGTACTATGTACTGTTAAGGA	C	8293.4	tcgTTATGTACTATGTACTGTTAAGGG
	3817	ACGTTGGATGAGTGGCTCCTTTAACCTCTC	ACGTTGGATGTCATATTATGGCCAAGGGTC	107	98.4	65.8	53.5	43.5	d	F	8110.3	atccCCACCCTTATCACAACACAAGAA	C	8357.5	atccCCACCCTTATCACAACACAAGAAC	T	8437.4	atccCCACCCTTATCACAACACAAGAAT
	11251	ACGTTGGATGTGTTTAGTGAGCCTAGGGTG	ACGTTGGATGTTCTACACCCTAGTAGGCTC	96	99.9	65.8	50.4	40.9		R	8145.3	gagaCTAGGGTGTTGTGAGTGTAAAT	G	8392.5	gagaCTAGGGTGTTGTGAGTGTAAATC	A	8472.4	gagaCTAGGGTGTTGTGAGTGTAAATT
