# Supplementary material for: Ancient DNA from the skeletons of Roopkund Lake reveals Mediterranean migrants in India
Source: Nat Commun. 2019 Aug 20;10:3670. doi: 10.1038/s41467-019-11357-9 (PMC6702210; doi:10.1038/s41467-019-11357-9)
Supplement: Supplementary file 13 — Supplementary Data 9 [file 41467_2019_11357_MOESM13_ESM.xlsx]

## Sheet: Sheet1
Supplementary Data 9. f4(Roopkund_B, South_Africa_2000BP; Crete.DG, Test)
Test population	f4-statistic	std. err.	Z-score
LBK_Austria	-0.002102	0.000258	-8.15
Baden_LCA	-0.001974	0.000264	-7.479
Scotland_N	-0.001759	0.000241	-7.309
TDLN	-0.00193	0.000269	-7.181
Balkans_Chalcolithic	-0.001774	0.000253	-7.005
Balkans_Neolithic	-0.001686	0.000247	-6.833
Europe_EN	-0.001536	0.000233	-6.603
ALPc_MN	-0.001642	0.000258	-6.373
Anatolia_N	-0.001472	0.000234	-6.28
Balaton_Lasinja_CA	-0.001754	0.000286	-6.13
Minoan_Lasithi	-0.001738	0.000284	-6.112
England_N	-0.001572	0.000266	-5.913
LBK_EN	-0.001665	0.000294	-5.671
Europe_MNChL	-0.001364	0.000247	-5.529
Czech_MN	-0.00186	0.000337	-5.524
Balkans_BronzeAge	-0.001375	0.000253	-5.43
Iberia_Chalcolithic	-0.001445	0.000267	-5.411
Peloponnese_Neolithic	-0.001454	0.000275	-5.289
Protoboleraz_LCA	-0.001397	0.000284	-4.918
Tiszapolgar_ECA	-0.001624	0.000347	-4.675
Hungary_BA	-0.001548	0.000337	-4.596
France_MLN	-0.001402	0.000309	-4.53
Koros_EN	-0.0018	0.000398	-4.521
Hungary_LCA	-0.001463	0.000329	-4.454
QC_LBK_EN	-0.002163	0.000506	-4.275
LBKT_MN	-0.001269	0.000299	-4.251
Starcevo_EN	-0.001403	0.000331	-4.238
Wales_N	-0.001603	0.000379	-4.234
Beaker_Northern_Italy	-0.001323	0.000319	-4.147
Tisza_LN	-0.001421	0.00035	-4.062
Q_ALPc_Tiszadob_Buekk_MN	-0.002117	0.000525	-4.034
Beaker_Central_Europe	-0.000897	0.000224	-3.998
Globular_Amphora	-0.001098	0.000278	-3.946
Vinca_MN	-0.001368	0.000352	-3.885
QC_ALPc_MN	-0.002449	0.000651	-3.763
Scotland_LBA	-0.001098	0.000293	-3.752
Czech_EBA	-0.000961	0.000257	-3.741
Ukraine_Neolithic_outlier	-0.001759	0.00048	-3.664
Beaker_Iberia	-0.000954	0.000264	-3.614
Q_Vinca_MN	-0.001694	0.00047	-3.606
Mycenaean	-0.001129	0.000316	-3.579
Bulgaria_EBA	-0.001506	0.000426	-3.538
C_Iberia_CA	-0.001238	0.000354	-3.501
England_MBA	-0.000857	0.000246	-3.486
Bulgaria_Neolithic	-0.001221	0.000354	-3.452
Starcevo_EN_all	-0.001141	0.000332	-3.44
QC_Baden_LCA	-0.001767	0.000515	-3.433
Malak_Preslavets	-0.001195	0.000357	-3.35
Sardinian	-0.000752	0.000227	-3.312
Anatolia_EBA	-0.001032	0.000322	-3.202
Corded_Ware_Czech	-0.000944	0.000303	-3.117
Minoan_Odigitria	-0.001633	0.000531	-3.074
Anatolia_ChL	-0.001195	0.000394	-3.03
Blatterhole_MN	-0.001014	0.000342	-2.962
Basque	-0.000673	0.000229	-2.945
Balkans_IronAge	-0.00119	0.000417	-2.857
England_CA_EBA	-0.000685	0.000241	-2.843
Anatolia_Hellenistic	-0.000769	0.000276	-2.791
Sardinian.DG	-0.000721	0.000259	-2.79
LBK_EN_Stuttgart_supplement.SG	-0.001018	0.000367	-2.775
Beaker_Southern_France	-0.00088	0.000324	-2.714
Scotland_MBA	-0.000806	0.000303	-2.655
Baltic_BA	-0.000652	0.000264	-2.468
Czech.DG	-0.000869	0.000353	-2.46
Q_Starcevo_EN	-0.001169	0.000479	-2.442
CEU.SG	-0.000535	0.000222	-2.408
GBR.SG	-0.000507	0.000222	-2.281
Netherlands_BA	-0.000763	0.000336	-2.268
Varna	-0.001032	0.000459	-2.249
Beaker_Britain	-0.000526	0.000235	-2.241
Spanish_North	-0.00057	0.000255	-2.236
Albanian.DG	-0.000814	0.000371	-2.193
Peloponnese_Neolithic_all	-0.000907	0.000428	-2.119
Koros_EN_all	-0.001201	0.00057	-2.109
Greek.DG	-0.000619	0.000296	-2.094
Bergamo.DG	-0.000618	0.000295	-2.092
Hungarian_Med.SG	-0.001118	0.00055	-2.035
Iron_Gates_HG_outlier	-0.000839	0.000422	-1.988
TSI.SG	-0.000424	0.000216	-1.968
Beaker_The_Netherlands	-0.000531	0.000272	-1.954
Icelandic.DG	-0.000574	0.000297	-1.931
Icelandic	-0.000459	0.000241	-1.906
Italian_North	-0.000422	0.000222	-1.901
SW_Iberia_CA	-0.000935	0.000492	-1.9
Irish	-0.000404	0.000222	-1.82
Ukraine_Eneolithic	-0.000579	0.000319	-1.816
Basque.DG	-0.000524	0.000289	-1.813
Lithuanian	-0.000436	0.000245	-1.781
TRB_Sweden_MN	-0.000929	0.000522	-1.779
French.DG	-0.000459	0.000265	-1.734
Scottish	-0.000382	0.000222	-1.717
Norwegian	-0.000381	0.000233	-1.632
Varna_outlier	-0.000718	0.00045	-1.594
Greek_Peloponnese	-0.000364	0.000232	-1.565
Tuscan.DG	-0.00047	0.000304	-1.546
Iberia_EN	-0.000539	0.00035	-1.539
Control	-0.000528	0.000355	-1.488
Greek_Macedonia	-0.00036	0.000242	-1.487
Greek	-0.000321	0.00022	-1.457
Sorb	-0.000348	0.000241	-1.446
English	-0.000336	0.000233	-1.441
Croatian	-0.000327	0.000231	-1.415
Czech	-0.000324	0.00023	-1.406
Albanian	-0.000356	0.000253	-1.404
Polish	-0.000317	0.000226	-1.402
Scotland_CA_EBA	-0.000376	0.000273	-1.374
Wales_CA_EBA	-0.000663	0.000483	-1.373
Saxon.SG	-0.00033	0.000249	-1.324
Romanian	-0.000313	0.000238	-1.315
Blatterhole_MN_HG	-0.000529	0.000404	-1.31
German	-0.000295	0.000235	-1.256
English.DG	-0.000374	0.000304	-1.23
Vucedol	-0.000546	0.000463	-1.179
French	-0.000239	0.000219	-1.093
Shetlandic	-0.000247	0.000237	-1.038
HallstattBylany.SG	-0.000384	0.000385	-0.998
Ukrainian	-0.000231	0.000249	-0.93
Polish.DG	-0.000327	0.000352	-0.928
Irish_Ulster	-0.000214	0.000251	-0.853
Orcadian.DG	-0.00024	0.000281	-0.852
Hungarian	-0.000186	0.000225	-0.826
Levant_ChL	-0.000208	0.000254	-0.818
Estonian	-0.000171	0.000247	-0.694
Bulgarian	-0.000144	0.000228	-0.63
Orcadian	-0.000142	0.000233	-0.608
Krepost_Neolithic	-0.00035	0.000593	-0.591
Scandinavia_LNBA	-0.000234	0.000414	-0.566
Poprad.SG	-0.000258	0.000483	-0.533
Spanish.DG	-0.000156	0.000297	-0.527
Bavaria_Late_Roman.SG	-0.000214	0.000408	-0.524
Europe_LNBA	-0.000118	0.000229	-0.515
Baltic_EMN_Narva	-0.000128	0.000299	-0.427
Koros_EN_HG	-0.000188	0.000513	-0.367
Cretan	-8e-05	0.000229	-0.351
Estonian.DG	-8.8e-05	0.000299	-0.295
Belarusian	-5.3e-05	0.000235	-0.227
Lepenski_Vir	-7.6e-05	0.00038	-0.201
Poland_BA	-5.9e-05	0.000315	-0.187
Greek_Cyclades	-2.3e-05	0.000232	-0.097
Bulgarian.DG	-2.8e-05	0.000292	-0.096
Finnish.DG	-2.4e-05	0.000272	-0.088
Iron_Gates_HG_brother_I4880	-2.6e-05	0.000443	-0.058
Armenia_ChL	-3e-06	0.000285	-0.012
Baltic_Mesolithic	-4e-06	0.000459	-0.009
IBS.SG	1.4e-05	0.000218	0.064
Bell_Beaker_Germany	6.2e-05	0.000607	0.102
Greek_WGA	2.3e-05	0.000222	0.106
Latvia_LN	9.1e-05	0.000612	0.149
England_ancient	6e-05	0.000255	0.236
GoldenHordeEuro.SG	0.000113	0.000446	0.253
Adygei.DG	9.1e-05	0.000292	0.312
FIN.SG	8.4e-05	0.00023	0.365
England_IA.SG	0.000113	0.000305	0.37
Yamnaya_Ukraine	0.00017	0.00043	0.395
Finnish	0.000126	0.000243	0.518
Spanish	0.000124	0.000221	0.562
England_LBA	0.000322	0.000538	0.599
Baltic_MN_CCC	0.000352	0.000565	0.622
Hungarian.DG	0.000194	0.000297	0.654
Russian.DG	0.000191	0.000283	0.675
Italian_South	0.000178	0.000256	0.695
Bavaria_Early_Medieval.SG	0.000198	0.000244	0.812
Ukraine_Neolithic	0.000243	0.000285	0.851
HungarianScythian.SG	0.000279	0.000293	0.951
Latvia_HG	0.000282	0.000287	0.983
Loschbour	0.000462	0.000459	1.008
Yamnaya_Ukraine_outlier	0.000453	0.00043	1.053
Georgian.DG	0.000318	0.000289	1.103
Greekk_Dodecanese	0.000268	0.000238	1.126
Armenian.DG	0.000343	0.000299	1.148
SHG	0.000365	0.00031	1.18
Abkhasian.DG	0.000362	0.000294	1.233
Iron_Gates_HG	0.000341	0.000275	1.241
Anatolia_MLBA.SG	0.00037	0.000295	1.252
Crimea_Pantikapaion.SG	0.000734	0.00055	1.334
Yamnaya_Bulgaria	0.000702	0.000512	1.371
Georgian	0.000315	0.000227	1.391
Mordovian	0.000338	0.000236	1.432
Armenia_EBA	0.000443	0.000306	1.448
Sweden_IA.SG	0.000644	0.000417	1.543
Chechen.DG	0.000555	0.000353	1.572
Abkhasian	0.000394	0.000233	1.687
Cypriot	0.000407	0.000237	1.72
Scythian_IA	0.000753	0.000431	1.748
Ukraine_Mesolithic	0.000534	0.000305	1.752
Russian	0.000412	0.000232	1.772
Chechen	0.000432	0.000241	1.793
Ranchot88_published	0.000956	0.000529	1.807
Armenian	0.000405	0.000224	1.81
Steppe_MLBA	0.000477	0.00026	1.835
Levant_BA	0.000654	0.000326	2.008
Armenian_WGA	0.000557	0.000274	2.033
LchashenMetsamor.SG	0.000751	0.000367	2.048
Iraqi_Jew.DG	0.000769	0.000374	2.056
Saami_WGA	0.000801	0.000383	2.092
Armenia_MLBA	0.000642	0.000306	2.1
Latvia_MN	0.000646	0.000304	2.124
Sicilian	0.000506	0.000233	2.175
Baltic_LN	0.000652	0.000297	2.195
Motala_HG.SG	0.000933	0.000419	2.228
Iran_N_outlier	0.000949	0.000422	2.248
Jew_Ashkenazi	0.000572	0.00024	2.387
Alan.SG	0.000684	0.000283	2.412
Srubnaya_outlier	0.001242	0.000515	2.412
WHG	0.000778	0.000321	2.426
Lezgin.DG	0.00076	0.000299	2.543
Jew_Georgian	0.000625	0.000235	2.661
Avar.SG	0.001062	0.000398	2.667
Levant_N	0.000911	0.000338	2.696
IrQi_Jew.DG	0.000989	0.00036	2.749
Georgian_WGA	0.000819	0.000296	2.768
Adygei	0.000631	0.000226	2.792
Yamnaya.SG	0.001156	0.000392	2.947
Lezgin	0.000698	0.000233	2.992
Assyrian_WGA	0.000775	0.000257	3.021
LaBrana	0.001297	0.000425	3.051
Steppe_EMBA	0.000772	0.00025	3.086
Anatolia_EBA.SG	0.00103	0.000326	3.16
Assyrian	0.000778	0.000232	3.352
North_Ossetian.DG	0.000978	0.000287	3.405
Afanasievo.SG	0.001743	0.000512	3.405
Villabruna	0.001458	0.00042	3.469
Jew_Turkish	0.000832	0.000239	3.482
Maltese	0.000909	0.000253	3.59
Steppe_Eneolithic	0.001377	0.000375	3.667
Jew_Iranian	0.00086	0.000233	3.691
Ossetian	0.000876	0.000234	3.742
VolgaTatars.DG	0.001302	0.000348	3.743
Switzerland_HG	0.001561	0.000408	3.828
Jew_Iraqi	0.000962	0.000246	3.92
Iberia_HG_published.SG	0.001622	0.000411	3.947
Lebanese_Christian	0.000965	0.000239	4.03
Balkar	0.000939	0.000232	4.055
Turkish	0.000882	0.000216	4.083
Latvia_MN_Comb_Ware.SG	0.001912	0.000464	4.12
Uzbek_WGA	0.001515	0.000364	4.161
Turkish.DG	0.00123	0.000295	4.168
Samaritan.DG	0.001598	0.000383	4.168
Rochedane_published	0.002664	0.000636	4.187
Kumyk	0.000986	0.000235	4.196
Turkmenistan_IA.SG	0.001729	0.000405	4.269
Druze.DG	0.001379	0.000312	4.422
Serbia_Medieval_Gepidian.SG	0.002422	0.000546	4.432
Anatolia_IA.SG	0.002044	0.000456	4.482
OutTurk.SG	0.002044	0.000451	4.527
Canary_Islander	0.001423	0.000308	4.616
Iranian.DG	0.001481	0.000315	4.696
EHG	0.001681	0.000344	4.884
Iran_ChL	0.001469	0.000298	4.932
Egypt_Late_Period	0.002382	0.00048	4.963
Saami.DG	0.001617	0.000326	4.969
Tadjik.SG	0.002	0.000391	5.12
Mezhovskaya.SG	0.001979	0.000379	5.219
Druze	0.00116	0.000222	5.222
Azeri_WGA	0.001469	0.00028	5.253
Andronovo.SG	0.002299	0.000425	5.408
Turkish_Balikesir	0.001431	0.000257	5.573
Kangju.SG	0.001858	0.000304	6.12
England_Roman_MiddleEast	0.002738	0.000447	6.123
SidelkinoEHG_ML.SG	0.002626	0.00042	6.254
OutCentralSaka.SG	0.002999	0.000475	6.315
Nomad_His.SG	0.002872	0.000448	6.406
Iran_Zoroastrian	0.001491	0.000232	6.429
NoDateTianShanSaka.SG	0.003489	0.000528	6.612
Iran_LN	0.003272	0.00049	6.679
ElMiron	0.003103	0.000461	6.736
Tajik.DG	0.002116	0.000312	6.774
Jew_Moroccan	0.001709	0.000251	6.822
KremsWA3	0.004438	0.000644	6.887
Shia_Iranian_Hyderabad	0.001915	0.000274	6.999
Canaanite_MBA_Lebanon.SG	0.001978	0.000283	6.999
CHG	0.002556	0.000356	7.183
Jew_Tunisian	0.001779	0.000245	7.269
Iranian	0.001631	0.000224	7.293
OutTianShanSaka.SG	0.003301	0.000447	7.381
AfontovaGora3	0.004479	0.000592	7.565
Chuvash	0.0019	0.000251	7.579
Wusun.SG	0.00233	0.000307	7.6
Iran_Non-Zoroastrian_Fars	0.001736	0.000228	7.61
Ostuni1	0.0042	0.000549	7.656
Lebanese_Muslim	0.001829	0.000239	7.667
Natufian	0.003618	0.000471	7.678
Mari.SG	0.003153	0.000406	7.763
BedouinB.DG	0.002751	0.00034	8.102
Yemenite_Jew.DG	0.002498	0.000307	8.138
Jew_Libyan	0.002055	0.000248	8.275
Tajik	0.002103	0.000253	8.323
Sarmatian.SG	0.002462	0.000294	8.387
PUN.SG	0.003451	0.000411	8.393
Nomad_IA.SG	0.002911	0.000341	8.545
Bashkirs.DG	0.002709	0.000312	8.683
Namazga_CA.SG	0.003086	0.000347	8.894
Pathan.DG	0.002768	0.000311	8.904
Anatolia_Ottoman.SG	0.004067	0.000451	9.021
TianShanSaka.SG	0.002557	0.000283	9.05
Tlingit.DG	0.003023	0.000334	9.059
Tagar.SG	0.002426	0.000268	9.063
Kashmiri_Pandit.DG	0.003316	0.000364	9.118
MA1	0.004329	0.000472	9.167
Nogai	0.002274	0.000247	9.208
Khatri	0.002576	0.000278	9.271
Kamsali	0.003695	0.000397	9.319
Chukchi.DG	0.003569	0.000377	9.47
Palestinian.DG	0.002871	0.000302	9.508
Kalash.DG	0.003003	0.000315	9.526
Lebanese	0.00236	0.000246	9.574
Aleut	0.002593	0.000269	9.635
Iran_N	0.003971	0.000398	9.987
Saudi	0.002629	0.000261	10.069
GoyetQ116_1_published	0.005136	0.000505	10.165
Jordanian.DG	0.002986	0.000291	10.248
Okunevo.SG	0.004872	0.000465	10.486
Brahui.DG	0.003274	0.000311	10.521
Turkmens.DG	0.00362	0.000341	10.618
Vestonice16	0.00503	0.000472	10.662
Jew_Yemenite	0.002715	0.000249	10.881
Tajiks.DG	0.003319	0.000304	10.929
India_Zoroastrian	0.002647	0.000242	10.961
OutTianShanHun.SG	0.006795	0.000616	11.037
Russia_LBA.SG	0.007331	0.000662	11.077
TomskTatars.DG	0.00377	0.000339	11.128
Balochi.DG	0.003602	0.000321	11.208
Lohana	0.003533	0.000309	11.447
Kipchak.SG	0.004255	0.00037	11.492
Makrani.DG	0.003718	0.000322	11.557
Kalash	0.002959	0.000255	11.601
Burusho.DG	0.003734	0.000317	11.783
Botai.SG	0.003911	0.000332	11.786
Kostenki14	0.005745	0.000485	11.852
Brahmin_Haryana	0.003814	0.000319	11.961
Aleut_Tlingit	0.003624	0.000302	11.988
Pathan	0.002878	0.00024	12.014
Muslim_Jat	0.003489	0.000288	12.115
Hazaras.DG	0.005082	0.000416	12.209
Uzbeks.DG	0.003814	0.000312	12.237
BEN.SG	0.00534	0.000433	12.335
Sindhi.DG	0.003768	0.000304	12.38
Indian.SG	0.005229	0.00042	12.452
Syrian	0.003103	0.000249	12.483
Turk.SG	0.004664	0.00037	12.616
Hazaras.SG	0.004462	0.000351	12.725
Mansi.DG	0.004294	0.000336	12.781
GujaratiA	0.003514	0.000274	12.811
Balochi	0.003049	0.000237	12.849
Pandit	0.003581	0.000275	13.014
BedouinB	0.003193	0.000245	13.035
Rajput	0.00398	0.000303	13.144
CentralSaka.SG	0.004181	0.000317	13.187
Turkmen	0.003381	0.000256	13.195
Maori.DG	0.005573	0.000418	13.328
CentralSteppe_EMBA.SG	0.004953	0.000369	13.417
XiongNu_WE.SG	0.005049	0.000374	13.493
Kazkahs.DG	0.005525	0.000409	13.494
Gounder	0.00518	0.000384	13.496
Yadav_Rajasthan	0.003972	0.000294	13.497
Malmi	0.005246	0.000388	13.524
Dogra	0.00376	0.000277	13.567
Brahmin_Nepal	0.003852	0.000284	13.575
Mayan.SG	0.0058	0.000424	13.685
Palestinian	0.00318	0.000232	13.698
IrtyshBarabinskTatars1.DG	0.004864	0.000354	13.749
Jordanian	0.003341	0.000243	13.772
Brahui	0.003278	0.000235	13.936
Baniya	0.004012	0.000286	14.047
Aleut.DG	0.004701	0.000334	14.092
TianShanHun.SG	0.003548	0.000251	14.11
Karasuk.SG	0.003995	0.000282	14.152
Karluk.SG	0.005004	0.000354	14.152
YemenDesert	0.003697	0.00026	14.201
Kamboj	0.003503	0.000246	14.263
Brahmin.DG	0.004574	0.000321	14.267
Aymara.SG	0.006558	0.000459	14.297
Yadav_UP	0.004071	0.000283	14.406
Mudaliar	0.006254	0.000434	14.412
GujaratiB	0.003987	0.000276	14.43
Uygur.DG	0.004813	0.000333	14.471
Karakhanid.SG	0.0054	0.000372	14.534
Tsimshian.SG	0.00659	0.00045	14.646
Russia_IA.SG	0.004858	0.000328	14.796
Cree.DG	0.004922	0.000332	14.803
Yukpa.SG	0.006864	0.000464	14.806
YemenNorthwest	0.003629	0.000245	14.831
Devendrakulathan	0.006446	0.000434	14.851
Gujjar	0.004089	0.000274	14.927
Gowli	0.005616	0.000376	14.936
Kazakhs.DG	0.005298	0.000352	15.041
Burusho	0.00369	0.000245	15.075
Makrani	0.003613	0.000239	15.091
Sindhi_Pakistan	0.003668	0.000242	15.151
Chilote	0.004675	0.000308	15.16
Dawoodi	0.005021	0.000331	15.175
Altais.DG	0.005555	0.000366	15.182
Brahmin_Karnataka	0.004415	0.000291	15.197
Tamta	0.005761	0.000379	15.199
Hazara.DG	0.005118	0.000336	15.212
Mansi	0.0043	0.000282	15.242
Brahmin_Uttrakhand	0.004266	0.000279	15.277
Karakalpaks.DG	0.004906	0.000321	15.294
Tubalar.DG	0.005293	0.000345	15.334
Padmashali	0.005989	0.00039	15.362
Brahmin_UP	0.004187	0.000272	15.371
Uyghurs.DG	0.004895	0.000318	15.377
Roopkund_A_outlier	0.008671	0.00056	15.473
Altaian.DG	0.006282	0.000406	15.488
Bhumihar_Bihar	0.004116	0.000265	15.521
Havik	0.004438	0.000284	15.606
Karitiana.SG	0.006723	0.00043	15.635
Kshatriya_Durgvanshi	0.00433	0.000277	15.637
Ojibwa	0.004593	0.000293	15.693
Teleuts.DG	0.005709	0.000363	15.712
Agamudayar	0.006965	0.000442	15.75
Backward_Caste	0.004383	0.000277	15.802
Algonquin	0.004947	0.000313	15.827
Chane.DG	0.006885	0.000434	15.867
Chane	0.006887	0.000433	15.9
Bhumihar_UP	0.004184	0.000263	15.927
UBR.SG	0.004301	0.000269	16.008
Syed	0.006978	0.000434	16.087
Chamar_UP	0.005248	0.000325	16.167
Roopkund_A	0.004584	0.000283	16.225
Muslim_Kashmiri	0.004167	0.000257	16.245
Ticuna	0.006745	0.000415	16.254
Kurmi_MP	0.004791	0.000291	16.472
GujaratiC	0.004555	0.000277	16.473
Chamar_Haryana	0.004783	0.000289	16.537
Jain	0.004795	0.00029	16.542
Huichol.SG	0.007472	0.000451	16.571
Oswal_Jain	0.005267	0.000318	16.577
Sikh_Jatt	0.004269	0.000256	16.678
Brahmin_Tiwari	0.004078	0.000244	16.714
Uzbek	0.004294	0.000257	16.719
Brahmin_Bhatt	0.004776	0.000286	16.722
Okunevo_EMBA.SG	0.004912	0.000294	16.724
Nahua.DG	0.006954	0.000413	16.83
Meena	0.004854	0.000288	16.872
Cree	0.004917	0.000291	16.886
Silawat	0.005239	0.000307	17.041
Inga	0.006582	0.000384	17.122
Shiya	0.004586	0.000267	17.204
Bengali.DG	0.005693	0.000331	17.205
Lohar	0.005621	0.000325	17.278
Surui.DG	0.007019	0.000404	17.367
Wayuu	0.007325	0.000421	17.417
Itelman.DG	0.007644	0.000438	17.45
Mayan.DG	0.006708	0.000384	17.469
YemenHighlands	0.00434	0.000248	17.498
Punjabi.DG	0.005007	0.000286	17.533
Kurmi_UP	0.004811	0.000274	17.548
Muslim_Bihar	0.005287	0.000301	17.57
Gaud_Karnataka	0.005305	0.000301	17.606
Jatav	0.005031	0.000286	17.613
Patel	0.004932	0.00028	17.621
Iranian_Bandari	0.004632	0.000262	17.667
Brahmin_Catholic_Goa	0.004956	0.00028	17.682
Kapu.DG	0.005879	0.000332	17.684
Malaikuarvar	0.005332	0.000301	17.715
Nai	0.005272	0.000298	17.717
Brahmin_Catholic_Mangalore	0.005183	0.000292	17.732
Changpa	0.006032	0.00034	17.736
Zoro	0.007181	0.000405	17.75
GujaratiD	0.004903	0.000275	17.798
YemenHighlandsRaymah	0.009145	0.000513	17.826
Eskimo_Chaplin.DG	0.007486	0.00042	17.841
Brahmin_Catholic_Kumta	0.005086	0.000284	17.906
Yadava.DG	0.005955	0.000333	17.906
Srivastava	0.004928	0.000275	17.919
UrubuKaapor	0.006894	0.000383	17.996
Zapotec.DG	0.00655	0.000363	18.031
Oase1	0.013562	0.000752	18.036
Hakki_Pikki	0.00538	0.000298	18.07
Kanjad	0.005273	0.000291	18.091
Quechua.DG	0.006819	0.000376	18.139
Kharia.DG	0.00731	0.000403	18.146
Uygur	0.004952	0.000273	18.151
Achary	0.005982	0.00033	18.153
Surui	0.006828	0.000376	18.164
GIH.SG	0.004518	0.000248	18.21
Arara	0.007033	0.000386	18.225
GoldenHordeAsian.SG	0.008095	0.000444	18.229
Bink	0.00545	0.000299	18.239
Manjhi_MP	0.005637	0.000309	18.243
Kalinga	0.005657	0.00031	18.249
Chipewyan	0.005729	0.000313	18.29
Narikuruvar	0.005374	0.000293	18.337
Tubalar	0.005137	0.00028	18.346
Chipewyan.DG	0.006886	0.000375	18.373
PJL.SG	0.004473	0.000243	18.396
Kyrgyz.DG	0.005684	0.000309	18.417
RAJ.SG	0.005077	0.000275	18.481
Kurd_WGA	0.006562	0.000354	18.511
Kalmyks.DG	0.006986	0.000377	18.518
Maratha	0.005274	0.000285	18.526
Pasi	0.005774	0.000312	18.529
MXL.SG	0.004736	0.000255	18.561
Jogi	0.00515	0.000277	18.563
Karitiana.DG	0.006786	0.000365	18.583
Syon	0.00597	0.000321	18.61
Mixtec.DG	0.006706	0.00036	18.636
Kurma_EBA.SG	0.008154	0.000437	18.644
Dushadh	0.00536	0.000287	18.646
Even	0.005555	0.000298	18.651
Dharikhar	0.006059	0.000325	18.656
Aymara	0.006696	0.000358	18.678
Kurumba.DG	0.007513	0.000402	18.68
Ansari	0.005254	0.000281	18.693
Cabecar	0.007085	0.000378	18.722
Baniyas	0.005213	0.000278	18.73
Tibetan_Mebrak_2125BP.SG	0.009213	0.000492	18.738
Lingayath_Karnataka	0.00571	0.000303	18.817
Pima.DG	0.007102	0.000376	18.909
Dhokkali	0.006154	0.000325	18.942
Apalai	0.007008	0.00037	18.949
Nomad_Hun-Sarmatian.SG	0.008391	0.000442	18.97
Sonkar	0.00572	0.000301	18.986
Eskimo_Naukan.DG	0.007261	0.000382	18.992
Sah_Obc	0.005879	0.000309	19.031
Shah	0.005706	0.000299	19.085
Baiswar	0.005532	0.00029	19.096
Punjabi	0.005068	0.000265	19.113
Brahmin_Vaidik	0.00512	0.000268	19.139
Koryak.SG	0.007737	0.000404	19.15
Tharu_UP	0.005878	0.000307	19.177
Budagajangam	0.005758	0.0003	19.18
Selkup	0.005478	0.000285	19.189
Chaurasia	0.005379	0.00028	19.198
Karitiana	0.00685	0.000356	19.238
Lambadi	0.005445	0.000283	19.24
Hazara	0.005142	0.000267	19.291
DevendrakulathanPall	0.008104	0.00042	19.306
Mixe.DG	0.007185	0.000372	19.341
Scheduled_Caste_Haryana	0.005635	0.000291	19.348
Coorghi	0.005361	0.000277	19.351
Dudhekula	0.005961	0.000308	19.361
Dhobi	0.00534	0.000276	19.363
Piapoco.DG	0.007445	0.000384	19.386
Sindhi_MP	0.0055	0.000284	19.396
Ediga	0.006339	0.000327	19.409
Xavante	0.006945	0.000358	19.413
Shani_Sc	0.006016	0.000309	19.439
Scheduled_Caste_Uttrakhand	0.005773	0.000296	19.476
Brahmin_Catholic	0.00541	0.000277	19.501
Gaud_Telangana	0.005712	0.000293	19.521
Quechua	0.006732	0.000344	19.542
Nomad_HP.SG	0.007859	0.000402	19.57
Vadde	0.006525	0.000333	19.578
VLR.SG	0.00539	0.000275	19.579
Kaqchikel	0.006835	0.000348	19.628
Nomad_Med.SG	0.006177	0.000314	19.674
Wan	0.005983	0.000304	19.682
CLM.SG	0.004713	0.000239	19.685
Guarani	0.006941	0.000352	19.714
Gamit	0.006177	0.000313	19.719
Tanti	0.006488	0.000329	19.732
Guarani_KW	0.007051	0.000357	19.754
Tibetan_Samdzong_1500BP.SG	0.008888	0.000449	19.783
Daur.DG	0.00804	0.000406	19.792
BedouinA	0.004572	0.000231	19.797
Bolivian	0.006738	0.00034	19.802
Gond_Raj	0.007357	0.000371	19.808
Madiga.DG	0.006356	0.000321	19.821
Reddy_Telangana	0.005532	0.000279	19.835
Kissan	0.008063	0.000406	19.839
Rathwa	0.005909	0.000298	19.848
Agarwal	0.005266	0.000265	19.855
Minero	0.005094	0.000256	19.868
Buryat.SG	0.007562	0.00038	19.907
Guarani_GN	0.006967	0.00035	19.92
Kshatriya_Aquikula	0.005924	0.000297	19.938
RapaNui	0.006707	0.000336	19.939
Bestha	0.005982	0.0003	19.962
Chamada	0.006082	0.000304	19.979
Piapoco	0.007337	0.000367	20.007
India_Non-Zoroastrian_Hindu	0.005241	0.000261	20.051
Relli.DG	0.006488	0.000324	20.053
Bhilala	0.006263	0.000312	20.061
Eskimo_Sireniki.DG	0.007547	0.000375	20.111
Zapotec	0.006782	0.000337	20.124
Lingayath_TN	0.006171	0.000306	20.136
Pima	0.006932	0.000344	20.157
Pal	0.005621	0.000278	20.23
Meddari	0.006204	0.000307	20.232
Kuruba	0.005692	0.000281	20.237
Jew_Cochin	0.005163	0.000254	20.308
Mixe	0.006961	0.000343	20.321
Warli	0.006819	0.000335	20.358
Korava	0.00597	0.000293	20.395
Altaian	0.006047	0.000296	20.416
Oddari	0.006186	0.000303	20.446
Buryats.DG	0.007507	0.000367	20.452
Irula.DG	0.006725	0.000328	20.484
Chukchi1	0.00774	0.000378	20.489
Thakur	0.005478	0.000267	20.492
Sonr	0.008624	0.000421	20.495
UstIda_EBA.SG	0.008266	0.000403	20.528
Atayal.DG	0.009072	0.000441	20.578
Jew_AP	0.006666	0.000323	20.662
Muthuraja	0.006316	0.000305	20.674
Lodhi	0.005558	0.000269	20.68
Yakut.DG	0.007694	0.000372	20.683
Satnami	0.00597	0.000288	20.709
Tadvi	0.006505	0.000314	20.711
Panta_Kapu	0.005755	0.000278	20.731
Even.DG	0.007611	0.000367	20.737
Ho_Jharkhand	0.008189	0.000395	20.749
Arunthatiar2	0.005981	0.000288	20.751
Eskimo_Naukan	0.007357	0.000354	20.79
Kunabi	0.006201	0.000298	20.809
Dungan.DG	0.007907	0.000379	20.85
Kyrgyz	0.005966	0.000286	20.857
Pattapu_Kapu	0.006281	0.000301	20.857
Muthuliar	0.006025	0.000288	20.887
Mala.DG	0.006433	0.000308	20.89
Relli	0.007184	0.000343	20.92
UstIda_LN.SG	0.008383	0.0004	20.932
Bengali	0.005896	0.000281	20.95
Gadaba	0.008341	0.000398	20.957
Mayan	0.006831	0.000325	21.011
Muslim_Karnataka	0.006232	0.000296	21.045
Mixtec	0.007114	0.000338	21.046
Mahadeo_Koli	0.006205	0.000295	21.068
Naidu	0.005862	0.000278	21.076
Chaudhary	0.006456	0.000306	21.077
Oroqen.DG	0.008025	0.00038	21.094
Sugali	0.006771	0.00032	21.128
Scheduled_Caste_Karnataka	0.006138	0.00029	21.14
Yadav_Pondicherry	0.005826	0.000275	21.222
Siddi_Gujarat	0.007248	0.00034	21.32
Khonda_Dora.DG	0.008585	0.000402	21.35
Yerukali	0.006088	0.000285	21.352
PEL.SG	0.006281	0.000294	21.362
Kondh_AP	0.008804	0.000412	21.37
Shamanka_EBA.SG	0.008129	0.00038	21.389
ITU.SG	0.005475	0.000256	21.392
Koli	0.00644	0.000301	21.421
Chipi	0.006534	0.000305	21.437
Kotwalia	0.006479	0.000302	21.451
Tibetan_Chokhopani_2700BP.SG	0.009539	0.000444	21.498
Garasia	0.006444	0.000298	21.606
Eskimo_ChaplinSireniki	0.007391	0.000342	21.631
Indumalayali	0.006322	0.000292	21.673
Kusunda.DG	0.008369	0.000386	21.702
She.DG	0.00854	0.000393	21.712
Madiga	0.006519	0.0003	21.725
Bhil	0.006004	0.000276	21.735
Paravar	0.006292	0.000289	21.782
Yanidi	0.00705	0.000324	21.785
Kurumans	0.006726	0.000308	21.816
Kolcha	0.006548	0.0003	21.825
Yukagir	0.006738	0.000308	21.863
Korku	0.007695	0.000351	21.904
Mongola.DG	0.008003	0.000365	21.908
Itelmen	0.00767	0.000349	22.006
MPS_Patient	0.006402	0.000291	22.033
STU.SG	0.005624	0.000255	22.054
Vysya	0.005915	0.000268	22.084
Kallar	0.005934	0.000268	22.174
Hallaki	0.006174	0.000278	22.235
Kathodi	0.006829	0.000307	22.236
Nadar	0.006555	0.000295	22.24
Tu.DG	0.008423	0.000378	22.281
Lahu.DG	0.0088	0.000395	22.297
Sahariya_UP	0.007623	0.000341	22.325
Ami.DG	0.008624	0.000386	22.351
Dolgan	0.007393	0.000331	22.362
Ain_Touta_WGA	0.006303	0.000282	22.372
Gugavellalar	0.006625	0.000296	22.39
Kurchas	0.006987	0.000311	22.489
Panika_Jharkhand	0.007001	0.00031	22.562
Tofalar	0.007195	0.000318	22.591
Hawaiian.DG	0.009822	0.000434	22.609
Ulchi.DG	0.008719	0.000385	22.625
BEB.SG	0.005773	0.000255	22.656
Tibetan_Samzdong_1500BP.SG	0.008917	0.000392	22.73
Konda_Kamara	0.008606	0.000378	22.745
Tujia.DG	0.008633	0.00038	22.748
Chauhan	0.006909	0.000303	22.766
Kalmyk	0.007004	0.000307	22.809
Koryak	0.007797	0.00034	22.903
Halba	0.007236	0.000316	22.917
Chukchi	0.007469	0.000326	22.925
Tibetan.DG	0.008496	0.00037	22.952
Korean.DG	0.008431	0.000367	22.953
Newar	0.006945	0.000303	22.954
Nganasan	0.007879	0.000343	23.001
Shaigi_WGA	0.007134	0.00031	23.04
Lokomotiv_EN.SG	0.0093	0.000403	23.057
Panika_MP	0.006994	0.000303	23.077
Igorot.DG	0.008924	0.000387	23.077
Xibo.DG	0.008582	0.000372	23.085
Ulladan	0.007498	0.000325	23.087
Bondo	0.008222	0.000356	23.108
Vishwabrahmin	0.006251	0.00027	23.119
Hezhen.DG	0.008412	0.000363	23.143
Mala	0.006441	0.000278	23.144
Kinh.DG	0.008828	0.000381	23.165
Tharu_Uttrakhand	0.00717	0.000309	23.2
ILA.SG	0.006964	0.000299	23.297
Ghasia	0.007076	0.000303	23.359
Adiyan	0.008346	0.000357	23.363
Kumhar	0.006359	0.000272	23.396
Cambodian.DG	0.00853	0.000363	23.485
Burmese.DG	0.008743	0.000372	23.487
Dusun.DG	0.009254	0.000393	23.545
Yakut	0.007426	0.000315	23.593
Tuvinian	0.007199	0.000305	23.634
Miao.DG	0.008681	0.000367	23.651
PPD_Patient	0.00673	0.000284	23.695
Arunthatiar1	0.006564	0.000277	23.723
Sherpa.DG	0.008978	0.000378	23.75
Yi.DG	0.008993	0.000378	23.761
Khasi	0.008284	0.000348	23.779
Onge.DG	0.009383	0.000394	23.82
Baiga	0.008113	0.000339	23.905
Saharawi.DG	0.008955	0.000375	23.909
Chakkiliyan	0.00652	0.000272	23.929
Kol	0.007263	0.000303	23.993
Malayan	0.007413	0.000309	24.015
Parhaiya	0.007851	0.000327	24.036
Tahiti	0.009118	0.000378	24.109
Mozabite.DG	0.009628	0.000398	24.16
Pulliyar	0.007839	0.000323	24.285
Thai.DG	0.008992	0.00037	24.29
Sch_caste_TN	0.007729	0.000317	24.344
Oroqen	0.008162	0.000334	24.4
Mohli	0.007445	0.000304	24.471
Manjhi_Jharkhand	0.00787	0.000321	24.549
Naxi.DG	0.008797	0.000358	24.571
Ilocano	0.009147	0.000371	24.649
Nagaseema	0.008867	0.00036	24.659
Poumainaga	0.009145	0.000371	24.679
Sherpa	0.008632	0.00035	24.69
Adi_Dravider	0.007419	0.0003	24.724
Daur	0.008126	0.000329	24.725
Libyan	0.007003	0.000283	24.78
Ust_Ishim	0.011548	0.000466	24.801
Mongola	0.008339	0.000336	24.823
Bhumij_Jharkhand	0.007999	0.000322	24.827
Japanese.DG	0.008732	0.000351	24.858
Irula	0.00785	0.000315	24.937
Yemeni	0.007036	0.000282	24.944
Gorait	0.007313	0.000293	24.948
Han.DG	0.008637	0.000345	25.055
Kondh_TN	0.00813	0.000324	25.086
Birhor	0.008028	0.00032	25.124
Kol_New_Britain	0.010784	0.000428	25.181
Kanwar	0.008085	0.000321	25.223
Atayal	0.008912	0.000353	25.265
Gond_MP	0.007373	0.000292	25.281
Hojo	0.008676	0.000343	25.288
Porja	0.008359	0.00033	25.315
Sahariya_MP	0.007401	0.000292	25.37
Dai.DG	0.008837	0.000348	25.392
Kusunda	0.00813	0.00032	25.403
Lahu	0.008807	0.000347	25.403
Didayi	0.008534	0.000336	25.416
Gond_Chattisgarh	0.007946	0.000312	25.437
XiongNu.SG	0.009212	0.000362	25.475
Chakehshanega	0.008946	0.000351	25.481
Kankanaey	0.008964	0.000352	25.491
JAR.SG	0.009592	0.000376	25.528
Mawasi	0.00795	0.000311	25.542
Hezhen	0.008447	0.000331	25.555
Magar	0.007517	0.000293	25.658
Egyptian	0.006155	0.00024	25.69
She	0.008662	0.000337	25.705
Palliyar	0.007764	0.000302	25.714
Ulchi	0.008501	0.00033	25.734
Xibo	0.008393	0.000326	25.773
Tagalog	0.008758	0.00034	25.796
Nicobarese	0.009403	0.000364	25.815
Bhunjiya	0.008108	0.000314	25.818
Ami	0.008928	0.000346	25.834
Baining_Malasait	0.010908	0.000422	25.844
Lohra	0.007752	0.0003	25.882
Rajbanshi	0.007761	0.000299	25.962
Bougainville.DG	0.010943	0.000421	25.976
BIR.SG	0.008029	0.000309	25.986
Southwest_Bougainville	0.010846	0.000417	25.999
Samoan	0.009355	0.00036	26.006
Murut	0.008877	0.000341	26.027
Shamanka_EN.SG	0.008897	0.000342	26.028
RIA.SG	0.008173	0.000313	26.075
Munda	0.008488	0.000326	26.076
hg19ref	0.01679	0.000644	26.076
Bharia	0.007984	0.000306	26.083
Manus	0.010651	0.000408	26.089
ONG.SG	0.009537	0.000365	26.097
Batudi	0.008447	0.000324	26.106
Korean	0.008734	0.000335	26.108
Dai	0.008826	0.000338	26.113
Dusun	0.009014	0.000345	26.118
Rennell_and_Bellona	0.009644	0.000369	26.137
Miao	0.008759	0.000335	26.164
JPT.SG	0.008432	0.000322	26.17
Tu	0.008432	0.000322	26.19
CHB.SG	0.008437	0.000321	26.248
Yi	0.008841	0.000337	26.265
Nyshi	0.009175	0.000348	26.382
PUR.SG	0.00604	0.000228	26.451
Mohali	0.008133	0.000307	26.458
Naxi	0.008858	0.000334	26.504
Japanese	0.008703	0.000328	26.528
Tujia	0.008918	0.000336	26.559
Handigodu	0.008176	0.000308	26.577
Hakka_Taiwan	0.009297	0.000349	26.61
Khairwar	0.008107	0.000304	26.646
Baining_Marabu	0.010697	0.0004	26.717
Oraon	0.007854	0.000294	26.745
Santhal	0.008014	0.000299	26.774
Burmese	0.008529	0.000318	26.785
CHS.SG	0.008602	0.000321	26.788
Thai	0.008502	0.000317	26.828
Semende	0.008974	0.000334	26.867
Russell	0.010281	0.000382	26.898
Koya	0.00876	0.000326	26.909
Asur	0.008206	0.000304	26.98
Kinh	0.008904	0.00033	26.994
Onge	0.009606	0.000355	27.028
Bajo	0.009395	0.000348	27.031
Vietnamese	0.008944	0.00033	27.072
Lao	0.009614	0.000355	27.085
Han_Taiwan	0.009438	0.000348	27.096
Kandha	0.008376	0.000309	27.117
Malay	0.008605	0.000317	27.131
Bhumij_Orissa	0.008004	0.000295	27.158
Australian	0.01104	0.000406	27.163
CDX.SG	0.008794	0.000324	27.173
Mamanwa1	0.009135	0.000336	27.208
Han	0.008726	0.000321	27.224
Cambodian	0.008669	0.000318	27.241
KHV.SG	0.00866	0.000318	27.242
Tikopia	0.009519	0.000349	27.309
Australian.DG	0.011269	0.000412	27.322
Kondakamari	0.008629	0.000313	27.529
Tongan	0.009716	0.000352	27.594
Micronesian	0.009809	0.000354	27.734
Ontong_Java	0.009794	0.000353	27.746
Visayan	0.009407	0.000339	27.778
Kharia	0.008173	0.000294	27.829
Ho_Orissa	0.008214	0.000294	27.95
Lebbo	0.009427	0.000337	28.007
Borneo	0.00924	0.000329	28.059
Mamusi_Paleabu	0.011148	0.000397	28.101
Papuan_Gulf	0.010474	0.000372	28.144
Kuot_Kabil	0.010437	0.000369	28.251
Nggela	0.010099	0.000357	28.26
Nakanai_Loso	0.010994	0.000387	28.417
Juang	0.00865	0.000302	28.596
Nasioi	0.010842	0.000379	28.598
Vella_Lavella	0.010522	0.000367	28.651
Gimi	0.012197	0.000425	28.677
Santa_Isabel	0.010146	0.000353	28.78
Burbur_WGA	0.008623	0.000299	28.849
Malaita	0.010393	0.00036	28.888
Papuan	0.011311	0.000391	28.939
Ranongga	0.010441	0.00036	29.006
Papuan.DG	0.011348	0.000391	29.013
Mamanwa	0.010079	0.000347	29.031
Madak	0.010737	0.00037	29.04
Ata	0.011079	0.00038	29.134
Melamela	0.010778	0.000369	29.195
Kuot_Lamalaua	0.010859	0.000371	29.246
Kolombangara	0.010359	0.000354	29.27
Notsi	0.010683	0.000365	29.306
New_Guinea	0.011422	0.00039	29.321
Papuan_Central	0.010281	0.000351	29.323
Mamusi	0.011188	0.000381	29.363
Santa_Cruz	0.011019	0.000375	29.385
Choiseul	0.010589	0.00036	29.389
Teop	0.010727	0.000365	29.392
Mangseng	0.010796	0.000367	29.442
Nailik	0.010731	0.000364	29.493
Buka	0.010561	0.000357	29.6
Tigak	0.010707	0.000362	29.606
Lavongai	0.010846	0.000366	29.611
Kove	0.010816	0.000365	29.651
Tolai	0.010811	0.000364	29.71
Australian_WGA	0.011639	0.000391	29.792
Mengen	0.011008	0.000368	29.916
Tunisian	0.008003	0.000267	30.002
Sulka	0.011003	0.000366	30.049
Savo	0.010516	0.00035	30.069
Saposa	0.010494	0.000348	30.181
Algerian	0.008732	0.000288	30.351
Mussau	0.010634	0.000349	30.439
Nakanai_Bileki	0.010916	0.000357	30.584
Makira	0.010769	0.000346	31.117
Mozabite	0.008491	0.000268	31.632
Saharawi	0.009676	0.000301	32.112
Moroccan	0.009821	0.000277	35.405
YemenDesert2	0.012443	0.000287	43.413
Somali.DG	0.022696	0.000474	47.859
Eritrea	0.017504	0.000365	47.991
Jew_Ethiopian	0.018213	0.000316	57.582
Afar_WGA	0.018356	0.000317	57.942
Siddi_Karnataka	0.026739	0.000422	63.37
Oromo	0.023107	0.000355	64.999
Masai.DG	0.029832	0.000431	69.172
Datog	0.027264	0.000384	70.993
Somali	0.022661	0.000309	73.334
Mota	0.038732	0.000502	77.215
BantuSA_Ovambo	0.039695	0.00048	82.649
Kongo.DG	0.040263	0.000485	82.947
Kikuyu	0.032444	0.00039	83.122
Masai	0.029483	0.000346	85.26
Gambian.DG	0.037422	0.000429	87.129
AA	0.032476	0.00037	87.739
Dinka.DG	0.036093	0.00041	87.987
Igbo.DG	0.039379	0.000446	88.267
Luo.DG	0.037839	0.000428	88.46
Luhya.DG	0.038021	0.00043	88.472
BantuKenya.DG	0.038153	0.000429	88.869
Esan.DG	0.038648	0.000435	88.931
Lemande.DG	0.039219	0.000441	88.958
Marmoset	0.051632	0.00058	89.056
Mende.DG	0.039476	0.000438	90.038
ASW.SG	0.029776	0.000327	91.052
Hadza1	0.03829	0.000416	92.006
Dinka	0.036084	0.000392	92.071
BantuSA_Herero	0.040724	0.000442	92.183
BantuHerero.DG	0.040874	0.000443	92.248
Mandenka.DG	0.037886	0.000408	92.965
BantuTswana.DG	0.047221	0.000508	92.994
Himba	0.041018	0.000436	94.035
Malawi_Ngoni	0.039565	0.00042	94.138
Hadza	0.038242	0.0004	95.623
Sandawe	0.034004	0.000354	95.932
Yoruba.DG	0.038836	0.000404	96.182
Vindija_light	0.055752	0.000577	96.613
Gambian	0.037894	0.000391	96.896
BantuKenya	0.038104	0.000392	97.216
Macaque	0.054035	0.000552	97.808
ACB.SG	0.034301	0.00035	97.975
Esan	0.038811	0.000395	98.256
Orangutan	0.055371	0.000563	98.276
Luhya	0.037865	0.000385	98.329
Mandenka	0.037916	0.000385	98.595
LWK.SG	0.037634	0.00037	100
GWD.SG	0.037686	0.000374	100
Luo	0.038147	0.000379	100
YRI.SG	0.038399	0.000375	100
Yoruba	0.038649	0.000378	100
ESN.SG	0.038771	0.00038	100
Malawi_Tumbuka	0.039432	0.00039	100
MSL.SG	0.039439	0.000381	100
Mende	0.039557	0.000382	100
Malawi_Chewa	0.0396	0.000392	100
Malawi_Yao	0.039759	0.000394	100
Wambo	0.040239	0.000402	100
Damara	0.040829	0.000402	100
Mbukushu	0.040904	0.000409	100
BantuSA	0.045819	0.00044	100
Tswana	0.046711	0.00044	100
Biaka	0.047166	0.000424	100
Biaka.DG	0.047562	0.000457	100
Shua	0.047942	0.000429	100
Khwe	0.048361	0.000432	100
Mbuti	0.05027	0.000434	100
Mbuti.DG	0.050534	0.000438	100
Kgalagadi	0.050919	0.000474	100
Haiom	0.052283	0.000444	100
Nama	0.053925	0.000451	100
Tshwa	0.055496	0.000505	100
Gorilla	0.056825	0.000565	100
Gana	0.056866	0.000469	100
Gorilla.REF	0.057616	0.000546	100
Denisova_light	0.057804	0.00056	100
Chimp	0.057823	0.000537	100
Primate_Chimp	0.057903	0.000536	100
Khomani	0.05838	0.000459	100
Denisovan_published.DG	0.058418	0.000554	100
Xuun	0.06027	0.000455	100
Hoan	0.061413	0.000499	100
Gui	0.063838	0.000503	100
Taa_East	0.064045	0.000497	100
Naro	0.064864	0.000482	100
Taa_North	0.065015	0.000497	100
Ju_hoan_South	0.065726	0.000503	100
Taa_West	0.065778	0.00048	100
Ju_hoan_North	0.066022	0.000475	100
Ju_hoan_North.DG	0.067119	0.000494	100
Khomani_San.DG	0.069028	0.000585	100
