# Supplementary material for: Ancient DNA from the skeletons of Roopkund Lake reveals Mediterranean migrants in India
Source: Nat Commun. 2019 Aug 20;10:3670. doi: 10.1038/s41467-019-11357-9 (PMC6702210; doi:10.1038/s41467-019-11357-9)
Supplement: Supplementary file 14 — Supplementary Data 10 [file 41467_2019_11357_MOESM14_ESM.xlsx]

## Sheet: Sheet1
Supplementary Data 10. f4(South_Africa_2000BP, Test; Crete.DG, Roopkund_B)
Test population	f4-statistic	std. err.	Z-score
Hungary_BA	0.001243	0.0003	4.144
Levant_ChL	0.001066	0.000258	4.128
Corded_Ware_Czech	0.001129	0.00028	4.03
Balkans_BronzeAge	0.001002	0.000257	3.892
England_MBA	0.000972	0.000253	3.84
Czech_EBA	0.000999	0.00026	3.838
Beaker_Central_Europe	0.000904	0.000246	3.674
Ukraine_Neolithic	0.001007	0.000279	3.606
Scotland_N	0.000913	0.000254	3.59
Baltic_BA	0.000933	0.000272	3.428
Balkans_Chalcolithic	0.000896	0.000265	3.383
Ukraine_Mesolithic	0.001007	0.000301	3.343
Levant_BA	0.000945	0.000287	3.294
England_N	0.000857	0.000266	3.217
Scotland_LBA	0.000902	0.000283	3.188
England_CA_EBA	0.000807	0.000256	3.152
Beaker_Southern_France	0.000964	0.000308	3.132
Beaker_Britain	0.000778	0.00025	3.11
Anatolia_EBA	0.00094	0.000303	3.099
Wales_N	0.001062	0.000347	3.057
Hungary_LCA	0.00093	0.000306	3.042
Latvia_HG	0.000883	0.000291	3.037
TDLN	0.000855	0.000285	3.004
Scotland_CA_EBA	0.000819	0.000274	2.991
Roopkund_A	0.000723	0.000252	2.865
Scotland_MBA	0.000803	0.000281	2.856
Latvia_MN	0.000821	0.000289	2.839
Bulgaria_Neolithic	0.000857	0.000309	2.776
Mycenaean	0.000829	0.000309	2.688
Czech_MN	0.000819	0.000307	2.67
ALPc_MN	0.000724	0.000273	2.647
Poland_BA	0.000769	0.000291	2.643
Beaker_The_Netherlands	0.000708	0.00027	2.624
Baltic_EMN_Narva	0.000766	0.000298	2.567
Blatterhole_MN	0.000803	0.000314	2.558
Europe_MNChL	0.000664	0.000263	2.527
Iberia_Chalcolithic	0.00069	0.000274	2.524
Iron_Gates_HG_brother_I4880	0.000903	0.000368	2.454
LBK_Austria	0.000656	0.000271	2.424
Vinca_MN	0.000735	0.000305	2.412
Iran_N	0.00076	0.000316	2.407
Baden_LCA	0.000646	0.000269	2.399
SHG	0.000728	0.000304	2.391
Minoan_Lasithi	0.00065	0.000275	2.365
France_MLN	0.000698	0.0003	2.326
Levant_N	0.000689	0.000297	2.318
LBKT_MN	0.00064	0.000277	2.311
Iron_Gates_HG_outlier	0.000798	0.000351	2.272
Malak_Preslavets	0.000723	0.000318	2.272
Europe_EN	0.000576	0.000255	2.255
Balaton_Lasinja_CA	0.000627	0.000282	2.22
Villabruna	0.000804	0.000363	2.212
England_LBA	0.00103	0.000468	2.2
Netherlands_BA	0.000653	0.0003	2.177
QC_ALPc_MN	0.001149	0.000542	2.12
Protoboleraz_LCA	0.00059	0.000289	2.041
Latvia_LN	0.000954	0.000472	2.02
Starcevo_EN	0.000625	0.000311	2.008
Balkans_Neolithic	0.00051	0.000255	2.001
Lepenski_Vir	0.000736	0.00037	1.986
KremsWA3	0.000924	0.000478	1.933
C_Iberia_CA	0.000616	0.00032	1.922
Ukraine_Eneolithic	0.00055	0.000288	1.913
Anatolia_N	0.000488	0.000255	1.913
LBK_EN	0.000539	0.000286	1.882
Peloponnese_Neolithic	0.000517	0.000275	1.879
Starcevo_EN_all	0.000577	0.000314	1.839
Yamnaya_Ukraine	0.000661	0.000361	1.829
Iron_Gates_HG	0.000515	0.000283	1.821
Vucedol	0.000702	0.000392	1.793
Iran_LN	0.000696	0.0004	1.741
Ostuni1	0.00075	0.000433	1.734
Globular_Amphora	0.00046	0.000279	1.65
Oase1	0.000781	0.00048	1.627
Ranchot88_published	0.000694	0.000427	1.625
Koros_EN	0.000579	0.000356	1.625
Armenia_EBA	0.00046	0.000283	1.625
Blatterhole_MN_HG	0.000579	0.000363	1.593
Scandinavia_LNBA	0.000549	0.000356	1.541
Baltic_Mesolithic	0.000592	0.000385	1.538
Ukraine_Neolithic_outlier	0.000612	0.000399	1.531
Natufian	0.000538	0.000355	1.515
Yamnaya_Bulgaria	0.000643	0.000433	1.485
Iran_N_outlier	0.000522	0.000354	1.478
Beaker_Northern_Italy	0.000445	0.000306	1.456
SW_Iberia_CA	0.00062	0.000431	1.437
Peloponnese_Neolithic_all	0.000529	0.000378	1.401
Anatolia_ChL	0.000478	0.000343	1.393
Wales_CA_EBA	0.000593	0.000427	1.387
Koros_EN_HG	0.00061	0.000442	1.378
Iberia_EN	0.000411	0.000314	1.309
Iran_ChL	0.000353	0.000277	1.275
Beaker_Iberia	0.000317	0.000266	1.191
Roopkund_A_outlier	0.000472	0.000415	1.137
Malawi_Ngoni	0.00023	0.000203	1.135
Q_Vinca_MN	0.00045	0.000419	1.075
Varna	0.000386	0.000377	1.023
Koros_EN_all	0.000457	0.000469	0.973
Steppe_Eneolithic	0.000316	0.000326	0.968
Q_Starcevo_EN	0.000403	0.000447	0.903
WHG	0.000276	0.000312	0.884
EHG	0.000278	0.000316	0.879
Baltic_LN	0.000246	0.000286	0.859
Armenia_ChL	0.000236	0.000277	0.851
GoyetQ116_1_published	0.000313	0.000374	0.837
Minoan_Odigitria	0.000337	0.00045	0.75
TRB_Sweden_MN	0.000308	0.000421	0.733
Loschbour	0.000283	0.000392	0.721
AfontovaGora3	0.000304	0.000448	0.678
Varna_outlier	0.000269	0.000399	0.674
Krepost_Neolithic	0.000325	0.000487	0.666
Q_ALPc_Tiszadob_Buekk_MN	0.000292	0.00045	0.648
Srubnaya_outlier	0.000263	0.000438	0.6
Europe_LNBA	0.000148	0.000248	0.598
Marmoset	0.00015	0.000258	0.582
Sonr	0.000193	0.000337	0.573
Albanian.DG	0.000176	0.000342	0.514
Steppe_EMBA	0.000132	0.000259	0.511
Bulgaria_EBA	0.00019	0.00038	0.501
QC_Baden_LCA	0.000218	0.000465	0.468
Saami_WGA	0.000159	0.000347	0.459
Sweden_IA.SG	0.000154	0.000356	0.432
Russian.DG	0.00012	0.000282	0.426
Hadza1	8.2e-05	0.000202	0.407
Yamnaya_Ukraine_outlier	0.000129	0.000366	0.353
Tisza_LN	0.000115	0.000327	0.351
Greek.DG	0.000103	0.000301	0.344
Gambian.DG	7.6e-05	0.000224	0.34
Orangutan	8.1e-05	0.000241	0.335
ElMiron	0.000124	0.000374	0.331
Andronovo.SG	0.00011	0.000364	0.303
Serbia_Medieval_Gepidian.SG	0.000138	0.000459	0.301
Oromo	6.6e-05	0.000222	0.299
Mamusi	8.1e-05	0.000281	0.289
Steppe_MLBA	7.3e-05	0.000261	0.278
Tiszapolgar_ECA	8.5e-05	0.000321	0.265
Dinka	5.1e-05	0.000199	0.256
Khatri	7.1e-05	0.000278	0.254
Mandenka.DG	4.9e-05	0.000205	0.238
Tswana	4e-05	0.000183	0.218
BantuHerero.DG	4.6e-05	0.000217	0.212
Vadde	6.2e-05	0.000295	0.21
Saami.DG	6e-05	0.000295	0.204
Vestonice16	7.1e-05	0.000355	0.201
Kostenki14	6.5e-05	0.000362	0.179
Vindija_light	4.5e-05	0.000263	0.172
LaBrana	5.7e-05	0.000374	0.153
BantuSA_Herero	3.2e-05	0.000218	0.145
Latvia_MN_Comb_Ware.SG	4.2e-05	0.00039	0.109
GoldenHordeEuro.SG	4.1e-05	0.000397	0.103
Gambian	1.8e-05	0.000196	0.094
Agamudayar	3e-05	0.000345	0.086
Mende	1.4e-05	0.000194	0.072
Mamusi_Paleabu	2e-05	0.00029	0.068
Egypt_Late_Period	1.6e-05	0.000405	0.038
Namazga_CA.SG	2e-06	0.000298	0.007
Denisova_light	1e-06	0.00025	0.005
Pasi	0	0.000274	0.001
Ju_hoan_North.DG	-1e-06	0.000158	-0.007
Dinka.DG	-3e-06	0.000208	-0.014
Denisovan_published.DG	-3e-06	0.000247	-0.014
Madak	-7e-06	0.000272	-0.024
Buka	-1e-05	0.000268	-0.038
Damara	-8e-06	0.000191	-0.04
MSL.SG	-8e-06	0.000185	-0.041
Ata	-1.2e-05	0.000282	-0.044
Baltic_MN_CCC	-2e-05	0.000449	-0.044
Australian_WGA	-1.4e-05	0.000287	-0.05
Rathwa	-1.5e-05	0.000263	-0.057
Melamela	-1.6e-05	0.000274	-0.058
Kolombangara	-1.6e-05	0.000277	-0.058
Kuot_Kabil	-1.8e-05	0.000281	-0.065
Tolai	-1.8e-05	0.000269	-0.066
Malaita	-2.1e-05	0.000263	-0.078
Malawi_Chewa	-1.5e-05	0.000192	-0.079
Mende.DG	-1.7e-05	0.000218	-0.079
Chimp	-1.8e-05	0.000229	-0.08
Ontong_Java	-2.2e-05	0.00027	-0.082
Manus	-2.9e-05	0.000304	-0.094
Altaian.DG	-3.3e-05	0.000324	-0.101
Himba	-2.2e-05	0.000209	-0.107
Bell_Beaker_Germany	-6e-05	0.000483	-0.123
Yoruba.DG	-2.9e-05	0.000204	-0.144
Mezhovskaya.SG	-4.5e-05	0.00031	-0.144
England_Roman_MiddleEast	-5.6e-05	0.000379	-0.146
Macaque	-4e-05	0.000248	-0.161
Luhya.DG	-3.6e-05	0.000215	-0.166
Primate_Chimp	-4e-05	0.000226	-0.176
Anatolia_Ottoman.SG	-6.5e-05	0.000359	-0.18
GWD.SG	-3.4e-05	0.000186	-0.184
Bavaria_Early_Medieval.SG	-4.7e-05	0.000256	-0.184
Crimea_Pantikapaion.SG	-8.5e-05	0.000457	-0.187
Wambo	-4e-05	0.000197	-0.2
Gorilla.REF	-4.8e-05	0.000232	-0.209
Kusunda.DG	-6.4e-05	0.000296	-0.216
Tuscan.DG	-6.6e-05	0.000295	-0.222
Gond_Raj	-6.7e-05	0.0003	-0.224
Lavongai	-6.2e-05	0.000272	-0.228
Mansi	-5.9e-05	0.000258	-0.229
Australian.DG	-7.4e-05	0.000309	-0.24
New_Guinea	-7.3e-05	0.000284	-0.258
Yoruba	-4.9e-05	0.000188	-0.261
Nomad_Hun-Sarmatian.SG	-8.8e-05	0.000334	-0.263
Hoan	-4.3e-05	0.00016	-0.269
Tongan	-7.4e-05	0.000273	-0.272
Kurma_EBA.SG	-9.3e-05	0.000335	-0.278
Polish.DG	-9.2e-05	0.000329	-0.281
Gorilla	-6.8e-05	0.000236	-0.286
Xibo.DG	-8.5e-05	0.000291	-0.293
Vella_Lavella	-8.1e-05	0.000276	-0.295
Baining_Malasait	-8.7e-05	0.000295	-0.295
Igbo.DG	-6.6e-05	0.000224	-0.296
Changpa	-8.8e-05	0.000294	-0.301
Porja	-8.5e-05	0.00028	-0.304
Albanian	-8.3e-05	0.00027	-0.309
hg19ref	-0.000109	0.000344	-0.315
Ju_hoan_North	-4.4e-05	0.000141	-0.316
XiongNu_WE.SG	-0.000101	0.000318	-0.319
Armenia_MLBA	-9e-05	0.00028	-0.32
Bengali.DG	-9.3e-05	0.000288	-0.322
ESN.SG	-6.4e-05	0.000187	-0.342
Scythian_IA	-0.000123	0.000355	-0.345
Hazaras.DG	-0.000117	0.000335	-0.348
OutCentralSaka.SG	-0.000133	0.000382	-0.348
Kshatriya_Aquikula	-9.2e-05	0.00026	-0.352
Brahmin_Bhatt	-9.4e-05	0.000264	-0.357
Meddari	-9.8e-05	0.000271	-0.36
Alan.SG	-0.000101	0.000272	-0.374
Hawaiian.DG	-0.000119	0.000317	-0.374
BantuSA	-7e-05	0.000186	-0.376
Turkmenistan_IA.SG	-0.000127	0.000337	-0.376
Yukpa.SG	-0.000138	0.000366	-0.377
Gimi	-0.000117	0.00031	-0.378
Teop	-0.000105	0.000276	-0.38
Lemande.DG	-8.4e-05	0.000219	-0.385
Burbur_WGA	-9.2e-05	0.000238	-0.385
Khwe	-6.7e-05	0.000172	-0.391
VolgaTatars.DG	-0.000121	0.000309	-0.393
Moroccan	-8.9e-05	0.000225	-0.394
Kurd_WGA	-0.000108	0.000273	-0.394
Tshwa	-6.9e-05	0.000172	-0.4
Nggela	-0.000108	0.000269	-0.401
Halba	-0.000109	0.000273	-0.401
Rochedane_published	-0.000216	0.000535	-0.403
Samoan	-0.000118	0.000287	-0.411
Malawi_Tumbuka	-8e-05	0.000195	-0.413
Biaka	-7e-05	0.000169	-0.416
Esan.DG	-8.9e-05	0.000212	-0.421
Notsi	-0.00012	0.000276	-0.435
Malawi_Yao	-8.4e-05	0.000192	-0.439
Budagajangam	-0.000119	0.000269	-0.442
YRI.SG	-8.4e-05	0.000188	-0.445
Kongo.DG	-0.000112	0.000251	-0.445
Ilocano	-0.000132	0.000296	-0.446
Adygei.DG	-0.000132	0.000292	-0.452
BantuKenya	-9e-05	0.000198	-0.453
Poprad.SG	-0.000195	0.000431	-0.453
Masai.DG	-0.000103	0.000226	-0.455
Nakanai_Loso	-0.000135	0.000291	-0.462
Papuan.DG	-0.000132	0.000285	-0.463
Yerukali	-0.000117	0.000251	-0.464
CentralSteppe_EMBA.SG	-0.000141	0.000303	-0.465
Nomad_IA.SG	-0.000131	0.00028	-0.469
Naro	-6.8e-05	0.000145	-0.473
Hadza	-9e-05	0.000189	-0.477
Korava	-0.000125	0.000262	-0.477
Khomani_San.DG	-8.3e-05	0.000173	-0.479
ACB.SG	-9e-05	0.000186	-0.485
Luhya	-9.4e-05	0.000191	-0.492
Tigak	-0.000135	0.000275	-0.492
Wusun.SG	-0.000143	0.00029	-0.492
Papuan	-0.000141	0.000284	-0.495
Onge.DG	-0.000156	0.000314	-0.497
Makira	-0.000134	0.000267	-0.502
Tujia.DG	-0.000152	0.000302	-0.504
Sherpa.DG	-0.000144	0.000284	-0.505
Santa_Cruz	-0.000145	0.000283	-0.514
Shia_Iranian_Hyderabad	-0.000138	0.000268	-0.515
Switzerland_HG	-0.000195	0.000376	-0.519
Tubalar.DG	-0.000156	0.000299	-0.522
Taa_East	-7.8e-05	0.00015	-0.523
BantuTswana.DG	-0.000104	0.0002	-0.523
QC_LBK_EN	-0.000228	0.000436	-0.523
Mengen	-0.000143	0.000273	-0.524
Balkans_IronAge	-0.000197	0.00037	-0.531
Luo	-0.000104	0.000194	-0.536
Mbukushu	-0.000102	0.00019	-0.538
Santa_Isabel	-0.000149	0.000274	-0.542
Taa_North	-8.2e-05	0.000151	-0.546
Maori.DG	-0.000169	0.00031	-0.546
Karakhanid.SG	-0.000167	0.000303	-0.55
Afanasievo.SG	-0.000225	0.000409	-0.55
Irish_Ulster	-0.000142	0.000255	-0.556
Gana	-9.1e-05	0.000163	-0.557
Meena	-0.000148	0.000263	-0.561
Bougainville.DG	-0.00017	0.000303	-0.562
Kondh_TN	-0.000157	0.000277	-0.565
Chukchi1	-0.000172	0.000304	-0.565
HallstattBylany.SG	-0.000205	0.000357	-0.575
Turk.SG	-0.000181	0.000312	-0.58
Brahmin_Nepal	-0.000151	0.000259	-0.582
Kuot_Lamalaua	-0.000162	0.000278	-0.583
Oroqen.DG	-0.000178	0.000306	-0.584
Estonian.DG	-0.000169	0.000289	-0.585
Sandawe	-0.000108	0.000184	-0.586
Padmashali	-0.000193	0.000329	-0.587
Nomad_His.SG	-0.000218	0.00037	-0.588
Datog	-0.000129	0.000217	-0.595
LWK.SG	-0.00011	0.000184	-0.596
AA	-0.000114	0.000192	-0.596
BantuSA_Ovambo	-0.000144	0.000241	-0.599
UstIda_EBA.SG	-0.0002	0.000334	-0.599
Anatolia_MLBA.SG	-0.000171	0.000285	-0.602
Iberia_HG_published.SG	-0.00022	0.000363	-0.607
Khairwar	-0.000154	0.000254	-0.609
Armenian.DG	-0.000174	0.000286	-0.609
Anatolia_IA.SG	-0.000231	0.00038	-0.61
Tibetan_Mebrak_2125BP.SG	-0.000216	0.000353	-0.612
Iranian_Bandari	-0.000147	0.000239	-0.616
Nomad_HP.SG	-0.000193	0.000312	-0.618
Irula.DG	-0.000178	0.000285	-0.625
Bashkirs.DG	-0.000171	0.000273	-0.626
Garasia	-0.000165	0.000263	-0.628
Samaritan.DG	-0.000209	0.000331	-0.63
Mbuti.DG	-0.000115	0.000182	-0.633
Ranongga	-0.000176	0.000276	-0.639
IrQi_Jew.DG	-0.000202	0.000316	-0.639
Dawoodi	-0.000181	0.000282	-0.642
Saxon.SG	-0.000173	0.000268	-0.643
Mandenka	-0.000124	0.000193	-0.646
Finnish	-0.000171	0.000265	-0.646
Dharikhar	-0.000173	0.000267	-0.646
SidelkinoEHG_ML.SG	-0.000237	0.000366	-0.648
Nama	-0.000101	0.000155	-0.652
Karakalpaks.DG	-0.000181	0.000277	-0.652
Lokomotiv_EN.SG	-0.000208	0.000318	-0.655
GujaratiC	-0.000166	0.000253	-0.656
Muslim_Bihar	-0.000173	0.00026	-0.663
Sulka	-0.00018	0.00027	-0.665
Romanian	-0.000166	0.000248	-0.668
Ukrainian	-0.000173	0.000259	-0.668
RapaNui	-0.000193	0.000288	-0.67
Nailik	-0.000186	0.000275	-0.676
Nakanai_Bileki	-0.000186	0.000274	-0.677
Oswal_Jain	-0.000197	0.000289	-0.681
Baining_Marabu	-0.000203	0.000298	-0.681
Papuan_Gulf	-0.0002	0.000294	-0.682
Mussau	-0.000186	0.000269	-0.692
Maltese	-0.000175	0.000252	-0.696
Khomani	-0.000105	0.000151	-0.697
Biaka.DG	-0.000136	0.000194	-0.701
Nicobarese	-0.000205	0.000291	-0.702
Esan	-0.000137	0.000194	-0.703
Mansi.DG	-0.000205	0.000291	-0.707
Jew_Libyan	-0.000178	0.000249	-0.717
Tikopia	-0.000204	0.000284	-0.718
Mbuti	-0.000125	0.000174	-0.719
Finnish.DG	-0.000202	0.000281	-0.72
Australian	-0.000218	0.0003	-0.727
Shetlandic	-0.000186	0.000253	-0.734
Aleut	-0.000195	0.000265	-0.736
Satnami	-0.000192	0.00026	-0.737
Uzbeks.DG	-0.000206	0.000278	-0.739
Poumainaga	-0.000213	0.000288	-0.739
Russian	-0.000184	0.000247	-0.745
Visayan	-0.000207	0.000277	-0.745
Choiseul	-0.000201	0.00027	-0.746
Kikuyu	-0.000151	0.000202	-0.748
Estonian	-0.000193	0.000258	-0.749
Arunthatiar2	-0.000196	0.000262	-0.749
Libyan	-0.000188	0.000248	-0.756
Southwest_Bougainville	-0.000227	0.000297	-0.763
Kusunda	-0.000196	0.000256	-0.765
Muthuliar	-0.000205	0.000267	-0.77
Afar_WGA	-0.00017	0.000218	-0.781
Russia_LBA.SG	-0.000397	0.000507	-0.783
Kshatriya_Durgvanshi	-0.000203	0.000258	-0.786
Turkmens.DG	-0.000226	0.000286	-0.79
Shua	-0.000133	0.000168	-0.791
Tubalar	-0.000206	0.00026	-0.793
MA1	-0.000309	0.000387	-0.798
Haiom	-0.00013	0.000163	-0.8
Mozabite.DG	-0.000214	0.000268	-0.8
Rajput	-0.000217	0.000271	-0.801
Surui	-0.00026	0.000323	-0.802
Mangseng	-0.000223	0.000278	-0.803
England_ancient	-0.000212	0.000262	-0.806
Somali.DG	-0.000224	0.000277	-0.808
Kolcha	-0.000211	0.000261	-0.81
Lebanese	-0.000198	0.000244	-0.813
Cambodian.DG	-0.000234	0.000287	-0.814
Okunevo_EMBA.SG	-0.000219	0.000268	-0.816
Shamanka_EBA.SG	-0.000246	0.0003	-0.817
Dogra	-0.000213	0.000259	-0.823
Bhumihar_UP	-0.000203	0.000245	-0.825
Mordovian	-0.000216	0.000261	-0.826
Yemenite_Jew.DG	-0.000231	0.00028	-0.826
Dudhekula	-0.000233	0.000282	-0.826
Dushadh	-0.000212	0.000256	-0.828
Papuan_Central	-0.000224	0.00027	-0.828
Gowli	-0.000267	0.000323	-0.829
Spanish_North	-0.000216	0.000259	-0.833
Chaudhary	-0.000217	0.000261	-0.833
Motala_HG.SG	-0.000307	0.000367	-0.836
Tahiti	-0.000252	0.000301	-0.837
Kashmiri_Pandit.DG	-0.000261	0.000311	-0.84
Gounder	-0.00027	0.000319	-0.845
Saharawi.DG	-0.000229	0.00027	-0.85
Mahadeo_Koli	-0.000219	0.000257	-0.852
Paravar	-0.000215	0.000252	-0.855
Scheduled_Caste_Haryana	-0.00022	0.000257	-0.855
Daur.DG	-0.000283	0.000331	-0.855
Greek	-0.000213	0.000248	-0.859
Mozabite	-0.000194	0.000226	-0.86
Baniyas	-0.00022	0.000255	-0.861
ASW.SG	-0.000162	0.000188	-0.865
Masai	-0.000167	0.000193	-0.865
Kgalagadi	-0.000154	0.000177	-0.867
German	-0.000221	0.000254	-0.87
Tharu_UP	-0.00023	0.000264	-0.87
Iranian.DG	-0.000252	0.000289	-0.872
She.DG	-0.00027	0.000308	-0.877
Ju_hoan_South	-0.000132	0.00015	-0.879
Eritrea	-0.000223	0.000253	-0.88
Panika_MP	-0.000232	0.000264	-0.88
Malmi	-0.000292	0.000332	-0.881
Mota	-0.000225	0.000254	-0.885
Kove	-0.000244	0.000275	-0.888
Chamar_Haryana	-0.000236	0.000265	-0.891
Czech.DG	-0.00031	0.000345	-0.896
Saharawi	-0.000213	0.000238	-0.897
OutTianShanSaka.SG	-0.000334	0.000372	-0.897
Hungarian_Med.SG	-0.000411	0.000458	-0.897
Muthuraja	-0.000244	0.000271	-0.9
Shamanka_EN.SG	-0.000245	0.000272	-0.902
Karasuk.SG	-0.000237	0.000263	-0.904
Nasioi	-0.00025	0.000277	-0.904
Aleut.DG	-0.00027	0.000299	-0.904
Nomad_Med.SG	-0.000242	0.000265	-0.914
Yanidi	-0.00026	0.000285	-0.914
Dusun.DG	-0.000276	0.000301	-0.917
Srivastava	-0.000235	0.000256	-0.92
Kalash.DG	-0.000272	0.000294	-0.924
Ossetian	-0.000229	0.000247	-0.928
Chuvash	-0.000236	0.000254	-0.929
Mala.DG	-0.000252	0.000272	-0.929
Aymara.SG	-0.000335	0.00036	-0.931
Sardinian.DG	-0.000253	0.000272	-0.932
Syed	-0.000332	0.000356	-0.932
Micronesian	-0.000268	0.000286	-0.938
Scheduled_Caste_Uttrakhand	-0.000251	0.000268	-0.939
Hungarian	-0.000235	0.00025	-0.94
Lahu.DG	-0.00028	0.000297	-0.942
Saposa	-0.000252	0.000267	-0.943
Sardinian	-0.000238	0.000252	-0.945
Belarusian	-0.000237	0.00025	-0.948
Cabecar	-0.000311	0.000327	-0.95
Luo.DG	-0.000208	0.000219	-0.953
BantuKenya.DG	-0.000207	0.000217	-0.954
Kurmi_MP	-0.000251	0.000263	-0.955
Bavaria_Late_Roman.SG	-0.000336	0.000352	-0.955
Chechen.DG	-0.000314	0.000329	-0.956
Tujia	-0.000258	0.000269	-0.958
Hakki_Pikki	-0.000253	0.000263	-0.959
Brahmin.DG	-0.000264	0.000276	-0.959
Nogai	-0.000241	0.000249	-0.967
GujaratiD	-0.000253	0.000261	-0.969
IrtyshBarabinskTatars1.DG	-0.000286	0.000295	-0.97
Naxi.DG	-0.000272	0.00028	-0.971
Taa_West	-0.000139	0.000143	-0.973
Birhor	-0.000264	0.000271	-0.974
Control	-0.000322	0.000331	-0.974
Lithuanian	-0.000253	0.000259	-0.98
Naxi	-0.000259	0.000264	-0.982
Altais.DG	-0.000297	0.000302	-0.983
Jew_Moroccan	-0.000247	0.000251	-0.986
Russell	-0.000279	0.000283	-0.986
HungarianScythian.SG	-0.000276	0.00028	-0.987
YemenHighlandsRaymah	-0.000324	0.000328	-0.988
Baiswar	-0.000264	0.000265	-0.993
TomskTatars.DG	-0.000285	0.000286	-0.997
Rennell_and_Bellona	-0.000292	0.00029	-1.006
Gamit	-0.000276	0.000274	-1.007
Mari.SG	-0.000352	0.000349	-1.009
Koryak	-0.000289	0.000286	-1.01
GujaratiA	-0.000258	0.000254	-1.015
Murut	-0.000281	0.000277	-1.015
Tsimshian.SG	-0.00037	0.000364	-1.015
Canary_Islander	-0.000283	0.000278	-1.018
Turkish_Balikesir	-0.000264	0.00026	-1.019
Ami	-0.000279	0.000274	-1.02
Savo	-0.000273	0.000267	-1.022
Ust_Ishim	-0.000343	0.000335	-1.022
Lebbo	-0.000278	0.000271	-1.025
Pathan	-0.000253	0.000244	-1.037
Armenian	-0.000256	0.000247	-1.037
Lohra	-0.000266	0.000256	-1.04
Syrian	-0.000249	0.000239	-1.041
Jew_Cochin	-0.000253	0.000242	-1.044
CentralSaka.SG	-0.000284	0.000271	-1.046
Kangju.SG	-0.000299	0.000285	-1.049
Atayal.DG	-0.000352	0.000335	-1.05
Chamar_UP	-0.000296	0.000282	-1.051
Okunevo.SG	-0.000391	0.000373	-1.051
Tibetan_Chokhopani_2700BP.SG	-0.000369	0.000351	-1.052
Apalai	-0.000332	0.000314	-1.058
Botai.SG	-0.000324	0.000306	-1.061
Russia_IA.SG	-0.000298	0.00028	-1.064
Palestinian.DG	-0.000292	0.000274	-1.066
Batudi	-0.000298	0.000279	-1.066
Nai	-0.000283	0.000265	-1.067
Ami.DG	-0.000324	0.000303	-1.068
Wayuu	-0.000388	0.000362	-1.07
Chaurasia	-0.000288	0.000269	-1.071
Greek_WGA	-0.000261	0.000244	-1.073
Surui.DG	-0.000361	0.000336	-1.074
Shani_Sc	-0.000289	0.000269	-1.075
Jew_Ashkenazi	-0.000268	0.00025	-1.076
Khasi	-0.000301	0.000279	-1.077
Jew_Yemenite	-0.000267	0.000246	-1.084
Uyghurs.DG	-0.0003	0.000276	-1.087
Selkup	-0.000288	0.000264	-1.089
Tanti	-0.000307	0.000282	-1.09
Yukagir	-0.000284	0.00026	-1.091
Bengali	-0.000278	0.000253	-1.098
Chukchi.DG	-0.000359	0.000327	-1.098
Kumhar	-0.000274	0.000249	-1.099
Vietnamese	-0.000296	0.000269	-1.1
Han.DG	-0.000304	0.000276	-1.1
Pathan.DG	-0.000314	0.000284	-1.105
Dusun	-0.0003	0.000271	-1.106
Jatav	-0.000286	0.000257	-1.113
Georgian.DG	-0.000313	0.000282	-1.113
Abkhasian.DG	-0.000327	0.000293	-1.114
MPS_Patient	-0.000297	0.000266	-1.115
Kharia.DG	-0.000352	0.000315	-1.116
Jew_Georgian	-0.000282	0.000253	-1.117
Bhumij_Jharkhand	-0.000306	0.000273	-1.121
Onge	-0.00032	0.000284	-1.124
Kazkahs.DG	-0.000382	0.00034	-1.124
Tagalog	-0.000309	0.000274	-1.127
Lahu	-0.000308	0.000273	-1.128
Kathodi	-0.000307	0.000272	-1.129
Sah_Obc	-0.000313	0.000277	-1.129
Turkish	-0.000269	0.000238	-1.131
Icelandic	-0.000295	0.00026	-1.133
Bajo	-0.000302	0.000266	-1.135
Burmese.DG	-0.00033	0.000291	-1.135
TianShanSaka.SG	-0.000299	0.000263	-1.137
Egyptian	-0.00026	0.000228	-1.139
Kyrgyz	-0.000289	0.000254	-1.139
Brahmin_Karnataka	-0.00031	0.000272	-1.141
Chipewyan.DG	-0.00036	0.000314	-1.145
Mamanwa	-0.000315	0.000274	-1.149
Iran_Non-Zoroastrian_Fars	-0.000279	0.000243	-1.15
Lambadi	-0.000288	0.00025	-1.15
Malay	-0.000306	0.000266	-1.153
Malayan	-0.000306	0.000265	-1.153
Altaian	-0.000302	0.000261	-1.154
Kurchas	-0.000304	0.000264	-1.154
Yadava.DG	-0.00032	0.000276	-1.157
Makrani	-0.00028	0.000241	-1.159
Xibo	-0.000308	0.000266	-1.161
Anatolia_EBA.SG	-0.000345	0.000297	-1.162
Chipewyan	-0.00032	0.000275	-1.163
Palestinian	-0.000277	0.000238	-1.164
Italian_North	-0.000289	0.000246	-1.171
Bergamo.DG	-0.000347	0.000296	-1.171
Parhaiya	-0.000315	0.000269	-1.173
Kunabi	-0.000315	0.000268	-1.175
English.DG	-0.000345	0.000293	-1.175
PPD_Patient	-0.000304	0.000258	-1.176
Sicilian	-0.00029	0.000246	-1.181
Lao	-0.000336	0.000285	-1.181
Baniya	-0.000308	0.000261	-1.182
Czech	-0.000301	0.000254	-1.184
Norwegian	-0.000306	0.000258	-1.186
Ain_Touta_WGA	-0.000305	0.000257	-1.187
Muslim_Jat	-0.000317	0.000267	-1.187
Xuun	-0.000178	0.00015	-1.188
Bhumihar_Bihar	-0.000298	0.000248	-1.199
Pulliyar	-0.000327	0.000272	-1.199
Brahmin_Vaidik	-0.000308	0.000257	-1.2
Arunthatiar1	-0.000296	0.000246	-1.203
Tibetan_Samdzong_1500BP.SG	-0.00041	0.000341	-1.205
Yakut.DG	-0.000364	0.000301	-1.206
Sindhi_MP	-0.000312	0.000257	-1.21
Mongola.DG	-0.000356	0.000294	-1.21
Sherpa	-0.000343	0.000283	-1.212
Adiyan	-0.00037	0.000305	-1.212
Didayi	-0.000336	0.000277	-1.213
Miao.DG	-0.000364	0.000299	-1.215
Jew_Tunisian	-0.000306	0.000252	-1.216
Manjhi_MP	-0.000334	0.000274	-1.217
Hazara.DG	-0.000352	0.000289	-1.218
Jew_Turkish	-0.000307	0.000252	-1.22
Gaud_Telangana	-0.000332	0.000272	-1.22
Azeri_WGA	-0.000343	0.000281	-1.221
Gadaba	-0.000388	0.000318	-1.221
Brahui	-0.000293	0.00024	-1.222
Ghasia	-0.000311	0.000255	-1.223
Jain	-0.000334	0.000273	-1.226
STU.SG	-0.000292	0.000238	-1.227
Bestha	-0.000325	0.000265	-1.227
Armenian_WGA	-0.000338	0.000275	-1.229
Hakka_Taiwan	-0.000353	0.000288	-1.229
Pattapu_Kapu	-0.000323	0.000263	-1.23
Wan	-0.000338	0.000275	-1.231
Kol_New_Britain	-0.000382	0.00031	-1.233
Karluk.SG	-0.000373	0.000302	-1.236
Yi	-0.000329	0.000266	-1.237
Bhil	-0.00032	0.000258	-1.24
Baiga	-0.000338	0.000272	-1.243
Dungan.DG	-0.000385	0.00031	-1.243
Algerian	-0.000293	0.000235	-1.246
Jogi	-0.000317	0.000255	-1.246
Lingayath_Karnataka	-0.000338	0.000271	-1.248
Nganasan	-0.000343	0.000274	-1.25
JAR.SG	-0.000381	0.000305	-1.25
CLM.SG	-0.000296	0.000237	-1.253
Brahmin_UP	-0.000315	0.000252	-1.253
Santhal	-0.00032	0.000255	-1.256
Muslim_Karnataka	-0.000346	0.000275	-1.256
Iran_Zoroastrian	-0.000307	0.000245	-1.257
Kol	-0.000331	0.000263	-1.257
IBS.SG	-0.000304	0.000241	-1.264
Bulgarian.DG	-0.000375	0.000297	-1.264
TSI.SG	-0.000306	0.000242	-1.265
Italian_South	-0.000331	0.000261	-1.267
RAJ.SG	-0.000317	0.00025	-1.269
She	-0.000348	0.000274	-1.271
French	-0.000311	0.000244	-1.276
Lebanese_Christian	-0.000315	0.000247	-1.276
Bharia	-0.000328	0.000257	-1.277
Tofalar	-0.000346	0.000271	-1.277
Tajiks.DG	-0.000353	0.000276	-1.278
Magar	-0.000313	0.000245	-1.279
Saudi	-0.000318	0.000249	-1.28
Newar	-0.000337	0.000263	-1.28
Indumalayali	-0.000332	0.000259	-1.281
Brahmin_Uttrakhand	-0.000325	0.000254	-1.282
Shah	-0.000343	0.000268	-1.283
French.DG	-0.000348	0.000271	-1.283
Tibetan_Samzdong_1500BP.SG	-0.0004	0.000311	-1.285
Balochi	-0.000306	0.000238	-1.287
Miao	-0.000344	0.000267	-1.287
Gaud_Karnataka	-0.000349	0.000271	-1.288
Gond_Chattisgarh	-0.000344	0.000266	-1.292
Buryat.SG	-0.000396	0.000306	-1.293
Vishwabrahmin	-0.000318	0.000245	-1.296
Pal	-0.000341	0.000263	-1.296
Somali	-0.000264	0.000203	-1.3
YemenDesert2	-0.0003	0.00023	-1.303
Sahariya_MP	-0.00033	0.000253	-1.304
Zapotec	-0.000389	0.000297	-1.306
Druze	-0.000316	0.000242	-1.307
Ulchi	-0.000351	0.000268	-1.31
Patel	-0.000326	0.000249	-1.311
Eskimo_Naukan	-0.000372	0.000284	-1.311
Reddy_Telangana	-0.000332	0.000252	-1.316
Siddi_Gujarat	-0.000379	0.000288	-1.316
Lingayath_TN	-0.000361	0.000274	-1.317
Panta_Kapu	-0.000344	0.000261	-1.319
Ediga	-0.000381	0.000289	-1.319
Shiya	-0.000334	0.000253	-1.32
Cypriot	-0.000333	0.000252	-1.324
Palliyar	-0.000335	0.000253	-1.324
Yadav_Rajasthan	-0.000358	0.00027	-1.324
Atayal	-0.000373	0.000282	-1.324
LchashenMetsamor.SG	-0.000448	0.000339	-1.325
Mongola	-0.000356	0.000269	-1.326
Algonquin	-0.000375	0.000281	-1.332
Ho_Jharkhand	-0.000427	0.000321	-1.332
BEB.SG	-0.000318	0.000238	-1.334
Kamsali	-0.000462	0.000346	-1.335
Siddi_Karnataka	-0.000288	0.000215	-1.337
Basque	-0.000333	0.000249	-1.337
Bhilala	-0.000354	0.000264	-1.341
Irish	-0.000333	0.000248	-1.342
BedouinA	-0.000307	0.000228	-1.345
Croatian	-0.000341	0.000254	-1.345
Silawat	-0.000372	0.000276	-1.346
Jew_Iraqi	-0.00034	0.000252	-1.347
Nyshi	-0.000375	0.000279	-1.348
Bulgarian	-0.000339	0.000251	-1.35
Brahui.DG	-0.000387	0.000287	-1.35
PUR.SG	-0.000308	0.000228	-1.352
Brahmin_Catholic	-0.00035	0.000259	-1.352
Dai.DG	-0.000376	0.000278	-1.352
Yemeni	-0.00032	0.000236	-1.357
Eskimo_Chaplin.DG	-0.000465	0.000343	-1.358
Tunisian	-0.000301	0.000222	-1.359
Zapotec.DG	-0.000434	0.000319	-1.361
Juang	-0.000352	0.000258	-1.362
Kurumans	-0.000356	0.000261	-1.364
Yadav_Pondicherry	-0.00034	0.000249	-1.366
Bhunjiya	-0.000369	0.00027	-1.368
Hezhen	-0.000366	0.000267	-1.371
Lezgin	-0.000343	0.00025	-1.374
ITU.SG	-0.000326	0.000237	-1.378
Thakur	-0.000344	0.00025	-1.379
Ho_Orissa	-0.000345	0.00025	-1.38
Panika_Jharkhand	-0.000373	0.000271	-1.38
Nagaseema	-0.000407	0.000295	-1.38
Kipchak.SG	-0.000426	0.000309	-1.38
Japanese	-0.000362	0.000262	-1.382
Han_Taiwan	-0.000396	0.000287	-1.382
Sikh_Jatt	-0.00035	0.000253	-1.384
Nahua.DG	-0.000466	0.000336	-1.389
Tajik	-0.000345	0.000248	-1.39
Guarani_GN	-0.000429	0.000308	-1.392
Lohar	-0.000401	0.000288	-1.393
Chakkiliyan	-0.000341	0.000245	-1.395
FIN.SG	-0.00035	0.000251	-1.395
Nadar	-0.000374	0.000268	-1.395
Kalash	-0.000359	0.000257	-1.396
GIH.SG	-0.000334	0.000239	-1.398
Daur	-0.000373	0.000266	-1.399
Chamada	-0.000386	0.000275	-1.4
Vysya	-0.000342	0.000244	-1.403
Kallar	-0.00034	0.000242	-1.406
Jordanian	-0.000344	0.000244	-1.406
Sahariya_UP	-0.000409	0.000291	-1.406
England_IA.SG	-0.000412	0.000293	-1.407
UstIda_LN.SG	-0.000427	0.000303	-1.408
Aleut_Tlingit	-0.000379	0.000268	-1.414
Lodhi	-0.000346	0.000244	-1.417
UrubuKaapor	-0.00047	0.000331	-1.419
Eskimo_Sireniki.DG	-0.000432	0.000304	-1.42
Kondakamari	-0.000383	0.000269	-1.421
Dai	-0.000384	0.00027	-1.424
OutTianShanHun.SG	-0.000645	0.000453	-1.424
XiongNu.SG	-0.000408	0.000286	-1.429
Yakut	-0.000382	0.000267	-1.43
Pandit	-0.000386	0.00027	-1.431
CDX.SG	-0.000376	0.000262	-1.435
Bondo	-0.000426	0.000297	-1.435
Kondh_AP	-0.000454	0.000316	-1.438
Naidu	-0.00036	0.00025	-1.439
Jordanian.DG	-0.000373	0.00026	-1.439
Sugali	-0.000401	0.000278	-1.441
Balochi.DG	-0.000415	0.000287	-1.442
Kinh.DG	-0.000434	0.0003	-1.444
Aymara	-0.000452	0.000313	-1.444
Arara	-0.000477	0.00033	-1.444
Kanwar	-0.000392	0.00027	-1.45
English	-0.000367	0.000253	-1.451
CEU.SG	-0.000357	0.000246	-1.454
Mixtec.DG	-0.000435	0.000299	-1.456
Spanish	-0.000353	0.000242	-1.457
Balkar	-0.000362	0.000248	-1.459
Pima.DG	-0.000467	0.00032	-1.459
Brahmin_Catholic_Goa	-0.000383	0.000262	-1.461
Kamboj	-0.00035	0.000239	-1.462
Shaigi_WGA	-0.000372	0.000254	-1.464
Tajik.DG	-0.000413	0.000282	-1.464
Hazara	-0.000364	0.000249	-1.465
Adi_Dravider	-0.000391	0.000266	-1.468
YemenDesert	-0.000379	0.000258	-1.469
Oddari	-0.000384	0.000261	-1.47
Kurumba.DG	-0.000482	0.000328	-1.471
Kanjad	-0.000373	0.000253	-1.476
Gorait	-0.000377	0.000255	-1.478
TianShanHun.SG	-0.000367	0.000247	-1.482
Turkish.DG	-0.000419	0.000283	-1.483
Polish	-0.000376	0.000253	-1.485
Burusho.DG	-0.00042	0.000283	-1.485
Brahmin_Catholic_Mangalore	-0.0004	0.000269	-1.489
Mudaliar	-0.000551	0.000368	-1.496
KHV.SG	-0.00039	0.000261	-1.497
Madiga	-0.000399	0.000266	-1.5
Borneo	-0.000402	0.000268	-1.501
Hezhen.DG	-0.000437	0.000291	-1.503
Lohana	-0.000434	0.000288	-1.506
Karitiana.SG	-0.000535	0.000355	-1.507
Scottish	-0.000369	0.000244	-1.512
Jew_AP	-0.000409	0.00027	-1.512
CHS.SG	-0.000396	0.000262	-1.514
Cree	-0.000407	0.000268	-1.52
Mayan.DG	-0.00048	0.000316	-1.52
Kankanaey	-0.000425	0.000279	-1.522
Chechen	-0.000385	0.000252	-1.523
Even.DG	-0.000431	0.000283	-1.523
Rajbanshi	-0.000375	0.000246	-1.525
Cambodian	-0.000404	0.000265	-1.526
Quechua.DG	-0.000472	0.000309	-1.526
Handigodu	-0.000406	0.000265	-1.529
Kurmi_UP	-0.000395	0.000258	-1.53
Brahmin_Haryana	-0.00044	0.000287	-1.53
Mixe.DG	-0.000478	0.000312	-1.531
Han	-0.000402	0.000262	-1.533
Mixtec	-0.000454	0.000296	-1.534
Sonkar	-0.000419	0.000272	-1.539
Devendrakulathan	-0.000555	0.000361	-1.539
Malaikuarvar	-0.000418	0.000271	-1.542
Brahmin_Tiwari	-0.000376	0.000243	-1.543
Kinh	-0.000413	0.000268	-1.543
Iraqi_Jew.DG	-0.000496	0.000321	-1.544
Burusho	-0.000371	0.00024	-1.545
Eskimo_Naukan.DG	-0.000479	0.00031	-1.545
Lebanese_Muslim	-0.000382	0.000247	-1.546
Backward_Caste	-0.000393	0.000254	-1.547
Assyrian_WGA	-0.0004	0.000258	-1.55
Sarmatian.SG	-0.000419	0.00027	-1.553
Teleuts.DG	-0.000471	0.000303	-1.558
Huichol.SG	-0.000555	0.000356	-1.558
GBR.SG	-0.00038	0.000244	-1.559
Kumyk	-0.000389	0.000249	-1.561
Kandha	-0.000407	0.000261	-1.561
Mixe	-0.000474	0.000303	-1.562
Ojibwa	-0.000424	0.000271	-1.568
Orcadian	-0.000397	0.000253	-1.57
Irula	-0.000421	0.000267	-1.576
Asur	-0.000395	0.00025	-1.58
Japanese.DG	-0.000444	0.000281	-1.58
Sindhi_Pakistan	-0.000384	0.000243	-1.581
Chukchi	-0.000436	0.000275	-1.582
Bink	-0.000417	0.000263	-1.584
Agarwal	-0.000403	0.000255	-1.585
Itelman.DG	-0.000535	0.000338	-1.586
YemenNorthwest	-0.000401	0.000253	-1.587
CHB.SG	-0.000416	0.000262	-1.588
Narikuruvar	-0.000413	0.00026	-1.59
Druze.DG	-0.000463	0.000291	-1.594
Gui	-0.00024	0.00015	-1.595
Khonda_Dora.DG	-0.000523	0.000328	-1.596
Mala	-0.000397	0.000248	-1.597
Gond_MP	-0.0004	0.00025	-1.598
Chilote	-0.000455	0.000285	-1.598
YemenHighlands	-0.000398	0.000249	-1.602
Ansari	-0.000417	0.00026	-1.604
Dolgan	-0.000427	0.000266	-1.605
Korean	-0.000436	0.000272	-1.605
Uygur.DG	-0.000448	0.000279	-1.605
Kalinga	-0.00043	0.000267	-1.611
Mohli	-0.000423	0.000262	-1.612
Yi.DG	-0.000487	0.000302	-1.612
Adygei	-0.000394	0.000244	-1.614
Maratha	-0.00043	0.000266	-1.618
Kazakhs.DG	-0.000469	0.00029	-1.619
Chipi	-0.00044	0.000272	-1.62
Iranian	-0.000389	0.00024	-1.622
Avar.SG	-0.000552	0.000341	-1.622
Kharia	-0.000404	0.000249	-1.623
Guarani	-0.000504	0.00031	-1.624
Basque.DG	-0.000478	0.000294	-1.629
Jew_Ethiopian	-0.000346	0.000212	-1.631
Even	-0.000414	0.000254	-1.632
Tuvinian	-0.000428	0.000262	-1.634
Dhobi	-0.000413	0.000252	-1.638
Koya	-0.000453	0.000276	-1.639
Bolivian	-0.000484	0.000295	-1.639
Xavante	-0.000515	0.000314	-1.64
Kissan	-0.000554	0.000336	-1.648
Munda	-0.000437	0.000264	-1.651
Oraon	-0.000424	0.000256	-1.656
Mamanwa1	-0.000445	0.000267	-1.663
Assyrian	-0.00041	0.000246	-1.665
Tu.DG	-0.000489	0.000293	-1.668
Tharu_Uttrakhand	-0.000433	0.000259	-1.671
India_Non-Zoroastrian_Hindu	-0.000414	0.000247	-1.672
Gujjar	-0.000446	0.000266	-1.678
DevendrakulathanPall	-0.000552	0.000328	-1.684
Hungarian.DG	-0.000503	0.000298	-1.686
Hojo	-0.000477	0.000282	-1.693
PEL.SG	-0.00046	0.000272	-1.694
Semende	-0.000462	0.000273	-1.696
Kyrgyz.DG	-0.000464	0.000273	-1.699
Ulchi.DG	-0.0005	0.000294	-1.699
Kotwalia	-0.00046	0.000271	-1.701
Konda_Kamara	-0.000519	0.000305	-1.705
Quechua	-0.000501	0.000294	-1.706
Cree.DG	-0.000507	0.000296	-1.711
Mawasi	-0.000457	0.000267	-1.713
Yamnaya.SG	-0.000583	0.000339	-1.721
Tagar.SG	-0.000448	0.00026	-1.723
Spanish.DG	-0.000485	0.000281	-1.725
Oroqen	-0.000471	0.000273	-1.726
Havik	-0.000453	0.000262	-1.732
Brahmin_Catholic_Kumta	-0.000463	0.000267	-1.732
Burmese	-0.000443	0.000256	-1.734
UBR.SG	-0.000431	0.000248	-1.737
Relli.DG	-0.000478	0.000274	-1.742
MXL.SG	-0.000437	0.00025	-1.743
Eskimo_ChaplinSireniki	-0.000505	0.00029	-1.744
Pima	-0.000524	0.0003	-1.745
OutTurk.SG	-0.000706	0.000404	-1.748
Lezgin.DG	-0.000505	0.000288	-1.75
JPT.SG	-0.000457	0.000261	-1.752
Guarani_KW	-0.000554	0.000316	-1.753
Buryats.DG	-0.000525	0.000299	-1.754
Bhumij_Orissa	-0.00045	0.000256	-1.757
Tlingit.DG	-0.000502	0.000286	-1.757
Sorb	-0.000459	0.000261	-1.76
Mohali	-0.000476	0.00027	-1.761
Ulladan	-0.000465	0.000264	-1.764
Karitiana.DG	-0.000578	0.000325	-1.776
Gugavellalar	-0.000471	0.000265	-1.778
Madiga.DG	-0.000492	0.000276	-1.785
GujaratiB	-0.000448	0.00025	-1.788
RIA.SG	-0.000468	0.000261	-1.794
Chakehshanega	-0.000507	0.00028	-1.813
Koli	-0.000491	0.000271	-1.816
PJL.SG	-0.000425	0.000234	-1.817
BEN.SG	-0.000607	0.000334	-1.817
Chauhan	-0.000486	0.000267	-1.819
Tu	-0.000482	0.000265	-1.822
Thai	-0.000473	0.000259	-1.823
Thai.DG	-0.000534	0.000293	-1.826
Uzbek	-0.000446	0.000244	-1.83
Relli	-0.000541	0.000294	-1.839
Muslim_Kashmiri	-0.000447	0.000243	-1.841
Koryak.SG	-0.000573	0.000311	-1.843
Georgian	-0.000457	0.000248	-1.844
Icelandic.DG	-0.000556	0.0003	-1.852
GoldenHordeAsian.SG	-0.000634	0.000341	-1.857
Dhokkali	-0.000535	0.000287	-1.862
Piapoco	-0.000589	0.000316	-1.862
Manjhi_Jharkhand	-0.00049	0.000263	-1.863
Tamta	-0.000615	0.00033	-1.864
Minero	-0.000463	0.000248	-1.866
Kalmyks.DG	-0.000546	0.000293	-1.866
Chane	-0.000672	0.00036	-1.867
Igorot.DG	-0.000579	0.000309	-1.872
Mayan	-0.00054	0.000287	-1.883
Abkhasian	-0.00047	0.000249	-1.885
Itelmen	-0.000531	0.000282	-1.886
Coorghi	-0.000485	0.000256	-1.899
Kalmyk	-0.0005	0.000263	-1.905
Tadvi	-0.000526	0.000275	-1.913
Kuruba	-0.000486	0.000254	-1.914
Chane.DG	-0.000693	0.000361	-1.919
Korean.DG	-0.000568	0.000293	-1.936
Korku	-0.000555	0.000286	-1.937
PUN.SG	-0.000637	0.000328	-1.94
Jew_Iranian	-0.000486	0.000249	-1.953
Hallaki	-0.000494	0.00025	-1.977
ILA.SG	-0.000512	0.000258	-1.984
BedouinB	-0.000479	0.00024	-1.997
Yadav_UP	-0.000551	0.000274	-2.006
Uygur	-0.000502	0.00025	-2.007
Orcadian.DG	-0.000599	0.000296	-2.023
Piapoco.DG	-0.00067	0.000331	-2.024
Karitiana	-0.000635	0.000314	-2.025
North_Ossetian.DG	-0.000572	0.000282	-2.029
Canaanite_MBA_Lebanon.SG	-0.00055	0.000271	-2.033
Punjabi	-0.000507	0.000249	-2.034
Scheduled_Caste_Karnataka	-0.000517	0.000254	-2.034
Achary	-0.000612	0.000299	-2.044
Syon	-0.000554	0.00027	-2.049
Zoro	-0.000721	0.000347	-2.077
Kaqchikel	-0.000637	0.000305	-2.085
Tibetan.DG	-0.000611	0.000293	-2.087
Sindhi.DG	-0.000597	0.000285	-2.093
Sch_caste_TN	-0.000548	0.000262	-2.094
BedouinB.DG	-0.000603	0.000286	-2.111
Punjabi.DG	-0.000544	0.000257	-2.121
ONG.SG	-0.000624	0.000294	-2.123
BIR.SG	-0.000565	0.000266	-2.124
Makrani.DG	-0.000605	0.000281	-2.15
Hazaras.SG	-0.000642	0.000298	-2.156
Warli	-0.000597	0.000276	-2.161
Kapu.DG	-0.000601	0.000276	-2.176
LBK_EN_Stuttgart_supplement.SG	-0.000789	0.000361	-2.184
Turkmen	-0.00054	0.000247	-2.19
Mayan.SG	-0.00076	0.000347	-2.192
NoDateTianShanSaka.SG	-0.000937	0.000419	-2.236
CHG	-0.000739	0.00033	-2.239
India_Zoroastrian	-0.000552	0.000243	-2.276
VLR.SG	-0.000582	0.000254	-2.288
Inga	-0.000752	0.000316	-2.38
Uzbek_WGA	-0.000795	0.000329	-2.416
Tadjik.SG	-0.000877	0.000351	-2.498
Ticuna	-0.000931	0.000352	-2.644
Indian.SG	-0.000945	0.00033	-2.862
Georgian_WGA	-0.000876	0.000291	-3.015
