# Supplementary material for: Ancient DNA from the skeletons of Roopkund Lake reveals Mediterranean migrants in India
Source: Nat Commun. 2019 Aug 20;10:3670. doi: 10.1038/s41467-019-11357-9 (PMC6702210; doi:10.1038/s41467-019-11357-9)
Supplement: Supplementary file 15 — Supplementary Data 11 [file 41467_2019_11357_MOESM15_ESM.xlsx]

## Sheet: Sheet1
Supplementary Data 11. f3(Roopkund_B; Crete.DG, Test)
Test population	f4-statistic	std. err.	Z-score
Levant_ChL	-0.002449	0.000673	-3.637
Czech_EBA	-0.002145	0.000664	-3.233
Corded_Ware_Czech	-0.002481	0.000827	-3
Balkans_BronzeAge	-0.001984	0.000662	-2.996
Hungary_BA	-0.002733	0.000922	-2.964
Scotland_N	-0.001762	0.000631	-2.794
Ukraine_Mesolithic	-0.002342	0.000873	-2.682
England_MBA	-0.001654	0.000631	-2.621
Hungary_LCA	-0.002301	0.00089	-2.584
Malak_Preslavets	-0.002167	0.000927	-2.338
Ukraine_Neolithic	-0.001848	0.000801	-2.308
Beaker_Southern_France	-0.002083	0.000909	-2.291
Balkans_Chalcolithic	-0.001487	0.000668	-2.227
Natufian	-0.002637	0.001205	-2.188
Levant_BA	-0.001832	0.000849	-2.158
Beaker_Central_Europe	-0.001242	0.00058	-2.142
Latvia_MN	-0.001772	0.000888	-1.995
Scotland_CA_EBA	-0.001427	0.00074	-1.929
England_CA_EBA	-0.001263	0.000657	-1.922
Baltic_BA	-0.001327	0.000747	-1.776
England_N	-0.001255	0.00075	-1.673
Scotland_MBA	-0.001301	0.0008	-1.626
Bulgaria_Neolithic	-0.001663	0.001049	-1.585
Latvia_HG	-0.001372	0.000867	-1.581
TDLN	-0.001177	0.00075	-1.569
Poland_BA	-0.001392	0.00089	-1.565
Scandinavia_LNBA	-0.001914	0.00123	-1.555
Czech_MN	-0.001425	0.000957	-1.489
ALPc_MN	-0.001104	0.00075	-1.472
Ranchot88_published	-0.002132	0.001469	-1.452
Anatolia_EBA	-0.001345	0.000933	-1.441
Iron_Gates_HG_outlier	-0.001731	0.001207	-1.433
Beaker_Britain	-0.000897	0.000626	-1.431
Scotland_LBA	-0.001117	0.000824	-1.355
Ostuni1	-0.002109	0.001574	-1.34
Iberia_Chalcolithic	-0.000967	0.000757	-1.277
Netherlands_BA	-0.001265	0.001021	-1.239
Yamnaya_Ukraine	-0.001445	0.001184	-1.221
Beaker_The_Netherlands	-0.000916	0.000765	-1.198
France_MLN	-0.001093	0.000914	-1.197
C_Iberia_CA	-0.001014	0.000922	-1.1
Lepenski_Vir	-0.001346	0.001234	-1.091
Wales_N	-0.001176	0.001103	-1.067
SW_Iberia_CA	-0.00153	0.001452	-1.054
Vucedol	-0.001361	0.001337	-1.017
Iran_N_outlier	-0.001179	0.001192	-0.989
Iberia_EN	-0.00098	0.000992	-0.987
Levant_N	-0.000879	0.000914	-0.962
Yamnaya_Bulgaria	-0.001446	0.001507	-0.96
Iran_N	-0.000968	0.001084	-0.893
Villabruna	-0.00111	0.001246	-0.891
Roopkund_A	-0.000636	0.000714	-0.891
Baden_LCA	-0.000588	0.000709	-0.828
Baltic_EMN_Narva	-0.000728	0.000887	-0.82
Iron_Gates_HG_brother_I4880	-0.001043	0.001289	-0.809
Q_Vinca_MN	-0.001065	0.001376	-0.774
Vinca_MN	-0.000745	0.000963	-0.774
Starcevo_EN	-0.000786	0.001027	-0.765
Europe_MNChL	-0.000473	0.000652	-0.726
Blatterhole_MN	-0.000639	0.001008	-0.634
Bulgaria_EBA	-0.00078	0.001248	-0.625
Ukraine_Eneolithic	-0.000538	0.000893	-0.602
Starcevo_EN_all	-0.00054	0.000963	-0.561
SHG	-0.000499	0.000911	-0.548
Blatterhole_MN_HG	-0.000636	0.001266	-0.502
Wales_CA_EBA	-0.000705	0.001443	-0.489
Mycenaean	-0.000413	0.000935	-0.441
Varna	-0.000546	0.001283	-0.425
Baltic_Mesolithic	-0.000562	0.001336	-0.42
Koros_EN_HG	-0.000519	0.001456	-0.356
Iran_LN	-0.000478	0.001342	-0.356
Q_Starcevo_EN	-0.00051	0.001487	-0.343
Europe_EN	-0.000206	0.000632	-0.326
Peloponnese_Neolithic_all	-0.000382	0.001257	-0.304
LBKT_MN	-0.000251	0.000859	-0.292
Beaker_Northern_Italy	-0.000262	0.000909	-0.288
Koros_EN	-0.000326	0.001208	-0.27
Balkans_Neolithic	-0.000171	0.000645	-0.265
LBK_Austria	-0.00019	0.000719	-0.264
Balaton_Lasinja_CA	-0.000197	0.000779	-0.253
Minoan_Lasithi	-0.000176	0.000778	-0.227
Protoboleraz_LCA	-0.000114	0.000833	-0.137
Q_ALPc_Tiszadob_Buekk_MN	-6.8e-05	0.001456	-0.047
Anatolia_N	-2.4e-05	0.000637	-0.038
Varna_outlier	-3.1e-05	0.001386	-0.022
Roopkund_A_outlier	6.6e-05	0.001534	0.043
QC_Baden_LCA	0.000199	0.001525	0.13
Steppe_Eneolithic	0.000193	0.001104	0.175
TRB_Sweden_MN	0.000235	0.001344	0.175
Globular_Amphora	0.000143	0.000779	0.183
Iron_Gates_HG	0.000189	0.000821	0.23
Peloponnese_Neolithic	0.000226	0.000745	0.304
Beaker_Iberia	0.000266	0.000707	0.376
Anatolia_ChL	0.000486	0.001252	0.388
Ukraine_Neolithic_outlier	0.000601	0.001454	0.413
LBK_EN	0.000321	0.000773	0.415
Armenia_EBA	0.000434	0.000801	0.541
Vestonice16	0.000808	0.001302	0.621
Sweden_IA.SG	0.000803	0.001234	0.651
GoyetQ116_1_published	0.000935	0.001318	0.71
Srubnaya_outlier	0.001177	0.00156	0.754
Iran_ChL	0.000621	0.000807	0.769
Marmoset	0.000953	0.001146	0.831
Malawi_Ngoni	0.000779	0.000927	0.84
Egypt_Late_Period	0.001234	0.001367	0.903
Vindija_light	0.001166	0.001282	0.91
Orangutan	0.001097	0.001167	0.94
GoldenHordeEuro.SG	0.00126	0.001337	0.942
Albanian.DG	0.001069	0.001117	0.957
England_Roman_MiddleEast	0.001317	0.001358	0.97
Saami_WGA	0.00111	0.001137	0.976
EHG	0.001026	0.001024	1.002
Andronovo.SG	0.00128	0.001249	1.025
Sonr	0.001154	0.001121	1.029
Armenia_ChL	0.00083	0.000793	1.045
WHG	0.001111	0.001008	1.102
Tisza_LN	0.001239	0.001056	1.173
Yamnaya_Ukraine_outlier	0.001553	0.001304	1.191
LaBrana	0.001642	0.001353	1.214
OutCentralSaka.SG	0.00183	0.001427	1.283
Balkans_IronAge	0.001571	0.001222	1.285
Gorilla.REF	0.001561	0.001151	1.356
Kostenki14	0.001819	0.001333	1.364
Loschbour	0.002138	0.00147	1.454
Greek.DG	0.001278	0.000877	1.457
Gorilla	0.001736	0.001166	1.488
Denisova_light	0.001838	0.001226	1.499
Baltic_LN	0.001321	0.000863	1.531
Tibetan_Mebrak_2125BP.SG	0.00204	0.001325	1.539
Denisovan_published.DG	0.001899	0.001206	1.575
Hadza1	0.001476	0.000936	1.578
Hazaras.DG	0.001912	0.001205	1.586
ElMiron	0.002169	0.00135	1.606
HallstattBylany.SG	0.001917	0.001188	1.613
Scythian_IA	0.00199	0.001227	1.622
Primate_Chimp	0.00188	0.001118	1.681
BantuHerero.DG	0.001706	0.001014	1.683
Namazga_CA.SG	0.00165	0.000977	1.688
Gambian.DG	0.00171	0.001004	1.703
Mamusi	0.001704	0.000991	1.72
BantuSA_Herero	0.001749	0.001016	1.722
Chimp	0.001948	0.001129	1.726
Latvia_MN_Comb_Ware.SG	0.002422	0.001388	1.745
Afanasievo.SG	0.002515	0.001439	1.748
Mende.DG	0.001716	0.000977	1.755
Russian.DG	0.001589	0.000904	1.758
Serbia_Medieval_Gepidian.SG	0.002873	0.001634	1.758
Tiszapolgar_ECA	0.001811	0.001014	1.786
Vadde	0.001539	0.00086	1.789
Altaian.DG	0.002103	0.001157	1.817
Saami.DG	0.001736	0.00095	1.828
Ju_hoan_North.DG	0.001773	0.00097	1.828
Macaque	0.002158	0.001178	1.831
OutTianShanSaka.SG	0.002599	0.0014	1.856
Agamudayar	0.002145	0.001135	1.89
QC_LBK_EN	0.002905	0.001531	1.897
Anatolia_Ottoman.SG	0.002376	0.001225	1.941
Dinka	0.00176	0.0009	1.956
Yukpa.SG	0.002639	0.001334	1.978
Tswana	0.001798	0.000905	1.986
OutTurk.SG	0.002832	0.001424	1.989
Mezhovskaya.SG	0.002141	0.001075	1.992
Polish.DG	0.002258	0.001118	2.02
UstIda_EBA.SG	0.002295	0.001134	2.023
Hawaiian.DG	0.002395	0.001183	2.025
Ata	0.001979	0.000977	2.026
Mandenka.DG	0.001823	0.000897	2.032
Kusunda.DG	0.002108	0.001037	2.032
BantuSA_Ovambo	0.002218	0.001085	2.045
Turkmenistan_IA.SG	0.002554	0.001247	2.048
Kurma_EBA.SG	0.002576	0.001254	2.055
Iberia_HG_published.SG	0.002715	0.00132	2.056
Dinka.DG	0.001889	0.000917	2.059
Poprad.SG	0.003169	0.001537	2.062
Himba	0.002021	0.00097	2.083
Malawi_Chewa	0.001861	0.00089	2.091
Damara	0.001895	0.000903	2.098
Mende	0.001942	0.000911	2.131
Mamusi_Paleabu	0.002095	0.000982	2.132
Gambian	0.001945	0.00091	2.138
Okunevo.SG	0.002903	0.001356	2.14
Ju_hoan_North	0.001992	0.000929	2.145
Oromo	0.001696	0.000788	2.153
Australian_WGA	0.002246	0.00104	2.159
Manus	0.002335	0.001078	2.165
Khomani_San.DG	0.00231	0.00105	2.2
Pasi	0.002001	0.000902	2.218
Esan.DG	0.002223	0.000996	2.233
hg19ref	0.002963	0.001317	2.249
Tshwa	0.002141	0.000951	2.251
Melamela	0.002154	0.000953	2.261
Buka	0.00215	0.000944	2.278
Mbuti.DG	0.002245	0.000985	2.279
Hoan	0.002151	0.000943	2.281
MSL.SG	0.001982	0.000869	2.282
Switzerland_HG	0.003049	0.001333	2.286
Luhya.DG	0.002235	0.000977	2.287
Australian.DG	0.002541	0.00111	2.288
Tolai	0.002134	0.000929	2.298
Taa_East	0.00219	0.000951	2.303
Wambo	0.002079	0.000901	2.308
Kolombangara	0.002169	0.000938	2.311
Aymara.SG	0.002889	0.001248	2.315
Madak	0.002213	0.000951	2.327
Baining_Malasait	0.002504	0.001076	2.327
Yoruba.DG	0.002169	0.000932	2.328
Taa_North	0.002174	0.000932	2.333
Kongo.DG	0.002642	0.001126	2.347
Biaka.DG	0.002368	0.001008	2.35
XiongNu_WE.SG	0.002567	0.001089	2.357
Gimi	0.002474	0.001049	2.358
Nomad_His.SG	0.003039	0.001287	2.361
Motala_HG.SG	0.00298	0.001258	2.369
Igbo.DG	0.0024	0.001011	2.373
CentralSteppe_EMBA.SG	0.002415	0.001017	2.375
LchashenMetsamor.SG	0.002632	0.001107	2.377
Mbuti	0.002306	0.000967	2.385
Masai.DG	0.002229	0.000931	2.393
Khatri	0.001939	0.00081	2.395
Khwe	0.002152	0.000899	2.395
Xibo.DG	0.002359	0.000982	2.402
Ilocano	0.002466	0.001023	2.411
Turk.SG	0.002514	0.001042	2.412
Biaka	0.002197	0.00091	2.415
Ju_hoan_South	0.002299	0.000952	2.415
Tujia.DG	0.002482	0.001024	2.424
GWD.SG	0.00209	0.000861	2.427
Chukchi1	0.002542	0.001047	2.428
New_Guinea	0.002449	0.001005	2.437
Lemande.DG	0.002472	0.001011	2.444
Onge.DG	0.00265	0.001084	2.444
ESN.SG	0.002137	0.00087	2.456
Malaita	0.002224	0.000905	2.456
Naro	0.002283	0.000929	2.458
Chechen.DG	0.002748	0.001113	2.468
Kuot_Kabil	0.002405	0.000974	2.469
Mota	0.002777	0.001124	2.47
Yoruba	0.002155	0.000872	2.472
Tongan	0.002316	0.000935	2.476
Maori.DG	0.002796	0.001127	2.481
Wusun.SG	0.002367	0.000952	2.487
Daur.DG	0.002973	0.001194	2.49
BantuSA	0.002325	0.000933	2.493
Lavongai	0.002357	0.000944	2.496
Ontong_Java	0.002231	0.00089	2.507
Mari.SG	0.003041	0.001212	2.509
Malawi_Yao	0.002233	0.00089	2.51
Samaritan.DG	0.002975	0.001183	2.516
Nomad_Hun-Sarmatian.SG	0.002867	0.001136	2.523
Mbukushu	0.002331	0.000922	2.527
Gana	0.002311	0.000914	2.53
Tubalar.DG	0.002407	0.000951	2.532
Europe_LNBA	0.001524	0.0006	2.539
Nomad_IA.SG	0.002263	0.000888	2.55
Kgalagadi	0.00245	0.000957	2.56
BantuKenya	0.002334	0.000909	2.567
Padmashali	0.003011	0.001172	2.57
Oroqen.DG	0.002729	0.00106	2.574
SidelkinoEHG_ML.SG	0.00347	0.001348	2.575
Taa_West	0.00244	0.000947	2.577
Bengali.DG	0.002419	0.000938	2.579
Rathwa	0.002058	0.000796	2.584
Gounder	0.002849	0.001102	2.586
YRI.SG	0.002253	0.00087	2.589
Lokomotiv_EN.SG	0.002929	0.001131	2.589
Steppe_MLBA	0.001824	0.000703	2.595
Malawi_Tumbuka	0.002273	0.000876	2.596
BantuTswana.DG	0.002583	0.000993	2.602
Steppe_EMBA	0.001809	0.000689	2.624
Nama	0.002202	0.000839	2.624
Somali.DG	0.002886	0.001097	2.63
Hadza	0.002308	0.000877	2.632
Cabecar	0.002955	0.001118	2.642
MA1	0.003655	0.001384	2.642
Papuan.DG	0.002671	0.001009	2.646
VolgaTatars.DG	0.002579	0.000972	2.653
Tuscan.DG	0.002328	0.000876	2.658
Nakanai_Loso	0.00267	0.001005	2.658
Luhya	0.002348	0.000881	2.665
Ust_Ishim	0.003376	0.001266	2.666
Luo	0.002377	0.00089	2.67
Khomani	0.002381	0.000886	2.687
Papuan	0.002693	0.001002	2.688
Adygei.DG	0.002455	0.000908	2.703
Xuun	0.002495	0.000923	2.703
Turkmens.DG	0.002596	0.00096	2.703
Kurd_WGA	0.002325	0.000859	2.706
IrQi_Jew.DG	0.002993	0.001106	2.706
Vella_Lavella	0.002515	0.000925	2.72
Datog	0.002321	0.000852	2.724
Malmi	0.003156	0.001159	2.724
Kazkahs.DG	0.00334	0.001225	2.727
BantuKenya.DG	0.002705	0.000989	2.734
LWK.SG	0.002326	0.000851	2.735
Apalai	0.002954	0.001079	2.737
Esan	0.002473	0.000902	2.74
Armenia_MLBA	0.002352	0.000857	2.743
Nomad_HP.SG	0.002959	0.001079	2.743
Poumainaga	0.002746	0.001001	2.744
Mansi	0.00214	0.000774	2.764
Meddari	0.002409	0.000872	2.764
Irula.DG	0.002668	0.000965	2.765
Dusun.DG	0.002836	0.001024	2.769
Teop	0.002605	0.000939	2.773
Anatolia_MLBA.SG	0.002319	0.000835	2.777
Bougainville.DG	0.002984	0.001074	2.777
Porja	0.002589	0.000926	2.795
Surui	0.003037	0.001087	2.795
ACB.SG	0.002253	0.000806	2.796
Burbur_WGA	0.002057	0.000733	2.806
Gowli	0.003213	0.001143	2.81
Shua	0.002478	0.000881	2.813
Mandenka	0.002454	0.000871	2.816
Changpa	0.002671	0.000947	2.819
Samoan	0.002424	0.00086	2.82
Haiom	0.002465	0.000873	2.822
Gond_Raj	0.002573	0.000911	2.824
Australian	0.003078	0.001084	2.84
AA	0.002341	0.000823	2.843
She.DG	0.002942	0.001034	2.845
Kashmiri_Pandit.DG	0.003237	0.001137	2.848
Kshatriya_Aquikula	0.002305	0.000809	2.849
Sherpa.DG	0.002929	0.001028	2.849
Baining_Marabu	0.003123	0.001095	2.852
Nggela	0.002607	0.000911	2.861
Anatolia_IA.SG	0.003752	0.001311	2.862
Tibetan_Chokhopani_2700BP.SG	0.003651	0.001273	2.868
Mengen	0.002757	0.00096	2.873
TomskTatars.DG	0.002806	0.000976	2.875
Tigak	0.002731	0.000949	2.878
Eritrea	0.002468	0.000855	2.885
Surui.DG	0.003377	0.001169	2.889
Atayal.DG	0.003503	0.001213	2.889
Sandawe	0.002308	0.000795	2.901
Wayuu	0.003622	0.001247	2.904
Makira	0.00264	0.000908	2.907
Notsi	0.002727	0.000938	2.908
Mansi.DG	0.00278	0.000953	2.916
Karakalpaks.DG	0.002476	0.000848	2.919
Santa_Cruz	0.002906	0.000995	2.919
Gui	0.002796	0.000957	2.922
Tibetan_Samdzong_1500BP.SG	0.003458	0.001184	2.922
RapaNui	0.00239	0.000818	2.924
Armenian.DG	0.002551	0.000867	2.941
Czech.DG	0.003216	0.00109	2.951
Huichol.SG	0.003923	0.001324	2.963
Mussau	0.002779	0.000935	2.972
Luo.DG	0.002906	0.000977	2.974
JAR.SG	0.003144	0.001056	2.977
Yamnaya.SG	0.003608	0.001211	2.979
Tsimshian.SG	0.003652	0.001225	2.981
Karitiana.SG	0.003838	0.001286	2.985
Papuan_Gulf	0.003053	0.001021	2.991
Karakhanid.SG	0.003092	0.001032	2.997
Alan.SG	0.002426	0.000809	2.998
Bavaria_Early_Medieval.SG	0.002063	0.000686	3.008
Gadaba	0.003366	0.001119	3.008
Kuot_Lamalaua	0.002931	0.000974	3.009
Chipewyan.DG	0.003375	0.00112	3.014
Eskimo_Chaplin.DG	0.003642	0.001208	3.015
Visayan	0.002835	0.000939	3.018
Papuan_Central	0.002749	0.000907	3.03
Ranongga	0.002887	0.000952	3.032
Lahu.DG	0.003069	0.001012	3.033
Nahua.DG	0.003648	0.001201	3.036
Sulka	0.002908	0.000957	3.04
Saharawi.DG	0.002817	0.000922	3.055
Bashkirs.DG	0.002503	0.000818	3.06
IrtyshBarabinskTatars1.DG	0.003045	0.000995	3.06
Nakanai_Bileki	0.002887	0.000941	3.069
Dawoodi	0.002856	0.000928	3.077
Estonian.DG	0.002777	0.000902	3.079
Halba	0.002539	0.000823	3.087
Kamsali	0.003373	0.001091	3.093
Mozabite.DG	0.002833	0.000915	3.095
Cambodian.DG	0.002975	0.000961	3.097
Anatolia_EBA.SG	0.002959	0.000955	3.098
Syed	0.003547	0.001145	3.099
Finnish.DG	0.002619	0.000843	3.105
Kikuyu	0.002624	0.00084	3.124
Tikopia	0.002912	0.000932	3.124
Bavaria_Late_Roman.SG	0.00374	0.001196	3.127
Kusunda	0.002659	0.00085	3.129
Nicobarese	0.002965	0.000947	3.132
Aleut.DG	0.003038	0.000969	3.136
Southwest_Bougainville	0.003352	0.001068	3.138
Kondh_TN	0.002651	0.000844	3.142
Brahmin_Bhatt	0.002431	0.000773	3.144
Shamanka_EN.SG	0.002852	0.000906	3.148
Nailik	0.002984	0.000948	3.148
Burmese.DG	0.003019	0.000956	3.157
Ami.DG	0.003416	0.001082	3.157
Santa_Isabel	0.002877	0.00091	3.16
Budagajangam	0.002664	0.000841	3.167
Tahiti	0.002999	0.00094	3.189
Korava	0.002571	0.000806	3.191
Masai	0.002495	0.000782	3.192
Choiseul	0.00294	0.000921	3.192
UstIda_LN.SG	0.003387	0.001059	3.199
Kondh_AP	0.003644	0.001139	3.199
YemenHighlandsRaymah	0.00346	0.001075	3.218
UrubuKaapor	0.003736	0.001157	3.229
OutTianShanHun.SG	0.005352	0.001656	3.231
NoDateTianShanSaka.SG	0.004673	0.001443	3.238
Botai.SG	0.003342	0.00103	3.246
Kove	0.003024	0.000931	3.249
Shamanka_EBA.SG	0.003409	0.001047	3.257
Tujia	0.002892	0.000886	3.262
Kol_New_Britain	0.00368	0.001127	3.266
Khairwar	0.002581	0.00079	3.269
Tanti	0.003089	0.000945	3.269
Pima.DG	0.003639	0.001113	3.269
Avar.SG	0.003806	0.001163	3.271
Naxi.DG	0.003062	0.000935	3.273
Mangseng	0.003128	0.000955	3.274
Chukchi.DG	0.003601	0.0011	3.274
Onge	0.003173	0.000968	3.276
England_IA.SG	0.002956	0.000897	3.296
Arara	0.003706	0.001122	3.304
Miao.DG	0.003539	0.00107	3.306
PUN.SG	0.004097	0.001239	3.307
Karluk.SG	0.003443	0.001041	3.309
Mala.DG	0.002948	0.00089	3.312
Nasioi	0.003186	0.00096	3.319
Zapotec.DG	0.003636	0.001096	3.319
Koryak	0.003194	0.00096	3.327
Kharia.DG	0.003706	0.001112	3.333
Itelman.DG	0.003991	0.001195	3.34
Brahmin_Nepal	0.002633	0.000785	3.353
Oswal_Jain	0.002801	0.000835	3.356
Albanian	0.002304	0.000683	3.372
Libyan	0.002376	0.000704	3.375
Yakut.DG	0.003448	0.001018	3.388
Mixe.DG	0.003641	0.001073	3.394
Russell	0.003386	0.000997	3.395
Naxi	0.002956	0.00087	3.397
Georgian.DG	0.002951	0.000868	3.399
Dungan.DG	0.003604	0.00106	3.399
Garasia	0.00283	0.000829	3.414
Tibetan_Samzdong_1500BP.SG	0.003522	0.001031	3.415
Afar_WGA	0.002558	0.000748	3.42
Ami	0.003137	0.000916	3.425
Aymara	0.00356	0.001039	3.425
Micronesian	0.002919	0.000851	3.431
ASW.SG	0.002587	0.000754	3.432
Brahmin.DG	0.003036	0.000884	3.434
Zapotec	0.003301	0.00096	3.437
Lebbo	0.003066	0.000892	3.438
Dusun	0.003029	0.000881	3.439
Kshatriya_Durgvanshi	0.002683	0.00078	3.44
Buryat.SG	0.003665	0.001065	3.441
DevendrakulathanPall	0.003675	0.001068	3.442
Rennell_and_Bellona	0.003337	0.000968	3.446
Mudaliar	0.004119	0.001194	3.451
Kalash.DG	0.003182	0.000922	3.452
Iranian.DG	0.0031	0.000897	3.458
Khonda_Dora.DG	0.004036	0.001167	3.459
Moroccan	0.002247	0.000649	3.46
Okunevo_EMBA.SG	0.002893	0.000835	3.464
Birhor	0.003034	0.000875	3.468
Bajo	0.003071	0.000884	3.474
Mayan.DG	0.003761	0.001077	3.493
Uzbeks.DG	0.003009	0.000861	3.495
Meena	0.002719	0.000777	3.498
Chamar_UP	0.003214	0.000919	3.498
Lahu	0.003113	0.000888	3.505
Khasi	0.003426	0.000977	3.506
Guarani_GN	0.003641	0.001038	3.506
Uyghurs.DG	0.003089	0.000881	3.507
Han.DG	0.00337	0.000959	3.513
Aleut	0.002646	0.000753	3.515
Saposa	0.003228	0.000918	3.515
Dharikhar	0.003081	0.000875	3.523
Yemenite_Jew.DG	0.002946	0.000836	3.525
Savo	0.003206	0.000909	3.526
Kazakhs.DG	0.003524	0.000998	3.532
Scheduled_Caste_Uttrakhand	0.00293	0.000829	3.535
Murut	0.003191	0.000903	3.535
Arunthatiar2	0.002847	0.000804	3.541
Mixtec.DG	0.003656	0.001031	3.545
XiongNu.SG	0.003472	0.000978	3.549
Vietnamese	0.003162	0.000889	3.557
Saharawi	0.002594	0.000728	3.562
Muthuliar	0.002846	0.000797	3.57
Control	0.003841	0.001076	3.57
Ho_Jharkhand	0.003991	0.001118	3.571
Bulgarian.DG	0.003273	0.000916	3.573
Scheduled_Caste_Haryana	0.002902	0.000812	3.574
Devendrakulathan	0.004174	0.001168	3.574
Chaudhary	0.002881	0.000806	3.575
Shia_Iranian_Hyderabad	0.002597	0.000726	3.577
Abkhasian.DG	0.003065	0.000857	3.577
Kinh.DG	0.003684	0.001029	3.578
Yerukali	0.002728	0.000762	3.581
Mamanwa	0.00322	0.000898	3.586
Dudhekula	0.002899	0.000807	3.591
Eskimo_Naukan.DG	0.003912	0.001084	3.609
Kangju.SG	0.00299	0.000826	3.619
Hakki_Pikki	0.002972	0.000817	3.635
Chane	0.004618	0.00127	3.635
Iraqi_Jew.DG	0.003926	0.001077	3.645
Kissan	0.004349	0.001193	3.646
GujaratiD	0.002821	0.000774	3.647
Zoro	0.004616	0.001263	3.654
Didayi	0.003374	0.000923	3.656
Sahariya_UP	0.003489	0.000953	3.66
GujaratiC	0.002732	0.000746	3.665
Nyshi	0.003386	0.000921	3.677
Chane.DG	0.004702	0.001278	3.679
Yi	0.003238	0.00088	3.681
Dai.DG	0.00346	0.000939	3.684
Chipewyan	0.003288	0.000891	3.691
Eskimo_Sireniki.DG	0.003816	0.001034	3.691
Altais.DG	0.003686	0.000998	3.694
Kurmi_MP	0.003042	0.000823	3.695
Xavante	0.003831	0.001035	3.701
Panika_MP	0.002994	0.000809	3.702
BEN.SG	0.004422	0.001193	3.705
Nganasan	0.00341	0.000918	3.714
Baniyas	0.002816	0.000758	3.715
Algonquin	0.003341	0.000899	3.716
Pathan.DG	0.003206	0.000862	3.718
Balochi.DG	0.003422	0.00092	3.719
Mixe	0.003775	0.001015	3.72
Quechua.DG	0.003866	0.001038	3.724
Tubalar	0.002769	0.000743	3.727
GoldenHordeAsian.SG	0.004747	0.001273	3.728
Nagaseema	0.003764	0.001009	3.729
Eskimo_Naukan	0.003496	0.000937	3.73
Satnami	0.002899	0.000776	3.733
Russia_IA.SG	0.003422	0.000916	3.736
Siddi_Karnataka	0.003073	0.000822	3.739
Lohar	0.003643	0.000973	3.744
Pima	0.003791	0.001012	3.746
Guarani	0.003887	0.001037	3.747
Yadava.DG	0.00338	0.000901	3.75
Dushadh	0.002938	0.000783	3.753
CentralSaka.SG	0.003244	0.000863	3.758
Adiyan	0.003639	0.000967	3.764
Canary_Islander	0.003208	0.000852	3.765
Lao	0.003219	0.000855	3.766
Tu.DG	0.003862	0.001026	3.766
Iranian_Bandari	0.002587	0.000687	3.767
Hezhen.DG	0.00388	0.001029	3.77
Malay	0.003137	0.000831	3.774
Azeri_WGA	0.00326	0.000863	3.777
Tagalog	0.003359	0.000887	3.786
Nomad_Med.SG	0.003214	0.000848	3.792
Hazara.DG	0.003386	0.000893	3.793
Kipchak.SG	0.003962	0.001044	3.793
Sah_Obc	0.003171	0.000835	3.796
Yanidi	0.003113	0.00082	3.797
Kolcha	0.003019	0.000795	3.798
Baiswar	0.003056	0.000804	3.799
Tajiks.DG	0.0032	0.000842	3.799
Hakka_Taiwan	0.003317	0.000872	3.802
Yi.DG	0.003883	0.001021	3.803
Muthuraja	0.003131	0.000821	3.813
She	0.003439	0.000902	3.814
Muslim_Bihar	0.002965	0.000777	3.816
Tofalar	0.003321	0.00087	3.817
Atayal	0.003553	0.00093	3.819
Bolivian	0.003712	0.000972	3.821
Brahui.DG	0.003485	0.000912	3.823
Karitiana.DG	0.004206	0.0011	3.823
Guarani_KW	0.003969	0.001037	3.828
Yukagir	0.00309	0.000807	3.83
Tharu_UP	0.003199	0.000834	3.836
Miao	0.003445	0.000898	3.838
Siddi_Gujarat	0.003679	0.000958	3.84
Mahadeo_Koli	0.002977	0.000775	3.844
Xibo	0.003283	0.000853	3.848
Irish_Ulster	0.002619	0.00068	3.852
Sherpa	0.003655	0.000948	3.854
Kurchas	0.0032	0.00083	3.855
Kurumba.DG	0.004268	0.001107	3.855
Mongola.DG	0.003815	0.000988	3.863
Mixtec	0.003696	0.000957	3.864
HungarianScythian.SG	0.003359	0.000867	3.874
Shani_Sc	0.003196	0.000825	3.875
Burusho.DG	0.003609	0.000931	3.877
Bondo	0.00385	0.000993	3.879
Ulchi.DG	0.003884	0.000999	3.886
Paravar	0.002862	0.000736	3.89
Koryak.SG	0.004125	0.00106	3.89
Batudi	0.003179	0.000815	3.899
Dai	0.003483	0.000893	3.899
Malayan	0.003293	0.000844	3.904
Igorot.DG	0.004422	0.001129	3.916
Ulchi	0.003456	0.000881	3.921
Druze.DG	0.003483	0.000885	3.936
TianShanSaka.SG	0.003059	0.000776	3.941
Chamada	0.003544	0.000899	3.944
Chamar_Haryana	0.003103	0.000786	3.946
Han_Taiwan	0.003455	0.000876	3.946
Baiga	0.003513	0.00089	3.946
Somali	0.002993	0.000758	3.947
Tamta	0.004541	0.001151	3.947
Bengali	0.002964	0.00075	3.954
Finnish	0.00271	0.000685	3.957
Yadav_Rajasthan	0.003289	0.000831	3.959
Baniya	0.003182	0.000804	3.96
Even.DG	0.003835	0.000967	3.966
Karasuk.SG	0.003078	0.000776	3.969
Dogra	0.002905	0.000731	3.974
Bhumij_Jharkhand	0.003442	0.000866	3.974
Hezhen	0.003549	0.000893	3.975
Saxon.SG	0.00289	0.000727	3.978
Kyrgyz	0.003078	0.000773	3.984
Selkup	0.003213	0.000805	3.992
Sardinian.DG	0.00307	0.000768	3.995
Piapoco	0.004217	0.001054	4.002
Turkish_Balikesir	0.002903	0.000724	4.01
Gamit	0.003277	0.000817	4.011
Parhaiya	0.00334	0.000832	4.013
Kunabi	0.003191	0.000793	4.021
Teleuts.DG	0.004061	0.001009	4.026
English.DG	0.003534	0.000877	4.029
England_ancient	0.002925	0.000725	4.036
Bharia	0.003271	0.000807	4.051
Bergamo.DG	0.003501	0.000864	4.052
Japanese.DG	0.003889	0.000959	4.055
Borneo	0.003629	0.000894	4.059
Tibetan.DG	0.004347	0.001071	4.059
Lohra	0.003281	0.000808	4.061
Gaud_Karnataka	0.003369	0.000829	4.064
Altaian	0.003342	0.000821	4.068
Japanese	0.003469	0.000852	4.072
Kankanaey	0.003824	0.000939	4.072
Shah	0.003386	0.000831	4.074
Bestha	0.003405	0.000834	4.08
GujaratiA	0.003093	0.000757	4.088
Palestinian.DG	0.00309	0.000755	4.091
Tlingit.DG	0.00395	0.000963	4.101
Rajput	0.003206	0.000779	4.113
Turkish.DG	0.003645	0.000885	4.118
Chukchi	0.003691	0.000896	4.118
Ukrainian	0.002662	0.000645	4.126
Kathodi	0.003376	0.000817	4.13
Wan	0.003465	0.000839	4.131
Italian_South	0.003098	0.00075	4.133
Mayan.SG	0.005044	0.00122	4.135
Lambadi	0.003169	0.000766	4.136
Quechua	0.003953	0.000952	4.152
Buryats.DG	0.004183	0.001007	4.153
CDX.SG	0.00351	0.000843	4.164
ONG.SG	0.004159	0.000999	4.164
Jew_AP	0.003632	0.000872	4.165
Bhilala	0.003536	0.000848	4.17
Jew_Libyan	0.002636	0.000632	4.171
Daur	0.003553	0.000852	4.171
Srivastava	0.003127	0.00075	4.172
Maltese	0.002651	0.000635	4.173
Manjhi_MP	0.003589	0.00086	4.175
Spanish_North	0.0029	0.000694	4.181
Estonian	0.002805	0.000671	4.183
Mozabite	0.002648	0.000633	4.185
Uygur.DG	0.003802	0.000908	4.187
Newar	0.003367	0.000803	4.192
Bhunjiya	0.003577	0.000853	4.193
Brahmin_Karnataka	0.003298	0.000786	4.194
Muslim_Jat	0.003256	0.000776	4.195
Eskimo_ChaplinSireniki	0.003989	0.00095	4.198
Shetlandic	0.002633	0.000627	4.2
Madiga.DG	0.003878	0.000923	4.2
Oddari	0.00357	0.000849	4.203
Gaud_Telangana	0.00344	0.000818	4.205
Kinh	0.003686	0.000875	4.215
Relli.DG	0.003938	0.000934	4.216
Korean	0.003784	0.000897	4.217
Pattapu_Kapu	0.003465	0.000821	4.22
Lohana	0.003672	0.00087	4.222
Brahmin_Catholic_Goa	0.003431	0.000812	4.226
Basque.DG	0.003764	0.00089	4.228
Piapoco.DG	0.004701	0.001111	4.229
Indumalayali	0.003416	0.000807	4.23
Mamanwa1	0.003771	0.000891	4.232
Bhumihar_UP	0.00289	0.000683	4.233
Sarmatian.SG	0.003525	0.000833	4.233
Nai	0.003345	0.00079	4.236
Cretan	0.002623	0.000619	4.239
Karitiana	0.004477	0.001056	4.239
Kumhar	0.003052	0.000719	4.244
Lingayath_Karnataka	0.003536	0.000833	4.246
Dolgan	0.003856	0.000908	4.248
Ain_Touta_WGA	0.00316	0.000744	4.25
Brahmin_Haryana	0.003863	0.000908	4.255
Mongola	0.003669	0.000861	4.259
Ediga	0.003547	0.000832	4.261
Sugali	0.003581	0.00084	4.263
Sahariya_MP	0.003417	0.000801	4.265
KHV.SG	0.003555	0.000834	4.265
Muslim_Karnataka	0.003136	0.000735	4.27
Tajik.DG	0.003856	0.000903	4.272
Armenian_WGA	0.003365	0.000788	4.273
Ghasia	0.003406	0.000796	4.277
Han	0.003642	0.000851	4.279
Achary	0.004201	0.000981	4.282
Jatav	0.003287	0.000767	4.284
CHS.SG	0.003569	0.000833	4.284
Yakut	0.003566	0.000832	4.285
Chilote	0.003833	0.000895	4.285
Arunthatiar1	0.003178	0.00074	4.294
Konda_Kamara	0.004176	0.000972	4.296
Cree	0.003501	0.000815	4.297
Sindhi_MP	0.00332	0.000772	4.298
Palliyar	0.003406	0.000792	4.3
Semende	0.003839	0.000892	4.303
Jew_Moroccan	0.002879	0.000669	4.306
Jain	0.003604	0.000836	4.308
Pulliyar	0.00342	0.000792	4.316
Chakehshanega	0.004191	0.00097	4.322
Munda	0.003838	0.000887	4.327
Kurumans	0.003434	0.000793	4.333
PPD_Patient	0.003067	0.000707	4.337
LBK_EN_Stuttgart_supplement.SG	0.005263	0.001212	4.343
Chaurasia	0.003134	0.000721	4.346
Lingayath_TN	0.003655	0.00084	4.35
Juang	0.003442	0.00079	4.355
Aleut_Tlingit	0.00369	0.000847	4.357
Romanian	0.002621	0.000601	4.36
CHB.SG	0.003687	0.000845	4.364
Tuvinian	0.003592	0.000823	4.367
Mayan	0.00396	0.000907	4.367
Lebanese	0.002829	0.000648	4.368
Jogi	0.003248	0.000743	4.372
Shaigi_WGA	0.003417	0.000782	4.372
Rajbanshi	0.003404	0.000778	4.374
Patel	0.003252	0.000743	4.38
Magar	0.003295	0.000752	4.382
MPS_Patient	0.003194	0.000728	4.387
Kaqchikel	0.004425	0.001008	4.388
Silawat	0.003792	0.000864	4.389
German	0.002843	0.000648	4.39
Cambodian	0.003748	0.000854	4.392
Inga	0.004815	0.001096	4.393
Thai.DG	0.004364	0.000993	4.396
Pal	0.003366	0.000766	4.397
Itelmen	0.004213	0.000958	4.397
Kalinga	0.003757	0.000854	4.399
Korean.DG	0.004432	0.001005	4.408
Madiga	0.003768	0.000855	4.41
Asur	0.003519	0.000797	4.417
Algerian	0.003083	0.000698	4.418
Jew_Georgian	0.002993	0.000676	4.429
Gond_Chattisgarh	0.003681	0.00083	4.435
Kanwar	0.003738	0.000843	4.436
Panika_Jharkhand	0.003633	0.000817	4.447
Mordovian	0.002869	0.000645	4.448
Gujjar	0.003729	0.000837	4.453
Jordanian.DG	0.00357	0.000802	4.454
Chuvash	0.002968	0.000666	4.459
Korku	0.004352	0.000976	4.459
Russian	0.002781	0.000623	4.464
Kanjad	0.003416	0.000765	4.466
Lezgin.DG	0.003913	0.000876	4.469
Malaikuarvar	0.003684	0.000823	4.479
Jew_Ethiopian	0.003215	0.000715	4.496
Jew_Cochin	0.003001	0.000667	4.499
Kalmyks.DG	0.004626	0.001028	4.5
Oroqen	0.003909	0.000868	4.505
Relli	0.00417	0.000923	4.519
Vishwabrahmin	0.003244	0.000717	4.522
Brahmin_UP	0.003274	0.000723	4.529
Belarusian	0.002922	0.000645	4.532
Syrian	0.002873	0.000633	4.539
Kondakamari	0.003509	0.000772	4.544
Tadjik.SG	0.005551	0.001221	4.546
Brahmin_Vaidik	0.003007	0.000661	4.547
Kyrgyz.DG	0.003843	0.000844	4.554
Lithuanian	0.002976	0.000653	4.555
Hojo	0.003961	0.000869	4.557
Cree.DG	0.004391	0.000964	4.557
Chauhan	0.003877	0.00085	4.561
Reddy_Telangana	0.003366	0.000737	4.567
PEL.SG	0.003729	0.000817	4.567
Panta_Kapu	0.003186	0.000696	4.578
Santhal	0.003603	0.000787	4.579
JPT.SG	0.003807	0.000831	4.58
Dhokkali	0.004343	0.000948	4.58
Tu	0.003899	0.00085	4.586
Kapu.DG	0.0043	0.000936	4.593
Ticuna	0.005591	0.001216	4.598
Kandha	0.003792	0.000824	4.6
Burmese	0.003825	0.000831	4.603
Bink	0.003727	0.000809	4.609
Ho_Orissa	0.003505	0.00076	4.613
Adi_Dravider	0.003385	0.000733	4.616
Bhumihar_Bihar	0.003237	0.000701	4.619
Kotwalia	0.003807	0.000823	4.624
Spanish.DG	0.004107	0.000888	4.625
Pathan	0.002991	0.000645	4.636
Kol	0.003663	0.00079	4.636
Narikuruvar	0.003694	0.000796	4.639
CHG	0.005098	0.001099	4.639
Backward_Caste	0.003563	0.000767	4.647
Chakkiliyan	0.003324	0.000714	4.654
French.DG	0.003427	0.000736	4.656
Ojibwa	0.003629	0.000779	4.656
Handigodu	0.003558	0.000762	4.669
Nadar	0.003409	0.00073	4.671
Sardinian	0.002882	0.000617	4.674
Tharu_Uttrakhand	0.003875	0.000827	4.687
Indian.SG	0.005744	0.001226	4.687
Uzbek_WGA	0.005077	0.001082	4.69
Sonkar	0.003725	0.000794	4.691
Ulladan	0.003963	0.000845	4.692
Yadav_Pondicherry	0.003395	0.000723	4.694
Bhil	0.003515	0.000747	4.705
Mohli	0.00391	0.000831	4.706
Nogai	0.003038	0.000645	4.713
Hungarian.DG	0.004118	0.000873	4.717
Gorait	0.00371	0.000786	4.722
Brahmin_Uttrakhand	0.003366	0.000713	4.723
Brahmin_Catholic_Mangalore	0.003778	0.0008	4.724
STU.SG	0.003154	0.000668	4.725
Chipi	0.003902	0.000825	4.727
Maratha	0.003804	0.000804	4.732
RIA.SG	0.003877	0.000819	4.732
YemenDesert2	0.003011	0.000635	4.743
RAJ.SG	0.003476	0.000732	4.749
Pandit	0.003676	0.000773	4.755
Gond_MP	0.003638	0.000763	4.768
Makrani.DG	0.004231	0.000887	4.771
Mawasi	0.00398	0.000834	4.772
Makrani	0.002974	0.000623	4.774
Lodhi	0.003369	0.000705	4.776
Thai	0.00397	0.000831	4.78
Mohali	0.003722	0.000776	4.798
Iran_Non-Zoroastrian_Fars	0.002905	0.000605	4.803
YemenDesert	0.003168	0.000659	4.81
Tadvi	0.004169	0.000866	4.813
Armenian	0.002971	0.000617	4.817
Saudi	0.003183	0.00066	4.819
BedouinB.DG	0.004327	0.000896	4.829
Iran_Zoroastrian	0.003018	0.000624	4.835
Vysya	0.003426	0.000709	4.835
Shiya	0.003546	0.000733	4.835
Brahmin_Catholic	0.003254	0.000673	4.839
Irula	0.003699	0.000764	4.843
Kharia	0.003681	0.00076	4.844
Even	0.00375	0.000774	4.848
Jew_Yemenite	0.003028	0.000623	4.859
Koya	0.003862	0.000795	4.859
Jew_Iraqi	0.003335	0.000685	4.872
Kalash	0.003385	0.000695	4.872
Brahui	0.003099	0.000636	4.874
Sicilian	0.002991	0.000613	4.877
Hazara	0.003375	0.000692	4.879
Egyptian	0.002915	0.000597	4.882
Jew_Ashkenazi	0.003085	0.00063	4.894
Gugavellalar	0.004034	0.000823	4.901
Greek	0.002873	0.000586	4.902
Tunisian	0.00322	0.000656	4.91
Koli	0.004021	0.000818	4.914
Kallar	0.003432	0.000698	4.916
Mala	0.003667	0.000745	4.922
Icelandic.DG	0.004323	0.000878	4.923
Ossetian	0.00307	0.000623	4.926
Bhumij_Orissa	0.003859	0.000783	4.928
Sch_caste_TN	0.004037	0.000818	4.936
Sindhi.DG	0.004619	0.000934	4.943
Syon	0.004177	0.000845	4.946
ITU.SG	0.003287	0.000664	4.947
Assyrian_WGA	0.003551	0.000717	4.955
Oraon	0.00378	0.000763	4.957
Naidu	0.003606	0.000727	4.962
Jew_Tunisian	0.003266	0.000657	4.971
Brahmin_Catholic_Kumta	0.003933	0.000791	4.974
Norwegian	0.003218	0.000645	4.992
Icelandic	0.003135	0.000628	4.996
BEB.SG	0.003311	0.000663	4.997
Yemeni	0.003338	0.000668	5
Manjhi_Jharkhand	0.004069	0.000814	5
Orcadian.DG	0.004524	0.000902	5.015
BIR.SG	0.004326	0.000861	5.026
Jew_Turkish	0.003147	0.000626	5.028
Lebanese_Christian	0.003105	0.000616	5.041
Czech	0.003253	0.000645	5.043
TianShanHun.SG	0.0035	0.000694	5.045
Hungarian	0.003005	0.000596	5.046
Thakur	0.003565	0.000705	5.055
Balochi	0.003179	0.000628	5.059
Kalmyk	0.004087	0.000807	5.062
Hazaras.SG	0.005029	0.000993	5.066
Ansari	0.003827	0.000755	5.068
Chechen	0.003414	0.000673	5.071
Jordanian	0.003325	0.000654	5.081
India_Non-Zoroastrian_Hindu	0.003556	0.0007	5.084
Warli	0.004496	0.000881	5.106
GIH.SG	0.003296	0.000644	5.12
Greek_WGA	0.002965	0.000578	5.127
Dhobi	0.003703	0.000722	5.128
CLM.SG	0.003066	0.000597	5.138
North_Ossetian.DG	0.004596	0.000894	5.139
Sikh_Jatt	0.003285	0.000639	5.143
Kurmi_UP	0.003874	0.000751	5.157
Kuruba	0.003881	0.000752	5.158
Tajik	0.003438	0.000666	5.163
Coorghi	0.004106	0.000794	5.173
Balkar	0.003343	0.000646	5.174
Havik	0.003984	0.000767	5.191
Brahmin_Tiwari	0.003572	0.000686	5.208
Bulgarian	0.003338	0.000639	5.228
ILA.SG	0.004242	0.000809	5.242
Agarwal	0.003462	0.00066	5.244
MXL.SG	0.003572	0.000681	5.246
Scheduled_Caste_Karnataka	0.004045	0.000771	5.25
UBR.SG	0.003741	0.000712	5.258
PUR.SG	0.003109	0.000586	5.31
Croatian	0.003258	0.000613	5.318
English	0.003466	0.000651	5.328
Punjabi.DG	0.004367	0.000819	5.329
Tagar.SG	0.004022	0.000754	5.336
Sindhi_Pakistan	0.003516	0.000659	5.338
Lezgin	0.003354	0.000628	5.342
Basque	0.003226	0.000603	5.346
BedouinA	0.003143	0.000587	5.355
Italian_North	0.003135	0.000585	5.357
Hallaki	0.004019	0.000749	5.369
Yadav_UP	0.00433	0.000804	5.388
GujaratiB	0.00386	0.000715	5.396
Kamboj	0.003373	0.000622	5.42
Palestinian	0.003075	0.000566	5.437
Druze	0.003141	0.000576	5.453
Kumyk	0.003523	0.000645	5.459
YemenHighlands	0.003223	0.00059	5.46
Uzbek	0.003726	0.000682	5.462
Lebanese_Muslim	0.003443	0.000626	5.503
Burusho	0.003463	0.000629	5.504
Canaanite_MBA_Lebanon.SG	0.004242	0.000771	5.505
Assyrian	0.003492	0.000633	5.516
Turkish	0.003051	0.000551	5.539
Punjabi	0.004131	0.000744	5.55
Cypriot	0.003409	0.000613	5.563
Uygur	0.004041	0.000726	5.569
FIN.SG	0.003355	0.000602	5.577
Irish	0.003426	0.000613	5.584
French	0.003219	0.000573	5.62
YemenNorthwest	0.003324	0.000586	5.674
Minero	0.003913	0.000689	5.679
Orcadian	0.003632	0.000639	5.683
VLR.SG	0.004286	0.000753	5.695
IBS.SG	0.003198	0.000561	5.698
Sorb	0.003843	0.000672	5.717
Muslim_Kashmiri	0.003901	0.000679	5.745
Polish	0.003506	0.000609	5.752
TSI.SG	0.00318	0.000551	5.77
PJL.SG	0.003724	0.000644	5.781
BedouinB	0.003792	0.000652	5.815
Scottish	0.003538	0.000604	5.855
Adygei	0.003596	0.00061	5.898
CEU.SG	0.003429	0.000576	5.952
Georgian	0.003781	0.000634	5.961
Turkmen	0.004217	0.000707	5.962
India_Zoroastrian	0.003984	0.000662	6.016
Jew_Iranian	0.003996	0.000664	6.022
Spanish	0.003401	0.000565	6.023
Georgian_WGA	0.005506	0.000913	6.031
GBR.SG	0.003517	0.000582	6.038
Abkhasian	0.003795	0.000624	6.081
Iranian	0.003537	0.000578	6.124
