# Supplementary material for: Ancient DNA from the skeletons of Roopkund Lake reveals Mediterranean migrants in India
Source: Nat Commun. 2019 Aug 20;10:3670. doi: 10.1038/s41467-019-11357-9 (PMC6702210; doi:10.1038/s41467-019-11357-9)
Supplement: Supplementary file 16 — Supplementary Data 12 [file 41467_2019_11357_MOESM16_ESM.xlsx]

## Sheet: Sheet1
Supplementary Data 12.Modeling Individuals from Roopkund_A as a clade with present-day populations
Note: Plausible models with p-values >0.05 are highlighted in green
Roopkund_A_individual	Test Population	p-value
I3406	Chukchi	<10E-12
I3406	French	<10E-12
I3406	Han	<10E-12
I3406	Karitiana	<10E-12
I3406	Mbuti	<10E-12
I3406	Onge	<10E-12
I3406	Papuan	<10E-12
I3406	Bengali	<10E-12
I3406	Palliyar	<10E-12
I3406	Irula	<10E-12
I3406	Mala	<10E-12
I3406	Baniyas	<10E-12
I3406	Brahmin_Tiwari	0.157717
I3406	Kalash	<10E-12
I3352	Chukchi	<10E-12
I3352	French	<10E-12
I3352	Han	<10E-12
I3352	Karitiana	<10E-12
I3352	Mbuti	<10E-12
I3352	Onge	<10E-12
I3352	Papuan	<10E-12
I3352	Bengali	<10E-12
I3352	Palliyar	<10E-12
I3352	Irula	<10E-12
I3352	Mala	<10E-12
I3352	Baniyas	<10E-12
I3352	Brahmin_Tiwari	0.000196
I3352	Kalash	<10E-12
I3342	Chukchi	<10E-12
I3342	French	<10E-12
I3342	Han	<10E-12
I3342	Karitiana	<10E-12
I3342	Mbuti	<10E-12
I3342	Onge	<10E-12
I3342	Papuan	<10E-12
I3342	Bengali	0.000446
I3342	Palliyar	<10E-12
I3342	Irula	<10E-12
I3342	Mala	1e-06
I3342	Baniyas	0.000282
I3342	Brahmin_Tiwari	<10E-12
I3342	Kalash	<10E-12
I3343	Chukchi	<10E-12
I3343	French	<10E-12
I3343	Han	<10E-12
I3343	Karitiana	<10E-12
I3343	Mbuti	<10E-12
I3343	Onge	<10E-12
I3343	Papuan	<10E-12
I3343	Bengali	0.000122
I3343	Palliyar	<10E-12
I3343	Irula	<10E-12
I3343	Mala	<10E-12
I3343	Baniyas	0.641999
I3343	Brahmin_Tiwari	<10E-12
I3343	Kalash	<10E-12
I3344	Chukchi	<10E-12
I3344	French	<10E-12
I3344	Han	<10E-12
I3344	Karitiana	<10E-12
I3344	Mbuti	<10E-12
I3344	Onge	<10E-12
I3344	Papuan	<10E-12
I3344	Bengali	<10E-12
I3344	Palliyar	<10E-12
I3344	Irula	<10E-12
I3344	Mala	<10E-12
I3344	Baniyas	0.001291
I3344	Brahmin_Tiwari	0.016086
I3344	Kalash	<10E-12
I3346	Chukchi	<10E-12
I3346	French	<10E-12
I3346	Han	<10E-12
I3346	Karitiana	<10E-12
I3346	Mbuti	<10E-12
I3346	Onge	<10E-12
I3346	Papuan	<10E-12
I3346	Bengali	<10E-12
I3346	Palliyar	<10E-12
I3346	Irula	<10E-12
I3346	Mala	<10E-12
I3346	Baniyas	0.000141
I3346	Brahmin_Tiwari	0.049691
I3346	Kalash	<10E-12
I3407	Chukchi	<10E-12
I3407	French	<10E-12
I3407	Han	<10E-12
I3407	Karitiana	<10E-12
I3407	Mbuti	<10E-12
I3407	Onge	<10E-12
I3407	Papuan	<10E-12
I3407	Bengali	0.008677
I3407	Palliyar	<10E-12
I3407	Irula	<10E-12
I3407	Mala	0.099652
I3407	Baniyas	0.000305
I3407	Brahmin_Tiwari	<10E-12
I3407	Kalash	<10E-12
I3351	Chukchi	<10E-12
I3351	French	<10E-12
I3351	Han	<10E-12
I3351	Karitiana	<10E-12
I3351	Mbuti	<10E-12
I3351	Onge	<10E-12
I3351	Papuan	<10E-12
I3351	Bengali	<10E-12
I3351	Palliyar	<10E-12
I3351	Irula	<10E-12
I3351	Mala	<10E-12
I3351	Baniyas	<10E-12
I3351	Brahmin_Tiwari	0.040577
I3351	Kalash	0.00819
I3402	Chukchi	<10E-12
I3402	French	<10E-12
I3402	Han	<10E-12
I3402	Karitiana	<10E-12
I3402	Mbuti	<10E-12
I3402	Onge	<10E-12
I3402	Papuan	<10E-12
I3402	Bengali	0.001427
I3402	Palliyar	<10E-12
I3402	Irula	<10E-12
I3402	Mala	0.000223
I3402	Baniyas	0.079006
I3402	Brahmin_Tiwari	<10E-12
I3402	Kalash	<10E-12
I3349	Chukchi	<10E-12
I3349	French	<10E-12
I3349	Han	<10E-12
I3349	Karitiana	<10E-12
I3349	Mbuti	<10E-12
I3349	Onge	<10E-12
I3349	Papuan	<10E-12
I3349	Bengali	<10E-12
I3349	Palliyar	<10E-12
I3349	Irula	<10E-12
I3349	Mala	<10E-12
I3349	Baniyas	1.3e-05
I3349	Brahmin_Tiwari	0.014808
I3349	Kalash	<10E-12
I2868	Chukchi	<10E-12
I2868	French	<10E-12
I2868	Han	<10E-12
I2868	Karitiana	<10E-12
I2868	Mbuti	<10E-12
I2868	Onge	<10E-12
I2868	Papuan	<10E-12
I2868	Bengali	<10E-12
I2868	Palliyar	<10E-12
I2868	Irula	<10E-12
I2868	Mala	<10E-12
I2868	Baniyas	3e-06
I2868	Brahmin_Tiwari	<10E-12
I2868	Kalash	<10E-12
I2872	Chukchi	<10E-12
I2872	French	<10E-12
I2872	Han	<10E-12
I2872	Karitiana	<10E-12
I2872	Mbuti	<10E-12
I2872	Onge	<10E-12
I2872	Papuan	<10E-12
I2872	Bengali	<10E-12
I2872	Palliyar	<10E-12
I2872	Irula	<10E-12
I2872	Mala	<10E-12
I2872	Baniyas	<10E-12
I2872	Brahmin_Tiwari	0.142347
I2872	Kalash	<10E-12
I2871	Chukchi	<10E-12
I2871	French	<10E-12
I2871	Han	<10E-12
I2871	Karitiana	<10E-12
I2871	Mbuti	<10E-12
I2871	Onge	<10E-12
I2871	Papuan	<10E-12
I2871	Bengali	<10E-12
I2871	Palliyar	<10E-12
I2871	Irula	<10E-12
I2871	Mala	<10E-12
I2871	Baniyas	<10E-12
I2871	Brahmin_Tiwari	0.008784
I2871	Kalash	<10E-12
I6945	Chukchi	<10E-12
I6945	French	<10E-12
I6945	Han	<10E-12
I6945	Karitiana	<10E-12
I6945	Mbuti	<10E-12
I6945	Onge	<10E-12
I6945	Papuan	<10E-12
I6945	Bengali	0.111982
I6945	Palliyar	<10E-12
I6945	Irula	<10E-12
I6945	Mala	0.000107
I6945	Baniyas	0.979889
I6945	Brahmin_Tiwari	0.054033
I6945	Kalash	<10E-12
I6943	Chukchi	<10E-12
I6943	French	<10E-12
I6943	Han	<10E-12
I6943	Karitiana	<10E-12
I6943	Mbuti	<10E-12
I6943	Onge	<10E-12
I6943	Papuan	<10E-12
I6943	Bengali	<10E-12
I6943	Palliyar	<10E-12
I6943	Irula	<10E-12
I6943	Mala	<10E-12
I6943	Baniyas	<10E-12
I6943	Brahmin_Tiwari	0.452938
I6943	Kalash	<10E-12
I6944	Chukchi	<10E-12
I6944	French	<10E-12
I6944	Han	<10E-12
I6944	Karitiana	<10E-12
I6944	Mbuti	<10E-12
I6944	Onge	<10E-12
I6944	Papuan	<10E-12
I6944	Bengali	<10E-12
I6944	Palliyar	<10E-12
I6944	Irula	<10E-12
I6944	Mala	<10E-12
I6944	Baniyas	0.385604
I6944	Brahmin_Tiwari	<10E-12
I6944	Kalash	<10E-12
I6946	Chukchi	<10E-12
I6946	French	<10E-12
I6946	Han	<10E-12
I6946	Karitiana	<10E-12
I6946	Mbuti	<10E-12
I6946	Onge	<10E-12
I6946	Papuan	<10E-12
I6946	Bengali	0.001226
I6946	Palliyar	<10E-12
I6946	Irula	<10E-12
I6946	Mala	2.5e-05
I6946	Baniyas	<10E-12
I6946	Brahmin_Tiwari	<10E-12
I6946	Kalash	<10E-12
I7036	Chukchi	<10E-12
I7036	French	<10E-12
I7036	Han	<10E-12
I7036	Karitiana	<10E-12
I7036	Mbuti	<10E-12
I7036	Onge	<10E-12
I7036	Papuan	<10E-12
I7036	Bengali	0.003135
I7036	Palliyar	<10E-12
I7036	Irula	<10E-12
I7036	Mala	0.00018
I7036	Baniyas	0.000553
I7036	Brahmin_Tiwari	<10E-12
I7036	Kalash	<10E-12
I6938	Chukchi	<10E-12
I6938	French	<10E-12
I6938	Han	<10E-12
I6938	Karitiana	<10E-12
I6938	Mbuti	<10E-12
I6938	Onge	<10E-12
I6938	Papuan	<10E-12
I6938	Bengali	<10E-12
I6938	Palliyar	<10E-12
I6938	Irula	<10E-12
I6938	Mala	<10E-12
I6938	Baniyas	<10E-12
I6938	Brahmin_Tiwari	0.011221
I6938	Kalash	<10E-12
I7035	Chukchi	<10E-12
I7035	French	<10E-12
I7035	Han	<10E-12
I7035	Karitiana	<10E-12
I7035	Mbuti	<10E-12
I7035	Onge	<10E-12
I7035	Papuan	<10E-12
I7035	Bengali	1e-06
I7035	Palliyar	<10E-12
I7035	Irula	<10E-12
I7035	Mala	<10E-12
I7035	Baniyas	3.3e-05
I7035	Brahmin_Tiwari	<10E-12
I7035	Kalash	<10E-12
I6941	Chukchi	<10E-12
I6941	French	<10E-12
I6941	Han	<10E-12
I6941	Karitiana	<10E-12
I6941	Mbuti	<10E-12
I6941	Onge	<10E-12
I6941	Papuan	<10E-12
I6941	Bengali	1.3e-05
I6941	Palliyar	<10E-12
I6941	Irula	<10E-12
I6941	Mala	0.05821
I6941	Baniyas	<10E-12
I6941	Brahmin_Tiwari	<10E-12
I6941	Kalash	<10E-12
I6942	Chukchi	<10E-12
I6942	French	<10E-12
I6942	Han	<10E-12
I6942	Karitiana	<10E-12
I6942	Mbuti	<10E-12
I6942	Onge	<10E-12
I6942	Papuan	<10E-12
I6942	Bengali	<10E-12
I6942	Palliyar	<10E-12
I6942	Irula	<10E-12
I6942	Mala	0.003123
I6942	Baniyas	<10E-12
I6942	Brahmin_Tiwari	<10E-12
I6942	Kalash	<10E-12
I6934	Chukchi	<10E-12
I6934	French	<10E-12
I6934	Han	<10E-12
I6934	Karitiana	<10E-12
I6934	Mbuti	<10E-12
I6934	Onge	<10E-12
I6934	Papuan	<10E-12
I6934	Bengali	<10E-12
I6934	Palliyar	<10E-12
I6934	Irula	<10E-12
I6934	Mala	<10E-12
I6934	Baniyas	<10E-12
I6934	Brahmin_Tiwari	0.004505
I6934	Kalash	<10E-12
