# Supplementary material for: Ancient DNA from the skeletons of Roopkund Lake reveals Mediterranean migrants in India
Source: Nat Commun. 2019 Aug 20;10:3670. doi: 10.1038/s41467-019-11357-9 (PMC6702210; doi:10.1038/s41467-019-11357-9)
Supplement: Supplementary file 17 — Supplementary Data 13 [file 41467_2019_11357_MOESM17_ESM.xlsx]

## Sheet: Sheet1
Supplementary Data 13. Modeling Roopkund_A individuals as 2-way admixture of two present-day populations
Note: Plausible models, with p-values >0.05 and admixture proportions between 0-1 are highlighted in green
Target	Source Population 1	Source Population 2	Rank	p-value	Pop. 1 proportion	Pop. 2 proportion	std. err.
I2868	French	Mala	2	0.378411	0.188	0.812	0.027
I2868	Mala	French	2	0.378411	0.812	0.188	0.027
I2868	Palliyar	Irula	2	0.326238	-3.315	4.315	0.678
I2868	Irula	Palliyar	2	0.326238	4.315	-3.315	0.678
I2868	Mala	Baniyas	2	0.200371	0.438	0.562	0.088
I2868	Baniyas	Mala	2	0.200371	0.562	0.438	0.088
I2868	Baniyas	Brahmin_Tiwari	2	0.156176	1.595	-0.595	0.12
I2868	Brahmin_Tiwari	Baniyas	2	0.156176	-0.595	1.595	0.12
I2868	Baniyas	Kalash	2	0.145507	1.27	-0.27	0.05
I2868	Kalash	Baniyas	2	0.145507	-0.27	1.27	0.05
I2868	Brahmin_Tiwari	Kalash	2	0.112256	2.298	-1.298	0.098
I2868	Kalash	Brahmin_Tiwari	2	0.112256	-1.298	2.298	0.098
I2868	French	Baniyas	2	0.06768	-0.143	1.143	0.037
I2868	Baniyas	French	2	0.06768	1.143	-0.143	0.037
I2868	Mala	Brahmin_Tiwari	2	0.033345	0.707	0.293	0.046
I2868	Brahmin_Tiwari	Mala	2	0.033345	0.293	0.707	0.046
I2868	Mala	Kalash	2	0.024079	0.814	0.186	0.03
I2868	Kalash	Mala	2	0.024079	0.186	0.814	0.03
I2868	Han	Bengali	2	0.019746	-0.079	1.079	0.019
I2868	Bengali	Han	2	0.019746	1.079	-0.079	0.019
I2868	Palliyar	Mala	2	0.018354	-0.356	1.356	0.074
I2868	Mala	Palliyar	2	0.018354	1.356	-0.356	0.074
I2868	Irula	Mala	2	0.009012	-0.467	1.467	0.089
I2868	Mala	Irula	2	0.009012	1.467	-0.467	0.089
I2868	Palliyar	Baniyas	2	0.00436	0.203	0.797	0.043
I2868	Baniyas	Palliyar	2	0.00436	0.797	0.203	0.043
I2868	French	Brahmin_Tiwari	2	0.000525	-0.529	1.529	0.053
I2868	Brahmin_Tiwari	French	2	0.000525	1.529	-0.529	0.053
I2868	Irula	Baniyas	2	0.000198	0.187	0.813	0.05
I2868	Baniyas	Irula	2	0.000198	0.813	0.187	0.05
I2868	Chukchi	Bengali	2	0.000189	-0.1	1.1	0.017
I2868	Bengali	Chukchi	2	0.000189	1.1	-0.1	0.017
I2868	Papuan	Baniyas	2	0.000152	0.094	0.906	0.026
I2868	Baniyas	Papuan	2	0.000152	0.906	0.094	0.026
I2868	Onge	Baniyas	2	8.6e-05	0.081	0.919	0.027
I2868	Baniyas	Onge	2	8.6e-05	0.919	0.081	0.027
I2868	Bengali	Mala	2	2.7e-05	0.471	0.529	0.11
I2868	Mala	Bengali	2	2.7e-05	0.529	0.471	0.11
I2868	Bengali	Baniyas	2	1.4e-05	0.3	0.7	0.147
I2868	Baniyas	Bengali	2	1.4e-05	0.7	0.3	0.147
I2868	Mbuti	Mala	2	8e-06	0.111	0.889	0.034
I2868	Mala	Mbuti	2	8e-06	0.889	0.111	0.034
I2868	Karitiana	Bengali	2	5e-06	-0.084	1.084	0.017
I2868	Mbuti	Baniyas	2	5e-06	-0.048	1.048	0.044
I2868	Bengali	Karitiana	2	5e-06	1.084	-0.084	0.017
I2868	Baniyas	Mbuti	2	5e-06	1.048	-0.048	0.044
I2868	Chukchi	Karitiana	2	2e-06	-4.984	5.984	0.503
I2868	Han	Baniyas	2	2e-06	0.031	0.969	0.017
I2868	Karitiana	Chukchi	2	2e-06	5.984	-4.984	0.503
I2868	Baniyas	Han	2	2e-06	0.969	0.031	0.017
I2868	Chukchi	Baniyas	2	1e-06	0.016	0.984	0.015
I2868	Karitiana	Baniyas	2	1e-06	0.003	0.997	0.015
I2868	Baniyas	Chukchi	2	1e-06	0.984	0.016	0.015
I2868	Baniyas	Karitiana	2	1e-06	0.997	0.003	0.015
I2868	Chukchi	French	2	<10E-12	0.173	0.827	0.016
I2868	Chukchi	Han	2	<10E-12	-1.839	2.839	0.162
I2868	Chukchi	Mbuti	2	<10E-12	-0.073	1.073	0.023
I2868	Chukchi	Onge	2	<10E-12	-0.46	1.46	0.037
I2868	Chukchi	Papuan	2	<10E-12	-0.388	1.388	0.041
I2868	Chukchi	Palliyar	2	<10E-12	-0.013	1.013	0.016
I2868	Chukchi	Irula	2	<10E-12	0.009	0.991	0.015
I2868	Chukchi	Mala	2	<10E-12	0.007	0.993	0.014
I2868	Chukchi	Brahmin_Tiwari	2	<10E-12	0.043	0.957	0.015
I2868	Chukchi	Kalash	2	<10E-12	0.111	0.889	0.017
I2868	French	Chukchi	2	<10E-12	0.827	0.173	0.016
I2868	French	Han	2	<10E-12	0.763	0.237	0.018
I2868	French	Karitiana	2	<10E-12	0.849	0.151	0.019
I2868	French	Mbuti	2	<10E-12	0.14	0.86	0.054
I2868	French	Onge	2	<10E-12	0.553	0.447	0.022
I2868	French	Papuan	2	<10E-12	0.541	0.459	0.026
I2868	French	Bengali	2	<10E-12	0.032	0.968	0.033
I2868	French	Palliyar	2	<10E-12	0.357	0.643	0.022
I2868	French	Irula	2	<10E-12	0.33	0.67	0.023
I2868	French	Kalash	2	<10E-12	-1.951	2.951	0.172
I2868	Han	Chukchi	2	<10E-12	2.839	-1.839	0.162
I2868	Han	French	2	<10E-12	0.237	0.763	0.018
I2868	Han	Karitiana	2	<10E-12	7.238	-6.238	0.92
I2868	Han	Mbuti	2	<10E-12	-0.04	1.04	0.028
I2868	Han	Onge	2	<10E-12	-0.653	1.653	0.053
I2868	Han	Papuan	2	<10E-12	-0.548	1.548	0.055
I2868	Han	Palliyar	2	<10E-12	-0.021	1.021	0.021
I2868	Han	Irula	2	<10E-12	-0.013	1.013	0.019
I2868	Han	Mala	2	<10E-12	-0.003	1.003	0.018
I2868	Han	Brahmin_Tiwari	2	<10E-12	0.094	0.906	0.017
I2868	Han	Kalash	2	<10E-12	0.198	0.802	0.018
I2868	Karitiana	French	2	<10E-12	0.151	0.849	0.019
I2868	Karitiana	Han	2	<10E-12	-6.238	7.238	0.92
I2868	Karitiana	Mbuti	2	<10E-12	-0.076	1.076	0.026
I2868	Karitiana	Onge	2	<10E-12	-0.393	1.393	0.044
I2868	Karitiana	Papuan	2	<10E-12	-0.266	1.266	0.039
I2868	Karitiana	Palliyar	2	<10E-12	0.004	0.996	0.017
I2868	Karitiana	Irula	2	<10E-12	0.012	0.988	0.016
I2868	Karitiana	Mala	2	<10E-12	0.008	0.992	0.015
I2868	Karitiana	Brahmin_Tiwari	2	<10E-12	0.032	0.968	0.016
I2868	Karitiana	Kalash	2	<10E-12	0.096	0.904	0.018
I2868	Mbuti	Chukchi	2	<10E-12	1.073	-0.073	0.023
I2868	Mbuti	French	2	<10E-12	0.86	0.14	0.054
I2868	Mbuti	Han	2	<10E-12	1.04	-0.04	0.028
I2868	Mbuti	Karitiana	2	<10E-12	1.076	-0.076	0.026
I2868	Mbuti	Onge	2	<10E-12	1.098	-0.098	0.096
I2868	Mbuti	Papuan	2	<10E-12	1.055	-0.055	0.095
I2868	Mbuti	Bengali	2	<10E-12	-0.105	1.105	0.048
I2868	Mbuti	Palliyar	2	<10E-12	0.314	0.686	0.042
I2868	Mbuti	Irula	2	<10E-12	0.245	0.755	0.04
I2868	Mbuti	Brahmin_Tiwari	2	<10E-12	-0.005	1.005	0.066
I2868	Mbuti	Kalash	2	<10E-12	0.651	0.349	0.156
I2868	Onge	Chukchi	2	<10E-12	1.46	-0.46	0.037
I2868	Onge	French	2	<10E-12	0.447	0.553	0.022
I2868	Onge	Han	2	<10E-12	1.653	-0.653	0.053
I2868	Onge	Karitiana	2	<10E-12	1.393	-0.393	0.044
I2868	Onge	Mbuti	2	<10E-12	-0.098	1.098	0.096
I2868	Onge	Papuan	2	<10E-12	20.111	-19.111	40.526
I2868	Onge	Bengali	2	<10E-12	-0.116	1.116	0.035
I2868	Onge	Palliyar	2	<10E-12	-0.139	1.139	0.052
I2868	Onge	Irula	2	<10E-12	-0.059	1.059	0.042
I2868	Onge	Mala	2	<10E-12	-0.047	1.047	0.031
I2868	Onge	Brahmin_Tiwari	2	<10E-12	0.228	0.772	0.025
I2868	Onge	Kalash	2	<10E-12	0.4	0.6	0.025
I2868	Papuan	Chukchi	2	<10E-12	1.388	-0.388	0.041
I2868	Papuan	French	2	<10E-12	0.459	0.541	0.026
I2868	Papuan	Han	2	<10E-12	1.548	-0.548	0.055
I2868	Papuan	Karitiana	2	<10E-12	1.266	-0.266	0.039
I2868	Papuan	Mbuti	2	<10E-12	-0.055	1.055	0.095
I2868	Papuan	Onge	2	<10E-12	-19.111	20.111	40.526
I2868	Papuan	Bengali	2	<10E-12	-0.088	1.088	0.036
I2868	Papuan	Palliyar	2	<10E-12	-0.052	1.052	0.057
I2868	Papuan	Irula	2	<10E-12	-0.017	1.017	0.044
I2868	Papuan	Mala	2	<10E-12	-0.011	1.011	0.031
I2868	Papuan	Brahmin_Tiwari	2	<10E-12	0.243	0.757	0.025
I2868	Papuan	Kalash	2	<10E-12	0.417	0.583	0.026
I2868	Bengali	French	2	<10E-12	0.968	0.032	0.033
I2868	Bengali	Mbuti	2	<10E-12	1.105	-0.105	0.048
I2868	Bengali	Onge	2	<10E-12	1.116	-0.116	0.035
I2868	Bengali	Papuan	2	<10E-12	1.088	-0.088	0.036
I2868	Bengali	Palliyar	2	<10E-12	0.915	0.085	0.053
I2868	Bengali	Irula	2	<10E-12	0.92	0.08	0.062
I2868	Bengali	Brahmin_Tiwari	2	<10E-12	0.926	0.074	0.072
I2868	Bengali	Kalash	2	<10E-12	1.007	-0.007	0.039
I2868	Palliyar	Chukchi	2	<10E-12	1.013	-0.013	0.016
I2868	Palliyar	French	2	<10E-12	0.643	0.357	0.022
I2868	Palliyar	Han	2	<10E-12	1.021	-0.021	0.021
I2868	Palliyar	Karitiana	2	<10E-12	0.996	0.004	0.017
I2868	Palliyar	Mbuti	2	<10E-12	0.686	0.314	0.042
I2868	Palliyar	Onge	2	<10E-12	1.139	-0.139	0.052
I2868	Palliyar	Papuan	2	<10E-12	1.052	-0.052	0.057
I2868	Palliyar	Bengali	2	<10E-12	0.085	0.915	0.053
I2868	Palliyar	Brahmin_Tiwari	2	<10E-12	0.453	0.547	0.032
I2868	Palliyar	Kalash	2	<10E-12	0.62	0.38	0.024
I2868	Irula	Chukchi	2	<10E-12	0.991	0.009	0.015
I2868	Irula	French	2	<10E-12	0.67	0.33	0.023
I2868	Irula	Han	2	<10E-12	1.013	-0.013	0.019
I2868	Irula	Karitiana	2	<10E-12	0.988	0.012	0.016
I2868	Irula	Mbuti	2	<10E-12	0.755	0.245	0.04
I2868	Irula	Onge	2	<10E-12	1.059	-0.059	0.042
I2868	Irula	Papuan	2	<10E-12	1.017	-0.017	0.044
I2868	Irula	Bengali	2	<10E-12	0.08	0.92	0.062
I2868	Irula	Brahmin_Tiwari	2	<10E-12	0.478	0.522	0.035
I2868	Irula	Kalash	2	<10E-12	0.655	0.345	0.026
I2868	Mala	Chukchi	2	<10E-12	0.993	0.007	0.014
I2868	Mala	Han	2	<10E-12	1.003	-0.003	0.018
I2868	Mala	Karitiana	2	<10E-12	0.992	0.008	0.015
I2868	Mala	Onge	2	<10E-12	1.047	-0.047	0.031
I2868	Mala	Papuan	2	<10E-12	1.011	-0.011	0.031
I2868	Brahmin_Tiwari	Chukchi	2	<10E-12	0.957	0.043	0.015
I2868	Brahmin_Tiwari	Han	2	<10E-12	0.906	0.094	0.017
I2868	Brahmin_Tiwari	Karitiana	2	<10E-12	0.968	0.032	0.016
I2868	Brahmin_Tiwari	Mbuti	2	<10E-12	1.005	-0.005	0.066
I2868	Brahmin_Tiwari	Onge	2	<10E-12	0.772	0.228	0.025
I2868	Brahmin_Tiwari	Papuan	2	<10E-12	0.757	0.243	0.025
I2868	Brahmin_Tiwari	Bengali	2	<10E-12	0.074	0.926	0.072
I2868	Brahmin_Tiwari	Palliyar	2	<10E-12	0.547	0.453	0.032
I2868	Brahmin_Tiwari	Irula	2	<10E-12	0.522	0.478	0.035
I2868	Kalash	Chukchi	2	<10E-12	0.889	0.111	0.017
I2868	Kalash	French	2	<10E-12	2.951	-1.951	0.172
I2868	Kalash	Han	2	<10E-12	0.802	0.198	0.018
I2868	Kalash	Karitiana	2	<10E-12	0.904	0.096	0.018
I2868	Kalash	Mbuti	2	<10E-12	0.349	0.651	0.156
I2868	Kalash	Onge	2	<10E-12	0.6	0.4	0.025
I2868	Kalash	Papuan	2	<10E-12	0.583	0.417	0.026
I2868	Kalash	Bengali	2	<10E-12	-0.007	1.007	0.039
I2868	Kalash	Palliyar	2	<10E-12	0.38	0.62	0.024
I2868	Kalash	Irula	2	<10E-12	0.345	0.655	0.026
I2871	Mbuti	Brahmin_Tiwari	2	0.801771	-0.152	1.152	0.048
I2871	Brahmin_Tiwari	Mbuti	2	0.801771	1.152	-0.152	0.048
I2871	Mala	Baniyas	2	0.176528	-0.863	1.863	0.117
I2871	Baniyas	Mala	2	0.176528	1.863	-0.863	0.117
I2871	Palliyar	Irula	2	0.060734	-7.844	8.844	1.267
I2871	Irula	Palliyar	2	0.060734	8.844	-7.844	1.267
I2871	Papuan	Brahmin_Tiwari	2	0.042449	-0.02	1.02	0.024
I2871	Brahmin_Tiwari	Papuan	2	0.042449	1.02	-0.02	0.024
I2871	French	Brahmin_Tiwari	2	0.029482	0.107	0.893	0.054
I2871	Brahmin_Tiwari	French	2	0.029482	0.893	0.107	0.054
I2871	Chukchi	Karitiana	2	0.026502	-4.879	5.879	0.485
I2871	Karitiana	Chukchi	2	0.026502	5.879	-4.879	0.485
I2871	Baniyas	Kalash	2	0.021105	0.566	0.434	0.049
I2871	Kalash	Baniyas	2	0.021105	0.434	0.566	0.049
I2871	Onge	Brahmin_Tiwari	2	0.013097	-0.042	1.042	0.025
I2871	Brahmin_Tiwari	Onge	2	0.013097	1.042	-0.042	0.025
I2871	French	Baniyas	2	0.009293	0.293	0.707	0.037
I2871	Baniyas	French	2	0.009293	0.707	0.293	0.037
I2871	Bengali	Brahmin_Tiwari	2	0.007474	-0.068	1.068	0.069
I2871	Brahmin_Tiwari	Bengali	2	0.007474	1.068	-0.068	0.069
I2871	Brahmin_Tiwari	Kalash	2	0.006779	0.978	0.022	0.089
I2871	Kalash	Brahmin_Tiwari	2	0.006779	0.022	0.978	0.089
I2871	Han	Brahmin_Tiwari	2	0.006375	-0.02	1.02	0.017
I2871	Brahmin_Tiwari	Han	2	0.006375	1.02	-0.02	0.017
I2871	Irula	Brahmin_Tiwari	2	0.006257	-0.03	1.03	0.038
I2871	Brahmin_Tiwari	Irula	2	0.006257	1.03	-0.03	0.038
I2871	Karitiana	Brahmin_Tiwari	2	0.005647	-0.018	1.018	0.015
I2871	Brahmin_Tiwari	Karitiana	2	0.005647	1.018	-0.018	0.015
I2871	Mala	Kalash	2	0.005511	0.348	0.652	0.034
I2871	Kalash	Mala	2	0.005511	0.652	0.348	0.034
I2871	Chukchi	Brahmin_Tiwari	2	0.005088	-0.02	1.02	0.016
I2871	Brahmin_Tiwari	Chukchi	2	0.005088	1.02	-0.02	0.016
I2871	Palliyar	Brahmin_Tiwari	2	0.003528	-0.014	1.014	0.033
I2871	Brahmin_Tiwari	Palliyar	2	0.003528	1.014	-0.014	0.033
I2871	Mala	Brahmin_Tiwari	2	0.003457	-0.022	1.022	0.051
I2871	Brahmin_Tiwari	Mala	2	0.003457	1.022	-0.022	0.051
I2871	Baniyas	Brahmin_Tiwari	2	0.003284	0.001	0.999	0.118
I2871	Brahmin_Tiwari	Baniyas	2	0.003284	0.999	0.001	0.118
I2871	French	Kalash	2	0.001571	-0.888	1.888	0.132
I2871	Kalash	French	2	0.001571	1.888	-0.888	0.132
I2871	French	Mala	2	0.000738	0.505	0.495	0.029
I2871	Mala	French	2	0.000738	0.495	0.505	0.029
I2871	Irula	Kalash	2	4.2e-05	0.277	0.723	0.028
I2871	Kalash	Irula	2	4.2e-05	0.723	0.277	0.028
I2871	Palliyar	Kalash	2	3e-05	0.267	0.733	0.026
I2871	Kalash	Palliyar	2	3e-05	0.733	0.267	0.026
I2871	Irula	Baniyas	2	1.3e-05	-0.426	1.426	0.061
I2871	Baniyas	Irula	2	1.3e-05	1.426	-0.426	0.061
I2871	Bengali	Baniyas	2	6e-06	-1.116	2.116	0.209
I2871	Bengali	Kalash	2	6e-06	0.419	0.581	0.04
I2871	Baniyas	Bengali	2	6e-06	2.116	-1.116	0.209
I2871	Kalash	Bengali	2	6e-06	0.581	0.419	0.04
I2871	Palliyar	Baniyas	2	5e-06	-0.356	1.356	0.051
I2871	Baniyas	Palliyar	2	5e-06	1.356	-0.356	0.051
I2871	Chukchi	French	2	<10E-12	0.087	0.913	0.017
I2871	Chukchi	Han	2	<10E-12	-3.148	4.148	1.918
I2871	Chukchi	Mbuti	2	<10E-12	-0.145	1.145	0.025
I2871	Chukchi	Onge	2	<10E-12	-0.452	1.452	0.054
I2871	Chukchi	Papuan	2	<10E-12	-0.503	1.503	0.056
I2871	Chukchi	Bengali	2	<10E-12	-0.11	1.11	0.019
I2871	Chukchi	Palliyar	2	<10E-12	0.009	0.991	0.021
I2871	Chukchi	Irula	2	<10E-12	0.033	0.967	0.02
I2871	Chukchi	Mala	2	<10E-12	-0.009	1.009	0.018
I2871	Chukchi	Baniyas	2	<10E-12	-0.024	1.024	0.017
I2871	Chukchi	Kalash	2	<10E-12	0.029	0.971	0.016
I2871	French	Chukchi	2	<10E-12	0.913	0.087	0.017
I2871	French	Han	2	<10E-12	0.865	0.135	0.018
I2871	French	Karitiana	2	<10E-12	0.917	0.083	0.017
I2871	French	Mbuti	2	<10E-12	0.585	0.415	0.051
I2871	French	Onge	2	<10E-12	0.752	0.248	0.022
I2871	French	Papuan	2	<10E-12	0.763	0.237	0.023
I2871	French	Bengali	2	<10E-12	0.412	0.588	0.033
I2871	French	Palliyar	2	<10E-12	0.611	0.389	0.023
I2871	French	Irula	2	<10E-12	0.593	0.407	0.024
I2871	Han	Chukchi	2	<10E-12	4.148	-3.148	1.918
I2871	Han	French	2	<10E-12	0.135	0.865	0.018
I2871	Han	Karitiana	2	<10E-12	20.245	-19.245	16.153
I2871	Han	Mbuti	2	<10E-12	-0.172	1.172	0.029
I2871	Han	Onge	2	<10E-12	-0.845	1.845	0.075
I2871	Han	Papuan	2	<10E-12	-0.759	1.759	0.07
I2871	Han	Bengali	2	<10E-12	-0.147	1.147	0.021
I2871	Han	Palliyar	2	<10E-12	-0.061	1.061	0.026
I2871	Han	Irula	2	<10E-12	-0.02	1.02	0.024
I2871	Han	Mala	2	<10E-12	-0.071	1.071	0.021
I2871	Han	Baniyas	2	<10E-12	-0.057	1.057	0.019
I2871	Han	Kalash	2	<10E-12	0.074	0.926	0.017
I2871	Karitiana	French	2	<10E-12	0.083	0.917	0.017
I2871	Karitiana	Han	2	<10E-12	-19.245	20.245	16.153
I2871	Karitiana	Mbuti	2	<10E-12	-0.116	1.116	0.027
I2871	Karitiana	Onge	2	<10E-12	-0.308	1.308	0.062
I2871	Karitiana	Papuan	2	<10E-12	-0.307	1.307	0.052
I2871	Karitiana	Bengali	2	<10E-12	-0.084	1.084	0.019
I2871	Karitiana	Palliyar	2	<10E-12	0.043	0.957	0.023
I2871	Karitiana	Irula	2	<10E-12	0.059	0.941	0.021
I2871	Karitiana	Mala	2	<10E-12	0.01	0.99	0.018
I2871	Karitiana	Baniyas	2	<10E-12	-0.022	1.022	0.017
I2871	Karitiana	Kalash	2	<10E-12	0.033	0.967	0.016
I2871	Mbuti	Chukchi	2	<10E-12	1.145	-0.145	0.025
I2871	Mbuti	French	2	<10E-12	0.415	0.585	0.051
I2871	Mbuti	Han	2	<10E-12	1.172	-0.172	0.029
I2871	Mbuti	Karitiana	2	<10E-12	1.116	-0.116	0.027
I2871	Mbuti	Onge	2	<10E-12	1.492	-0.492	0.063
I2871	Mbuti	Papuan	2	<10E-12	1.477	-0.477	0.058
I2871	Mbuti	Bengali	2	<10E-12	0.103	0.897	0.082
I2871	Mbuti	Palliyar	2	<10E-12	0.891	0.109	0.065
I2871	Mbuti	Irula	2	<10E-12	0.787	0.213	0.07
I2871	Mbuti	Mala	2	<10E-12	0.516	0.484	0.072
I2871	Mbuti	Baniyas	2	<10E-12	0.015	0.985	0.052
I2871	Mbuti	Kalash	2	<10E-12	0.081	0.919	0.055
I2871	Onge	Chukchi	2	<10E-12	1.452	-0.452	0.054
I2871	Onge	French	2	<10E-12	0.248	0.752	0.022
I2871	Onge	Han	2	<10E-12	1.845	-0.845	0.075
I2871	Onge	Karitiana	2	<10E-12	1.308	-0.308	0.062
I2871	Onge	Mbuti	2	<10E-12	-0.492	1.492	0.063
I2871	Onge	Papuan	2	<10E-12	-13.834	14.834	11.558
I2871	Onge	Bengali	2	<10E-12	-0.411	1.411	0.041
I2871	Onge	Palliyar	2	<10E-12	-0.378	1.378	0.102
I2871	Onge	Irula	2	<10E-12	-0.214	1.214	0.079
I2871	Onge	Mala	2	<10E-12	-0.316	1.316	0.05
I2871	Onge	Baniyas	2	<10E-12	-0.172	1.172	0.033
I2871	Onge	Kalash	2	<10E-12	0.139	0.861	0.024
I2871	Papuan	Chukchi	2	<10E-12	1.503	-0.503	0.056
I2871	Papuan	French	2	<10E-12	0.237	0.763	0.023
I2871	Papuan	Han	2	<10E-12	1.759	-0.759	0.07
I2871	Papuan	Karitiana	2	<10E-12	1.307	-0.307	0.052
I2871	Papuan	Mbuti	2	<10E-12	-0.477	1.477	0.058
I2871	Papuan	Onge	2	<10E-12	14.834	-13.834	11.558
I2871	Papuan	Bengali	2	<10E-12	-0.334	1.334	0.044
I2871	Papuan	Palliyar	2	<10E-12	-0.299	1.299	0.108
I2871	Papuan	Irula	2	<10E-12	-0.235	1.235	0.112
I2871	Papuan	Mala	2	<10E-12	-0.234	1.234	0.052
I2871	Papuan	Baniyas	2	<10E-12	-0.132	1.132	0.032
I2871	Papuan	Kalash	2	<10E-12	0.147	0.853	0.023
I2871	Bengali	Chukchi	2	<10E-12	1.11	-0.11	0.019
I2871	Bengali	French	2	<10E-12	0.588	0.412	0.033
I2871	Bengali	Han	2	<10E-12	1.147	-0.147	0.021
I2871	Bengali	Karitiana	2	<10E-12	1.084	-0.084	0.019
I2871	Bengali	Mbuti	2	<10E-12	0.897	0.103	0.082
I2871	Bengali	Onge	2	<10E-12	1.411	-0.411	0.041
I2871	Bengali	Papuan	2	<10E-12	1.334	-0.334	0.044
I2871	Bengali	Palliyar	2	<10E-12	1.622	-0.622	0.073
I2871	Bengali	Irula	2	<10E-12	1.722	-0.722	0.094
I2871	Bengali	Mala	2	<10E-12	2.444	-1.444	0.263
I2871	Palliyar	Chukchi	2	<10E-12	0.991	0.009	0.021
I2871	Palliyar	French	2	<10E-12	0.389	0.611	0.023
I2871	Palliyar	Han	2	<10E-12	1.061	-0.061	0.026
I2871	Palliyar	Karitiana	2	<10E-12	0.957	0.043	0.023
I2871	Palliyar	Mbuti	2	<10E-12	0.109	0.891	0.065
I2871	Palliyar	Onge	2	<10E-12	1.378	-0.378	0.102
I2871	Palliyar	Papuan	2	<10E-12	1.299	-0.299	0.108
I2871	Palliyar	Bengali	2	<10E-12	-0.622	1.622	0.073
I2871	Palliyar	Mala	2	<10E-12	-1.463	2.463	0.125
I2871	Irula	Chukchi	2	<10E-12	0.967	0.033	0.02
I2871	Irula	French	2	<10E-12	0.407	0.593	0.024
I2871	Irula	Han	2	<10E-12	1.02	-0.02	0.024
I2871	Irula	Karitiana	2	<10E-12	0.941	0.059	0.021
I2871	Irula	Mbuti	2	<10E-12	0.213	0.787	0.07
I2871	Irula	Onge	2	<10E-12	1.214	-0.214	0.079
I2871	Irula	Papuan	2	<10E-12	1.235	-0.235	0.112
I2871	Irula	Bengali	2	<10E-12	-0.722	1.722	0.094
I2871	Irula	Mala	2	<10E-12	-1.813	2.813	0.212
I2871	Mala	Chukchi	2	<10E-12	1.009	-0.009	0.018
I2871	Mala	Han	2	<10E-12	1.071	-0.071	0.021
I2871	Mala	Karitiana	2	<10E-12	0.99	0.01	0.018
I2871	Mala	Mbuti	2	<10E-12	0.484	0.516	0.072
I2871	Mala	Onge	2	<10E-12	1.316	-0.316	0.05
I2871	Mala	Papuan	2	<10E-12	1.234	-0.234	0.052
I2871	Mala	Bengali	2	<10E-12	-1.444	2.444	0.263
I2871	Mala	Palliyar	2	<10E-12	2.463	-1.463	0.125
I2871	Mala	Irula	2	<10E-12	2.813	-1.813	0.212
I2871	Baniyas	Chukchi	2	<10E-12	1.024	-0.024	0.017
I2871	Baniyas	Han	2	<10E-12	1.057	-0.057	0.019
I2871	Baniyas	Karitiana	2	<10E-12	1.022	-0.022	0.017
I2871	Baniyas	Mbuti	2	<10E-12	0.985	0.015	0.052
I2871	Baniyas	Onge	2	<10E-12	1.172	-0.172	0.033
I2871	Baniyas	Papuan	2	<10E-12	1.132	-0.132	0.032
I2871	Kalash	Chukchi	2	<10E-12	0.971	0.029	0.016
I2871	Kalash	Han	2	<10E-12	0.926	0.074	0.017
I2871	Kalash	Karitiana	2	<10E-12	0.967	0.033	0.016
I2871	Kalash	Mbuti	2	<10E-12	0.919	0.081	0.055
I2871	Kalash	Onge	2	<10E-12	0.861	0.139	0.024
I2871	Kalash	Papuan	2	<10E-12	0.853	0.147	0.023
I2872	Mala	Brahmin_Tiwari	2	0.659453	-0.169	1.169	0.06
I2872	Brahmin_Tiwari	Mala	2	0.659453	1.169	-0.169	0.06
I2872	Baniyas	Brahmin_Tiwari	2	0.658786	-0.359	1.359	0.129
I2872	Brahmin_Tiwari	Baniyas	2	0.658786	1.359	-0.359	0.129
I2872	Bengali	Brahmin_Tiwari	2	0.578022	-0.229	1.229	0.08
I2872	Brahmin_Tiwari	Bengali	2	0.578022	1.229	-0.229	0.08
I2872	Mala	Baniyas	2	0.560293	-1.219	2.219	0.151
I2872	Baniyas	Mala	2	0.560293	2.219	-1.219	0.151
I2872	Chukchi	Karitiana	2	0.558249	-4.211	5.211	0.426
I2872	Karitiana	Chukchi	2	0.558249	5.211	-4.211	0.426
I2872	Brahmin_Tiwari	Kalash	2	0.524459	0.711	0.289	0.103
I2872	Kalash	Brahmin_Tiwari	2	0.524459	0.289	0.711	0.103
I2872	Baniyas	Kalash	2	0.512013	0.376	0.624	0.056
I2872	Kalash	Baniyas	2	0.512013	0.624	0.376	0.056
I2872	Irula	Brahmin_Tiwari	2	0.511458	-0.125	1.125	0.046
I2872	Brahmin_Tiwari	Irula	2	0.511458	1.125	-0.125	0.046
I2872	Palliyar	Brahmin_Tiwari	2	0.506682	-0.111	1.111	0.041
I2872	Brahmin_Tiwari	Palliyar	2	0.506682	1.111	-0.111	0.041
I2872	French	Brahmin_Tiwari	2	0.462398	0.14	0.86	0.066
I2872	Brahmin_Tiwari	French	2	0.462398	0.86	0.14	0.066
I2872	French	Kalash	2	0.426877	-0.619	1.619	0.153
I2872	Kalash	French	2	0.426877	1.619	-0.619	0.153
I2872	Mala	Kalash	2	0.269959	0.246	0.754	0.038
I2872	Kalash	Mala	2	0.269959	0.754	0.246	0.038
I2872	Onge	Brahmin_Tiwari	2	0.267143	-0.065	1.065	0.03
I2872	Brahmin_Tiwari	Onge	2	0.267143	1.065	-0.065	0.03
I2872	French	Baniyas	2	0.233043	0.384	0.616	0.044
I2872	Baniyas	French	2	0.233043	0.616	0.384	0.044
I2872	Chukchi	Brahmin_Tiwari	2	0.225156	-0.009	1.009	0.019
I2872	Brahmin_Tiwari	Chukchi	2	0.225156	1.009	-0.009	0.019
I2872	Papuan	Brahmin_Tiwari	2	0.222048	-0.058	1.058	0.031
I2872	Brahmin_Tiwari	Papuan	2	0.222048	1.058	-0.058	0.031
I2872	Han	Brahmin_Tiwari	2	0.19831	0.006	0.994	0.021
I2872	Brahmin_Tiwari	Han	2	0.19831	0.994	0.006	0.021
I2872	Irula	Kalash	2	0.141682	0.206	0.794	0.032
I2872	Kalash	Irula	2	0.141682	0.794	0.206	0.032
I2872	Karitiana	Brahmin_Tiwari	2	0.105573	0.013	0.987	0.019
I2872	Brahmin_Tiwari	Karitiana	2	0.105573	0.987	0.013	0.019
I2872	Mbuti	Brahmin_Tiwari	2	0.091976	-0.05	1.05	0.061
I2872	Brahmin_Tiwari	Mbuti	2	0.091976	1.05	-0.05	0.061
I2872	Bengali	Kalash	2	0.079184	0.296	0.704	0.048
I2872	Kalash	Bengali	2	0.079184	0.704	0.296	0.048
I2872	Palliyar	Irula	2	0.059468	-7.131	8.131	1.124
I2872	Irula	Palliyar	2	0.059468	8.131	-7.131	1.124
I2872	Palliyar	Kalash	2	0.04615	0.174	0.826	0.03
I2872	Kalash	Palliyar	2	0.04615	0.826	0.174	0.03
I2872	French	Mala	2	0.033919	0.553	0.447	0.035
I2872	Mala	French	2	0.033919	0.447	0.553	0.035
I2872	French	Bengali	2	0.001112	0.478	0.522	0.04
I2872	Bengali	French	2	0.001112	0.522	0.478	0.04
I2872	Palliyar	Baniyas	2	0.000368	-0.551	1.551	0.066
I2872	Baniyas	Palliyar	2	0.000368	1.551	-0.551	0.066
I2872	French	Irula	2	0.000128	0.628	0.372	0.028
I2872	Irula	French	2	0.000128	0.372	0.628	0.028
I2872	Han	Kalash	2	6.9e-05	0.076	0.924	0.02
I2872	Kalash	Han	2	6.9e-05	0.924	0.076	0.02
I2872	Papuan	Kalash	2	6.8e-05	0.11	0.89	0.026
I2872	Kalash	Papuan	2	6.8e-05	0.89	0.11	0.026
I2872	Irula	Baniyas	2	6.4e-05	-0.63	1.63	0.083
I2872	Baniyas	Irula	2	6.4e-05	1.63	-0.63	0.083
I2872	Onge	Kalash	2	5.4e-05	0.1	0.9	0.026
I2872	Kalash	Onge	2	5.4e-05	0.9	0.1	0.026
I2872	French	Palliyar	2	6e-06	0.663	0.337	0.028
I2872	Palliyar	French	2	6e-06	0.337	0.663	0.028
I2872	Onge	Papuan	2	2e-06	-13.306	14.306	15.503
I2872	Papuan	Onge	2	2e-06	14.306	-13.306	15.503
I2872	Mbuti	Kalash	2	1e-06	0.121	0.879	0.056
I2872	Kalash	Mbuti	2	1e-06	0.879	0.121	0.056
I2872	Chukchi	French	2	<10E-12	0.09	0.91	0.019
I2872	Chukchi	Han	2	<10E-12	-2.22	3.22	0.506
I2872	Chukchi	Mbuti	2	<10E-12	-0.125	1.125	0.029
I2872	Chukchi	Onge	2	<10E-12	-0.411	1.411	0.064
I2872	Chukchi	Papuan	2	<10E-12	-0.398	1.398	0.071
I2872	Chukchi	Bengali	2	<10E-12	-0.095	1.095	0.024
I2872	Chukchi	Palliyar	2	<10E-12	0.046	0.954	0.026
I2872	Chukchi	Irula	2	<10E-12	0.061	0.939	0.024
I2872	Chukchi	Mala	2	<10E-12	0.022	0.978	0.022
I2872	Chukchi	Baniyas	2	<10E-12	-0.01	1.01	0.02
I2872	Chukchi	Kalash	2	<10E-12	0.03	0.97	0.019
I2872	French	Chukchi	2	<10E-12	0.91	0.09	0.019
I2872	French	Han	2	<10E-12	0.848	0.152	0.02
I2872	French	Karitiana	2	<10E-12	0.904	0.096	0.02
I2872	French	Mbuti	2	<10E-12	0.626	0.374	0.048
I2872	French	Onge	2	<10E-12	0.778	0.222	0.024
I2872	French	Papuan	2	<10E-12	0.779	0.221	0.026
I2872	Han	Chukchi	2	<10E-12	3.22	-2.22	0.506
I2872	Han	French	2	<10E-12	0.152	0.848	0.02
I2872	Han	Karitiana	2	<10E-12	-184.489	185.489	44.334	1
I2872	Han	Mbuti	2	<10E-12	-0.129	1.129	0.033
I2872	Han	Onge	2	<10E-12	-0.882	1.882	0.132
I2872	Han	Papuan	2	<10E-12	-0.656	1.656	0.113
I2872	Han	Bengali	2	<10E-12	-0.112	1.112	0.028
I2872	Han	Palliyar	2	<10E-12	0.023	0.977	0.036
I2872	Han	Irula	2	<10E-12	0.051	0.949	0.032
I2872	Han	Mala	2	<10E-12	0.009	0.991	0.027
I2872	Han	Baniyas	2	<10E-12	-0.04	1.04	0.025
I2872	Karitiana	French	2	<10E-12	0.096	0.904	0.02
I2872	Karitiana	Han	2	<10E-12	185.489	-184.489	44.334	1
I2872	Karitiana	Mbuti	2	<10E-12	-0.054	1.054	0.03
I2872	Karitiana	Onge	2	<10E-12	-0.343	1.343	0.085
I2872	Karitiana	Papuan	2	<10E-12	-0.167	1.167	0.066
I2872	Karitiana	Bengali	2	<10E-12	-0.05	1.05	0.025
I2872	Karitiana	Palliyar	2	<10E-12	0.1	0.9	0.03
I2872	Karitiana	Irula	2	<10E-12	0.098	0.902	0.028
I2872	Karitiana	Mala	2	<10E-12	0.067	0.933	0.023
I2872	Karitiana	Baniyas	2	<10E-12	0.003	0.997	0.022
I2872	Karitiana	Kalash	2	<10E-12	0.04	0.96	0.019
I2872	Mbuti	Chukchi	2	<10E-12	1.125	-0.125	0.029
I2872	Mbuti	French	2	<10E-12	0.374	0.626	0.048
I2872	Mbuti	Han	2	<10E-12	1.129	-0.129	0.033
I2872	Mbuti	Karitiana	2	<10E-12	1.054	-0.054	0.03
I2872	Mbuti	Onge	2	<10E-12	1.441	-0.441	0.063
I2872	Mbuti	Papuan	2	<10E-12	1.414	-0.414	0.06
I2872	Mbuti	Bengali	2	<10E-12	0.392	0.608	0.119
I2872	Mbuti	Palliyar	2	<10E-12	1.04	-0.04	0.063
I2872	Mbuti	Irula	2	<10E-12	0.963	0.037	0.072
I2872	Mbuti	Mala	2	<10E-12	0.763	0.237	0.086
I2872	Mbuti	Baniyas	2	<10E-12	0.153	0.847	0.082
I2872	Onge	Chukchi	2	<10E-12	1.411	-0.411	0.064
I2872	Onge	French	2	<10E-12	0.222	0.778	0.024
I2872	Onge	Han	2	<10E-12	1.882	-0.882	0.132
I2872	Onge	Karitiana	2	<10E-12	1.343	-0.343	0.085
I2872	Onge	Mbuti	2	<10E-12	-0.441	1.441	0.063
I2872	Onge	Bengali	2	<10E-12	-0.465	1.465	0.055
I2872	Onge	Palliyar	2	<10E-12	-0.383	1.383	0.183
I2872	Onge	Irula	2	<10E-12	-0.225	1.225	0.12
I2872	Onge	Mala	2	<10E-12	-0.314	1.314	0.066
I2872	Onge	Baniyas	2	<10E-12	-0.216	1.216	0.039
I2872	Papuan	Chukchi	2	<10E-12	1.398	-0.398	0.071
I2872	Papuan	French	2	<10E-12	0.221	0.779	0.026
I2872	Papuan	Han	2	<10E-12	1.656	-0.656	0.113
I2872	Papuan	Karitiana	2	<10E-12	1.167	-0.167	0.066
I2872	Papuan	Mbuti	2	<10E-12	-0.414	1.414	0.06
I2872	Papuan	Bengali	2	<10E-12	-0.459	1.459	0.061
I2872	Papuan	Palliyar	2	<10E-12	-0.484	1.484	0.274
I2872	Papuan	Irula	2	<10E-12	-0.241	1.241	0.276
I2872	Papuan	Mala	2	<10E-12	-0.251	1.251	0.082
I2872	Papuan	Baniyas	2	<10E-12	-0.184	1.184	0.042
I2872	Bengali	Chukchi	2	<10E-12	1.095	-0.095	0.024
I2872	Bengali	Han	2	<10E-12	1.112	-0.112	0.028
I2872	Bengali	Karitiana	2	<10E-12	1.05	-0.05	0.025
I2872	Bengali	Mbuti	2	<10E-12	0.608	0.392	0.119
I2872	Bengali	Onge	2	<10E-12	1.465	-0.465	0.055
I2872	Bengali	Papuan	2	<10E-12	1.459	-0.459	0.061
I2872	Bengali	Palliyar	2	<10E-12	1.828	-0.828	0.087
I2872	Bengali	Irula	2	<10E-12	2.031	-1.031	0.123
I2872	Bengali	Mala	2	<10E-12	2.808	-1.808	0.265
I2872	Bengali	Baniyas	2	<10E-12	-1.439	2.439	0.29
I2872	Palliyar	Chukchi	2	<10E-12	0.954	0.046	0.026
I2872	Palliyar	Han	2	<10E-12	0.977	0.023	0.036
I2872	Palliyar	Karitiana	2	<10E-12	0.9	0.1	0.03
I2872	Palliyar	Mbuti	2	<10E-12	-0.04	1.04	0.063
I2872	Palliyar	Onge	2	<10E-12	1.383	-0.383	0.183
I2872	Palliyar	Papuan	2	<10E-12	1.484	-0.484	0.274
I2872	Palliyar	Bengali	2	<10E-12	-0.828	1.828	0.087
I2872	Palliyar	Mala	2	<10E-12	-1.761	2.761	0.166
I2872	Irula	Chukchi	2	<10E-12	0.939	0.061	0.024
I2872	Irula	Han	2	<10E-12	0.949	0.051	0.032
I2872	Irula	Karitiana	2	<10E-12	0.902	0.098	0.028
I2872	Irula	Mbuti	2	<10E-12	0.037	0.963	0.072
I2872	Irula	Onge	2	<10E-12	1.225	-0.225	0.12
I2872	Irula	Papuan	2	<10E-12	1.241	-0.241	0.276
I2872	Irula	Bengali	2	<10E-12	-1.031	2.031	0.123
I2872	Irula	Mala	2	<10E-12	-2.7	3.7	0.372
I2872	Mala	Chukchi	2	<10E-12	0.978	0.022	0.022
I2872	Mala	Han	2	<10E-12	0.991	0.009	0.027
I2872	Mala	Karitiana	2	<10E-12	0.933	0.067	0.023
I2872	Mala	Mbuti	2	<10E-12	0.237	0.763	0.086
I2872	Mala	Onge	2	<10E-12	1.314	-0.314	0.066
I2872	Mala	Papuan	2	<10E-12	1.251	-0.251	0.082
I2872	Mala	Bengali	2	<10E-12	-1.808	2.808	0.265
I2872	Mala	Palliyar	2	<10E-12	2.761	-1.761	0.166
I2872	Mala	Irula	2	<10E-12	3.7	-2.7	0.372
I2872	Baniyas	Chukchi	2	<10E-12	1.01	-0.01	0.02
I2872	Baniyas	Han	2	<10E-12	1.04	-0.04	0.025
I2872	Baniyas	Karitiana	2	<10E-12	0.997	0.003	0.022
I2872	Baniyas	Mbuti	2	<10E-12	0.847	0.153	0.082
I2872	Baniyas	Onge	2	<10E-12	1.216	-0.216	0.039
I2872	Baniyas	Papuan	2	<10E-12	1.184	-0.184	0.042
I2872	Baniyas	Bengali	2	<10E-12	2.439	-1.439	0.29
I2872	Kalash	Chukchi	2	<10E-12	0.97	0.03	0.019
I2872	Kalash	Karitiana	2	<10E-12	0.96	0.04	0.019
I3342	Palliyar	Irula	2	0.465872	-3.241	4.241	0.676
I3342	Irula	Palliyar	2	0.465872	4.241	-3.241	0.676
I3342	Mala	Baniyas	2	0.436496	0.44	0.56	0.093
I3342	Baniyas	Mala	2	0.436496	0.56	0.44	0.093
I3342	Han	Bengali	2	0.388021	-0.082	1.082	0.021
I3342	Bengali	Han	2	0.388021	1.082	-0.082	0.021
I3342	Chukchi	Bengali	2	0.385653	-0.086	1.086	0.018
I3342	Bengali	Chukchi	2	0.385653	1.086	-0.086	0.018
I3342	Baniyas	Kalash	2	0.302443	1.233	-0.233	0.053
I3342	Kalash	Baniyas	2	0.302443	-0.233	1.233	0.053
I3342	Mala	Kalash	2	0.216006	0.802	0.198	0.032
I3342	Kalash	Mala	2	0.216006	0.198	0.802	0.032
I3342	French	Baniyas	2	0.208391	-0.172	1.172	0.04
I3342	Baniyas	French	2	0.208391	1.172	-0.172	0.04
I3342	Baniyas	Brahmin_Tiwari	2	0.191804	1.529	-0.529	0.128
I3342	Brahmin_Tiwari	Baniyas	2	0.191804	-0.529	1.529	0.128
I3342	Mala	Brahmin_Tiwari	2	0.162723	0.705	0.295	0.049
I3342	Brahmin_Tiwari	Mala	2	0.162723	0.295	0.705	0.049
I3342	French	Mala	2	0.161818	0.147	0.853	0.028
I3342	Mala	French	2	0.161818	0.853	0.147	0.028
I3342	Brahmin_Tiwari	Kalash	2	0.149366	2.255	-1.255	0.107
I3342	Kalash	Brahmin_Tiwari	2	0.149366	-1.255	2.255	0.107
I3342	Karitiana	Bengali	2	0.134974	-0.082	1.082	0.019
I3342	Bengali	Karitiana	2	0.134974	1.082	-0.082	0.019
I3342	Irula	Baniyas	2	0.134223	0.233	0.767	0.05
I3342	Baniyas	Irula	2	0.134223	0.767	0.233	0.05
I3342	Palliyar	Mala	2	0.079439	-0.433	1.433	0.082
I3342	Mala	Palliyar	2	0.079439	1.433	-0.433	0.082
I3342	Bengali	Baniyas	2	0.041483	0.526	0.474	0.132
I3342	Baniyas	Bengali	2	0.041483	0.474	0.526	0.132
I3342	Irula	Mala	2	0.037118	-0.393	1.393	0.097
I3342	Mala	Irula	2	0.037118	1.393	-0.393	0.097
I3342	Palliyar	Baniyas	2	0.021536	0.174	0.826	0.047
I3342	Baniyas	Palliyar	2	0.021536	0.826	0.174	0.047
I3342	Onge	Baniyas	2	0.01918	0.109	0.891	0.028
I3342	Baniyas	Onge	2	0.01918	0.891	0.109	0.028
I3342	Bengali	Mala	2	0.015275	0.634	0.366	0.127
I3342	Mala	Bengali	2	0.015275	0.366	0.634	0.127
I3342	Papuan	Bengali	2	0.011808	-0.12	1.12	0.037
I3342	Bengali	Papuan	2	0.011808	1.12	-0.12	0.037
I3342	Onge	Bengali	2	0.00905	-0.111	1.111	0.036
I3342	Bengali	Onge	2	0.00905	1.111	-0.111	0.036
I3342	French	Brahmin_Tiwari	2	0.00558	-0.586	1.586	0.058
I3342	Brahmin_Tiwari	French	2	0.00558	1.586	-0.586	0.058
I3342	Papuan	Baniyas	2	0.003065	0.086	0.914	0.028
I3342	Baniyas	Papuan	2	0.003065	0.914	0.086	0.028
I3342	Han	Baniyas	2	0.001411	0.029	0.971	0.019
I3342	Baniyas	Han	2	0.001411	0.971	0.029	0.019
I3342	Mbuti	Bengali	2	0.000444	-0.083	1.083	0.053
I3342	Bengali	Mbuti	2	0.000444	1.083	-0.083	0.053
I3342	Chukchi	Baniyas	2	0.000352	0.03	0.97	0.016
I3342	Baniyas	Chukchi	2	0.000352	0.97	0.03	0.016
I3342	Bengali	Brahmin_Tiwari	2	0.000299	0.9	0.1	0.07
I3342	Brahmin_Tiwari	Bengali	2	0.000299	0.1	0.9	0.07
I3342	Bengali	Kalash	2	0.000257	0.97	0.03	0.041
I3342	Kalash	Bengali	2	0.000257	0.03	0.97	0.041
I3342	French	Kalash	2	0.000211	-1.973	2.973	0.175
I3342	Kalash	French	2	0.000211	2.973	-1.973	0.175
I3342	Bengali	Irula	2	0.00019	0.939	0.061	0.063
I3342	Irula	Bengali	2	0.00019	0.061	0.939	0.063
I3342	Bengali	Palliyar	2	0.000144	0.994	0.006	0.056
I3342	Palliyar	Bengali	2	0.000144	0.006	0.994	0.056
I3342	French	Bengali	2	0.000132	0.006	0.994	0.033
I3342	Bengali	French	2	0.000132	0.994	0.006	0.033
I3342	Karitiana	Baniyas	2	0.000129	0.019	0.981	0.017
I3342	Baniyas	Karitiana	2	0.000129	0.981	0.019	0.017
I3342	Mbuti	Baniyas	2	0.000105	-0.02	1.02	0.049
I3342	Baniyas	Mbuti	2	0.000105	1.02	-0.02	0.049
I3342	Chukchi	Karitiana	2	4.7e-05	-4.672	5.672	0.502
I3342	Karitiana	Chukchi	2	4.7e-05	5.672	-4.672	0.502
I3342	Mbuti	Mala	2	4.4e-05	0.137	0.863	0.04
I3342	Mala	Mbuti	2	4.4e-05	0.863	0.137	0.04
I3342	Chukchi	Mala	2	1e-06	0.012	0.988	0.016
I3342	Han	Mala	2	1e-06	-0.018	1.018	0.02
I3342	Onge	Mala	2	1e-06	-0.042	1.042	0.033
I3342	Irula	Brahmin_Tiwari	2	1e-06	0.485	0.515	0.037
I3342	Mala	Chukchi	2	1e-06	0.988	0.012	0.016
I3342	Mala	Han	2	1e-06	1.018	-0.018	0.02
I3342	Mala	Onge	2	1e-06	1.042	-0.042	0.033
I3342	Brahmin_Tiwari	Irula	2	1e-06	0.515	0.485	0.037
I3342	Chukchi	French	2	<10E-12	0.209	0.791	0.018
I3342	Chukchi	Han	2	<10E-12	-1.65	2.65	0.215
I3342	Chukchi	Mbuti	2	<10E-12	-0.026	1.026	0.024
I3342	Chukchi	Onge	2	<10E-12	-0.385	1.385	0.047
I3342	Chukchi	Papuan	2	<10E-12	-0.323	1.323	0.048
I3342	Chukchi	Palliyar	2	<10E-12	0.008	0.992	0.019
I3342	Chukchi	Irula	2	<10E-12	0.013	0.987	0.018
I3342	Chukchi	Brahmin_Tiwari	2	<10E-12	0.066	0.934	0.016
I3342	Chukchi	Kalash	2	<10E-12	0.141	0.859	0.017
I3342	French	Chukchi	2	<10E-12	0.791	0.209	0.018
I3342	French	Han	2	<10E-12	0.719	0.281	0.019
I3342	French	Karitiana	2	<10E-12	0.806	0.194	0.02
I3342	French	Mbuti	2	<10E-12	0.066	0.934	0.053
I3342	French	Onge	2	<10E-12	0.496	0.504	0.022
I3342	French	Papuan	2	<10E-12	0.506	0.494	0.026
I3342	French	Palliyar	2	<10E-12	0.338	0.662	0.023
I3342	French	Irula	2	<10E-12	0.296	0.704	0.023
I3342	Han	Chukchi	2	<10E-12	2.65	-1.65	0.215
I3342	Han	French	2	<10E-12	0.281	0.719	0.019
I3342	Han	Karitiana	2	<10E-12	7.884	-6.884	1.198
I3342	Han	Mbuti	2	<10E-12	-0.018	1.018	0.03
I3342	Han	Onge	2	<10E-12	-0.632	1.632	0.067
I3342	Han	Papuan	2	<10E-12	-0.546	1.546	0.064
I3342	Han	Palliyar	2	<10E-12	-0.026	1.026	0.024
I3342	Han	Irula	2	<10E-12	-0.038	1.038	0.023
I3342	Han	Brahmin_Tiwari	2	<10E-12	0.104	0.896	0.018
I3342	Han	Kalash	2	<10E-12	0.209	0.791	0.019
I3342	Karitiana	French	2	<10E-12	0.194	0.806	0.02
I3342	Karitiana	Han	2	<10E-12	-6.884	7.884	1.198
I3342	Karitiana	Mbuti	2	<10E-12	-0.043	1.043	0.026
I3342	Karitiana	Onge	2	<10E-12	-0.285	1.285	0.055
I3342	Karitiana	Papuan	2	<10E-12	-0.224	1.224	0.048
I3342	Karitiana	Palliyar	2	<10E-12	0.029	0.971	0.02
I3342	Karitiana	Irula	2	<10E-12	0.015	0.985	0.019
I3342	Karitiana	Mala	2	<10E-12	0.011	0.989	0.016
I3342	Karitiana	Brahmin_Tiwari	2	<10E-12	0.056	0.944	0.016
I3342	Karitiana	Kalash	2	<10E-12	0.13	0.87	0.018
I3342	Mbuti	Chukchi	2	<10E-12	1.026	-0.026	0.024
I3342	Mbuti	French	2	<10E-12	0.934	0.066	0.053
I3342	Mbuti	Han	2	<10E-12	1.018	-0.018	0.03
I3342	Mbuti	Karitiana	2	<10E-12	1.043	-0.043	0.026
I3342	Mbuti	Onge	2	<10E-12	0.937	0.063	0.065
I3342	Mbuti	Papuan	2	<10E-12	1.077	-0.077	0.068
I3342	Mbuti	Palliyar	2	<10E-12	0.396	0.604	0.049
I3342	Mbuti	Irula	2	<10E-12	0.312	0.688	0.048
I3342	Mbuti	Brahmin_Tiwari	2	<10E-12	0.097	0.903	0.071
I3342	Mbuti	Kalash	2	<10E-12	0.753	0.247	0.096
I3342	Onge	Chukchi	2	<10E-12	1.385	-0.385	0.047
I3342	Onge	French	2	<10E-12	0.504	0.496	0.022
I3342	Onge	Han	2	<10E-12	1.632	-0.632	0.067
I3342	Onge	Karitiana	2	<10E-12	1.285	-0.285	0.055
I3342	Onge	Mbuti	2	<10E-12	0.063	0.937	0.065
I3342	Onge	Papuan	2	<10E-12	780.535	-779.535	90.934	2
I3342	Onge	Palliyar	2	<10E-12	-0.13	1.13	0.057
I3342	Onge	Irula	2	<10E-12	-0.12	1.12	0.048
I3342	Onge	Brahmin_Tiwari	2	<10E-12	0.255	0.745	0.026
I3342	Onge	Kalash	2	<10E-12	0.415	0.585	0.024
I3342	Papuan	Chukchi	2	<10E-12	1.323	-0.323	0.048
I3342	Papuan	French	2	<10E-12	0.494	0.506	0.026
I3342	Papuan	Han	2	<10E-12	1.546	-0.546	0.064
I3342	Papuan	Karitiana	2	<10E-12	1.224	-0.224	0.048
I3342	Papuan	Mbuti	2	<10E-12	-0.077	1.077	0.068
I3342	Papuan	Onge	2	<10E-12	-779.535	780.535	90.934	2
I3342	Papuan	Palliyar	2	<10E-12	-0.114	1.114	0.057
I3342	Papuan	Irula	2	<10E-12	-0.101	1.101	0.052
I3342	Papuan	Mala	2	<10E-12	-0.039	1.039	0.033
I3342	Papuan	Brahmin_Tiwari	2	<10E-12	0.227	0.773	0.026
I3342	Papuan	Kalash	2	<10E-12	0.396	0.604	0.026
I3342	Palliyar	Chukchi	2	<10E-12	0.992	0.008	0.019
I3342	Palliyar	French	2	<10E-12	0.662	0.338	0.023
I3342	Palliyar	Han	2	<10E-12	1.026	-0.026	0.024
I3342	Palliyar	Karitiana	2	<10E-12	0.971	0.029	0.02
I3342	Palliyar	Mbuti	2	<10E-12	0.604	0.396	0.049
I3342	Palliyar	Onge	2	<10E-12	1.13	-0.13	0.057
I3342	Palliyar	Papuan	2	<10E-12	1.114	-0.114	0.057
I3342	Palliyar	Brahmin_Tiwari	2	<10E-12	0.432	0.568	0.035
I3342	Palliyar	Kalash	2	<10E-12	0.59	0.41	0.026
I3342	Irula	Chukchi	2	<10E-12	0.987	0.013	0.018
I3342	Irula	French	2	<10E-12	0.704	0.296	0.023
I3342	Irula	Han	2	<10E-12	1.038	-0.038	0.023
I3342	Irula	Karitiana	2	<10E-12	0.985	0.015	0.019
I3342	Irula	Mbuti	2	<10E-12	0.688	0.312	0.048
I3342	Irula	Onge	2	<10E-12	1.12	-0.12	0.048
I3342	Irula	Papuan	2	<10E-12	1.101	-0.101	0.052
I3342	Irula	Kalash	2	<10E-12	0.637	0.363	0.027
I3342	Mala	Karitiana	2	<10E-12	0.989	0.011	0.016
I3342	Mala	Papuan	2	<10E-12	1.039	-0.039	0.033
I3342	Brahmin_Tiwari	Chukchi	2	<10E-12	0.934	0.066	0.016
I3342	Brahmin_Tiwari	Han	2	<10E-12	0.896	0.104	0.018
I3342	Brahmin_Tiwari	Karitiana	2	<10E-12	0.944	0.056	0.016
I3342	Brahmin_Tiwari	Mbuti	2	<10E-12	0.903	0.097	0.071
I3342	Brahmin_Tiwari	Onge	2	<10E-12	0.745	0.255	0.026
I3342	Brahmin_Tiwari	Papuan	2	<10E-12	0.773	0.227	0.026
I3342	Brahmin_Tiwari	Palliyar	2	<10E-12	0.568	0.432	0.035
I3342	Kalash	Chukchi	2	<10E-12	0.859	0.141	0.017
I3342	Kalash	Han	2	<10E-12	0.791	0.209	0.019
I3342	Kalash	Karitiana	2	<10E-12	0.87	0.13	0.018
I3342	Kalash	Mbuti	2	<10E-12	0.247	0.753	0.096
I3342	Kalash	Onge	2	<10E-12	0.585	0.415	0.024
I3342	Kalash	Papuan	2	<10E-12	0.604	0.396	0.026
I3342	Kalash	Palliyar	2	<10E-12	0.41	0.59	0.026
I3342	Kalash	Irula	2	<10E-12	0.363	0.637	0.027
I3343	Papuan	Baniyas	2	0.900004	0.049	0.951	0.034
I3343	Baniyas	Papuan	2	0.900004	0.951	0.049	0.034
I3343	Baniyas	Kalash	2	0.790712	1.093	-0.093	0.059
I3343	Kalash	Baniyas	2	0.790712	-0.093	1.093	0.059
I3343	Onge	Baniyas	2	0.772174	0.06	0.94	0.033
I3343	Baniyas	Onge	2	0.772174	0.94	0.06	0.033
I3343	French	Baniyas	2	0.766377	-0.018	1.018	0.044
I3343	Baniyas	French	2	0.766377	1.018	-0.018	0.044
I3343	Palliyar	Baniyas	2	0.750763	0.091	0.909	0.057
I3343	Baniyas	Palliyar	2	0.750763	0.909	0.091	0.057
I3343	Baniyas	Brahmin_Tiwari	2	0.719406	1.197	-0.197	0.132
I3343	Brahmin_Tiwari	Baniyas	2	0.719406	-0.197	1.197	0.132
I3343	Bengali	Baniyas	2	0.703419	0.193	0.807	0.158
I3343	Baniyas	Bengali	2	0.703419	0.807	0.193	0.158
I3343	Mala	Baniyas	2	0.62746	0.129	0.871	0.109
I3343	Baniyas	Mala	2	0.62746	0.871	0.129	0.109
I3343	Mbuti	Baniyas	2	0.572625	0.041	0.959	0.053
I3343	Baniyas	Mbuti	2	0.572625	0.959	0.041	0.053
I3343	Irula	Baniyas	2	0.567156	0.063	0.937	0.06
I3343	Baniyas	Irula	2	0.567156	0.937	0.063	0.06
I3343	Han	Baniyas	2	0.527076	0.02	0.98	0.022
I3343	Baniyas	Han	2	0.527076	0.98	0.02	0.022
I3343	Karitiana	Baniyas	2	0.496386	0.012	0.988	0.019
I3343	Baniyas	Karitiana	2	0.496386	0.988	0.012	0.019
I3343	Chukchi	Baniyas	2	0.483765	0.012	0.988	0.019
I3343	Baniyas	Chukchi	2	0.483765	0.988	0.012	0.019
I3343	Palliyar	Irula	2	0.352407	-4.1	5.1	0.931
I3343	Irula	Palliyar	2	0.352407	5.1	-4.1	0.931
I3343	French	Mala	2	0.316213	0.269	0.731	0.034
I3343	Mala	French	2	0.316213	0.731	0.269	0.034
I3343	Han	Bengali	2	0.228369	-0.094	1.094	0.025
I3343	Bengali	Han	2	0.228369	1.094	-0.094	0.025
I3343	Chukchi	Karitiana	2	0.138141	-4.43	5.43	0.502
I3343	Karitiana	Chukchi	2	0.138141	5.43	-4.43	0.502
I3343	Chukchi	Bengali	2	0.096648	-0.097	1.097	0.021
I3343	Bengali	Chukchi	2	0.096648	1.097	-0.097	0.021
I3343	Brahmin_Tiwari	Kalash	2	0.090157	1.986	-0.986	0.114
I3343	Kalash	Brahmin_Tiwari	2	0.090157	-0.986	1.986	0.114
I3343	French	Brahmin_Tiwari	2	0.07739	-0.368	1.368	0.064
I3343	Brahmin_Tiwari	French	2	0.07739	1.368	-0.368	0.064
I3343	Mala	Kalash	2	0.0665	0.711	0.289	0.039
I3343	Kalash	Mala	2	0.0665	0.289	0.711	0.039
I3343	Mala	Brahmin_Tiwari	2	0.048484	0.544	0.456	0.059
I3343	Brahmin_Tiwari	Mala	2	0.048484	0.456	0.544	0.059
I3343	Papuan	Bengali	2	0.038257	-0.161	1.161	0.042
I3343	Bengali	Papuan	2	0.038257	1.161	-0.161	0.042
I3343	Karitiana	Bengali	2	0.011273	-0.081	1.081	0.021
I3343	Bengali	Karitiana	2	0.011273	1.081	-0.081	0.021
I3343	Onge	Bengali	2	0.006704	-0.152	1.152	0.043
I3343	Bengali	Onge	2	0.006704	1.152	-0.152	0.043
I3343	Palliyar	Mala	2	0.006065	-0.62	1.62	0.112
I3343	Mala	Palliyar	2	0.006065	1.62	-0.62	0.112
I3343	Bengali	Brahmin_Tiwari	2	0.00407	0.722	0.278	0.084
I3343	Brahmin_Tiwari	Bengali	2	0.00407	0.278	0.722	0.084
I3343	French	Kalash	2	0.00253	-1.816	2.816	0.218
I3343	Kalash	French	2	0.00253	2.816	-1.816	0.218
I3343	French	Bengali	2	0.001919	0.129	0.871	0.04
I3343	Bengali	French	2	0.001919	0.871	0.129	0.04
I3343	Palliyar	Brahmin_Tiwari	2	0.00103	0.362	0.638	0.041
I3343	Brahmin_Tiwari	Palliyar	2	0.00103	0.638	0.362	0.041
I3343	Bengali	Kalash	2	0.000655	0.874	0.126	0.05
I3343	Kalash	Bengali	2	0.000655	0.126	0.874	0.05
I3343	Irula	Mala	2	0.00033	-0.729	1.729	0.141
I3343	Mala	Irula	2	0.00033	1.729	-0.729	0.141
I3343	Bengali	Palliyar	2	0.000191	1.088	-0.088	0.075
I3343	Palliyar	Bengali	2	0.000191	-0.088	1.088	0.075
I3343	Bengali	Irula	2	0.000185	1.168	-0.168	0.087
I3343	Irula	Bengali	2	0.000185	-0.168	1.168	0.087
I3343	Mbuti	Bengali	2	4.7e-05	-0.01	1.01	0.065
I3343	Bengali	Mbuti	2	4.7e-05	1.01	-0.01	0.065
I3343	Bengali	Mala	2	4.1e-05	0.899	0.101	0.174
I3343	Mala	Bengali	2	4.1e-05	0.101	0.899	0.174
I3343	Irula	Brahmin_Tiwari	2	1.3e-05	0.361	0.639	0.044
I3343	Brahmin_Tiwari	Irula	2	1.3e-05	0.639	0.361	0.044
I3343	French	Palliyar	2	2e-06	0.406	0.594	0.027
I3343	Onge	Papuan	2	2e-06	5.174	-4.174	29.741
I3343	Papuan	Onge	2	2e-06	-4.174	5.174	29.741
I3343	Palliyar	French	2	2e-06	0.594	0.406	0.027
I3343	Chukchi	French	2	<10E-12	0.156	0.844	0.02
I3343	Chukchi	Han	2	<10E-12	-2.036	3.036	0.24
I3343	Chukchi	Mbuti	2	<10E-12	-0.086	1.086	0.027
I3343	Chukchi	Onge	2	<10E-12	-0.386	1.386	0.046
I3343	Chukchi	Papuan	2	<10E-12	-0.38	1.38	0.052
I3343	Chukchi	Palliyar	2	<10E-12	0.023	0.977	0.021
I3343	Chukchi	Irula	2	<10E-12	0.01	0.99	0.021
I3343	Chukchi	Mala	2	<10E-12	0	1	0.019
I3343	Chukchi	Brahmin_Tiwari	2	<10E-12	0.031	0.969	0.019
I3343	Chukchi	Kalash	2	<10E-12	0.086	0.914	0.02
I3343	French	Chukchi	2	<10E-12	0.844	0.156	0.02
I3343	French	Han	2	<10E-12	0.77	0.23	0.021
I3343	French	Karitiana	2	<10E-12	0.847	0.153	0.023
I3343	French	Mbuti	2	<10E-12	0.184	0.816	0.056
I3343	French	Onge	2	<10E-12	0.566	0.434	0.025
I3343	French	Papuan	2	<10E-12	0.578	0.422	0.028
I3343	French	Irula	2	<10E-12	0.396	0.604	0.028
I3343	Han	Chukchi	2	<10E-12	3.036	-2.036	0.24
I3343	Han	French	2	<10E-12	0.23	0.77	0.021
I3343	Han	Karitiana	2	<10E-12	8.814	-7.814	2.038
I3343	Han	Mbuti	2	<10E-12	-0.061	1.061	0.033
I3343	Han	Onge	2	<10E-12	-0.662	1.662	0.072
I3343	Han	Papuan	2	<10E-12	-0.562	1.562	0.068
I3343	Han	Palliyar	2	<10E-12	-0.009	1.009	0.026
I3343	Han	Irula	2	<10E-12	-0.028	1.028	0.026
I3343	Han	Mala	2	<10E-12	-0.021	1.021	0.023
I3343	Han	Brahmin_Tiwari	2	<10E-12	0.081	0.919	0.021
I3343	Han	Kalash	2	<10E-12	0.165	0.835	0.022
I3343	Karitiana	French	2	<10E-12	0.153	0.847	0.023
I3343	Karitiana	Han	2	<10E-12	-7.814	8.814	2.038
I3343	Karitiana	Mbuti	2	<10E-12	-0.06	1.06	0.031
I3343	Karitiana	Onge	2	<10E-12	-0.329	1.329	0.062
I3343	Karitiana	Papuan	2	<10E-12	-0.271	1.271	0.054
I3343	Karitiana	Palliyar	2	<10E-12	0.04	0.96	0.023
I3343	Karitiana	Irula	2	<10E-12	0.033	0.967	0.022
I3343	Karitiana	Mala	2	<10E-12	0.016	0.984	0.02
I3343	Karitiana	Brahmin_Tiwari	2	<10E-12	0.033	0.967	0.02
I3343	Karitiana	Kalash	2	<10E-12	0.085	0.915	0.022
I3343	Mbuti	Chukchi	2	<10E-12	1.086	-0.086	0.027
I3343	Mbuti	French	2	<10E-12	0.816	0.184	0.056
I3343	Mbuti	Han	2	<10E-12	1.061	-0.061	0.033
I3343	Mbuti	Karitiana	2	<10E-12	1.06	-0.06	0.031
I3343	Mbuti	Onge	2	<10E-12	1.013	-0.013	0.065
I3343	Mbuti	Papuan	2	<10E-12	1.105	-0.105	0.073
I3343	Mbuti	Palliyar	2	<10E-12	0.48	0.52	0.052
I3343	Mbuti	Irula	2	<10E-12	0.479	0.521	0.058
I3343	Mbuti	Mala	2	<10E-12	0.229	0.771	0.051
I3343	Mbuti	Brahmin_Tiwari	2	<10E-12	0.122	0.878	0.075
I3343	Mbuti	Kalash	2	<10E-12	0.589	0.411	0.097
I3343	Onge	Chukchi	2	<10E-12	1.386	-0.386	0.046
I3343	Onge	French	2	<10E-12	0.434	0.566	0.025
I3343	Onge	Han	2	<10E-12	1.662	-0.662	0.072
I3343	Onge	Karitiana	2	<10E-12	1.329	-0.329	0.062
I3343	Onge	Mbuti	2	<10E-12	-0.013	1.013	0.065
I3343	Onge	Palliyar	2	<10E-12	-0.036	1.036	0.06
I3343	Onge	Irula	2	<10E-12	-0.137	1.137	0.069
I3343	Onge	Mala	2	<10E-12	-0.082	1.082	0.042
I3343	Onge	Brahmin_Tiwari	2	<10E-12	0.211	0.789	0.03
I3343	Onge	Kalash	2	<10E-12	0.36	0.64	0.029
I3343	Papuan	Chukchi	2	<10E-12	1.38	-0.38	0.052
I3343	Papuan	French	2	<10E-12	0.422	0.578	0.028
I3343	Papuan	Han	2	<10E-12	1.562	-0.562	0.068
I3343	Papuan	Karitiana	2	<10E-12	1.271	-0.271	0.054
I3343	Papuan	Mbuti	2	<10E-12	-0.105	1.105	0.073
I3343	Papuan	Palliyar	2	<10E-12	-0.018	1.018	0.064
I3343	Papuan	Irula	2	<10E-12	-0.124	1.124	0.072
I3343	Papuan	Mala	2	<10E-12	-0.065	1.065	0.041
I3343	Papuan	Brahmin_Tiwari	2	<10E-12	0.182	0.818	0.031
I3343	Papuan	Kalash	2	<10E-12	0.337	0.663	0.031
I3343	Palliyar	Chukchi	2	<10E-12	0.977	0.023	0.021
I3343	Palliyar	Han	2	<10E-12	1.009	-0.009	0.026
I3343	Palliyar	Karitiana	2	<10E-12	0.96	0.04	0.023
I3343	Palliyar	Mbuti	2	<10E-12	0.52	0.48	0.052
I3343	Palliyar	Onge	2	<10E-12	1.036	-0.036	0.06
I3343	Palliyar	Papuan	2	<10E-12	1.018	-0.018	0.064
I3343	Palliyar	Kalash	2	<10E-12	0.549	0.451	0.032
I3343	Irula	Chukchi	2	<10E-12	0.99	0.01	0.021
I3343	Irula	French	2	<10E-12	0.604	0.396	0.028
I3343	Irula	Han	2	<10E-12	1.028	-0.028	0.026
I3343	Irula	Karitiana	2	<10E-12	0.967	0.033	0.022
I3343	Irula	Mbuti	2	<10E-12	0.521	0.479	0.058
I3343	Irula	Onge	2	<10E-12	1.137	-0.137	0.069
I3343	Irula	Papuan	2	<10E-12	1.124	-0.124	0.072
I3343	Irula	Kalash	2	<10E-12	0.55	0.45	0.032
I3343	Mala	Chukchi	2	<10E-12	1	0	0.019
I3343	Mala	Han	2	<10E-12	1.021	-0.021	0.023
I3343	Mala	Karitiana	2	<10E-12	0.984	0.016	0.02
I3343	Mala	Mbuti	2	<10E-12	0.771	0.229	0.051
I3343	Mala	Onge	2	<10E-12	1.082	-0.082	0.042
I3343	Mala	Papuan	2	<10E-12	1.065	-0.065	0.041
I3343	Brahmin_Tiwari	Chukchi	2	<10E-12	0.969	0.031	0.019
I3343	Brahmin_Tiwari	Han	2	<10E-12	0.919	0.081	0.021
I3343	Brahmin_Tiwari	Karitiana	2	<10E-12	0.967	0.033	0.02
I3343	Brahmin_Tiwari	Mbuti	2	<10E-12	0.878	0.122	0.075
I3343	Brahmin_Tiwari	Onge	2	<10E-12	0.789	0.211	0.03
I3343	Brahmin_Tiwari	Papuan	2	<10E-12	0.818	0.182	0.031
I3343	Kalash	Chukchi	2	<10E-12	0.914	0.086	0.02
I3343	Kalash	Han	2	<10E-12	0.835	0.165	0.022
I3343	Kalash	Karitiana	2	<10E-12	0.915	0.085	0.022
I3343	Kalash	Mbuti	2	<10E-12	0.411	0.589	0.097
I3343	Kalash	Onge	2	<10E-12	0.64	0.36	0.029
I3343	Kalash	Papuan	2	<10E-12	0.663	0.337	0.031
I3343	Kalash	Palliyar	2	<10E-12	0.451	0.549	0.032
I3343	Kalash	Irula	2	<10E-12	0.45	0.55	0.032
I3344	Palliyar	Irula	2	0.998513	-5.242	6.242	1.08
I3344	Irula	Palliyar	2	0.998513	6.242	-5.242	1.08
I3344	French	Kalash	2	0.478064	-1.154	2.154	0.201
I3344	Kalash	French	2	0.478064	2.154	-1.154	0.201
I3344	Palliyar	Brahmin_Tiwari	2	0.359675	0.171	0.829	0.05
I3344	Brahmin_Tiwari	Palliyar	2	0.359675	0.829	0.171	0.05
I3344	Mala	Kalash	2	0.335622	0.462	0.538	0.046
I3344	Kalash	Mala	2	0.335622	0.538	0.462	0.046
I3344	Chukchi	Karitiana	2	0.265237	-4.601	5.601	0.574
I3344	Karitiana	Chukchi	2	0.265237	5.601	-4.601	0.574
I3344	Mala	Brahmin_Tiwari	2	0.178489	0.185	0.815	0.069
I3344	Brahmin_Tiwari	Mala	2	0.178489	0.815	0.185	0.069
I3344	French	Mala	2	0.147177	0.397	0.603	0.041
I3344	Mala	French	2	0.147177	0.603	0.397	0.041
I3344	Baniyas	Kalash	2	0.142893	0.706	0.294	0.07
I3344	Kalash	Baniyas	2	0.142893	0.294	0.706	0.07
I3344	Bengali	Brahmin_Tiwari	2	0.137284	0.294	0.706	0.102
I3344	Brahmin_Tiwari	Bengali	2	0.137284	0.706	0.294	0.102
I3344	French	Brahmin_Tiwari	2	0.128321	-0.161	1.161	0.078
I3344	Brahmin_Tiwari	French	2	0.128321	1.161	-0.161	0.078
I3344	Baniyas	Brahmin_Tiwari	2	0.104661	0.401	0.599	0.148
I3344	Brahmin_Tiwari	Baniyas	2	0.104661	0.599	0.401	0.148
I3344	Mala	Baniyas	2	0.100292	-0.555	1.555	0.16
I3344	Baniyas	Mala	2	0.100292	1.555	-0.555	0.16
I3344	French	Baniyas	2	0.095288	0.169	0.831	0.054
I3344	Baniyas	French	2	0.095288	0.831	0.169	0.054
I3344	Palliyar	Kalash	2	0.09224	0.398	0.602	0.038
I3344	Kalash	Palliyar	2	0.09224	0.602	0.398	0.038
I3344	Brahmin_Tiwari	Kalash	2	0.087047	1.34	-0.34	0.136
I3344	Kalash	Brahmin_Tiwari	2	0.087047	-0.34	1.34	0.136
I3344	Onge	Brahmin_Tiwari	2	0.084176	0.094	0.906	0.039
I3344	Brahmin_Tiwari	Onge	2	0.084176	0.906	0.094	0.039
I3344	Irula	Brahmin_Tiwari	2	0.079104	0.116	0.884	0.055
I3344	Brahmin_Tiwari	Irula	2	0.079104	0.884	0.116	0.055
I3344	Irula	Baniyas	2	0.054763	-0.301	1.301	0.09
I3344	Baniyas	Irula	2	0.054763	1.301	-0.301	0.09
I3344	Bengali	Kalash	2	0.052317	0.603	0.397	0.06
I3344	Kalash	Bengali	2	0.052317	0.397	0.603	0.06
I3344	Bengali	Baniyas	2	0.035727	-0.42	1.42	0.271
I3344	Baniyas	Bengali	2	0.035727	1.42	-0.42	0.271
I3344	Papuan	Brahmin_Tiwari	2	0.022433	0.076	0.924	0.041
I3344	Brahmin_Tiwari	Papuan	2	0.022433	0.924	0.076	0.041
I3344	Han	Brahmin_Tiwari	2	0.019872	0.053	0.947	0.026
I3344	Brahmin_Tiwari	Han	2	0.019872	0.947	0.053	0.026
I3344	Palliyar	Baniyas	2	0.019016	-0.167	1.167	0.077
I3344	Baniyas	Palliyar	2	0.019016	1.167	-0.167	0.077
I3344	Karitiana	Brahmin_Tiwari	2	0.016853	0.038	0.962	0.024
I3344	Brahmin_Tiwari	Karitiana	2	0.016853	0.962	0.038	0.024
I3344	Mbuti	Brahmin_Tiwari	2	0.006803	-0.011	1.011	0.077
I3344	Brahmin_Tiwari	Mbuti	2	0.006803	1.011	-0.011	0.077
I3344	Chukchi	Brahmin_Tiwari	2	0.006325	0.035	0.965	0.024
I3344	Brahmin_Tiwari	Chukchi	2	0.006325	0.965	0.035	0.024
I3344	French	Bengali	2	0.005975	0.252	0.748	0.049
I3344	Bengali	French	2	0.005975	0.748	0.252	0.049
I3344	French	Palliyar	2	0.004515	0.477	0.523	0.034
I3344	Palliyar	French	2	0.004515	0.523	0.477	0.034
I3344	Irula	Kalash	2	0.003592	0.381	0.619	0.04
I3344	Kalash	Irula	2	0.003592	0.619	0.381	0.04
I3344	Karitiana	Baniyas	2	0.002481	0.034	0.966	0.025
I3344	Baniyas	Karitiana	2	0.002481	0.966	0.034	0.025
I3344	Onge	Baniyas	2	0.001669	-0.036	1.036	0.046
I3344	Baniyas	Onge	2	0.001669	1.036	-0.036	0.046
I3344	Mbuti	Baniyas	2	0.0016	0.117	0.883	0.068
I3344	Baniyas	Mbuti	2	0.0016	0.883	0.117	0.068
I3344	Papuan	Baniyas	2	0.000695	-0.051	1.051	0.048
I3344	Baniyas	Papuan	2	0.000695	1.051	-0.051	0.048
I3344	Chukchi	Baniyas	2	0.000594	0.04	0.96	0.025
I3344	Baniyas	Chukchi	2	0.000594	0.96	0.04	0.025
I3344	Han	Baniyas	2	0.000459	0.005	0.995	0.029
I3344	Baniyas	Han	2	0.000459	0.995	0.005	0.029
I3344	Onge	Bengali	2	0.000194	-0.238	1.238	0.056
I3344	Bengali	Onge	2	0.000194	1.238	-0.238	0.056
I3344	Bengali	Irula	2	0.000144	1.518	-0.518	0.117
I3344	Irula	Bengali	2	0.000144	-0.518	1.518	0.117
I3344	Papuan	Bengali	2	0.000143	-0.285	1.285	0.059
I3344	Bengali	Papuan	2	0.000143	1.285	-0.285	0.059
I3344	French	Irula	2	5e-05	0.491	0.509	0.035
I3344	Irula	French	2	5e-05	0.509	0.491	0.035
I3344	Onge	Papuan	2	4.6e-05	-6.967	7.967	12.477
I3344	Papuan	Onge	2	4.6e-05	7.967	-6.967	12.477
I3344	Bengali	Palliyar	2	8e-06	1.296	-0.296	0.093
I3344	Palliyar	Bengali	2	8e-06	-0.296	1.296	0.093
I3344	Han	Bengali	2	1e-06	-0.082	1.082	0.031
I3344	Bengali	Han	2	1e-06	1.082	-0.082	0.031
I3344	Chukchi	French	2	<10E-12	0.136	0.864	0.027
I3344	Chukchi	Han	2	<10E-12	-0.73	1.73	0.428
I3344	Chukchi	Mbuti	2	<10E-12	-0.11	1.11	0.038
I3344	Chukchi	Onge	2	<10E-12	-0.302	1.302	0.064
I3344	Chukchi	Papuan	2	<10E-12	-0.294	1.294	0.071
I3344	Chukchi	Bengali	2	<10E-12	-0.047	1.047	0.028
I3344	Chukchi	Palliyar	2	<10E-12	0.103	0.897	0.028
I3344	Chukchi	Irula	2	<10E-12	0.091	0.909	0.028
I3344	Chukchi	Mala	2	<10E-12	0.074	0.926	0.026
I3344	Chukchi	Kalash	2	<10E-12	0.072	0.928	0.026
I3344	French	Chukchi	2	<10E-12	0.864	0.136	0.027
I3344	French	Han	2	<10E-12	0.8	0.2	0.027
I3344	French	Karitiana	2	<10E-12	0.887	0.113	0.028
I3344	French	Mbuti	2	<10E-12	0.351	0.649	0.071
I3344	French	Onge	2	<10E-12	0.626	0.374	0.032
I3344	French	Papuan	2	<10E-12	0.624	0.376	0.036
I3344	Han	Chukchi	2	<10E-12	1.73	-0.73	0.428
I3344	Han	French	2	<10E-12	0.2	0.8	0.027
I3344	Han	Karitiana	2	<10E-12	11.572	-10.572	5.083
I3344	Han	Mbuti	2	<10E-12	-0.115	1.115	0.04
I3344	Han	Onge	2	<10E-12	-0.584	1.584	0.093
I3344	Han	Papuan	2	<10E-12	-0.513	1.513	0.083
I3344	Han	Palliyar	2	<10E-12	0.012	0.988	0.034
I3344	Han	Irula	2	<10E-12	0.028	0.972	0.032
I3344	Han	Mala	2	<10E-12	0.008	0.992	0.031
I3344	Han	Kalash	2	<10E-12	0.123	0.877	0.027
I3344	Karitiana	French	2	<10E-12	0.113	0.887	0.028
I3344	Karitiana	Han	2	<10E-12	-10.572	11.572	5.083
I3344	Karitiana	Mbuti	2	<10E-12	-0.078	1.078	0.035
I3344	Karitiana	Onge	2	<10E-12	-0.221	1.221	0.067
I3344	Karitiana	Papuan	2	<10E-12	-0.165	1.165	0.057
I3344	Karitiana	Bengali	2	<10E-12	-0.04	1.04	0.027
I3344	Karitiana	Palliyar	2	<10E-12	0.087	0.913	0.028
I3344	Karitiana	Irula	2	<10E-12	0.09	0.91	0.027
I3344	Karitiana	Mala	2	<10E-12	0.072	0.928	0.026
I3344	Karitiana	Kalash	2	<10E-12	0.065	0.935	0.026
I3344	Mbuti	Chukchi	2	<10E-12	1.11	-0.11	0.038
I3344	Mbuti	French	2	<10E-12	0.649	0.351	0.071
I3344	Mbuti	Han	2	<10E-12	1.115	-0.115	0.04
I3344	Mbuti	Karitiana	2	<10E-12	1.078	-0.078	0.035
I3344	Mbuti	Onge	2	<10E-12	1.275	-0.275	0.088
I3344	Mbuti	Papuan	2	<10E-12	1.3	-0.3	0.096
I3344	Mbuti	Bengali	2	<10E-12	0.117	0.883	0.083
I3344	Mbuti	Palliyar	2	<10E-12	0.62	0.38	0.062
I3344	Mbuti	Irula	2	<10E-12	0.645	0.355	0.073
I3344	Mbuti	Mala	2	<10E-12	0.48	0.52	0.07
I3344	Mbuti	Kalash	2	<10E-12	0.303	0.697	0.092
I3344	Onge	Chukchi	2	<10E-12	1.302	-0.302	0.064
I3344	Onge	French	2	<10E-12	0.374	0.626	0.032
I3344	Onge	Han	2	<10E-12	1.584	-0.584	0.093
I3344	Onge	Karitiana	2	<10E-12	1.221	-0.221	0.067
I3344	Onge	Mbuti	2	<10E-12	-0.275	1.275	0.088
I3344	Onge	Palliyar	2	<10E-12	-0.041	1.041	0.093
I3344	Onge	Irula	2	<10E-12	-0.124	1.124	0.1
I3344	Onge	Mala	2	<10E-12	-0.132	1.132	0.066
I3344	Onge	Kalash	2	<10E-12	0.253	0.747	0.036
I3344	Papuan	Chukchi	2	<10E-12	1.294	-0.294	0.071
I3344	Papuan	French	2	<10E-12	0.376	0.624	0.036
I3344	Papuan	Han	2	<10E-12	1.513	-0.513	0.083
I3344	Papuan	Karitiana	2	<10E-12	1.165	-0.165	0.057
I3344	Papuan	Mbuti	2	<10E-12	-0.3	1.3	0.096
I3344	Papuan	Palliyar	2	<10E-12	-0.074	1.074	0.126
I3344	Papuan	Irula	2	<10E-12	-0.076	1.076	0.119
I3344	Papuan	Mala	2	<10E-12	-0.12	1.12	0.071
I3344	Papuan	Kalash	2	<10E-12	0.25	0.75	0.036
I3344	Bengali	Chukchi	2	<10E-12	1.047	-0.047	0.028
I3344	Bengali	Karitiana	2	<10E-12	1.04	-0.04	0.027
I3344	Bengali	Mbuti	2	<10E-12	0.883	0.117	0.083
I3344	Bengali	Mala	2	<10E-12	1.559	-0.559	0.204
I3344	Palliyar	Chukchi	2	<10E-12	0.897	0.103	0.028
I3344	Palliyar	Han	2	<10E-12	0.988	0.012	0.034
I3344	Palliyar	Karitiana	2	<10E-12	0.913	0.087	0.028
I3344	Palliyar	Mbuti	2	<10E-12	0.38	0.62	0.062
I3344	Palliyar	Onge	2	<10E-12	1.041	-0.041	0.093
I3344	Palliyar	Papuan	2	<10E-12	1.074	-0.074	0.126
I3344	Palliyar	Mala	2	<10E-12	-1.063	2.063	0.175
I3344	Irula	Chukchi	2	<10E-12	0.909	0.091	0.028
I3344	Irula	Han	2	<10E-12	0.972	0.028	0.032
I3344	Irula	Karitiana	2	<10E-12	0.91	0.09	0.027
I3344	Irula	Mbuti	2	<10E-12	0.355	0.645	0.073
I3344	Irula	Onge	2	<10E-12	1.124	-0.124	0.1
I3344	Irula	Papuan	2	<10E-12	1.076	-0.076	0.119
I3344	Irula	Mala	2	<10E-12	-1.767	2.767	0.29
I3344	Mala	Chukchi	2	<10E-12	0.926	0.074	0.026
I3344	Mala	Han	2	<10E-12	0.992	0.008	0.031
I3344	Mala	Karitiana	2	<10E-12	0.928	0.072	0.026
I3344	Mala	Mbuti	2	<10E-12	0.52	0.48	0.07
I3344	Mala	Onge	2	<10E-12	1.132	-0.132	0.066
I3344	Mala	Papuan	2	<10E-12	1.12	-0.12	0.071
I3344	Mala	Bengali	2	<10E-12	-0.559	1.559	0.204
I3344	Mala	Palliyar	2	<10E-12	2.063	-1.063	0.175
I3344	Mala	Irula	2	<10E-12	2.767	-1.767	0.29
I3344	Kalash	Chukchi	2	<10E-12	0.928	0.072	0.026
I3344	Kalash	Han	2	<10E-12	0.877	0.123	0.027
I3344	Kalash	Karitiana	2	<10E-12	0.935	0.065	0.026
I3344	Kalash	Mbuti	2	<10E-12	0.697	0.303	0.092
I3344	Kalash	Onge	2	<10E-12	0.747	0.253	0.036
I3344	Kalash	Papuan	2	<10E-12	0.75	0.25	0.036
I3346	Baniyas	Brahmin_Tiwari	2	0.682106	0.346	0.654	0.122
I3346	Brahmin_Tiwari	Baniyas	2	0.682106	0.654	0.346	0.122
I3346	French	Baniyas	2	0.485911	0.207	0.793	0.041
I3346	Baniyas	French	2	0.485911	0.793	0.207	0.041
I3346	Mala	Baniyas	2	0.461976	-0.548	1.548	0.125
I3346	Baniyas	Mala	2	0.461976	1.548	-0.548	0.125
I3346	Baniyas	Kalash	2	0.365606	0.709	0.291	0.056
I3346	Kalash	Baniyas	2	0.365606	0.291	0.709	0.056
I3346	Brahmin_Tiwari	Kalash	2	0.362183	1.317	-0.317	0.107
I3346	Kalash	Brahmin_Tiwari	2	0.362183	-0.317	1.317	0.107
I3346	Mala	Brahmin_Tiwari	2	0.304542	0.178	0.822	0.058
I3346	Brahmin_Tiwari	Mala	2	0.304542	0.822	0.178	0.058
I3346	French	Brahmin_Tiwari	2	0.26873	-0.105	1.105	0.06
I3346	Brahmin_Tiwari	French	2	0.26873	1.105	-0.105	0.06
I3346	Palliyar	Brahmin_Tiwari	2	0.234982	0.111	0.889	0.039
I3346	Brahmin_Tiwari	Palliyar	2	0.234982	0.889	0.111	0.039
I3346	Irula	Brahmin_Tiwari	2	0.218064	0.105	0.895	0.043
I3346	Brahmin_Tiwari	Irula	2	0.218064	0.895	0.105	0.043
I3346	French	Mala	2	0.193529	0.406	0.594	0.032
I3346	Mala	French	2	0.193529	0.594	0.406	0.032
I3346	Mala	Kalash	2	0.157508	0.482	0.518	0.038
I3346	Kalash	Mala	2	0.157508	0.518	0.482	0.038
I3346	Bengali	Brahmin_Tiwari	2	0.149539	0.188	0.812	0.082
I3346	Brahmin_Tiwari	Bengali	2	0.149539	0.812	0.188	0.082
I3346	Chukchi	Brahmin_Tiwari	2	0.044624	-0.014	1.014	0.017
I3346	Brahmin_Tiwari	Chukchi	2	0.044624	1.014	-0.014	0.017
I3346	Karitiana	Brahmin_Tiwari	2	0.043326	-0.017	1.017	0.017
I3346	Brahmin_Tiwari	Karitiana	2	0.043326	1.017	-0.017	0.017
I3346	Papuan	Brahmin_Tiwari	2	0.035068	0.034	0.966	0.029
I3346	Brahmin_Tiwari	Papuan	2	0.035068	0.966	0.034	0.029
I3346	Onge	Brahmin_Tiwari	2	0.028318	0.027	0.973	0.028
I3346	Brahmin_Tiwari	Onge	2	0.028318	0.973	0.027	0.028
I3346	Mbuti	Brahmin_Tiwari	2	0.026342	-0.02	1.02	0.053
I3346	Brahmin_Tiwari	Mbuti	2	0.026342	1.02	-0.02	0.053
I3346	Han	Brahmin_Tiwari	2	0.0204	-0.012	1.012	0.019
I3346	Brahmin_Tiwari	Han	2	0.0204	1.012	-0.012	0.019
I3346	Irula	Baniyas	2	0.016918	-0.24	1.24	0.063
I3346	Baniyas	Irula	2	0.016918	1.24	-0.24	0.063
I3346	Palliyar	Irula	2	0.012474	-6.777	7.777	1.271
I3346	Irula	Palliyar	2	0.012474	7.777	-6.777	1.271
I3346	Bengali	Baniyas	2	0.012415	-0.458	1.458	0.183
I3346	Baniyas	Bengali	2	0.012415	1.458	-0.458	0.183
I3346	Chukchi	Karitiana	2	0.0121	-4.473	5.473	0.462
I3346	Karitiana	Chukchi	2	0.0121	5.473	-4.473	0.462
I3346	Palliyar	Baniyas	2	0.00921	-0.212	1.212	0.059
I3346	Baniyas	Palliyar	2	0.00921	1.212	-0.212	0.059
I3346	French	Kalash	2	0.008741	-1.117	2.117	0.174
I3346	Kalash	French	2	0.008741	2.117	-1.117	0.174
I3346	Onge	Baniyas	2	0.000759	-0.087	1.087	0.032
I3346	Baniyas	Onge	2	0.000759	1.087	-0.087	0.032
I3346	Palliyar	Kalash	2	0.000616	0.353	0.647	0.03
I3346	Kalash	Palliyar	2	0.000616	0.647	0.353	0.03
I3346	Han	Baniyas	2	0.000414	-0.049	1.049	0.02
I3346	Baniyas	Han	2	0.000414	1.049	-0.049	0.02
I3346	Papuan	Baniyas	2	0.000263	-0.059	1.059	0.033
I3346	Baniyas	Papuan	2	0.000263	1.059	-0.059	0.033
I3346	Irula	Kalash	2	0.000245	0.37	0.63	0.032
I3346	Kalash	Irula	2	0.000245	0.63	0.37	0.032
I3346	Bengali	Kalash	2	0.000153	0.568	0.432	0.049
I3346	Kalash	Bengali	2	0.000153	0.432	0.568	0.049
I3346	Chukchi	Baniyas	2	8.7e-05	-0.011	1.011	0.017
I3346	Baniyas	Chukchi	2	8.7e-05	1.011	-0.011	0.017
I3346	Mbuti	Baniyas	2	7.5e-05	0.05	0.95	0.051
I3346	Baniyas	Mbuti	2	7.5e-05	0.95	0.05	0.051
I3346	Karitiana	Baniyas	2	5.7e-05	-0.019	1.019	0.018
I3346	Baniyas	Karitiana	2	5.7e-05	1.019	-0.019	0.018
I3346	Onge	Papuan	2	5.4e-05	-11.261	12.261	15.56
I3346	Papuan	Onge	2	5.4e-05	12.261	-11.261	15.56
I3346	French	Irula	2	1.7e-05	0.529	0.471	0.027
I3346	Irula	French	2	1.7e-05	0.471	0.529	0.027
I3346	French	Bengali	2	1e-05	0.308	0.692	0.039
I3346	French	Palliyar	2	1e-05	0.548	0.452	0.026
I3346	Bengali	French	2	1e-05	0.692	0.308	0.039
I3346	Palliyar	French	2	1e-05	0.452	0.548	0.026
I3346	Onge	Bengali	2	2e-06	-0.316	1.316	0.042
I3346	Bengali	Onge	2	2e-06	1.316	-0.316	0.042
I3346	Chukchi	French	2	<10E-12	0.083	0.917	0.017
I3346	Chukchi	Han	2	<10E-12	-2.103	3.103	0.397
I3346	Chukchi	Mbuti	2	<10E-12	-0.12	1.12	0.025
I3346	Chukchi	Onge	2	<10E-12	-0.427	1.427	0.057
I3346	Chukchi	Papuan	2	<10E-12	-0.435	1.435	0.057
I3346	Chukchi	Bengali	2	<10E-12	-0.119	1.119	0.02
I3346	Chukchi	Palliyar	2	<10E-12	0.026	0.974	0.02
I3346	Chukchi	Irula	2	<10E-12	0.029	0.971	0.019
I3346	Chukchi	Mala	2	<10E-12	0.004	0.996	0.018
I3346	Chukchi	Kalash	2	<10E-12	0.022	0.978	0.017
I3346	French	Chukchi	2	<10E-12	0.917	0.083	0.017
I3346	French	Han	2	<10E-12	0.878	0.122	0.019
I3346	French	Karitiana	2	<10E-12	0.934	0.066	0.019
I3346	French	Mbuti	2	<10E-12	0.482	0.518	0.051
I3346	French	Onge	2	<10E-12	0.713	0.287	0.024
I3346	French	Papuan	2	<10E-12	0.714	0.286	0.026
I3346	Han	Chukchi	2	<10E-12	3.103	-2.103	0.397
I3346	Han	French	2	<10E-12	0.122	0.878	0.019
I3346	Han	Karitiana	2	<10E-12	16.42	-15.42	10.415
I3346	Han	Mbuti	2	<10E-12	-0.162	1.162	0.03
I3346	Han	Onge	2	<10E-12	-0.766	1.766	0.079
I3346	Han	Papuan	2	<10E-12	-0.687	1.687	0.077
I3346	Han	Bengali	2	<10E-12	-0.141	1.141	0.022
I3346	Han	Palliyar	2	<10E-12	-0.037	1.037	0.026
I3346	Han	Irula	2	<10E-12	-0.04	1.04	0.024
I3346	Han	Mala	2	<10E-12	-0.055	1.055	0.022
I3346	Han	Kalash	2	<10E-12	0.062	0.938	0.019
I3346	Karitiana	French	2	<10E-12	0.066	0.934	0.019
I3346	Karitiana	Han	2	<10E-12	-15.42	16.42	10.415
I3346	Karitiana	Mbuti	2	<10E-12	-0.121	1.121	0.027
I3346	Karitiana	Onge	2	<10E-12	-0.306	1.306	0.066
I3346	Karitiana	Papuan	2	<10E-12	-0.287	1.287	0.06
I3346	Karitiana	Bengali	2	<10E-12	-0.094	1.094	0.02
I3346	Karitiana	Palliyar	2	<10E-12	0.03	0.97	0.021
I3346	Karitiana	Irula	2	<10E-12	0.024	0.976	0.02
I3346	Karitiana	Mala	2	<10E-12	0.007	0.993	0.019
I3346	Karitiana	Kalash	2	<10E-12	0.019	0.981	0.018
I3346	Mbuti	Chukchi	2	<10E-12	1.12	-0.12	0.025
I3346	Mbuti	French	2	<10E-12	0.518	0.482	0.051
I3346	Mbuti	Han	2	<10E-12	1.162	-0.162	0.03
I3346	Mbuti	Karitiana	2	<10E-12	1.121	-0.121	0.027
I3346	Mbuti	Onge	2	<10E-12	1.41	-0.41	0.066
I3346	Mbuti	Papuan	2	<10E-12	1.386	-0.386	0.068
I3346	Mbuti	Bengali	2	<10E-12	0.015	0.985	0.068
I3346	Mbuti	Palliyar	2	<10E-12	0.702	0.298	0.072
I3346	Mbuti	Irula	2	<10E-12	0.634	0.366	0.085
I3346	Mbuti	Mala	2	<10E-12	0.328	0.672	0.068
I3346	Mbuti	Kalash	2	<10E-12	0.236	0.764	0.062
I3346	Onge	Chukchi	2	<10E-12	1.427	-0.427	0.057
I3346	Onge	French	2	<10E-12	0.287	0.713	0.024
I3346	Onge	Han	2	<10E-12	1.766	-0.766	0.079
I3346	Onge	Karitiana	2	<10E-12	1.306	-0.306	0.066
I3346	Onge	Mbuti	2	<10E-12	-0.41	1.41	0.066
I3346	Onge	Palliyar	2	<10E-12	-0.212	1.212	0.061
I3346	Onge	Irula	2	<10E-12	-0.188	1.188	0.055
I3346	Onge	Mala	2	<10E-12	-0.227	1.227	0.043
I3346	Onge	Kalash	2	<10E-12	0.189	0.811	0.026
I3346	Papuan	Chukchi	2	<10E-12	1.435	-0.435	0.057
I3346	Papuan	French	2	<10E-12	0.286	0.714	0.026
I3346	Papuan	Han	2	<10E-12	1.687	-0.687	0.077
I3346	Papuan	Karitiana	2	<10E-12	1.287	-0.287	0.06
I3346	Papuan	Mbuti	2	<10E-12	-0.386	1.386	0.068
I3346	Papuan	Bengali	2	<10E-12	-0.294	1.294	0.046
I3346	Papuan	Palliyar	2	<10E-12	-0.096	1.096	0.066
I3346	Papuan	Irula	2	<10E-12	-0.085	1.085	0.067
I3346	Papuan	Mala	2	<10E-12	-0.12	1.12	0.043
I3346	Papuan	Kalash	2	<10E-12	0.188	0.812	0.027
I3346	Bengali	Chukchi	2	<10E-12	1.119	-0.119	0.02
I3346	Bengali	Han	2	<10E-12	1.141	-0.141	0.022
I3346	Bengali	Karitiana	2	<10E-12	1.094	-0.094	0.02
I3346	Bengali	Mbuti	2	<10E-12	0.985	0.015	0.068
I3346	Bengali	Papuan	2	<10E-12	1.294	-0.294	0.046
I3346	Bengali	Palliyar	2	<10E-12	1.328	-0.328	0.073
I3346	Bengali	Irula	2	<10E-12	1.405	-0.405	0.085
I3346	Bengali	Mala	2	<10E-12	1.346	-0.346	0.203
I3346	Palliyar	Chukchi	2	<10E-12	0.974	0.026	0.02
I3346	Palliyar	Han	2	<10E-12	1.037	-0.037	0.026
I3346	Palliyar	Karitiana	2	<10E-12	0.97	0.03	0.021
I3346	Palliyar	Mbuti	2	<10E-12	0.298	0.702	0.072
I3346	Palliyar	Onge	2	<10E-12	1.212	-0.212	0.061
I3346	Palliyar	Papuan	2	<10E-12	1.096	-0.096	0.066
I3346	Palliyar	Bengali	2	<10E-12	-0.328	1.328	0.073
I3346	Palliyar	Mala	2	<10E-12	-1.01	2.01	0.115
I3346	Irula	Chukchi	2	<10E-12	0.971	0.029	0.019
I3346	Irula	Han	2	<10E-12	1.04	-0.04	0.024
I3346	Irula	Karitiana	2	<10E-12	0.976	0.024	0.02
I3346	Irula	Mbuti	2	<10E-12	0.366	0.634	0.085
I3346	Irula	Onge	2	<10E-12	1.188	-0.188	0.055
I3346	Irula	Papuan	2	<10E-12	1.085	-0.085	0.067
I3346	Irula	Bengali	2	<10E-12	-0.405	1.405	0.085
I3346	Irula	Mala	2	<10E-12	-1.25	2.25	0.156
I3346	Mala	Chukchi	2	<10E-12	0.996	0.004	0.018
I3346	Mala	Han	2	<10E-12	1.055	-0.055	0.022
I3346	Mala	Karitiana	2	<10E-12	0.993	0.007	0.019
I3346	Mala	Mbuti	2	<10E-12	0.672	0.328	0.068
I3346	Mala	Onge	2	<10E-12	1.227	-0.227	0.043
I3346	Mala	Papuan	2	<10E-12	1.12	-0.12	0.043
I3346	Mala	Bengali	2	<10E-12	-0.346	1.346	0.203
I3346	Mala	Palliyar	2	<10E-12	2.01	-1.01	0.115
I3346	Mala	Irula	2	<10E-12	2.25	-1.25	0.156
I3346	Kalash	Chukchi	2	<10E-12	0.978	0.022	0.017
I3346	Kalash	Han	2	<10E-12	0.938	0.062	0.019
I3346	Kalash	Karitiana	2	<10E-12	0.981	0.019	0.018
I3346	Kalash	Mbuti	2	<10E-12	0.764	0.236	0.062
I3346	Kalash	Onge	2	<10E-12	0.811	0.189	0.026
I3346	Kalash	Papuan	2	<10E-12	0.812	0.188	0.027
I3349	Chukchi	Karitiana	2	0.899381	-4.767	5.767	0.605
I3349	Karitiana	Chukchi	2	0.899381	5.767	-4.767	0.605
I3349	Palliyar	Irula	2	0.880811	-7.564	8.564	1.65
I3349	Irula	Palliyar	2	0.880811	8.564	-7.564	1.65
I3349	Mala	Baniyas	2	0.379342	-0.681	1.681	0.155
I3349	Baniyas	Mala	2	0.379342	1.681	-0.681	0.155
I3349	Irula	Kalash	2	0.335944	0.36	0.64	0.037
I3349	Kalash	Irula	2	0.335944	0.64	0.36	0.037
I3349	French	Baniyas	2	0.16913	0.243	0.757	0.053
I3349	Baniyas	French	2	0.16913	0.757	0.243	0.053
I3349	Baniyas	Kalash	2	0.140842	0.625	0.375	0.067
I3349	Kalash	Baniyas	2	0.140842	0.375	0.625	0.067
I3349	French	Irula	2	0.108328	0.518	0.482	0.032
I3349	Irula	French	2	0.108328	0.482	0.518	0.032
I3349	Mala	Kalash	2	0.104707	0.432	0.568	0.046
I3349	Kalash	Mala	2	0.104707	0.568	0.432	0.046
I3349	Palliyar	Brahmin_Tiwari	2	0.103156	0.065	0.935	0.048
I3349	Brahmin_Tiwari	Palliyar	2	0.103156	0.935	0.065	0.048
I3349	French	Mala	2	0.101429	0.425	0.575	0.04
I3349	Mala	French	2	0.101429	0.575	0.425	0.04
I3349	Palliyar	Kalash	2	0.077754	0.308	0.692	0.036
I3349	Kalash	Palliyar	2	0.077754	0.692	0.308	0.036
I3349	Irula	Brahmin_Tiwari	2	0.06474	0.131	0.869	0.05
I3349	Brahmin_Tiwari	Irula	2	0.06474	0.869	0.131	0.05
I3349	Onge	Brahmin_Tiwari	2	0.06353	0.085	0.915	0.034
I3349	Brahmin_Tiwari	Onge	2	0.06353	0.915	0.085	0.034
I3349	Mbuti	Brahmin_Tiwari	2	0.040383	0.071	0.929	0.068
I3349	Brahmin_Tiwari	Mbuti	2	0.040383	0.929	0.071	0.068
I3349	French	Kalash	2	0.0328	-1.091	2.091	0.228
I3349	Kalash	French	2	0.0328	2.091	-1.091	0.228
I3349	Mala	Brahmin_Tiwari	2	0.032582	0.137	0.863	0.07
I3349	Brahmin_Tiwari	Mala	2	0.032582	0.863	0.137	0.07
I3349	Han	Brahmin_Tiwari	2	0.030518	0.048	0.952	0.024
I3349	Brahmin_Tiwari	Han	2	0.030518	0.952	0.048	0.024
I3349	Papuan	Brahmin_Tiwari	2	0.030069	0.057	0.943	0.034
I3349	Brahmin_Tiwari	Papuan	2	0.030069	0.943	0.057	0.034
I3349	Baniyas	Brahmin_Tiwari	2	0.03005	0.268	0.732	0.149
I3349	Brahmin_Tiwari	Baniyas	2	0.03005	0.732	0.268	0.149
I3349	Karitiana	Brahmin_Tiwari	2	0.01781	0.033	0.967	0.021
I3349	Brahmin_Tiwari	Karitiana	2	0.01781	0.967	0.033	0.021
I3349	French	Palliyar	2	0.015432	0.573	0.427	0.032
I3349	Palliyar	French	2	0.015432	0.427	0.573	0.032
I3349	Chukchi	Brahmin_Tiwari	2	0.012105	0.003	0.997	0.021
I3349	Brahmin_Tiwari	Chukchi	2	0.012105	0.997	0.003	0.021
I3349	Bengali	Brahmin_Tiwari	2	0.011901	0.114	0.886	0.094
I3349	Brahmin_Tiwari	Bengali	2	0.011901	0.886	0.114	0.094
I3349	French	Brahmin_Tiwari	2	0.010093	-0.037	1.037	0.081
I3349	Brahmin_Tiwari	French	2	0.010093	1.037	-0.037	0.081
I3349	Brahmin_Tiwari	Kalash	2	0.009959	1.141	-0.141	0.131
I3349	Kalash	Brahmin_Tiwari	2	0.009959	-0.141	1.141	0.131
I3349	Palliyar	Baniyas	2	0.005394	-0.304	1.304	0.076
I3349	Baniyas	Palliyar	2	0.005394	1.304	-0.304	0.076
I3349	Bengali	Kalash	2	0.003083	0.483	0.517	0.056
I3349	Kalash	Bengali	2	0.003083	0.517	0.483	0.056
I3349	French	Bengali	2	0.000537	0.363	0.637	0.046
I3349	Bengali	French	2	0.000537	0.637	0.363	0.046
I3349	Bengali	Baniyas	2	0.00051	-0.668	1.668	0.252
I3349	Baniyas	Bengali	2	0.00051	1.668	-0.668	0.252
I3349	Irula	Baniyas	2	0.000308	-0.26	1.26	0.085
I3349	Baniyas	Irula	2	0.000308	1.26	-0.26	0.085
I3349	Mbuti	Baniyas	2	0.000125	0.164	0.836	0.067
I3349	Baniyas	Mbuti	2	0.000125	0.836	0.164	0.067
I3349	Onge	Papuan	2	0.000107	441.139	-440.139	95.016	1
I3349	Papuan	Onge	2	0.000107	-440.139	441.139	95.016	1
I3349	Onge	Baniyas	2	1.4e-05	-0.041	1.041	0.043
I3349	Baniyas	Onge	2	1.4e-05	1.041	-0.041	0.043
I3349	Papuan	Baniyas	2	1.1e-05	-0.06	1.06	0.042
I3349	Baniyas	Papuan	2	1.1e-05	1.06	-0.06	0.042
I3349	Chukchi	Baniyas	2	6e-06	-0.002	1.002	0.022
I3349	Karitiana	Baniyas	2	6e-06	0.027	0.973	0.023
I3349	Baniyas	Chukchi	2	6e-06	1.002	-0.002	0.022
I3349	Baniyas	Karitiana	2	6e-06	0.973	0.027	0.023
I3349	Han	Baniyas	2	4e-06	0.007	0.993	0.027
I3349	Baniyas	Han	2	4e-06	0.993	0.007	0.027
I3349	Onge	Kalash	2	3e-06	0.228	0.772	0.03
I3349	Kalash	Onge	2	3e-06	0.772	0.228	0.03
I3349	Chukchi	French	2	<10E-12	0.092	0.908	0.021
I3349	Chukchi	Han	2	<10E-12	-1.334	2.334	0.291
I3349	Chukchi	Mbuti	2	<10E-12	-0.123	1.123	0.032
I3349	Chukchi	Onge	2	<10E-12	-0.431	1.431	0.065
I3349	Chukchi	Papuan	2	<10E-12	-0.389	1.389	0.069
I3349	Chukchi	Bengali	2	<10E-12	-0.109	1.109	0.025
I3349	Chukchi	Palliyar	2	<10E-12	0.009	0.991	0.027
I3349	Chukchi	Irula	2	<10E-12	0.007	0.993	0.026
I3349	Chukchi	Mala	2	<10E-12	-0.007	1.007	0.023
I3349	Chukchi	Kalash	2	<10E-12	0.046	0.954	0.021
I3349	French	Chukchi	2	<10E-12	0.908	0.092	0.021
I3349	French	Han	2	<10E-12	0.812	0.188	0.024
I3349	French	Karitiana	2	<10E-12	0.879	0.121	0.023
I3349	French	Mbuti	2	<10E-12	0.453	0.547	0.058
I3349	French	Onge	2	<10E-12	0.668	0.332	0.028
I3349	French	Papuan	2	<10E-12	0.691	0.309	0.031
I3349	Han	Chukchi	2	<10E-12	2.334	-1.334	0.291
I3349	Han	French	2	<10E-12	0.188	0.812	0.024
I3349	Han	Karitiana	2	<10E-12	10.45	-9.45	3.627
I3349	Han	Mbuti	2	<10E-12	-0.061	1.061	0.036
I3349	Han	Onge	2	<10E-12	-0.616	1.616	0.093
I3349	Han	Papuan	2	<10E-12	-0.525	1.525	0.087
I3349	Han	Bengali	2	<10E-12	-0.078	1.078	0.029
I3349	Han	Palliyar	2	<10E-12	0.024	0.976	0.033
I3349	Han	Irula	2	<10E-12	0.007	0.993	0.032
I3349	Han	Mala	2	<10E-12	0.006	0.994	0.029
I3349	Han	Kalash	2	<10E-12	0.117	0.883	0.024
I3349	Karitiana	French	2	<10E-12	0.121	0.879	0.023
I3349	Karitiana	Han	2	<10E-12	-9.45	10.45	3.627
I3349	Karitiana	Mbuti	2	<10E-12	-0.024	1.024	0.033
I3349	Karitiana	Onge	2	<10E-12	-0.17	1.17	0.074
I3349	Karitiana	Papuan	2	<10E-12	-0.157	1.157	0.072
I3349	Karitiana	Bengali	2	<10E-12	-0.044	1.044	0.026
I3349	Karitiana	Palliyar	2	<10E-12	0.086	0.914	0.029
I3349	Karitiana	Irula	2	<10E-12	0.066	0.934	0.027
I3349	Karitiana	Mala	2	<10E-12	0.05	0.95	0.024
I3349	Karitiana	Kalash	2	<10E-12	0.065	0.935	0.022
I3349	Mbuti	Chukchi	2	<10E-12	1.123	-0.123	0.032
I3349	Mbuti	French	2	<10E-12	0.547	0.453	0.058
I3349	Mbuti	Han	2	<10E-12	1.061	-0.061	0.036
I3349	Mbuti	Karitiana	2	<10E-12	1.024	-0.024	0.033
I3349	Mbuti	Onge	2	<10E-12	1.31	-0.31	0.075
I3349	Mbuti	Papuan	2	<10E-12	1.324	-0.324	0.077
I3349	Mbuti	Bengali	2	<10E-12	0.269	0.731	0.099
I3349	Mbuti	Palliyar	2	<10E-12	0.806	0.194	0.071
I3349	Mbuti	Irula	2	<10E-12	0.692	0.308	0.071
I3349	Mbuti	Mala	2	<10E-12	0.439	0.561	0.074
I3349	Mbuti	Kalash	2	<10E-12	0.297	0.703	0.069
I3349	Onge	Chukchi	2	<10E-12	1.431	-0.431	0.065
I3349	Onge	French	2	<10E-12	0.332	0.668	0.028
I3349	Onge	Han	2	<10E-12	1.616	-0.616	0.093
I3349	Onge	Karitiana	2	<10E-12	1.17	-0.17	0.074
I3349	Onge	Mbuti	2	<10E-12	-0.31	1.31	0.075
I3349	Onge	Bengali	2	<10E-12	-0.24	1.24	0.055
I3349	Onge	Palliyar	2	<10E-12	-0.07	1.07	0.085
I3349	Onge	Irula	2	<10E-12	-0.151	1.151	0.076
I3349	Onge	Mala	2	<10E-12	-0.098	1.098	0.053
I3349	Papuan	Chukchi	2	<10E-12	1.389	-0.389	0.069
I3349	Papuan	French	2	<10E-12	0.309	0.691	0.031
I3349	Papuan	Han	2	<10E-12	1.525	-0.525	0.087
I3349	Papuan	Karitiana	2	<10E-12	1.157	-0.157	0.072
I3349	Papuan	Mbuti	2	<10E-12	-0.324	1.324	0.077
I3349	Papuan	Bengali	2	<10E-12	-0.264	1.264	0.055
I3349	Papuan	Palliyar	2	<10E-12	-0.072	1.072	0.095
I3349	Papuan	Irula	2	<10E-12	-0.207	1.207	0.08
I3349	Papuan	Mala	2	<10E-12	-0.122	1.122	0.054
I3349	Papuan	Kalash	2	<10E-12	0.207	0.793	0.031
I3349	Bengali	Chukchi	2	<10E-12	1.109	-0.109	0.025
I3349	Bengali	Han	2	<10E-12	1.078	-0.078	0.029
I3349	Bengali	Karitiana	2	<10E-12	1.044	-0.044	0.026
I3349	Bengali	Mbuti	2	<10E-12	0.731	0.269	0.099
I3349	Bengali	Onge	2	<10E-12	1.24	-0.24	0.055
I3349	Bengali	Papuan	2	<10E-12	1.264	-0.264	0.055
I3349	Bengali	Palliyar	2	<10E-12	1.434	-0.434	0.092
I3349	Bengali	Irula	2	<10E-12	1.345	-0.345	0.113
I3349	Bengali	Mala	2	<10E-12	1.634	-0.634	0.31
I3349	Palliyar	Chukchi	2	<10E-12	0.991	0.009	0.027
I3349	Palliyar	Han	2	<10E-12	0.976	0.024	0.033
I3349	Palliyar	Karitiana	2	<10E-12	0.914	0.086	0.029
I3349	Palliyar	Mbuti	2	<10E-12	0.194	0.806	0.071
I3349	Palliyar	Onge	2	<10E-12	1.07	-0.07	0.085
I3349	Palliyar	Papuan	2	<10E-12	1.072	-0.072	0.095
I3349	Palliyar	Bengali	2	<10E-12	-0.434	1.434	0.092
I3349	Palliyar	Mala	2	<10E-12	-1.19	2.19	0.173
I3349	Irula	Chukchi	2	<10E-12	0.993	0.007	0.026
I3349	Irula	Han	2	<10E-12	0.993	0.007	0.032
I3349	Irula	Karitiana	2	<10E-12	0.934	0.066	0.027
I3349	Irula	Mbuti	2	<10E-12	0.308	0.692	0.071
I3349	Irula	Onge	2	<10E-12	1.151	-0.151	0.076
I3349	Irula	Papuan	2	<10E-12	1.207	-0.207	0.08
I3349	Irula	Bengali	2	<10E-12	-0.345	1.345	0.113
I3349	Irula	Mala	2	<10E-12	-1.216	2.216	0.247
I3349	Mala	Chukchi	2	<10E-12	1.007	-0.007	0.023
I3349	Mala	Han	2	<10E-12	0.994	0.006	0.029
I3349	Mala	Karitiana	2	<10E-12	0.95	0.05	0.024
I3349	Mala	Mbuti	2	<10E-12	0.561	0.439	0.074
I3349	Mala	Onge	2	<10E-12	1.098	-0.098	0.053
I3349	Mala	Papuan	2	<10E-12	1.122	-0.122	0.054
I3349	Mala	Bengali	2	<10E-12	-0.634	1.634	0.31
I3349	Mala	Palliyar	2	<10E-12	2.19	-1.19	0.173
I3349	Mala	Irula	2	<10E-12	2.216	-1.216	0.247
I3349	Kalash	Chukchi	2	<10E-12	0.954	0.046	0.021
I3349	Kalash	Han	2	<10E-12	0.883	0.117	0.024
I3349	Kalash	Karitiana	2	<10E-12	0.935	0.065	0.022
I3349	Kalash	Mbuti	2	<10E-12	0.703	0.297	0.069
I3349	Kalash	Papuan	2	<10E-12	0.793	0.207	0.031
I3351	Bengali	Kalash	2	0.876907	0.263	0.737	0.074
I3351	Kalash	Bengali	2	0.876907	0.737	0.263	0.074
I3351	Bengali	Brahmin_Tiwari	2	0.817873	-0.297	1.297	0.129
I3351	Brahmin_Tiwari	Bengali	2	0.817873	1.297	-0.297	0.129
I3351	Palliyar	Irula	2	0.698346	-6.148	7.148	1.404
I3351	Irula	Palliyar	2	0.698346	7.148	-6.148	1.404
I3351	French	Bengali	2	0.597022	0.451	0.549	0.064
I3351	Bengali	French	2	0.597022	0.549	0.451	0.064
I3351	French	Mala	2	0.588015	0.567	0.433	0.055
I3351	Mala	French	2	0.588015	0.433	0.567	0.055
I3351	French	Baniyas	2	0.406728	0.392	0.608	0.071
I3351	Baniyas	French	2	0.406728	0.608	0.392	0.071
I3351	Baniyas	Brahmin_Tiwari	2	0.361161	-0.59	1.59	0.219
I3351	Brahmin_Tiwari	Baniyas	2	0.361161	1.59	-0.59	0.219
I3351	French	Palliyar	2	0.331522	0.629	0.371	0.043
I3351	Palliyar	French	2	0.331522	0.371	0.629	0.043
I3351	Palliyar	Kalash	2	0.264545	0.182	0.818	0.048
I3351	Kalash	Palliyar	2	0.264545	0.818	0.182	0.048
I3351	Irula	Kalash	2	0.252061	0.182	0.818	0.052
I3351	Kalash	Irula	2	0.252061	0.818	0.182	0.052
I3351	French	Brahmin_Tiwari	2	0.251942	0.179	0.821	0.103
I3351	Brahmin_Tiwari	French	2	0.251942	0.821	0.179	0.103
I3351	French	Irula	2	0.203131	0.626	0.374	0.044
I3351	Irula	French	2	0.203131	0.374	0.626	0.044
I3351	Mala	Kalash	2	0.199654	0.198	0.802	0.061
I3351	Kalash	Mala	2	0.199654	0.802	0.198	0.061
I3351	Onge	Papuan	2	0.197336	-9.464	10.464	6.542
I3351	Papuan	Onge	2	0.197336	10.464	-9.464	6.542
I3351	Chukchi	Karitiana	2	0.184256	-4.765	5.765	0.809
I3351	Karitiana	Chukchi	2	0.184256	5.765	-4.765	0.809
I3351	Onge	Kalash	2	0.183747	0.144	0.856	0.042
I3351	Kalash	Onge	2	0.183747	0.856	0.144	0.042
I3351	Papuan	Kalash	2	0.174821	0.148	0.852	0.044
I3351	Kalash	Papuan	2	0.174821	0.852	0.148	0.044
I3351	Brahmin_Tiwari	Kalash	2	0.159819	0.57	0.43	0.173
I3351	Kalash	Brahmin_Tiwari	2	0.159819	0.43	0.57	0.173
I3351	Mala	Brahmin_Tiwari	2	0.14995	-0.243	1.243	0.095
I3351	Brahmin_Tiwari	Mala	2	0.14995	1.243	-0.243	0.095
I3351	Baniyas	Kalash	2	0.135424	0.298	0.702	0.093
I3351	Kalash	Baniyas	2	0.135424	0.702	0.298	0.093
I3351	Irula	Brahmin_Tiwari	2	0.104518	-0.166	1.166	0.075
I3351	Brahmin_Tiwari	Irula	2	0.104518	1.166	-0.166	0.075
I3351	Mbuti	Kalash	2	0.096285	0.227	0.773	0.077
I3351	Kalash	Mbuti	2	0.096285	0.773	0.227	0.077
I3351	Palliyar	Brahmin_Tiwari	2	0.082119	-0.117	1.117	0.064
I3351	Brahmin_Tiwari	Palliyar	2	0.082119	1.117	-0.117	0.064
I3351	Mbuti	Brahmin_Tiwari	2	0.053887	0.098	0.902	0.096
I3351	Brahmin_Tiwari	Mbuti	2	0.053887	0.902	0.098	0.096
I3351	French	Kalash	2	0.043495	-0.425	1.425	0.255
I3351	Kalash	French	2	0.043495	1.425	-0.425	0.255
I3351	Han	Kalash	2	0.027205	0.086	0.914	0.034
I3351	Kalash	Han	2	0.027205	0.914	0.086	0.034
I3351	Papuan	Brahmin_Tiwari	2	0.023389	-0.039	1.039	0.053
I3351	Brahmin_Tiwari	Papuan	2	0.023389	1.039	-0.039	0.053
I3351	Han	Brahmin_Tiwari	2	0.022229	-0.031	1.031	0.037
I3351	Brahmin_Tiwari	Han	2	0.022229	1.031	-0.031	0.037
I3351	Onge	Brahmin_Tiwari	2	0.021748	-0.037	1.037	0.05
I3351	Brahmin_Tiwari	Onge	2	0.021748	1.037	-0.037	0.05
I3351	Mala	Baniyas	2	0.019728	-1.228	2.228	0.223
I3351	Baniyas	Mala	2	0.019728	2.228	-1.228	0.223
I3351	Karitiana	Brahmin_Tiwari	2	0.017596	0.001	0.999	0.034
I3351	Brahmin_Tiwari	Karitiana	2	0.017596	0.999	0.001	0.034
I3351	Chukchi	Brahmin_Tiwari	2	0.01423	-0.002	1.002	0.033
I3351	Brahmin_Tiwari	Chukchi	2	0.01423	1.002	-0.002	0.033
I3351	Karitiana	Kalash	2	0.010989	0.064	0.936	0.033
I3351	Kalash	Karitiana	2	0.010989	0.936	0.064	0.033
I3351	Chukchi	Kalash	2	0.006727	0.05	0.95	0.031
I3351	Kalash	Chukchi	2	0.006727	0.95	0.05	0.031
I3351	Bengali	Baniyas	2	0.002427	-1.447	2.447	0.51
I3351	Baniyas	Bengali	2	0.002427	2.447	-1.447	0.51
I3351	French	Onge	2	0.001206	0.719	0.281	0.039
I3351	Onge	French	2	0.001206	0.281	0.719	0.039
I3351	French	Mbuti	2	0.000246	0.564	0.436	0.067
I3351	Mbuti	French	2	0.000246	0.436	0.564	0.067
I3351	French	Papuan	2	0.000172	0.713	0.287	0.043
I3351	Papuan	French	2	0.000172	0.287	0.713	0.043
I3351	Palliyar	Baniyas	2	0.000104	-0.555	1.555	0.106
I3351	Baniyas	Palliyar	2	0.000104	1.555	-0.555	0.106
I3351	Irula	Baniyas	2	2.2e-05	-0.611	1.611	0.136
I3351	Baniyas	Irula	2	2.2e-05	1.611	-0.611	0.136
I3351	Mbuti	Papuan	2	6e-06	1.513	-0.513	0.128
I3351	Papuan	Mbuti	2	6e-06	-0.513	1.513	0.128
I3351	Mbuti	Onge	2	5e-06	1.521	-0.521	0.11
I3351	Onge	Mbuti	2	5e-06	-0.521	1.521	0.11
I3351	Bengali	Mala	2	2e-06	2.713	-1.713	0.371
I3351	Mala	Bengali	2	2e-06	-1.713	2.713	0.371
I3351	Chukchi	French	2	<10E-12	0.119	0.881	0.031
I3351	Chukchi	Han	2	<10E-12	4.707	-3.707	3.55
I3351	Chukchi	Mbuti	2	<10E-12	-0.117	1.117	0.051
I3351	Chukchi	Onge	2	<10E-12	-0.319	1.319	0.088
I3351	Chukchi	Papuan	2	<10E-12	-0.336	1.336	0.09
I3351	Chukchi	Bengali	2	<10E-12	-0.084	1.084	0.043
I3351	Chukchi	Palliyar	2	<10E-12	0.093	0.907	0.045
I3351	Chukchi	Irula	2	<10E-12	0.094	0.906	0.043
I3351	Chukchi	Mala	2	<10E-12	0.047	0.953	0.041
I3351	Chukchi	Baniyas	2	<10E-12	0.011	0.989	0.036
I3351	French	Chukchi	2	<10E-12	0.881	0.119	0.031
I3351	French	Han	2	<10E-12	0.826	0.174	0.033
I3351	French	Karitiana	2	<10E-12	0.873	0.127	0.032
I3351	Han	Chukchi	2	<10E-12	-3.707	4.707	3.55
I3351	Han	French	2	<10E-12	0.174	0.826	0.033
I3351	Han	Karitiana	2	<10E-12	-30.305	31.305	43.749
I3351	Han	Mbuti	2	<10E-12	-0.169	1.169	0.057
I3351	Han	Onge	2	<10E-12	-0.603	1.603	0.13
I3351	Han	Papuan	2	<10E-12	-0.74	1.74	0.133
I3351	Han	Bengali	2	<10E-12	-0.153	1.153	0.048
I3351	Han	Palliyar	2	<10E-12	0.023	0.977	0.062
I3351	Han	Irula	2	<10E-12	-0.001	1.001	0.058
I3351	Han	Mala	2	<10E-12	-0.057	1.057	0.051
I3351	Han	Baniyas	2	<10E-12	-0.076	1.076	0.044
I3351	Karitiana	French	2	<10E-12	0.127	0.873	0.032
I3351	Karitiana	Han	2	<10E-12	31.305	-30.305	43.749
I3351	Karitiana	Mbuti	2	<10E-12	-0.099	1.099	0.052
I3351	Karitiana	Onge	2	<10E-12	-0.198	1.198	0.089
I3351	Karitiana	Papuan	2	<10E-12	-0.226	1.226	0.088
I3351	Karitiana	Bengali	2	<10E-12	-0.08	1.08	0.043
I3351	Karitiana	Palliyar	2	<10E-12	0.107	0.893	0.049
I3351	Karitiana	Irula	2	<10E-12	0.113	0.887	0.047
I3351	Karitiana	Mala	2	<10E-12	0.049	0.951	0.044
I3351	Karitiana	Baniyas	2	<10E-12	0.004	0.996	0.038
I3351	Mbuti	Chukchi	2	<10E-12	1.117	-0.117	0.051
I3351	Mbuti	Han	2	<10E-12	1.169	-0.169	0.057
I3351	Mbuti	Karitiana	2	<10E-12	1.099	-0.099	0.052
I3351	Mbuti	Bengali	2	<10E-12	0.445	0.555	0.152
I3351	Mbuti	Palliyar	2	<10E-12	1.03	-0.03	0.104
I3351	Mbuti	Irula	2	<10E-12	1	0	0.115
I3351	Mbuti	Mala	2	<10E-12	0.833	0.167	0.12
I3351	Mbuti	Baniyas	2	<10E-12	0.345	0.655	0.104
I3351	Onge	Chukchi	2	<10E-12	1.319	-0.319	0.088
I3351	Onge	Han	2	<10E-12	1.603	-0.603	0.13
I3351	Onge	Karitiana	2	<10E-12	1.198	-0.198	0.089
I3351	Onge	Bengali	2	<10E-12	-0.407	1.407	0.087
I3351	Onge	Palliyar	2	<10E-12	0.121	0.879	0.457
I3351	Onge	Irula	2	<10E-12	-0.133	1.133	0.353
I3351	Onge	Mala	2	<10E-12	-0.285	1.285	0.123
I3351	Onge	Baniyas	2	<10E-12	-0.136	1.136	0.07
I3351	Papuan	Chukchi	2	<10E-12	1.336	-0.336	0.09
I3351	Papuan	Han	2	<10E-12	1.74	-0.74	0.133
I3351	Papuan	Karitiana	2	<10E-12	1.226	-0.226	0.088
I3351	Papuan	Bengali	2	<10E-12	-0.332	1.332	0.093
I3351	Papuan	Palliyar	2	<10E-12	0.489	0.511	0.556
I3351	Papuan	Irula	2	<10E-12	0.208	0.792	0.338
I3351	Papuan	Mala	2	<10E-12	-0.177	1.177	0.142
I3351	Papuan	Baniyas	2	<10E-12	-0.126	1.126	0.075
I3351	Bengali	Chukchi	2	<10E-12	1.084	-0.084	0.043
I3351	Bengali	Han	2	<10E-12	1.153	-0.153	0.048
I3351	Bengali	Karitiana	2	<10E-12	1.08	-0.08	0.043
I3351	Bengali	Mbuti	2	<10E-12	0.555	0.445	0.152
I3351	Bengali	Onge	2	<10E-12	1.407	-0.407	0.087
I3351	Bengali	Papuan	2	<10E-12	1.332	-0.332	0.093
I3351	Bengali	Palliyar	2	<10E-12	1.674	-0.674	0.13
I3351	Bengali	Irula	2	<10E-12	1.924	-0.924	0.193
I3351	Palliyar	Chukchi	2	<10E-12	0.907	0.093	0.045
I3351	Palliyar	Han	2	<10E-12	0.977	0.023	0.062
I3351	Palliyar	Karitiana	2	<10E-12	0.893	0.107	0.049
I3351	Palliyar	Mbuti	2	<10E-12	-0.03	1.03	0.104
I3351	Palliyar	Onge	2	<10E-12	0.879	0.121	0.457
I3351	Palliyar	Papuan	2	<10E-12	0.511	0.489	0.556
I3351	Palliyar	Bengali	2	<10E-12	-0.674	1.674	0.13
I3351	Palliyar	Mala	2	<10E-12	-2.016	3.016	0.272
I3351	Irula	Chukchi	2	<10E-12	0.906	0.094	0.043
I3351	Irula	Han	2	<10E-12	1.001	-0.001	0.058
I3351	Irula	Karitiana	2	<10E-12	0.887	0.113	0.047
I3351	Irula	Mbuti	2	<10E-12	0	1	0.115
I3351	Irula	Onge	2	<10E-12	1.133	-0.133	0.353
I3351	Irula	Papuan	2	<10E-12	0.792	0.208	0.338
I3351	Irula	Bengali	2	<10E-12	-0.924	1.924	0.193
I3351	Irula	Mala	2	<10E-12	-3.935	4.935	0.812
I3351	Mala	Chukchi	2	<10E-12	0.953	0.047	0.041
I3351	Mala	Han	2	<10E-12	1.057	-0.057	0.051
I3351	Mala	Karitiana	2	<10E-12	0.951	0.049	0.044
I3351	Mala	Mbuti	2	<10E-12	0.167	0.833	0.12
I3351	Mala	Onge	2	<10E-12	1.285	-0.285	0.123
I3351	Mala	Papuan	2	<10E-12	1.177	-0.177	0.142
I3351	Mala	Palliyar	2	<10E-12	3.016	-2.016	0.272
I3351	Mala	Irula	2	<10E-12	4.935	-3.935	0.812
I3351	Baniyas	Chukchi	2	<10E-12	0.989	0.011	0.036
I3351	Baniyas	Han	2	<10E-12	1.076	-0.076	0.044
I3351	Baniyas	Karitiana	2	<10E-12	0.996	0.004	0.038
I3351	Baniyas	Mbuti	2	<10E-12	0.655	0.345	0.104
I3351	Baniyas	Onge	2	<10E-12	1.136	-0.136	0.07
I3351	Baniyas	Papuan	2	<10E-12	1.126	-0.126	0.075
I3352	Chukchi	Karitiana	2	0.30507	-4.709	5.709	0.438
I3352	Karitiana	Chukchi	2	0.30507	5.709	-4.709	0.438
I3352	Brahmin_Tiwari	Kalash	2	0.131186	1.287	-0.287	0.083
I3352	Kalash	Brahmin_Tiwari	2	0.131186	-0.287	1.287	0.083
I3352	Baniyas	Kalash	2	0.091394	0.718	0.282	0.045
I3352	Kalash	Baniyas	2	0.091394	0.282	0.718	0.045
I3352	Mala	Kalash	2	0.040163	0.457	0.543	0.03
I3352	Kalash	Mala	2	0.040163	0.543	0.457	0.03
I3352	Mala	Baniyas	2	0.022901	-0.606	1.606	0.105
I3352	Baniyas	Mala	2	0.022901	1.606	-0.606	0.105
I3352	French	Mala	2	0.022405	0.458	0.542	0.027
I3352	Mala	French	2	0.022405	0.542	0.458	0.027
I3352	French	Baniyas	2	0.015189	0.227	0.773	0.035
I3352	Baniyas	French	2	0.015189	0.773	0.227	0.035
I3352	French	Brahmin_Tiwari	2	0.01497	-0.003	1.003	0.049
I3352	Brahmin_Tiwari	French	2	0.01497	1.003	-0.003	0.049
I3352	Palliyar	Irula	2	0.004866	-7.153	8.153	1.198
I3352	Irula	Palliyar	2	0.004866	8.153	-7.153	1.198
I3352	Baniyas	Brahmin_Tiwari	2	0.001602	0.31	0.69	0.113
I3352	Brahmin_Tiwari	Baniyas	2	0.001602	0.69	0.31	0.113
I3352	Mbuti	Brahmin_Tiwari	2	0.001432	-0.071	1.071	0.046
I3352	Brahmin_Tiwari	Mbuti	2	0.001432	1.071	-0.071	0.046
I3352	Karitiana	Brahmin_Tiwari	2	0.001179	-0.035	1.035	0.015
I3352	Brahmin_Tiwari	Karitiana	2	0.001179	1.035	-0.035	0.015
I3352	Mala	Brahmin_Tiwari	2	0.000932	0.12	0.88	0.047
I3352	Brahmin_Tiwari	Mala	2	0.000932	0.88	0.12	0.047
I3352	Chukchi	Brahmin_Tiwari	2	0.000736	-0.029	1.029	0.014
I3352	Brahmin_Tiwari	Chukchi	2	0.000736	1.029	-0.029	0.014
I3352	Irula	Brahmin_Tiwari	2	0.000732	0.086	0.914	0.034
I3352	Brahmin_Tiwari	Irula	2	0.000732	0.914	0.086	0.034
I3352	Palliyar	Brahmin_Tiwari	2	0.000702	0.072	0.928	0.031
I3352	Brahmin_Tiwari	Palliyar	2	0.000702	0.928	0.072	0.031
I3352	Bengali	Brahmin_Tiwari	2	0.000295	0.115	0.885	0.066
I3352	Brahmin_Tiwari	Bengali	2	0.000295	0.885	0.115	0.066
I3352	Papuan	Brahmin_Tiwari	2	0.000241	0.032	0.968	0.023
I3352	Brahmin_Tiwari	Papuan	2	0.000241	0.968	0.032	0.023
I3352	Han	Brahmin_Tiwari	2	0.000186	-0.032	1.032	0.017
I3352	Brahmin_Tiwari	Han	2	0.000186	1.032	-0.032	0.017
I3352	Palliyar	Baniyas	2	0.000121	-0.259	1.259	0.047
I3352	Baniyas	Palliyar	2	0.000121	1.259	-0.259	0.047
I3352	Bengali	Baniyas	2	7.8e-05	-0.66	1.66	0.157
I3352	Baniyas	Bengali	2	7.8e-05	1.66	-0.66	0.157
I3352	Onge	Brahmin_Tiwari	2	7.5e-05	0.001	0.999	0.023
I3352	Brahmin_Tiwari	Onge	2	7.5e-05	0.999	0.001	0.023
I3352	Irula	Baniyas	2	1.7e-05	-0.256	1.256	0.052
I3352	Baniyas	Irula	2	1.7e-05	1.256	-0.256	0.052
I3352	Irula	Kalash	2	4e-06	0.37	0.63	0.024
I3352	Kalash	Irula	2	4e-06	0.63	0.37	0.024
I3352	French	Kalash	2	2e-06	-1.162	2.162	0.142
I3352	Kalash	French	2	2e-06	2.162	-1.162	0.142
I3352	Onge	Baniyas	2	1e-06	-0.121	1.121	0.028
I3352	Bengali	Kalash	2	1e-06	0.556	0.444	0.038
I3352	Palliyar	Kalash	2	1e-06	0.346	0.654	0.024
I3352	Baniyas	Onge	2	1e-06	1.121	-0.121	0.028
I3352	Kalash	Bengali	2	1e-06	0.444	0.556	0.038
I3352	Kalash	Palliyar	2	1e-06	0.654	0.346	0.024
I3352	Chukchi	French	2	<10E-12	0.061	0.939	0.015
I3352	Chukchi	Han	2	<10E-12	-2.263	3.263	0.417
I3352	Chukchi	Mbuti	2	<10E-12	-0.141	1.141	0.022
I3352	Chukchi	Onge	2	<10E-12	-0.477	1.477	0.05
I3352	Chukchi	Papuan	2	<10E-12	-0.47	1.47	0.05
I3352	Chukchi	Bengali	2	<10E-12	-0.127	1.127	0.017
I3352	Chukchi	Palliyar	2	<10E-12	-0.008	1.008	0.018
I3352	Chukchi	Irula	2	<10E-12	-0.019	1.019	0.017
I3352	Chukchi	Mala	2	<10E-12	-0.024	1.024	0.016
I3352	Chukchi	Baniyas	2	<10E-12	-0.025	1.025	0.014
I3352	Chukchi	Kalash	2	<10E-12	0.014	0.986	0.015
I3352	French	Chukchi	2	<10E-12	0.939	0.061	0.015
I3352	French	Han	2	<10E-12	0.886	0.114	0.018
I3352	French	Karitiana	2	<10E-12	0.956	0.044	0.017
I3352	French	Mbuti	2	<10E-12	0.479	0.521	0.042
I3352	French	Onge	2	<10E-12	0.714	0.286	0.02
I3352	French	Papuan	2	<10E-12	0.699	0.301	0.022
I3352	French	Bengali	2	<10E-12	0.356	0.644	0.031
I3352	French	Palliyar	2	<10E-12	0.57	0.43	0.021
I3352	French	Irula	2	<10E-12	0.545	0.455	0.021
I3352	Han	Chukchi	2	<10E-12	3.263	-2.263	0.417
I3352	Han	French	2	<10E-12	0.114	0.886	0.018
I3352	Han	Karitiana	2	<10E-12	13.697	-12.697	3.743
I3352	Han	Mbuti	2	<10E-12	-0.181	1.181	0.026
I3352	Han	Onge	2	<10E-12	-0.894	1.894	0.074
I3352	Han	Papuan	2	<10E-12	-0.789	1.789	0.073
I3352	Han	Bengali	2	<10E-12	-0.16	1.16	0.02
I3352	Han	Palliyar	2	<10E-12	-0.085	1.085	0.025
I3352	Han	Irula	2	<10E-12	-0.07	1.07	0.022
I3352	Han	Mala	2	<10E-12	-0.073	1.073	0.02
I3352	Han	Baniyas	2	<10E-12	-0.058	1.058	0.018
I3352	Han	Kalash	2	<10E-12	0.06	0.94	0.018
I3352	Karitiana	French	2	<10E-12	0.044	0.956	0.017
I3352	Karitiana	Han	2	<10E-12	-12.697	13.697	3.743
I3352	Karitiana	Mbuti	2	<10E-12	-0.125	1.125	0.022
I3352	Karitiana	Onge	2	<10E-12	-0.347	1.347	0.058
I3352	Karitiana	Papuan	2	<10E-12	-0.276	1.276	0.05
I3352	Karitiana	Bengali	2	<10E-12	-0.105	1.105	0.017
I3352	Karitiana	Palliyar	2	<10E-12	0.019	0.981	0.021
I3352	Karitiana	Irula	2	<10E-12	0.016	0.984	0.019
I3352	Karitiana	Mala	2	<10E-12	-0.003	1.003	0.016
I3352	Karitiana	Baniyas	2	<10E-12	-0.029	1.029	0.015
I3352	Karitiana	Kalash	2	<10E-12	0.002	0.998	0.016
I3352	Mbuti	Chukchi	2	<10E-12	1.141	-0.141	0.022
I3352	Mbuti	French	2	<10E-12	0.521	0.479	0.042
I3352	Mbuti	Han	2	<10E-12	1.181	-0.181	0.026
I3352	Mbuti	Karitiana	2	<10E-12	1.125	-0.125	0.022
I3352	Mbuti	Onge	2	<10E-12	1.465	-0.465	0.066
I3352	Mbuti	Papuan	2	<10E-12	1.396	-0.396	0.064
I3352	Mbuti	Bengali	2	<10E-12	0.086	0.914	0.064
I3352	Mbuti	Palliyar	2	<10E-12	0.744	0.256	0.056
I3352	Mbuti	Irula	2	<10E-12	0.668	0.332	0.052
I3352	Mbuti	Mala	2	<10E-12	0.416	0.584	0.055
I3352	Mbuti	Baniyas	2	<10E-12	0.038	0.962	0.047
I3352	Mbuti	Kalash	2	<10E-12	0.233	0.767	0.053
I3352	Onge	Chukchi	2	<10E-12	1.477	-0.477	0.05
I3352	Onge	French	2	<10E-12	0.286	0.714	0.02
I3352	Onge	Han	2	<10E-12	1.894	-0.894	0.074
I3352	Onge	Karitiana	2	<10E-12	1.347	-0.347	0.058
I3352	Onge	Mbuti	2	<10E-12	-0.465	1.465	0.066
I3352	Onge	Papuan	2	<10E-12	-13.008	14.008	8.508
I3352	Onge	Bengali	2	<10E-12	-0.363	1.363	0.037
I3352	Onge	Palliyar	2	<10E-12	-0.438	1.438	0.074
I3352	Onge	Irula	2	<10E-12	-0.358	1.358	0.059
I3352	Onge	Mala	2	<10E-12	-0.291	1.291	0.038
I3352	Onge	Kalash	2	<10E-12	0.196	0.804	0.022
I3352	Papuan	Chukchi	2	<10E-12	1.47	-0.47	0.05
I3352	Papuan	French	2	<10E-12	0.301	0.699	0.022
I3352	Papuan	Han	2	<10E-12	1.789	-0.789	0.073
I3352	Papuan	Karitiana	2	<10E-12	1.276	-0.276	0.05
I3352	Papuan	Mbuti	2	<10E-12	-0.396	1.396	0.064
I3352	Papuan	Onge	2	<10E-12	14.008	-13.008	8.508
I3352	Papuan	Bengali	2	<10E-12	-0.314	1.314	0.039
I3352	Papuan	Palliyar	2	<10E-12	-0.234	1.234	0.08
I3352	Papuan	Irula	2	<10E-12	-0.265	1.265	0.071
I3352	Papuan	Mala	2	<10E-12	-0.175	1.175	0.039
I3352	Papuan	Baniyas	2	<10E-12	-0.076	1.076	0.028
I3352	Papuan	Kalash	2	<10E-12	0.218	0.782	0.023
I3352	Bengali	Chukchi	2	<10E-12	1.127	-0.127	0.017
I3352	Bengali	French	2	<10E-12	0.644	0.356	0.031
I3352	Bengali	Han	2	<10E-12	1.16	-0.16	0.02
I3352	Bengali	Karitiana	2	<10E-12	1.105	-0.105	0.017
I3352	Bengali	Mbuti	2	<10E-12	0.914	0.086	0.064
I3352	Bengali	Onge	2	<10E-12	1.363	-0.363	0.037
I3352	Bengali	Papuan	2	<10E-12	1.314	-0.314	0.039
I3352	Bengali	Palliyar	2	<10E-12	1.418	-0.418	0.061
I3352	Bengali	Irula	2	<10E-12	1.51	-0.51	0.074
I3352	Bengali	Mala	2	<10E-12	1.842	-0.842	0.207
I3352	Palliyar	Chukchi	2	<10E-12	1.008	-0.008	0.018
I3352	Palliyar	French	2	<10E-12	0.43	0.57	0.021
I3352	Palliyar	Han	2	<10E-12	1.085	-0.085	0.025
I3352	Palliyar	Karitiana	2	<10E-12	0.981	0.019	0.021
I3352	Palliyar	Mbuti	2	<10E-12	0.256	0.744	0.056
I3352	Palliyar	Onge	2	<10E-12	1.438	-0.438	0.074
I3352	Palliyar	Papuan	2	<10E-12	1.234	-0.234	0.08
I3352	Palliyar	Bengali	2	<10E-12	-0.418	1.418	0.061
I3352	Palliyar	Mala	2	<10E-12	-1.171	2.171	0.097
I3352	Irula	Chukchi	2	<10E-12	1.019	-0.019	0.017
I3352	Irula	French	2	<10E-12	0.455	0.545	0.021
I3352	Irula	Han	2	<10E-12	1.07	-0.07	0.022
I3352	Irula	Karitiana	2	<10E-12	0.984	0.016	0.019
I3352	Irula	Mbuti	2	<10E-12	0.332	0.668	0.052
I3352	Irula	Onge	2	<10E-12	1.358	-0.358	0.059
I3352	Irula	Papuan	2	<10E-12	1.265	-0.265	0.071
I3352	Irula	Bengali	2	<10E-12	-0.51	1.51	0.074
I3352	Irula	Mala	2	<10E-12	-1.397	2.397	0.152
I3352	Mala	Chukchi	2	<10E-12	1.024	-0.024	0.016
I3352	Mala	Han	2	<10E-12	1.073	-0.073	0.02
I3352	Mala	Karitiana	2	<10E-12	1.003	-0.003	0.016
I3352	Mala	Mbuti	2	<10E-12	0.584	0.416	0.055
I3352	Mala	Onge	2	<10E-12	1.291	-0.291	0.038
I3352	Mala	Papuan	2	<10E-12	1.175	-0.175	0.039
I3352	Mala	Bengali	2	<10E-12	-0.842	1.842	0.207
I3352	Mala	Palliyar	2	<10E-12	2.171	-1.171	0.097
I3352	Mala	Irula	2	<10E-12	2.397	-1.397	0.152
I3352	Baniyas	Chukchi	2	<10E-12	1.025	-0.025	0.014
I3352	Baniyas	Han	2	<10E-12	1.058	-0.058	0.018
I3352	Baniyas	Karitiana	2	<10E-12	1.029	-0.029	0.015
I3352	Baniyas	Mbuti	2	<10E-12	0.962	0.038	0.047
I3352	Baniyas	Papuan	2	<10E-12	1.076	-0.076	0.028
I3352	Kalash	Chukchi	2	<10E-12	0.986	0.014	0.015
I3352	Kalash	Han	2	<10E-12	0.94	0.06	0.018
I3352	Kalash	Karitiana	2	<10E-12	0.998	0.002	0.016
I3352	Kalash	Mbuti	2	<10E-12	0.767	0.233	0.053
I3352	Kalash	Onge	2	<10E-12	0.804	0.196	0.022
I3352	Kalash	Papuan	2	<10E-12	0.782	0.218	0.023
I3402	Palliyar	Mala	2	0.961246	-0.624	1.624	0.116
I3402	Mala	Palliyar	2	0.961246	1.624	-0.624	0.116
I3402	French	Baniyas	2	0.662103	-0.096	1.096	0.051
I3402	Baniyas	French	2	0.662103	1.096	-0.096	0.051
I3402	Baniyas	Brahmin_Tiwari	2	0.609488	1.452	-0.452	0.154
I3402	Brahmin_Tiwari	Baniyas	2	0.609488	-0.452	1.452	0.154
I3402	Irula	Mala	2	0.601236	-0.539	1.539	0.148
I3402	Mala	Irula	2	0.601236	1.539	-0.539	0.148
I3402	Palliyar	Irula	2	0.566512	-4.353	5.353	1.231
I3402	Irula	Palliyar	2	0.566512	5.353	-4.353	1.231
I3402	Baniyas	Kalash	2	0.519337	1.208	-0.208	0.068
I3402	Kalash	Baniyas	2	0.519337	-0.208	1.208	0.068
I3402	Han	Bengali	2	0.48916	-0.105	1.105	0.029
I3402	Bengali	Han	2	0.48916	1.105	-0.105	0.029
I3402	French	Brahmin_Tiwari	2	0.472576	-0.493	1.493	0.076
I3402	Brahmin_Tiwari	French	2	0.472576	1.493	-0.493	0.076
I3402	Mala	Baniyas	2	0.472307	0.39	0.61	0.122
I3402	Baniyas	Mala	2	0.472307	0.61	0.39	0.122
I3402	Irula	Baniyas	2	0.448006	0.211	0.789	0.072
I3402	Baniyas	Irula	2	0.448006	0.789	0.211	0.072
I3402	Brahmin_Tiwari	Kalash	2	0.253365	2.219	-1.219	0.134
I3402	Kalash	Brahmin_Tiwari	2	0.253365	-1.219	2.219	0.134
I3402	Bengali	Baniyas	2	0.227311	0.376	0.624	0.179
I3402	Baniyas	Bengali	2	0.227311	0.624	0.376	0.179
I3402	Palliyar	Baniyas	2	0.222144	0.11	0.89	0.065
I3402	Baniyas	Palliyar	2	0.222144	0.89	0.11	0.065
I3402	Papuan	Bengali	2	0.199741	-0.202	1.202	0.051
I3402	Bengali	Papuan	2	0.199741	1.202	-0.202	0.051
I3402	French	Mala	2	0.165912	0.182	0.818	0.04
I3402	Mala	French	2	0.165912	0.818	0.182	0.04
I3402	Mala	Kalash	2	0.165767	0.795	0.205	0.044
I3402	Kalash	Mala	2	0.165767	0.205	0.795	0.044
I3402	Mala	Brahmin_Tiwari	2	0.164389	0.68	0.32	0.067
I3402	Brahmin_Tiwari	Mala	2	0.164389	0.32	0.68	0.067
I3402	Chukchi	Bengali	2	0.14196	-0.102	1.102	0.026
I3402	Bengali	Chukchi	2	0.14196	1.102	-0.102	0.026
I3402	Karitiana	Bengali	2	0.136957	-0.097	1.097	0.025
I3402	Bengali	Karitiana	2	0.136957	1.097	-0.097	0.025
I3402	Onge	Baniyas	2	0.12141	0.066	0.934	0.039
I3402	Baniyas	Onge	2	0.12141	0.934	0.066	0.039
I3402	French	Kalash	2	0.097253	-1.851	2.851	0.226
I3402	Kalash	French	2	0.097253	2.851	-1.851	0.226
I3402	Mbuti	Baniyas	2	0.083036	-0.097	1.097	0.065
I3402	Baniyas	Mbuti	2	0.083036	1.097	-0.097	0.065
I3402	Chukchi	Baniyas	2	0.068675	0.013	0.987	0.023
I3402	Baniyas	Chukchi	2	0.068675	0.987	0.013	0.023
I3402	Onge	Bengali	2	0.060099	-0.153	1.153	0.049
I3402	Bengali	Onge	2	0.060099	1.153	-0.153	0.049
I3402	Papuan	Baniyas	2	0.050317	0.033	0.967	0.042
I3402	Baniyas	Papuan	2	0.050317	0.967	0.033	0.042
I3402	Han	Baniyas	2	0.050275	0.005	0.995	0.028
I3402	Baniyas	Han	2	0.050275	0.995	0.005	0.028
I3402	Karitiana	Baniyas	2	0.038022	-0.008	1.008	0.023
I3402	Baniyas	Karitiana	2	0.038022	1.008	-0.008	0.023
I3402	Bengali	Mala	2	0.008601	0.547	0.453	0.168
I3402	Mala	Bengali	2	0.008601	0.453	0.547	0.168
I3402	Bengali	Brahmin_Tiwari	2	0.003418	0.819	0.181	0.091
I3402	Brahmin_Tiwari	Bengali	2	0.003418	0.181	0.819	0.091
I3402	Onge	Mala	2	0.001812	-0.101	1.101	0.046
I3402	Mala	Onge	2	0.001812	1.101	-0.101	0.046
I3402	Chukchi	Karitiana	2	0.001296	-5.031	6.031	0.699
I3402	Karitiana	Chukchi	2	0.001296	6.031	-5.031	0.699
I3402	French	Bengali	2	0.001243	0.072	0.928	0.045
I3402	Bengali	French	2	0.001243	0.928	0.072	0.045
I3402	Bengali	Palliyar	2	0.001201	1.051	-0.051	0.081
I3402	Palliyar	Bengali	2	0.001201	-0.051	1.051	0.081
I3402	Mbuti	Bengali	2	0.001169	-0.104	1.104	0.071
I3402	Bengali	Mbuti	2	0.001169	1.104	-0.104	0.071
I3402	Bengali	Kalash	2	0.000896	0.928	0.072	0.053
I3402	Kalash	Bengali	2	0.000896	0.072	0.928	0.053
I3402	Papuan	Mala	2	0.000771	-0.116	1.116	0.047
I3402	Mala	Papuan	2	0.000771	1.116	-0.116	0.047
I3402	Bengali	Irula	2	0.000541	0.94	0.06	0.099
I3402	Irula	Bengali	2	0.000541	0.06	0.94	0.099
I3402	Irula	Brahmin_Tiwari	2	0.000312	0.473	0.527	0.051
I3402	Brahmin_Tiwari	Irula	2	0.000312	0.527	0.473	0.051
I3402	Mbuti	Mala	2	0.000186	0.092	0.908	0.055
I3402	Mala	Mbuti	2	0.000186	0.908	0.092	0.055
I3402	Chukchi	Mala	2	0.000132	-0.006	1.006	0.023
I3402	Mala	Chukchi	2	0.000132	1.006	-0.006	0.023
I3402	Han	Mala	2	9.9e-05	-0.034	1.034	0.027
I3402	Mala	Han	2	9.9e-05	1.034	-0.034	0.027
I3402	Karitiana	Mala	2	5.8e-05	-0.004	1.004	0.022
I3402	Mala	Karitiana	2	5.8e-05	1.004	-0.004	0.022
I3402	Onge	Papuan	2	4.4e-05	-0.116	1.116	21.922
I3402	Papuan	Onge	2	4.4e-05	1.116	-0.116	21.922
I3402	Palliyar	Brahmin_Tiwari	2	6e-06	0.396	0.604	0.047
I3402	Brahmin_Tiwari	Palliyar	2	6e-06	0.604	0.396	0.047
I3402	Irula	Kalash	2	4e-06	0.641	0.359	0.037
I3402	Kalash	Irula	2	4e-06	0.359	0.641	0.037
I3402	French	Irula	2	1e-06	0.32	0.68	0.033
I3402	Irula	French	2	1e-06	0.68	0.32	0.033
I3402	Chukchi	French	2	<10E-12	0.159	0.841	0.025
I3402	Chukchi	Han	2	<10E-12	-1.237	2.237	0.34
I3402	Chukchi	Mbuti	2	<10E-12	-0.074	1.074	0.035
I3402	Chukchi	Onge	2	<10E-12	-0.472	1.472	0.07
I3402	Chukchi	Papuan	2	<10E-12	-0.402	1.402	0.064
I3402	Chukchi	Palliyar	2	<10E-12	0.015	0.985	0.026
I3402	Chukchi	Irula	2	<10E-12	-0.01	1.01	0.025
I3402	Chukchi	Brahmin_Tiwari	2	<10E-12	0.036	0.964	0.022
I3402	Chukchi	Kalash	2	<10E-12	0.112	0.888	0.025
I3402	French	Chukchi	2	<10E-12	0.841	0.159	0.025
I3402	French	Han	2	<10E-12	0.782	0.218	0.03
I3402	French	Karitiana	2	<10E-12	0.897	0.103	0.03
I3402	French	Mbuti	2	<10E-12	0.143	0.857	0.073
I3402	French	Onge	2	<10E-12	0.535	0.465	0.031
I3402	French	Papuan	2	<10E-12	0.531	0.469	0.035
I3402	French	Palliyar	2	<10E-12	0.385	0.615	0.032
I3402	Han	Chukchi	2	<10E-12	2.237	-1.237	0.34
I3402	Han	French	2	<10E-12	0.218	0.782	0.03
I3402	Han	Karitiana	2	<10E-12	8.923	-7.923	2.01
I3402	Han	Mbuti	2	<10E-12	-0.037	1.037	0.043
I3402	Han	Onge	2	<10E-12	-0.574	1.574	0.078
I3402	Han	Papuan	2	<10E-12	-0.506	1.506	0.079
I3402	Han	Palliyar	2	<10E-12	-0.001	1.001	0.032
I3402	Han	Irula	2	<10E-12	-0.019	1.019	0.029
I3402	Han	Brahmin_Tiwari	2	<10E-12	0.072	0.928	0.026
I3402	Han	Kalash	2	<10E-12	0.171	0.829	0.028
I3402	Karitiana	French	2	<10E-12	0.103	0.897	0.03
I3402	Karitiana	Han	2	<10E-12	-7.923	8.923	2.01
I3402	Karitiana	Mbuti	2	<10E-12	-0.072	1.072	0.038
I3402	Karitiana	Onge	2	<10E-12	-0.235	1.235	0.065
I3402	Karitiana	Papuan	2	<10E-12	-0.272	1.272	0.062
I3402	Karitiana	Palliyar	2	<10E-12	0.037	0.963	0.026
I3402	Karitiana	Irula	2	<10E-12	0.015	0.985	0.024
I3402	Karitiana	Brahmin_Tiwari	2	<10E-12	0.009	0.991	0.023
I3402	Karitiana	Kalash	2	<10E-12	0.069	0.931	0.027
I3402	Mbuti	Chukchi	2	<10E-12	1.074	-0.074	0.035
I3402	Mbuti	French	2	<10E-12	0.857	0.143	0.073
I3402	Mbuti	Han	2	<10E-12	1.037	-0.037	0.043
I3402	Mbuti	Karitiana	2	<10E-12	1.072	-0.072	0.038
I3402	Mbuti	Onge	2	<10E-12	0.999	0.001	0.106
I3402	Mbuti	Papuan	2	<10E-12	1.041	-0.041	0.114
I3402	Mbuti	Palliyar	2	<10E-12	0.381	0.619	0.066
I3402	Mbuti	Irula	2	<10E-12	0.27	0.73	0.058
I3402	Mbuti	Brahmin_Tiwari	2	<10E-12	-0.066	1.066	0.1
I3402	Mbuti	Kalash	2	<10E-12	0.66	0.34	0.171
I3402	Onge	Chukchi	2	<10E-12	1.472	-0.472	0.07
I3402	Onge	French	2	<10E-12	0.465	0.535	0.031
I3402	Onge	Han	2	<10E-12	1.574	-0.574	0.078
I3402	Onge	Karitiana	2	<10E-12	1.235	-0.235	0.065
I3402	Onge	Mbuti	2	<10E-12	0.001	0.999	0.106
I3402	Onge	Palliyar	2	<10E-12	-0.153	1.153	0.068
I3402	Onge	Irula	2	<10E-12	-0.168	1.168	0.06
I3402	Onge	Brahmin_Tiwari	2	<10E-12	0.22	0.78	0.037
I3402	Onge	Kalash	2	<10E-12	0.396	0.604	0.034
I3402	Papuan	Chukchi	2	<10E-12	1.402	-0.402	0.064
I3402	Papuan	French	2	<10E-12	0.469	0.531	0.035
I3402	Papuan	Han	2	<10E-12	1.506	-0.506	0.079
I3402	Papuan	Karitiana	2	<10E-12	1.272	-0.272	0.062
I3402	Papuan	Mbuti	2	<10E-12	-0.041	1.041	0.114
I3402	Papuan	Palliyar	2	<10E-12	-0.188	1.188	0.073
I3402	Papuan	Irula	2	<10E-12	-0.192	1.192	0.067
I3402	Papuan	Brahmin_Tiwari	2	<10E-12	0.194	0.806	0.038
I3402	Papuan	Kalash	2	<10E-12	0.388	0.612	0.036
I3402	Palliyar	Chukchi	2	<10E-12	0.985	0.015	0.026
I3402	Palliyar	French	2	<10E-12	0.615	0.385	0.032
I3402	Palliyar	Han	2	<10E-12	1.001	-0.001	0.032
I3402	Palliyar	Karitiana	2	<10E-12	0.963	0.037	0.026
I3402	Palliyar	Mbuti	2	<10E-12	0.619	0.381	0.066
I3402	Palliyar	Onge	2	<10E-12	1.153	-0.153	0.068
I3402	Palliyar	Papuan	2	<10E-12	1.188	-0.188	0.073
I3402	Palliyar	Kalash	2	<10E-12	0.574	0.426	0.036
I3402	Irula	Chukchi	2	<10E-12	1.01	-0.01	0.025
I3402	Irula	Han	2	<10E-12	1.019	-0.019	0.029
I3402	Irula	Karitiana	2	<10E-12	0.985	0.015	0.024
I3402	Irula	Mbuti	2	<10E-12	0.73	0.27	0.058
I3402	Irula	Onge	2	<10E-12	1.168	-0.168	0.06
I3402	Irula	Papuan	2	<10E-12	1.192	-0.192	0.067
I3402	Brahmin_Tiwari	Chukchi	2	<10E-12	0.964	0.036	0.022
I3402	Brahmin_Tiwari	Han	2	<10E-12	0.928	0.072	0.026
I3402	Brahmin_Tiwari	Karitiana	2	<10E-12	0.991	0.009	0.023
I3402	Brahmin_Tiwari	Mbuti	2	<10E-12	1.066	-0.066	0.1
I3402	Brahmin_Tiwari	Onge	2	<10E-12	0.78	0.22	0.037
I3402	Brahmin_Tiwari	Papuan	2	<10E-12	0.806	0.194	0.038
I3402	Kalash	Chukchi	2	<10E-12	0.888	0.112	0.025
I3402	Kalash	Han	2	<10E-12	0.829	0.171	0.028
[truncated: 2,189 more rows]
