# Supplementary material for: Ancient DNA from the skeletons of Roopkund Lake reveals Mediterranean migrants in India
Source: Nat Commun. 2019 Aug 20;10:3670. doi: 10.1038/s41467-019-11357-9 (PMC6702210; doi:10.1038/s41467-019-11357-9)
Supplement: Supplementary file 18 — Supplementary Data 14 [file 41467_2019_11357_MOESM18_ESM.xlsx]

## Sheet: Sheet1
Supplementary Data 14. Estimates of West Eurasian-related ancestry proportion in Roopkund_A individuals via statistics of the form f4(Yoruba,Basque;Test,Onge)/f4(Yoruba,Basque;Georgian,Onge)
Note: We sort by the estimated ancestry proprotion and highlight present-day groups in yellow
Test population or sample	Proportion West Eurasian-related ancestry	std. err.
Palliyar	0.1877	0.0162
Irula	0.2413	0.0161
I3407	0.263256	0.05115
I6942	0.28235	0.032385
I6946	0.311598	0.033811
Mala	0.3328	0.0143
I2868	0.335909	0.030059
I6941	0.354421	0.032327
I3342	0.372322	0.032915
I7035	0.379588	0.032287
I3343	0.381499	0.041181
I3402	0.393951	0.04937
Bengali	0.4127	0.0143
I7036	0.417024	0.033618
I6944	0.464965	0.033999
I6945	0.46745	0.073351
Baniyas	0.4675	0.0156
I3349	0.50385	0.046498
I3352	0.510849	0.029462
I3344	0.52097	0.049592
I3346	0.558664	0.037725
I2871	0.575023	0.031002
I6943	0.585465	0.042865
I6934	0.606753	0.030301
Brahmin_Tiwari	0.6207	0.0106
I3351	0.648748	0.062274
I2872	0.654699	0.042817
I3406	0.654972	0.037307
I6938	0.657601	0.032629
Kalash	0.749	0.0121
