# Supplementary material for: Ancient DNA from the skeletons of Roopkund Lake reveals Mediterranean migrants in India
Source: Nat Commun. 2019 Aug 20;10:3670. doi: 10.1038/s41467-019-11357-9 (PMC6702210; doi:10.1038/s41467-019-11357-9)
Supplement: Supplementary file 19 — Supplementary Data 15 [file 41467_2019_11357_MOESM19_ESM.xlsx]

## Sheet: Sheet1
Supplementary Data 15. Modeling Roopkund_C as a Clade with Present-Day Populations
Note: These p-values come from running qpWave tests where the “Left” population consists of Roopkund_B in addition to the specified Test population. All other populations are included in the “Right” population set.
Test Population	p-value
Bengali	<10E-12
Brahmin_Nepal	<10E-12
Brahmin_Tiwari	<10E-12
Chukchi	<10E-12
French	<10E-12
Hakka_Taiwan	<10E-12
Han	<10E-12
Japanese	<10E-12
Karitiana	<10E-12
Korean	<10E-12
Mala	<10E-12
Malay	<10E-12
Mbuti	<10E-12
Onge	<10E-12
Papuan	<10E-12
Thai	<10E-12
Tibetan.DG	<10E-12
Vietnamese	<10E-12
