# Supplementary material for: Ancient DNA from the skeletons of Roopkund Lake reveals Mediterranean migrants in India
Source: Nat Commun. 2019 Aug 20;10:3670. doi: 10.1038/s41467-019-11357-9 (PMC6702210; doi:10.1038/s41467-019-11357-9)
Supplement: Supplementary file 20 — Supplementary Data 16 [file 41467_2019_11357_MOESM20_ESM.xlsx]

## Sheet: Sheet1
Supplementary Data 16. Modeling Roopkund_C as 2-way admixture of two present-day populations
Note: Plausible models with p-values >0.05 and admixture proportions between 0-1 are highlighted in green.
Source Population 1	Source Population 2	Rank	p-value	Pop. 1 proportion	Pop. 2 proportion	std. err.
Malay	Vietnamese	2	0.172579	0.822	0.178	0.066
Vietnamese	Malay	2	0.172579	0.178	0.822	0.066
Bengali	Malay	2	0.043892	-0.066	1.066	0.018
Malay	Bengali	2	0.043892	1.066	-0.066	0.018
Brahmin_Nepal	Brahmin_Tiwari	2	0.027866	36.934	-35.934	12.778
Brahmin_Tiwari	Brahmin_Nepal	2	0.027866	-35.934	36.934	12.778
Malay	Onge	2	0.013137	1.101	-0.101	0.03
Onge	Malay	2	0.013137	-0.101	1.101	0.03
Mala	Malay	2	0.01045	-0.052	1.052	0.017
Malay	Mala	2	0.01045	1.052	-0.052	0.017
Malay	Mbuti	2	0.004958	1.063	-0.063	0.018
Mbuti	Malay	2	0.004958	-0.063	1.063	0.018
Brahmin_Tiwari	Malay	2	0.004569	-0.05	1.05	0.015
Malay	Brahmin_Tiwari	2	0.004569	1.05	-0.05	0.015
Brahmin_Nepal	Malay	2	0.004472	-0.051	1.051	0.015
Malay	Brahmin_Nepal	2	0.004472	1.051	-0.051	0.015
French	Malay	2	0.002813	-0.042	1.042	0.013
Malay	French	2	0.002813	1.042	-0.042	0.013
Malay	Papuan	2	0.00234	1.081	-0.081	0.027
Papuan	Malay	2	0.00234	-0.081	1.081	0.027
Chukchi	Malay	2	0.001109	-0.082	1.082	0.03
Malay	Chukchi	2	0.001109	1.082	-0.082	0.03
Han	Vietnamese	2	0.000802	-1.819	2.819	0.155
Vietnamese	Han	2	0.000802	2.819	-1.819	0.155
Malay	Tibetan.DG	2	0.00057	1.149	-0.149	0.07
Tibetan.DG	Malay	2	0.00057	-0.149	1.149	0.07
Karitiana	Malay	2	0.000529	-0.052	1.052	0.022
Malay	Karitiana	2	0.000529	1.052	-0.052	0.022
Japanese	Malay	2	0.00016	0.006	0.994	0.048
Malay	Japanese	2	0.00016	0.994	0.006	0.048
Korean	Malay	2	0.000105	-0.024	1.024	0.041
Malay	Korean	2	0.000105	1.024	-0.024	0.041
Han	Malay	2	9.7e-05	0.044	0.956	0.053
Malay	Han	2	9.7e-05	0.956	0.044	0.053
Japanese	Korean	2	4e-06	15.671	-14.671	4.279
Korean	Japanese	2	4e-06	-14.671	15.671	4.279
Bengali	Brahmin_Nepal	2	<10E-12	7.712	-6.712	0.573
Bengali	Brahmin_Tiwari	2	<10E-12	5.994	-4.994	0.271
Bengali	Chukchi	2	<10E-12	0.118	0.882	0.025
Bengali	French	2	<10E-12	3.933	-2.933	0.178
Bengali	Han	2	<10E-12	0.165	0.835	0.015
Bengali	Japanese	2	<10E-12	0.176	0.824	0.015
Bengali	Karitiana	2	<10E-12	-0.008	1.008	0.041
Bengali	Korean	2	<10E-12	0.221	0.779	0.015
Bengali	Mala	2	<10E-12	24.019	-23.019	5.104
Bengali	Mbuti	2	<10E-12	-16.002	17.002	8.257
Bengali	Onge	2	<10E-12	-1.18	2.18	0.085
Bengali	Papuan	2	<10E-12	-1.385	2.385	0.108
Bengali	Tibetan.DG	2	<10E-12	0.001	0.999	0.024
Bengali	Vietnamese	2	<10E-12	0.142	0.858	0.014
Brahmin_Nepal	Bengali	2	<10E-12	-6.712	7.712	0.573
Brahmin_Nepal	Chukchi	2	<10E-12	0.063	0.937	0.024
Brahmin_Nepal	French	2	<10E-12	8.976	-7.976	0.722
Brahmin_Nepal	Han	2	<10E-12	0.142	0.858	0.014
Brahmin_Nepal	Japanese	2	<10E-12	0.153	0.847	0.014
Brahmin_Nepal	Karitiana	2	<10E-12	-0.09	1.09	0.038
Brahmin_Nepal	Korean	2	<10E-12	0.19	0.81	0.014
Brahmin_Nepal	Mala	2	<10E-12	-7.69	8.69	0.932
Brahmin_Nepal	Mbuti	2	<10E-12	-5.806	6.806	0.682
Brahmin_Nepal	Onge	2	<10E-12	-0.738	1.738	0.052
Brahmin_Nepal	Papuan	2	<10E-12	-0.924	1.924	0.067
Brahmin_Nepal	Tibetan.DG	2	<10E-12	-0.01	1.01	0.021
Brahmin_Nepal	Vietnamese	2	<10E-12	0.123	0.877	0.013
Brahmin_Tiwari	Bengali	2	<10E-12	-4.994	5.994	0.271
Brahmin_Tiwari	Chukchi	2	<10E-12	0.047	0.953	0.022
Brahmin_Tiwari	French	2	<10E-12	16.4	-15.4	2.763
Brahmin_Tiwari	Han	2	<10E-12	0.134	0.866	0.013
Brahmin_Tiwari	Japanese	2	<10E-12	0.139	0.861	0.014
Brahmin_Tiwari	Karitiana	2	<10E-12	-0.093	1.093	0.033
Brahmin_Tiwari	Korean	2	<10E-12	0.178	0.822	0.014
Brahmin_Tiwari	Mala	2	<10E-12	-4.197	5.197	0.269
Brahmin_Tiwari	Mbuti	2	<10E-12	-5.026	6.026	0.492
Brahmin_Tiwari	Onge	2	<10E-12	-0.696	1.696	0.046
Brahmin_Tiwari	Papuan	2	<10E-12	-0.848	1.848	0.057
Brahmin_Tiwari	Tibetan.DG	2	<10E-12	-0.015	1.015	0.02
Brahmin_Tiwari	Vietnamese	2	<10E-12	0.117	0.883	0.013
Chukchi	Bengali	2	<10E-12	0.882	0.118	0.025
Chukchi	Brahmin_Nepal	2	<10E-12	0.937	0.063	0.024
Chukchi	Brahmin_Tiwari	2	<10E-12	0.953	0.047	0.022
Chukchi	French	2	<10E-12	0.986	0.014	0.02
Chukchi	Han	2	<10E-12	-0.028	1.028	0.041
Chukchi	Japanese	2	<10E-12	0.085	0.915	0.048
Chukchi	Karitiana	2	<10E-12	12.812	-11.812	7.847
Chukchi	Korean	2	<10E-12	0.142	0.858	0.06
Chukchi	Mala	2	<10E-12	0.867	0.133	0.025
Chukchi	Mbuti	2	<10E-12	0.852	0.148	0.036
Chukchi	Onge	2	<10E-12	0.386	0.614	0.057
Chukchi	Papuan	2	<10E-12	0.457	0.543	0.059
Chukchi	Tibetan.DG	2	<10E-12	-0.811	1.811	0.106
Chukchi	Vietnamese	2	<10E-12	0.04	0.96	0.031
French	Bengali	2	<10E-12	-2.933	3.933	0.178
French	Brahmin_Nepal	2	<10E-12	-7.976	8.976	0.722
French	Brahmin_Tiwari	2	<10E-12	-15.4	16.4	2.763
French	Chukchi	2	<10E-12	0.014	0.986	0.02
French	Han	2	<10E-12	0.119	0.881	0.012
French	Japanese	2	<10E-12	0.122	0.878	0.013
French	Karitiana	2	<10E-12	-0.131	1.131	0.03
French	Korean	2	<10E-12	0.158	0.842	0.013
French	Mala	2	<10E-12	-3.022	4.022	0.159
French	Mbuti	2	<10E-12	-2.369	3.369	0.147
French	Onge	2	<10E-12	-0.592	1.592	0.038
French	Papuan	2	<10E-12	-0.696	1.696	0.046
French	Tibetan.DG	2	<10E-12	-0.017	1.017	0.018
French	Vietnamese	2	<10E-12	0.109	0.891	0.012
Han	Bengali	2	<10E-12	0.835	0.165	0.015
Han	Brahmin_Nepal	2	<10E-12	0.858	0.142	0.014
Han	Brahmin_Tiwari	2	<10E-12	0.866	0.134	0.013
Han	Chukchi	2	<10E-12	1.028	-0.028	0.041
Han	French	2	<10E-12	0.881	0.119	0.012
Han	Japanese	2	<10E-12	3.501	-2.501	0.284
Han	Karitiana	2	<10E-12	0.915	0.085	0.026
Han	Korean	2	<10E-12	4.119	-3.119	0.257
Han	Mala	2	<10E-12	0.828	0.172	0.015
Han	Mbuti	2	<10E-12	0.822	0.178	0.017
Han	Onge	2	<10E-12	0.688	0.312	0.025
Han	Papuan	2	<10E-12	0.71	0.29	0.023
Han	Tibetan.DG	2	<10E-12	-4.119	5.119	3.693
Japanese	Bengali	2	<10E-12	0.824	0.176	0.015
Japanese	Brahmin_Nepal	2	<10E-12	0.847	0.153	0.014
Japanese	Brahmin_Tiwari	2	<10E-12	0.861	0.139	0.014
Japanese	Chukchi	2	<10E-12	0.915	0.085	0.048
Japanese	French	2	<10E-12	0.878	0.122	0.013
Japanese	Han	2	<10E-12	-2.501	3.501	0.284
Japanese	Karitiana	2	<10E-12	0.923	0.077	0.032
Japanese	Mala	2	<10E-12	0.815	0.185	0.015
Japanese	Mbuti	2	<10E-12	0.808	0.192	0.017
Japanese	Onge	2	<10E-12	0.64	0.36	0.026
Japanese	Papuan	2	<10E-12	0.67	0.33	0.024
Japanese	Tibetan.DG	2	<10E-12	-5.112	6.112	1.454
Japanese	Vietnamese	2	<10E-12	-0.96	1.96	0.117
Karitiana	Bengali	2	<10E-12	1.008	-0.008	0.041
Karitiana	Brahmin_Nepal	2	<10E-12	1.09	-0.09	0.038
Karitiana	Brahmin_Tiwari	2	<10E-12	1.093	-0.093	0.033
Karitiana	Chukchi	2	<10E-12	-11.812	12.812	7.847
Karitiana	French	2	<10E-12	1.131	-0.131	0.03
Karitiana	Han	2	<10E-12	0.085	0.915	0.026
Karitiana	Japanese	2	<10E-12	0.077	0.923	0.032
Karitiana	Korean	2	<10E-12	0.179	0.821	0.034
Karitiana	Mala	2	<10E-12	0.948	0.052	0.036
Karitiana	Mbuti	2	<10E-12	1.045	-0.045	0.056
Karitiana	Onge	2	<10E-12	0.066	0.934	0.081
Karitiana	Papuan	2	<10E-12	0.089	0.911	0.092
Karitiana	Tibetan.DG	2	<10E-12	-0.331	1.331	0.056
Karitiana	Vietnamese	2	<10E-12	0.1	0.9	0.021
Korean	Bengali	2	<10E-12	0.779	0.221	0.015
Korean	Brahmin_Nepal	2	<10E-12	0.81	0.19	0.014
Korean	Brahmin_Tiwari	2	<10E-12	0.822	0.178	0.014
Korean	Chukchi	2	<10E-12	0.858	0.142	0.06
Korean	French	2	<10E-12	0.842	0.158	0.013
Korean	Han	2	<10E-12	-3.119	4.119	0.257
Korean	Karitiana	2	<10E-12	0.821	0.179	0.034
Korean	Mala	2	<10E-12	0.772	0.228	0.016
Korean	Mbuti	2	<10E-12	0.759	0.241	0.018
Korean	Onge	2	<10E-12	0.568	0.432	0.025
Korean	Papuan	2	<10E-12	0.606	0.394	0.024
Korean	Tibetan.DG	2	<10E-12	-2.75	3.75	0.441
Korean	Vietnamese	2	<10E-12	-1.005	2.005	0.098
Mala	Bengali	2	<10E-12	-23.019	24.019	5.104
Mala	Brahmin_Nepal	2	<10E-12	8.69	-7.69	0.932
Mala	Brahmin_Tiwari	2	<10E-12	5.197	-4.197	0.269
Mala	Chukchi	2	<10E-12	0.133	0.867	0.025
Mala	French	2	<10E-12	4.022	-3.022	0.159
Mala	Han	2	<10E-12	0.172	0.828	0.015
Mala	Japanese	2	<10E-12	0.185	0.815	0.015
Mala	Karitiana	2	<10E-12	0.052	0.948	0.036
Mala	Korean	2	<10E-12	0.228	0.772	0.016
Mala	Mbuti	2	<10E-12	-10.977	11.977	4.031
Mala	Onge	2	<10E-12	-1.125	2.125	0.069
Mala	Papuan	2	<10E-12	-1.179	2.179	0.086
Mala	Tibetan.DG	2	<10E-12	0.018	0.982	0.023
Mala	Vietnamese	2	<10E-12	0.151	0.849	0.014
Mbuti	Bengali	2	<10E-12	17.002	-16.002	8.257
Mbuti	Brahmin_Nepal	2	<10E-12	6.806	-5.806	0.682
Mbuti	Brahmin_Tiwari	2	<10E-12	6.026	-5.026	0.492
Mbuti	Chukchi	2	<10E-12	0.148	0.852	0.036
Mbuti	French	2	<10E-12	3.369	-2.369	0.147
Mbuti	Han	2	<10E-12	0.178	0.822	0.017
Mbuti	Japanese	2	<10E-12	0.192	0.808	0.017
Mbuti	Karitiana	2	<10E-12	-0.045	1.045	0.056
Mbuti	Korean	2	<10E-12	0.241	0.759	0.018
Mbuti	Mala	2	<10E-12	11.977	-10.977	4.031
Mbuti	Onge	2	<10E-12	-1.286	2.286	0.117
Mbuti	Papuan	2	<10E-12	-1.591	2.591	0.167
Mbuti	Tibetan.DG	2	<10E-12	0	1	0.025
Mbuti	Vietnamese	2	<10E-12	0.148	0.852	0.015
Onge	Bengali	2	<10E-12	2.18	-1.18	0.085
Onge	Brahmin_Nepal	2	<10E-12	1.738	-0.738	0.052
Onge	Brahmin_Tiwari	2	<10E-12	1.696	-0.696	0.046
Onge	Chukchi	2	<10E-12	0.614	0.386	0.057
Onge	French	2	<10E-12	1.592	-0.592	0.038
Onge	Han	2	<10E-12	0.312	0.688	0.025
Onge	Japanese	2	<10E-12	0.36	0.64	0.026
Onge	Karitiana	2	<10E-12	0.934	0.066	0.081
Onge	Korean	2	<10E-12	0.432	0.568	0.025
Onge	Mala	2	<10E-12	2.125	-1.125	0.069
Onge	Mbuti	2	<10E-12	2.286	-1.286	0.117
Onge	Papuan	2	<10E-12	13.146	-12.146	5.634
Onge	Tibetan.DG	2	<10E-12	0.123	0.877	0.051
Onge	Vietnamese	2	<10E-12	0.242	0.758	0.022
Papuan	Bengali	2	<10E-12	2.385	-1.385	0.108
Papuan	Brahmin_Nepal	2	<10E-12	1.924	-0.924	0.067
Papuan	Brahmin_Tiwari	2	<10E-12	1.848	-0.848	0.057
Papuan	Chukchi	2	<10E-12	0.543	0.457	0.059
Papuan	French	2	<10E-12	1.696	-0.696	0.046
Papuan	Han	2	<10E-12	0.29	0.71	0.023
Papuan	Japanese	2	<10E-12	0.33	0.67	0.024
Papuan	Karitiana	2	<10E-12	0.911	0.089	0.092
Papuan	Korean	2	<10E-12	0.394	0.606	0.024
Papuan	Mala	2	<10E-12	2.179	-1.179	0.086
Papuan	Mbuti	2	<10E-12	2.591	-1.591	0.167
Papuan	Onge	2	<10E-12	-12.146	13.146	5.634
Papuan	Tibetan.DG	2	<10E-12	0.099	0.901	0.043
Papuan	Vietnamese	2	<10E-12	0.231	0.769	0.02
Tibetan.DG	Bengali	2	<10E-12	0.999	0.001	0.024
Tibetan.DG	Brahmin_Nepal	2	<10E-12	1.01	-0.01	0.021
Tibetan.DG	Brahmin_Tiwari	2	<10E-12	1.015	-0.015	0.02
Tibetan.DG	Chukchi	2	<10E-12	1.811	-0.811	0.106
Tibetan.DG	French	2	<10E-12	1.017	-0.017	0.018
Tibetan.DG	Han	2	<10E-12	5.119	-4.119	3.693
Tibetan.DG	Japanese	2	<10E-12	6.112	-5.112	1.454
Tibetan.DG	Karitiana	2	<10E-12	1.331	-0.331	0.056
Tibetan.DG	Korean	2	<10E-12	3.75	-2.75	0.441
Tibetan.DG	Mala	2	<10E-12	0.982	0.018	0.023
Tibetan.DG	Mbuti	2	<10E-12	1	0	0.025
Tibetan.DG	Onge	2	<10E-12	0.877	0.123	0.051
Tibetan.DG	Papuan	2	<10E-12	0.901	0.099	0.043
Tibetan.DG	Vietnamese	2	<10E-12	0.36	0.64	0.566
Vietnamese	Bengali	2	<10E-12	0.858	0.142	0.014
Vietnamese	Brahmin_Nepal	2	<10E-12	0.877	0.123	0.013
Vietnamese	Brahmin_Tiwari	2	<10E-12	0.883	0.117	0.013
Vietnamese	Chukchi	2	<10E-12	0.96	0.04	0.031
Vietnamese	French	2	<10E-12	0.891	0.109	0.012
Vietnamese	Japanese	2	<10E-12	1.96	-0.96	0.117
Vietnamese	Karitiana	2	<10E-12	0.9	0.1	0.021
Vietnamese	Korean	2	<10E-12	2.005	-1.005	0.098
Vietnamese	Mala	2	<10E-12	0.849	0.151	0.014
Vietnamese	Mbuti	2	<10E-12	0.852	0.148	0.015
Vietnamese	Onge	2	<10E-12	0.758	0.242	0.022
Vietnamese	Papuan	2	<10E-12	0.769	0.231	0.02
Vietnamese	Tibetan.DG	2	<10E-12	0.64	0.36	0.566
