# Supplementary material for: Ancient DNA from the skeletons of Roopkund Lake reveals Mediterranean migrants in India
Source: Nat Commun. 2019 Aug 20;10:3670. doi: 10.1038/s41467-019-11357-9 (PMC6702210; doi:10.1038/s41467-019-11357-9)
Supplement: Supplementary file 21 — Supplementary Data 17 [file 41467_2019_11357_MOESM21_ESM.xlsx]

## Sheet: Sheet1
Supplementary Data 17. Modeling Roopkund_C as 2-way admixture of two present-day populations including Cambodian.DG
*Plausible models, with p-values >0.05 and admixture proportions between 0-1 are highlighted in green
*Models with p-values >0.05 and admixture proportions outside of 0-1 are highlighted in orange
Source Population 1	Source Population 2	p-value	Pop. 1 proportion	Pop. 2 proportion	std. err.
Cambodian.DG	Malay	0.177153	1.231	-0.231	0.598
Malay	Cambodian.DG	0.177153	-0.231	1.231	0.598
Bengali	Cambodian.DG	0.057973	-0.05	1.05	0.02
Cambodian.DG	Bengali	0.057973	1.05	-0.05	0.02
Brahmin_Nepal	Brahmin_Tiwari	0.040041	37.64	-36.64	13.328
Brahmin_Tiwari	Brahmin_Nepal	0.040041	-36.64	37.64	13.328
Cambodian.DG	Tibetan.DG	0.032918	1.152	-0.152	0.053
Tibetan.DG	Cambodian.DG	0.032918	-0.152	1.152	0.053
Cambodian.DG	Chukchi	0.023607	1.072	-0.072	0.03
Chukchi	Cambodian.DG	0.023607	-0.072	1.072	0.03
Cambodian.DG	Han	0.017494	1.118	-0.118	0.056
Han	Cambodian.DG	0.017494	-0.118	1.118	0.056
Cambodian.DG	Korean	0.010837	1.109	-0.109	0.043
Korean	Cambodian.DG	0.010837	-0.109	1.109	0.043
Bengali	Malay	0.010032	-0.072	1.072	0.018
Malay	Bengali	0.010032	1.072	-0.072	0.018
Cambodian.DG	Mala	0.00957	1.029	-0.029	0.019
Mala	Cambodian.DG	0.00957	-0.029	1.029	0.019
Cambodian.DG	Japanese	0.008788	1.11	-0.11	0.047
Japanese	Cambodian.DG	0.008788	-0.11	1.11	0.047
Cambodian.DG	Vietnamese	0.006168	1.17	-0.17	0.091
Vietnamese	Cambodian.DG	0.006168	-0.17	1.17	0.091
Brahmin_Tiwari	Cambodian.DG	0.003397	-0.028	1.028	0.016
Cambodian.DG	Brahmin_Tiwari	0.003397	1.028	-0.028	0.016
Brahmin_Nepal	Cambodian.DG	0.003209	-0.029	1.029	0.017
Cambodian.DG	Brahmin_Nepal	0.003209	1.029	-0.029	0.017
Cambodian.DG	Mbuti	0.003098	1.035	-0.035	0.02
Mbuti	Cambodian.DG	0.003098	-0.035	1.035	0.02
Cambodian.DG	French	0.002536	1.024	-0.024	0.015
French	Cambodian.DG	0.002536	-0.024	1.024	0.015
Cambodian.DG	Onge	0.002041	1.043	-0.043	0.031
Onge	Cambodian.DG	0.002041	-0.043	1.043	0.031
Cambodian.DG	Papuan	0.002036	1.041	-0.041	0.03
Papuan	Cambodian.DG	0.002036	-0.041	1.041	0.03
Mala	Malay	0.001797	-0.058	1.058	0.017
Malay	Mala	0.001797	1.058	-0.058	0.017
Malay	Onge	0.001691	1.107	-0.107	0.03
Onge	Malay	0.001691	-0.107	1.107	0.03
Malay	Vietnamese	0.001383	0.885	0.115	0.067
Vietnamese	Malay	0.001383	0.115	0.885	0.067
Cambodian.DG	Karitiana	0.000968	1.018	-0.018	0.023
Karitiana	Cambodian.DG	0.000968	-0.018	1.018	0.023
Malay	Mbuti	0.000748	1.068	-0.068	0.018
Mbuti	Malay	0.000748	-0.068	1.068	0.018
Brahmin_Tiwari	Malay	0.000731	-0.053	1.053	0.015
Malay	Brahmin_Tiwari	0.000731	1.053	-0.053	0.015
Brahmin_Nepal	Malay	0.000686	-0.055	1.055	0.015
Malay	Brahmin_Nepal	0.000686	1.055	-0.055	0.015
Han	Vietnamese	0.000467	-1.71	2.71	0.138
Vietnamese	Han	0.000467	2.71	-1.71	0.138
French	Malay	0.000456	-0.046	1.046	0.013
Malay	French	0.000456	1.046	-0.046	0.013
Malay	Papuan	0.000403	1.09	-0.09	0.027
Papuan	Malay	0.000403	-0.09	1.09	0.027
Chukchi	Malay	0.000348	-0.101	1.101	0.03
Malay	Chukchi	0.000348	1.101	-0.101	0.03
Malay	Tibetan.DG	0.000318	1.2	-0.2	0.066
Tibetan.DG	Malay	0.000318	-0.2	1.2	0.066
Karitiana	Malay	7.7e-05	-0.06	1.06	0.022
Malay	Karitiana	7.7e-05	1.06	-0.06	0.022
Japanese	Malay	1.7e-05	-0.036	1.036	0.046
Malay	Japanese	1.7e-05	1.036	-0.036	0.046
Korean	Malay	1.4e-05	-0.058	1.058	0.04
Malay	Korean	1.4e-05	1.058	-0.058	0.04
Han	Malay	6e-06	-0.003	1.003	0.051
Malay	Han	6e-06	1.003	-0.003	0.051
Japanese	Korean	2e-06	19.394	-18.394	6.449
Korean	Japanese	2e-06	-18.394	19.394	6.449
Bengali	Brahmin_Nepal	0	8.002	-7.002	0.614
Bengali	Brahmin_Tiwari	0	6.155	-5.155	0.29
Bengali	Chukchi	0	0.121	0.879	0.025
Bengali	French	0	4.036	-3.036	0.19
Bengali	Han	0	0.164	0.836	0.015
Bengali	Japanese	0	0.177	0.823	0.016
Bengali	Karitiana	0	-0.003	1.003	0.041
Bengali	Korean	0	0.222	0.778	0.015
Bengali	Mala	0	25.915	-24.915	5.948
Bengali	Mbuti	0	-15.219	16.219	6.417
Bengali	Onge	0	-1.159	2.159	0.082
Bengali	Papuan	0	-1.405	2.405	0.108
Bengali	Tibetan.DG	0	-0.003	1.003	0.024
Bengali	Vietnamese	0	0.138	0.862	0.015
Brahmin_Nepal	Bengali	0	-7.002	8.002	0.614
Brahmin_Nepal	Chukchi	0	0.068	0.932	0.024
Brahmin_Nepal	French	0	9.073	-8.073	0.732
Brahmin_Nepal	Han	0	0.141	0.859	0.014
Brahmin_Nepal	Japanese	0	0.154	0.846	0.014
Brahmin_Nepal	Karitiana	0	-0.089	1.089	0.039
Brahmin_Nepal	Korean	0	0.191	0.809	0.014
Brahmin_Nepal	Mala	0	-7.976	8.976	0.984
Brahmin_Nepal	Mbuti	0	-5.706	6.706	0.651
Brahmin_Nepal	Onge	0	-0.742	1.742	0.052
Brahmin_Nepal	Papuan	0	-0.94	1.94	0.067
Brahmin_Nepal	Tibetan.DG	0	-0.012	1.012	0.021
Brahmin_Nepal	Vietnamese	0	0.12	0.88	0.013
Brahmin_Tiwari	Bengali	0	-5.155	6.155	0.29
Brahmin_Tiwari	Chukchi	0	0.05	0.95	0.023
Brahmin_Tiwari	French	0	16.199	-15.199	2.558
Brahmin_Tiwari	Han	0	0.134	0.866	0.013
Brahmin_Tiwari	Japanese	0	0.141	0.859	0.014
Brahmin_Tiwari	Karitiana	0	-0.09	1.09	0.033
Brahmin_Tiwari	Korean	0	0.18	0.82	0.014
Brahmin_Tiwari	Mala	0	-4.29	5.29	0.275
Brahmin_Tiwari	Mbuti	0	-5.06	6.06	0.484
Brahmin_Tiwari	Onge	0	-0.698	1.698	0.045
Brahmin_Tiwari	Papuan	0	-0.861	1.861	0.058
Brahmin_Tiwari	Tibetan.DG	0	-0.017	1.017	0.02
Brahmin_Tiwari	Vietnamese	0	0.115	0.885	0.013
Chukchi	Bengali	0	0.879	0.121	0.025
Chukchi	Brahmin_Nepal	0	0.932	0.068	0.024
Chukchi	Brahmin_Tiwari	0	0.95	0.05	0.023
Chukchi	French	0	0.99	0.01	0.02
Chukchi	Han	0	-0.047	1.047	0.042
Chukchi	Japanese	0	0.075	0.925	0.049
Chukchi	Karitiana	0	14.042	-13.042	10.157
Chukchi	Korean	0	0.134	0.866	0.062
Chukchi	Mala	0	0.865	0.135	0.025
Chukchi	Mbuti	0	0.85	0.15	0.036
Chukchi	Onge	0	0.367	0.633	0.058
Chukchi	Papuan	0	0.444	0.556	0.061
Chukchi	Tibetan.DG	0	-0.841	1.841	0.105
Chukchi	Vietnamese	0	0.016	0.984	0.031
French	Bengali	0	-3.036	4.036	0.19
French	Brahmin_Nepal	0	-8.073	9.073	0.732
French	Brahmin_Tiwari	0	-15.199	16.199	2.558
French	Chukchi	0	0.01	0.99	0.02
French	Han	0	0.115	0.885	0.012
French	Japanese	0	0.12	0.88	0.013
French	Karitiana	0	-0.137	1.137	0.031
French	Korean	0	0.156	0.844	0.013
French	Mala	0	-3.051	4.051	0.16
French	Mbuti	0	-2.391	3.391	0.146
French	Onge	0	-0.589	1.589	0.037
French	Papuan	0	-0.706	1.706	0.046
French	Tibetan.DG	0	-0.022	1.022	0.018
French	Vietnamese	0	0.105	0.895	0.012
Han	Bengali	0	0.836	0.164	0.015
Han	Brahmin_Nepal	0	0.859	0.141	0.014
Han	Brahmin_Tiwari	0	0.866	0.134	0.013
Han	Chukchi	0	1.047	-0.047	0.042
Han	French	0	0.885	0.115	0.012
Han	Japanese	0	3.597	-2.597	0.278
Han	Karitiana	0	0.918	0.082	0.026
Han	Korean	0	4.227	-3.227	0.257
Han	Mala	0	0.83	0.17	0.015
Han	Mbuti	0	0.824	0.176	0.017
Han	Onge	0	0.686	0.314	0.025
Han	Papuan	0	0.709	0.291	0.023
Han	Tibetan.DG	0	-4.217	5.217	3.955
Japanese	Bengali	0	0.823	0.177	0.016
Japanese	Brahmin_Nepal	0	0.846	0.154	0.014
Japanese	Brahmin_Tiwari	0	0.859	0.141	0.014
Japanese	Chukchi	0	0.925	0.075	0.049
Japanese	French	0	0.88	0.12	0.013
Japanese	Han	0	-2.597	3.597	0.278
Japanese	Karitiana	0	0.923	0.077	0.032
Japanese	Mala	0	0.814	0.186	0.016
Japanese	Mbuti	0	0.807	0.193	0.017
Japanese	Onge	0	0.634	0.366	0.025
Japanese	Papuan	0	0.666	0.334	0.024
Japanese	Tibetan.DG	0	-5.177	6.177	1.452
Japanese	Vietnamese	0	-0.951	1.951	0.104
Karitiana	Bengali	0	1.003	-0.003	0.041
Karitiana	Brahmin_Nepal	0	1.089	-0.089	0.039
Karitiana	Brahmin_Tiwari	0	1.09	-0.09	0.033
Karitiana	Chukchi	0	-13.042	14.042	10.157
Karitiana	French	0	1.137	-0.137	0.031
Karitiana	Han	0	0.082	0.918	0.026
Karitiana	Japanese	0	0.077	0.923	0.032
Karitiana	Korean	0	0.178	0.822	0.034
Karitiana	Mala	0	0.945	0.055	0.036
Karitiana	Mbuti	0	1.043	-0.043	0.056
Karitiana	Onge	0	0.048	0.952	0.081
Karitiana	Papuan	0	0.082	0.918	0.092
Karitiana	Tibetan.DG	0	-0.336	1.336	0.057
Karitiana	Vietnamese	0	0.091	0.909	0.021
Korean	Bengali	0	0.778	0.222	0.015
Korean	Brahmin_Nepal	0	0.809	0.191	0.014
Korean	Brahmin_Tiwari	0	0.82	0.18	0.014
Korean	Chukchi	0	0.866	0.134	0.062
Korean	French	0	0.844	0.156	0.013
Korean	Han	0	-3.227	4.227	0.257
Korean	Karitiana	0	0.822	0.178	0.034
Korean	Mala	0	0.772	0.228	0.016
Korean	Mbuti	0	0.759	0.241	0.018
Korean	Onge	0	0.564	0.436	0.025
Korean	Papuan	0	0.602	0.398	0.025
Korean	Tibetan.DG	0	-2.835	3.835	0.463
Korean	Vietnamese	0	-1.006	2.006	0.091
Mala	Bengali	0	-24.915	25.915	5.948
Mala	Brahmin_Nepal	0	8.976	-7.976	0.984
Mala	Brahmin_Tiwari	0	5.29	-4.29	0.275
Mala	Chukchi	0	0.135	0.865	0.025
Mala	French	0	4.051	-3.051	0.16
Mala	Han	0	0.17	0.83	0.015
Mala	Japanese	0	0.186	0.814	0.016
Mala	Karitiana	0	0.055	0.945	0.036
Mala	Korean	0	0.228	0.772	0.016
Mala	Mbuti	0	-11.4	12.4	3.932
Mala	Onge	0	-1.107	2.107	0.067
Mala	Papuan	0	-1.195	2.195	0.085
Mala	Tibetan.DG	0	0.015	0.985	0.023
Mala	Vietnamese	0	0.146	0.854	0.014
Mbuti	Bengali	0	16.219	-15.219	6.417
Mbuti	Brahmin_Nepal	0	6.706	-5.706	0.651
Mbuti	Brahmin_Tiwari	0	6.06	-5.06	0.484
Mbuti	Chukchi	0	0.15	0.85	0.036
Mbuti	French	0	3.391	-2.391	0.146
Mbuti	Han	0	0.176	0.824	0.017
Mbuti	Japanese	0	0.193	0.807	0.017
Mbuti	Karitiana	0	-0.043	1.043	0.056
Mbuti	Korean	0	0.241	0.759	0.018
Mbuti	Mala	0	12.4	-11.4	3.932
Mbuti	Onge	0	-1.309	2.309	0.118
Mbuti	Papuan	0	-1.615	2.615	0.173
Mbuti	Tibetan.DG	0	-0.001	1.001	0.025
Mbuti	Vietnamese	0	0.145	0.855	0.015
Onge	Bengali	0	2.159	-1.159	0.082
Onge	Brahmin_Nepal	0	1.742	-0.742	0.052
Onge	Brahmin_Tiwari	0	1.698	-0.698	0.045
Onge	Chukchi	0	0.633	0.367	0.058
Onge	French	0	1.589	-0.589	0.037
Onge	Han	0	0.314	0.686	0.025
Onge	Japanese	0	0.366	0.634	0.025
Onge	Karitiana	0	0.952	0.048	0.081
Onge	Korean	0	0.436	0.564	0.025
Onge	Mala	0	2.107	-1.107	0.067
Onge	Mbuti	0	2.309	-1.309	0.118
Onge	Papuan	0	11.909	-10.909	4.136
Onge	Tibetan.DG	0	0.129	0.871	0.048
Onge	Vietnamese	0	0.24	0.76	0.022
Papuan	Bengali	0	2.405	-1.405	0.108
Papuan	Brahmin_Nepal	0	1.94	-0.94	0.067
Papuan	Brahmin_Tiwari	0	1.861	-0.861	0.058
Papuan	Chukchi	0	0.556	0.444	0.061
Papuan	French	0	1.706	-0.706	0.046
Papuan	Han	0	0.291	0.709	0.023
Papuan	Japanese	0	0.334	0.666	0.024
Papuan	Karitiana	0	0.918	0.082	0.092
Papuan	Korean	0	0.398	0.602	0.025
Papuan	Mala	0	2.195	-1.195	0.085
Papuan	Mbuti	0	2.615	-1.615	0.173
Papuan	Onge	0	-10.909	11.909	4.136
Papuan	Tibetan.DG	0	0.1	0.9	0.042
Papuan	Vietnamese	0	0.227	0.773	0.02
Tibetan.DG	Bengali	0	1.003	-0.003	0.024
Tibetan.DG	Brahmin_Nepal	0	1.012	-0.012	0.021
Tibetan.DG	Brahmin_Tiwari	0	1.017	-0.017	0.02
Tibetan.DG	Chukchi	0	1.841	-0.841	0.105
Tibetan.DG	French	0	1.022	-0.022	0.018
Tibetan.DG	Han	0	5.217	-4.217	3.955
Tibetan.DG	Japanese	0	6.177	-5.177	1.452
Tibetan.DG	Karitiana	0	1.336	-0.336	0.057
Tibetan.DG	Korean	0	3.835	-2.835	0.463
Tibetan.DG	Mala	0	0.985	0.015	0.023
Tibetan.DG	Mbuti	0	1.001	-0.001	0.025
Tibetan.DG	Onge	0	0.871	0.129	0.048
Tibetan.DG	Papuan	0	0.9	0.1	0.042
Tibetan.DG	Vietnamese	0	-0.301	1.301	0.644
Vietnamese	Bengali	0	0.862	0.138	0.015
Vietnamese	Brahmin_Nepal	0	0.88	0.12	0.013
Vietnamese	Brahmin_Tiwari	0	0.885	0.115	0.013
Vietnamese	Chukchi	0	0.984	0.016	0.031
Vietnamese	French	0	0.895	0.105	0.012
Vietnamese	Japanese	0	1.951	-0.951	0.104
Vietnamese	Karitiana	0	0.909	0.091	0.021
Vietnamese	Korean	0	2.006	-1.006	0.091
Vietnamese	Mala	0	0.854	0.146	0.014
Vietnamese	Mbuti	0	0.855	0.145	0.015
Vietnamese	Onge	0	0.76	0.24	0.022
Vietnamese	Papuan	0	0.773	0.227	0.02
Vietnamese	Tibetan.DG	0	1.301	-0.301	0.644
