# Supplementary material for: Ancient DNA from the skeletons of Roopkund Lake reveals Mediterranean migrants in India
Source: Nat Commun. 2019 Aug 20;10:3670. doi: 10.1038/s41467-019-11357-9 (PMC6702210; doi:10.1038/s41467-019-11357-9)
Supplement: Supplementary file 22 — Supplementary Data 18 [file 41467_2019_11357_MOESM22_ESM.xlsx]

## Sheet: Sheet1
Supplementary Data 18. Pairwise FST with present-day Himalayan Populations
Baimaru	FST		Dewal	FST		Tiirpak	FST		Wan	FST		Laddakh	FST
Bell_Beaker_England	0.003		Nordic_BA.SG	0.002		Baimaru	0.003		Tiirpak	0.003		Scotland_Neolithic	0.024
Tiirpak	0.003		Germany_MN	0.003		Wan	0.003		Syon	0.003		Uygur.DG	0.028
Wan	0.011		Wan	0.004		Syon	0.012		Dewal	0.004		Minero	0.029
Nordic_BA.SG	0.015		Kazakh_His.SG	0.005		Thakur	0.014		Thakur	0.004		Tharu_UP	0.029
Syon	0.019		Bell_Beaker_England	0.012		Bink	0.016		Tharu_UP	0.004		Syon	0.03
Kazakh_His.SG	0.021		Syon	0.014		Tharu_UP	0.016		Kazakh_His.SG	0.006		Tharu_Uttrakhand	0.03
Tharu_UP	0.022		Tharu_UP	0.014		Bengali.DG	0.017		Bink	0.007		Thakur	0.031
Bink	0.023		Bink	0.015		Kipchak.SG	0.017		Shah	0.007		Uygur	0.031
Thakur	0.023		Thakur	0.015		Chamar_UP	0.018		Bengali.DG	0.008		Wan	0.031
Bengali.DG	0.024		Bengali.DG	0.017		Shah	0.018		Uygur.DG	0.009		Hazaras.SG	0.032
Chamar_UP	0.024		Chamar_UP	0.017		BEB.SG	0.02		Bengali	0.009		Bink	0.033
Shah	0.024		Scheduled_Caste_Uttrakhand	0.017		Bengali	0.02		Chamar_UP	0.009		Shah	0.033
Ansari	0.025		Shah	0.017		Scheduled_Caste_Uttrakhand	0.02		BEB.SG	0.01		Turkmens.DG	0.033
Bengali	0.025		Bengali	0.018		Uygur.DG	0.021		Tharu_Uttrakhand	0.01		Hazara	0.034
Scheduled_Caste_Uttrakhand	0.025		BEB.SG	0.019		Ansari	0.021		Baimaru	0.011		Uzbek	0.034
BEB.SG	0.026		Ansari	0.019		Brahmin_Bhatt	0.021		Kipchak.SG	0.011		Newar	0.035
Kipchak.SG	0.026		Muslim_Karnataka	0.019		Brahmin_Uttrakhand	0.021		Relli.DG	0.011		Uyghurs.DG	0.035
Brahmin_Bhatt	0.026		Relli.DG	0.02		Muslim_Karnataka	0.021		Turk.SG	0.011		Uzbeks.DG	0.035
Lambadi	0.026		Backward_Caste	0.02		Tharu_Uttrakhand	0.021		Ansari	0.011		Kyrgyz.DG	0.036
Maratha	0.026		Brahmin_Uttrakhand	0.02		RAJ.SG	0.022		Brahmin_Bhatt	0.011		Kyrgyz	0.036
MPS_Patient	0.026		Dhobi	0.02		Relli.DG	0.022		Brahmin_Uttrakhand	0.011		Magar	0.036
Muslim_Karnataka	0.026		Nai	0.02		Backward_Caste	0.022		Scheduled_Caste_Uttrakhand	0.011		Kipchak.SG	0.037
Nai	0.026		Shiya	0.02		Coorghi	0.022		Backward_Caste	0.012		Chamar_UP	0.037
Brahmin.DG	0.027		Tanti	0.02		India_Non-Zoroastrian_Hindu	0.022		Ghasia	0.012		Tajiks.DG	0.037
Relli.DG	0.027		Brahmin.DG	0.021		Jatav	0.022		India_Non-Zoroastrian_Hindu	0.012		BEB.SG	0.038
Agarwal	0.027		Kipchak.SG	0.021		Kshatriya_Durgvanshi	0.022		Kurmi_MP	0.012		Bengali.DG	0.038
Backward_Caste	0.027		Agarwal	0.021		Kurmi_MP	0.022		Maratha	0.012		Dungan.DG	0.038
Baniya	0.027		Baniya	0.021		Kurmi_UP	0.022		Muslim_Karnataka	0.012		Karluk.SG	0.038
Bhumihar_UP	0.027		Brahmin_Bhatt	0.021		Muslim_Kashmiri	0.022		Muslim_Kashmiri	0.012		Nomad_Med.SG	0.038
Brahmin_Uttrakhand	0.027		Coorghi	0.021		Sindhi_MP	0.022		Nai	0.012		Bengali	0.038
Dhobi	0.027		Ghasia	0.021		Brahmin_Tiwari	0.023		Srivastava	0.012		Brahmin_Uttrakhand	0.038
Dogra	0.027		Gond_Raj	0.021		Agarwal	0.023		Turkmens.DG	0.012		Gond_Raj	0.038
GujaratiB	0.027		India_Non-Zoroastrian_Hindu	0.021		Baniya	0.023		Uygur	0.012		Scheduled_Caste_Uttrakhand	0.038
India_Non-Zoroastrian_Hindu	0.027		Jatav	0.021		Bhumihar_UP	0.023		Kapu.DG	0.013		TomskTatars.DG	0.038
Jatav	0.027		Kshatriya_Durgvanshi	0.021		Brahmin_Tiwari	0.023		RAJ.SG	0.013		Turkmen	0.038
Kshatriya_Durgvanshi	0.027		Kurmi_MP	0.021		Dhobi	0.023		Baniya	0.013		Karakalpaks.DG	0.039
Kurmi_MP	0.027		Lambadi	0.021		Dogra	0.023		Bhumihar_Bihar	0.013		Relli.DG	0.039
Kurmi_UP	0.027		Lingayath_Karnataka	0.021		Ghasia	0.023		Chauhan	0.013		Turk.SG	0.039
Lingayath_Karnataka	0.027		Manjhi_MP	0.021		Lambadi	0.023		Dhobi	0.013		Ansari	0.039
Meena	0.027		Maratha	0.021		Lohar	0.023		Jatav	0.013		Baniya	0.039
Muslim_Kashmiri	0.027		Meena	0.021		Maratha	0.023		Jew_Cochin	0.013		Ghasia	0.039
Shiya	0.027		MPS_Patient	0.021		Meena	0.023		Kshatriya_Durgvanshi	0.013		Muslim_Karnataka	0.039
Sikh_Jatt	0.027		Muslim_Kashmiri	0.021		MPS_Patient	0.023		Lambadi	0.013		Muslim_Kashmiri	0.039
Sindhi_MP	0.027		Muthuliar	0.021		Muthuraja	0.023		Manjhi_MP	0.013		Brahmin.DG	0.04
Srivastava	0.027		Relli	0.021		Nai	0.023		Meena	0.013		CentralSaka.SG	0.04
Brahmin_Tiwari	0.028		Scheduled_Caste_Karnataka	0.021		Scheduled_Caste_Karnataka	0.023		MPS_Patient	0.013		IrtyshBarabinskTatars1.DG	0.04
Kapu.DG	0.028		Sikh_Jatt	0.021		Shiya	0.023		Paravar	0.013		RAJ.SG	0.04
Madiga.DG	0.028		Sindhi_MP	0.021		Sikh_Jatt	0.023		Scheduled_Caste_Karnataka	0.013		Russia_IA.SG	0.04
PJL.SG	0.028		Tharu_Uttrakhand	0.021		Srivastava	0.023		Shiya	0.013		Backward_Caste	0.04
Bhilala	0.028		Brahmin_Tiwari	0.022		Tanti	0.023		Sindhi_MP	0.013		Brahmin_Bhatt	0.04
Bhumihar_Bihar	0.028		Kapu.DG	0.022		Turkmens.DG	0.023		Tanti	0.013		Dhobi	0.04
Brahmin_Catholic	0.028		Madiga.DG	0.022		Uyghurs.DG	0.023		Anatolia_Ottoman.SG	0.014		India_Non-Zoroastrian_Hindu	0.04
Brahmin_Tiwari	0.028		PJL.SG	0.022		Uygur	0.023		Brahmin.DG	0.014		Kshatriya_Durgvanshi	0.04
Brahmin_Vaidik	0.028		Punjabi.DG	0.022		Uzbek	0.023		Brahmin_Tiwari	0.014		Kurmi_MP	0.04
Chaurasia	0.028		STU.SG	0.022		Yadav_UP	0.023		Hazaras.SG	0.014		Maratha	0.04
Coorghi	0.028		Uygur.DG	0.022		Brahmin.DG	0.024		ITU.SG	0.014		Rajbanshi	0.04
Ghasia	0.028		Bhilala	0.022		Hazaras.SG	0.024		Madiga.DG	0.014		Sherpa	0.04
Jew_Cochin	0.028		Bhumihar_Bihar	0.022		ITU.SG	0.024		PJL.SG	0.014		Shiya	0.04
Lohar	0.028		Bhumihar_UP	0.022		Kapu.DG	0.024		STU.SG	0.014		Srivastava	0.04
Manjhi_MP	0.028		Brahmin_Catholic	0.022		Madiga.DG	0.024		Agarwal	0.014		Burusho.DG	0.041
Naidu	0.028		Brahmin_Tiwari	0.022		PJL.SG	0.024		Bhumihar_UP	0.014		Kalmyks.DG	0.041
Pal	0.028		Brahmin_Vaidik	0.022		Punjabi.DG	0.024		Brahmin_Catholic	0.014		Kazakhs.DG	0.041
Paravar	0.028		Chauhan	0.022		STU.SG	0.024		Brahmin_Tiwari	0.014		Madiga.DG	0.041
Rajput	0.028		Chaurasia	0.022		Turk.SG	0.024		Brahmin_Vaidik	0.014		Agarwal	0.041
Scheduled_Caste_Karnataka	0.028		Dogra	0.022		Bhilala	0.024		Coorghi	0.014		Brahmin_Haryana	0.041
Silawat	0.028		Ediga	0.022		Bhumihar_Bihar	0.024		Dogra	0.014		Burmese	0.041
Tanti	0.028		Gaud_Karnataka	0.022		Brahmin_Catholic	0.024		Ediga	0.014		Burusho	0.041
Turkmens.DG	0.028		GujaratiA	0.022		Brahmin_Vaidik	0.024		Gond_Raj	0.014		Chaurasia	0.041
ITU.SG	0.029		GujaratiC	0.022		Chauhan	0.024		GujaratiC	0.014		Dogra	0.041
Sindhi.DG	0.029		Jew_Cochin	0.022		Chaurasia	0.024		Hazara	0.014		Ediga	0.041
STU.SG	0.029		Kurmi_UP	0.022		Dhokkali	0.024		Kurmi_UP	0.014		Khasi	0.041
Uygur.DG	0.029		Kuruba	0.022		Gamit	0.024		Kuruba	0.014		Khatri	0.041
Brahmin_Catholic_Kumta	0.029		Lohar	0.022		GujaratiB	0.024		Lingayath_Karnataka	0.014		Lambadi	0.041
Brahmin_Catholic_Mangalore	0.029		Muthuraja	0.022		Hazara	0.024		Lohar	0.014		MPS_Patient	0.041
Brahmin_Haryana	0.029		Naidu	0.022		Jew_Cochin	0.024		Muthuliar	0.014		Nai	0.041
Chauhan	0.029		Pal	0.022		Kuruba	0.024		Muthuraja	0.014		Rajput	0.041
Ediga	0.029		Punjabi	0.022		Lingayath_Karnataka	0.024		Naidu	0.014		Scheduled_Caste_Karnataka	0.041
Gamit	0.029		Rajput	0.022		Muthuliar	0.024		Newar	0.014		Sikh_Jatt	0.041
Gaud_Karnataka	0.029		Silawat	0.022		Naidu	0.024		Pal	0.014		Tanti	0.041
Gaud_Telangana	0.029		Srivastava	0.022		Pal	0.024		Relli	0.014		Altais.DG	0.042
Gond_Raj	0.029		Sugali	0.022		Paravar	0.024		Shani_Sc	0.014		Hazara.DG	0.042
GujaratiA	0.029		Turkmens.DG	0.022		Rajput	0.024		Sikh_Jatt	0.014		Nomad_IA.SG	0.042
GujaratiC	0.029		ITU.SG	0.023		Relli	0.024		Uzbek	0.014		PJL.SG	0.042
Khatri	0.029		Mala	0.023		Shani_Sc	0.024		Uzbeks.DG	0.014		Sindhi.DG	0.042
Koli	0.029		Mala.DG	0.023		Silawat	0.024		Karakalpaks.DG	0.015		TianShanHun.SG	0.042
Kuruba	0.029		Adi_Dravider	0.023		Vishwabrahmin	0.024		Punjabi.DG	0.015		Altaian	0.042
Lodhi	0.029		Changpa	0.023		Anatolia_Ottoman.SG	0.025		Roopkund_A	0.015		Bhumihar_Bihar	0.042
Mahadeo_Koli	0.029		Chaudhary	0.023		Burusho.DG	0.025		Roopkund_A_all	0.015		Bhumihar_UP	0.042
Muthuraja	0.029		Gamit	0.023		Sindhi.DG	0.025		Bhilala	0.015		Brahmin_Catholic	0.042
Rathwa	0.029		Gaud_Telangana	0.023		UBR.SG	0.025		Brahmin_Catholic_Kumta	0.015		Brahmin_Catholic_Kumta	0.042
Relli	0.029		GujaratiB	0.023		Chamada	0.025		Brahmin_Haryana	0.015		Brahmin_Catholic_Mangalore	0.042
Shani_Sc	0.029		Koli	0.023		Chaudhary	0.025		Changpa	0.015		Brahmin_Tiwari	0.042
Sugali	0.029		Kunabi	0.023		Ediga	0.025		Chaurasia	0.015		Brahmin_Vaidik	0.042
Tharu_Uttrakhand	0.029		Lodhi	0.023		Gaud_Karnataka	0.025		Gamit	0.015		Chauhan	0.042
Uzbek	0.029		Mala	0.023		Gaud_Telangana	0.025		Gaud_Karnataka	0.015		GujaratiB	0.042
Vishwabrahmin	0.029		Paravar	0.023		Gond_Raj	0.025		Gaud_Telangana	0.015		Jatav	0.042
Yadav_UP	0.029		PPD_Patient	0.023		GujaratiA	0.025		GujaratiA	0.015		Jew_Cochin	0.042
Burusho.DG	0.03		Rathwa	0.023		GujaratiC	0.025		GujaratiB	0.015		Kol	0.042
GIH.SG	0.03		Sch_caste_TN	0.023		Khatri	0.025		Khatri	0.015		Kurmi_UP	0.042
Mala	0.03		Shani_Sc	0.023		Kol	0.025		Koli	0.015		Manjhi_MP	0.042
Mala.DG	0.03		Uygur	0.023		Kshatriya_Aquikula	0.025		Mahadeo_Koli	0.015		Meena	0.042
Punjabi.DG	0.03		Uzbek	0.023		Lodhi	0.025		Minero	0.015		Nogai	0.042
Adi_Dravider	0.03		Vishwabrahmin	0.023		Mahadeo_Koli	0.025		Rajput	0.015		Pal	0.042
Bhil	0.03		Yadav_Rajasthan	0.023		Manjhi_MP	0.025		Roopkund_A	0.015		Paravar	0.042
Brahmin_Catholic_Goa	0.03		GIH.SG	0.024		Newar	0.025		Silawat	0.015		PPD_Patient	0.042
Changpa	0.03		RAJ.SG	0.024		PPD_Patient	0.025		Sugali	0.015		Silawat	0.042
Chaudhary	0.03		Roopkund_A	0.024		Rathwa	0.025		Tajiks.DG	0.015		Sindhi_MP	0.042
Dhokkali	0.03		Sindhi.DG	0.024		Sah_Obc	0.025		Uyghurs.DG	0.015		Anatolia_Ottoman.SG	0.043
Dudhekula	0.03		Turk.SG	0.024		Sugali	0.025		Vishwabrahmin	0.015		ITU.SG	0.043
Dushadh	0.03		Bhil	0.024		Uzbeks.DG	0.025		Yadav_UP	0.015		Kapu.DG	0.043
Jew_AP	0.03		Brahmin_Catholic_Goa	0.024		Yadav_Rajasthan	0.025		Burusho.DG	0.016		Punjabi.DG	0.043
Kunabi	0.03		Brahmin_Catholic_Kumta	0.024		GIH.SG	0.026		GIH.SG	0.016		STU.SG	0.043
Mala	0.03		Brahmin_Catholic_Mangalore	0.024		Mala	0.026		Mala	0.016		UBR.SG	0.043
Muslim_Bihar	0.03		Brahmin_Karnataka	0.024		Mala.DG	0.026		Mala.DG	0.016		Bhilala	0.043
Muthuliar	0.03		Chamada	0.024		Adi_Dravider	0.026		Sindhi.DG	0.016		Coorghi	0.043
Panta_Kapu	0.03		Chamar_Haryana	0.024		Bhil	0.026		UBR.SG	0.016		Dhokkali	0.043
PPD_Patient	0.03		Dhokkali	0.024		Brahmin_Catholic_Goa	0.026		Bhil	0.016		Gaud_Karnataka	0.043
Punjabi	0.03		Dudhekula	0.024		Brahmin_Catholic_Kumta	0.026		Brahmin_Catholic_Mangalore	0.016		Gaud_Telangana	0.043
Satnami	0.03		Dushadh	0.024		Brahmin_Catholic_Mangalore	0.026		Brahmin_Karnataka	0.016		GujaratiA	0.043
Sch_caste_TN	0.03		Khatri	0.024		Brahmin_Haryana	0.026		Chamada	0.016		GujaratiC	0.043
Sindhi_Pakistan	0.03		Kol	0.024		Brahmin_Karnataka	0.026		Dhokkali	0.016		Kalmyk	0.043
Tajiks.DG	0.03		Kshatriya_Aquikula	0.024		Burusho	0.026		Dushadh	0.016		Kuruba	0.043
Uyghurs.DG	0.03		Lohra	0.024		Changpa	0.026		Kol	0.016		Lingayath_Karnataka	0.043
Uygur	0.03		Madiga	0.024		Dudhekula	0.026		Kunabi	0.016		Muthuliar	0.043
Yadav_Rajasthan	0.03		Mahadeo_Koli	0.024		Dushadh	0.026		Lodhi	0.016		Muthuraja	0.043
Anatolia_Ottoman.SG	0.031		Roopkund_A	0.024		Jew_AP	0.026		Madiga	0.016		Pandit	0.043
Pathan.DG	0.031		Sah_Obc	0.024		Koli	0.026		Mala	0.016		Punjabi	0.043
RAJ.SG	0.031		Satnami	0.024		Mala	0.026		Muslim_Bihar	0.016		Relli	0.043
Roopkund_A	0.031		Yadav_UP	0.024		Minero	0.026		PPD_Patient	0.016		Sah_Obc	0.043
Turk.SG	0.031		Anatolia_Ottoman.SG	0.025		Punjabi	0.026		Punjabi	0.016		Shani_Sc	0.043
UBR.SG	0.031		Burusho.DG	0.025		Satnami	0.026		Rathwa	0.016		Sugali	0.043
Brahmin_Karnataka	0.031		Hazaras.SG	0.025		Sch_caste_TN	0.026		Sah_Obc	0.016		Yadav_Rajasthan	0.043
Burusho	0.031		UBR.SG	0.025		Sindhi_Pakistan	0.026		Satnami	0.016		Yadav_UP	0.043
Chamada	0.031		Brahmin_Haryana	0.025		Tajiks.DG	0.026		Turkmen	0.016		Bashkirs.DG	0.044
Chamar_Haryana	0.031		Hallaki	0.025		Karakalpaks.DG	0.027		Yadav_Rajasthan	0.016		Karasuk.SG	0.044
Dawoodi	0.031		Jew_AP	0.025		Roopkund_A	0.027		Adi_Dravider	0.017		Tu.DG	0.044
Kol	0.031		Muslim_Bihar	0.025		Roopkund_A_all	0.027		Brahmin_Catholic_Goa	0.017		Adi_Dravider	0.044
Pandit	0.031		Newar	0.025		Brahmin_UP	0.027		Burusho	0.017		Bhil	0.044
Patel	0.031		Panika_Jharkhand	0.025		Kunabi	0.027		Chamar_Haryana	0.017		Brahmin_Catholic_Goa	0.044
Roopkund_A	0.031		Panta_Kapu	0.025		Madiga	0.027		Chaudhary	0.017		Brahmin_Karnataka	0.044
Sah_Obc	0.031		Patel	0.025		Pandit	0.027		Dudhekula	0.017		Chamada	0.044
Uzbeks.DG	0.031		Reddy_Telangana	0.025		Panta_Kapu	0.027		Jew_AP	0.017		Chamar_Haryana	0.044
Hazaras.SG	0.032		Sindhi_Pakistan	0.025		Patel	0.027		Kshatriya_Aquikula	0.017		Changpa	0.044
Roopkund_A_all	0.032		Tajiks.DG	0.025		Reddy_Telangana	0.027		Lohra	0.017		Chaudhary	0.044
Garasia	0.032		Uyghurs.DG	0.025		Roopkund_A	0.027		Magar	0.017		Dudhekula	0.044
GujaratiD	0.032		Uzbeks.DG	0.025		TomskTatars.DG	0.027		Panika_Jharkhand	0.017		Dushadh	0.044
Hallaki	0.032		Roopkund_A_all	0.026		Turkmen	0.027		Panta_Kapu	0.017		Gamit	0.044
Hazara	0.032		Brahmin_UP	0.026		Pathan.DG	0.028		Patel	0.017		Koli	0.044
Jogi	0.032		Burusho	0.026		Chamar_Haryana	0.028		Sahariya_UP	0.017		Korku	0.044
Kshatriya_Aquikula	0.032		Garasia	0.026		Garasia	0.028		Sch_caste_TN	0.017		Kunabi	0.044
Madiga	0.032		Gond_MP	0.026		GujaratiD	0.028		Sindhi_Pakistan	0.017		Lodhi	0.044
Minero	0.032		GujaratiD	0.026		Hallaki	0.028		Pathan.DG	0.018		Lohra	0.044
Panika_Jharkhand	0.032		Hazara	0.026		Jogi	0.028		Brahmin_UP	0.018		Madiga	0.044
Pathan	0.032		Jogi	0.026		Kalinga	0.028		Garasia	0.018		Mahadeo_Koli	0.044
Reddy_Telangana	0.032		Kolcha	0.026		Korku	0.028		Hallaki	0.018		Naidu	0.044
Scheduled_Caste_Haryana	0.032		Korku	0.026		Lohra	0.028		Korku	0.018		Panta_Kapu	0.044
Turkmen	0.032		Minero	0.026		Magar	0.028		Oraon	0.018		Rathwa	0.044
Brahmin_UP	0.033		Mohli	0.026		Muslim_Bihar	0.028		Pandit	0.018		Sch_caste_TN	0.044
Kolcha	0.033		Oraon	0.026		Oraon	0.028		Pathan	0.018		Sindhi_Pakistan	0.044
Korku	0.033		Oswal_Jain	0.026		Oswal_Jain	0.028		Reddy_Telangana	0.018		Vishwabrahmin	0.044
Lohra	0.033		Scheduled_Caste_Haryana	0.026		Panika_Jharkhand	0.028		Scheduled_Caste_Haryana	0.018		GIH.SG	0.045
Nadar	0.033		Karakalpaks.DG	0.027		Pathan	0.028		Tadvi	0.018		Even	0.045
Newar	0.033		Pathan.DG	0.027		Karluk.SG	0.029		Bell_Beaker_Iberia	0.019		Jogi	0.045
Oraon	0.033		Yadava.DG	0.027		Kazakh_His.SG	0.029		Karluk.SG	0.019		Kshatriya_Aquikula	0.045
Warli	0.033		Arunthatiar1	0.027		TianShanHun.SG	0.029		Dawoodi	0.019		Lohar	0.045
Karakalpaks.DG	0.034		Dawoodi	0.027		Yadava.DG	0.029		Gond_MP	0.019		Muslim_Bihar	0.045
Karluk.SG	0.034		Kalinga	0.027		Dawoodi	0.029		GujaratiD	0.019		Oraon	0.045
Yadava.DG	0.034		Nadar	0.027		Gond_MP	0.029		Jogi	0.019		Oswal_Jain	0.045
Arunthatiar2	0.034		Pandit	0.027		Kolcha	0.029		Kolcha	0.019		Panika_Jharkhand	0.045
Brahmin_Nepal	0.034		Pathan	0.027		Nadar	0.029		Kyrgyz	0.019		Pathan	0.045
Gond_MP	0.034		Sahariya_UP	0.027		Sahariya_UP	0.029		Mohli	0.019		Reddy_Telangana	0.045
Jain	0.034		Tadvi	0.027		Scheduled_Caste_Haryana	0.029		TomskTatars.DG	0.019		Satnami	0.045
Kalinga	0.034		Turkmen	0.027		Tadvi	0.029		Warli	0.019		Teleuts.DG	0.045
Lohana	0.034		Warli	0.027		Arunthatiar1	0.03		Altais.DG	0.02		Burmese.DG	0.046
Oswal_Jain	0.034		Karluk.SG	0.028		Arunthatiar2	0.03		Hazara.DG	0.02		Mala.DG	0.046
Tadvi	0.034		Arunthatiar2	0.028		Chipi	0.03		Kyrgyz.DG	0.02		Brahmin_Nepal	0.046
Balochi.DG	0.035		Brahmin_Nepal	0.028		Gugavellalar	0.03		Nomad_Med.SG	0.02		Brahmin_UP	0.046
TianShanHun.SG	0.035		Chipi	0.028		Mohli	0.03		TianShanHun.SG	0.02		GujaratiD	0.046
Arunthatiar1	0.035		Kallar	0.028		Nogai	0.03		Chipi	0.02		Jew_AP	0.046
Chipi	0.035		Chakkiliyan	0.029		Warli	0.03		Jain	0.02		Kondh_TN	0.046
Gugavellalar	0.035		Gugavellalar	0.029		Balochi.DG	0.031		Kallar	0.02		Mala	0.046
Kallar	0.035		Jain	0.029		CentralSaka.SG	0.031		Nadar	0.02		Nadar	0.046
Kamboj	0.035		Koya	0.029		Kyrgyz.DG	0.031		Nogai	0.02		Patel	0.046
Mohli	0.035		Magar	0.029		Brahmin_Nepal	0.031		Oswal_Jain	0.02		Porja	0.046
Nogai	0.035		Manjhi_Jharkhand	0.029		Chakkiliyan	0.031		Rajbanshi	0.02		Sahariya_UP	0.046
Sahariya_UP	0.035		TomskTatars.DG	0.029		Indumalayali	0.031		IrtyshBarabinskTatars1.DG	0.021		Scheduled_Caste_Haryana	0.046
TomskTatars.DG	0.035		Balochi.DG	0.03		Jain	0.031		Karasuk.SG	0.021		Balochi.DG	0.047
Wusun.SG	0.036		TianShanHun.SG	0.03		Kallar	0.031		Yadava.DG	0.021		Pathan.DG	0.047
Budagajangam	0.036		Hojo	0.03		Koya	0.031		Arunthatiar1	0.021		Roopkund_A	0.047
Chakkiliyan	0.036		Indumalayali	0.03		Lohana	0.031		Brahmin_Nepal	0.021		Tibetan.DG	0.047
Havik	0.036		Kondh_TN	0.03		Rajbanshi	0.031		Chakkiliyan	0.021		Yadava.DG	0.047
Indumalayali	0.036		Korava	0.03		Altais.DG	0.032		Gond_Chattisgarh	0.021		Dawoodi	0.047
Korava	0.036		Lohana	0.03		IrtyshBarabinskTatars1.DG	0.032		Gugavellalar	0.021		Garasia	0.047
Koya	0.036		Nogai	0.03		Nomad_IA.SG	0.032		Indumalayali	0.021		Gond_MP	0.047
Brahui.DG	0.037		Yadav_Pondicherry	0.03		Havik	0.032		Kalinga	0.021		Hallaki	0.047
CentralSaka.SG	0.037		Kyrgyz.DG	0.031		Kamboj	0.032		Kondh_TN	0.021		Hojo	0.047
Balochi	0.037		Wusun.SG	0.031		Kondh_TN	0.032		Koya	0.021		Koya	0.047
Gond_Chattisgarh	0.037		Batudi	0.031		Kyrgyz	0.032		Sahariya_MP	0.021		Lohana	0.047
Magar	0.037		Bhumij_Jharkhand	0.031		Hazara.DG	0.033		CentralSaka.SG	0.022		Tu	0.047
Manjhi_Jharkhand	0.037		Bhumij_Orissa	0.031		Karasuk.SG	0.033		Kazakhs.DG	0.022		Batudi	0.048
Yadav_Pondicherry	0.037		Budagajangam	0.031		Kazakhs.DG	0.033		Nomad_IA.SG	0.022		Chipi	0.048
IrtyshBarabinskTatars1.DG	0.038		Didayi	0.031		Nomad_Med.SG	0.033		Arunthatiar2	0.022		Didayi	0.048
Karasuk.SG	0.038		Gond_Chattisgarh	0.031		Russia_IA.SG	0.033		Batudi	0.022		Jain	0.048
Nomad_IA.SG	0.038		Havik	0.031		Batudi	0.033		Didayi	0.022		Kalinga	0.048
Batudi	0.038		Kamboj	0.031		Bhumij_Jharkhand	0.033		Havik	0.022		Kandha	0.048
Kondh_TN	0.038		Kanwar	0.031		Budagajangam	0.033		Hojo	0.022		Manjhi_Jharkhand	0.048
Kotwalia	0.038		Khairwar	0.031		Didayi	0.033		Kamboj	0.022		Mohli	0.048
Sahariya_MP	0.038		Kondakamari	0.031		Gond_Chattisgarh	0.033		Kandha	0.022		Sahariya_MP	0.048
Tajik	0.038		Kotwalia	0.031		Hojo	0.033		Khasi	0.022		Tadvi	0.048
Yerukali	0.038		Porja	0.031		Kandha	0.033		Lohana	0.022		Brahui.DG	0.049
Bashkirs.DG	0.039		Rajbanshi	0.031		Kanwar	0.033		Manjhi_Jharkhand	0.022		Mansi.DG	0.049
Bell_Beaker_Iberia	0.039		Sahariya_MP	0.031		Khairwar	0.033		Balochi.DG	0.023		Mongola.DG	0.049
Hazara.DG	0.039		Santhal	0.031		Khasi	0.033		Russia_IA.SG	0.023		Roopkund_A_all	0.049
Kazakhs.DG	0.039		Altais.DG	0.032		Manjhi_Jharkhand	0.033		Wusun.SG	0.023		Wusun.SG	0.049
Makrani.DG	0.039		CentralSaka.SG	0.032		Sahariya_MP	0.033		Kanwar	0.023		Bondo	0.049
Russia_IA.SG	0.039		Hazara.DG	0.032		Santhal	0.033		Khairwar	0.023		Gond_Chattisgarh	0.049
Brahui	0.039		IrtyshBarabinskTatars1.DG	0.032		Yadav_Pondicherry	0.033		Kotwalia	0.023		Havik	0.049
Didayi	0.039		Karasuk.SG	0.032		Bashkirs.DG	0.034		Munda	0.023		Kallar	0.049
Hojo	0.039		Kazakhs.DG	0.032		Brahui.DG	0.034		Porja	0.023		Kamboj	0.049
Kandha	0.039		Russia_IA.SG	0.032		OutCentralSaka.SG	0.034		Santhal	0.023		Kanwar	0.049
Kanwar	0.039		Ho_Orissa	0.032		Balochi	0.034		Yadav_Pondicherry	0.023		Kondakamari	0.049
Khairwar	0.039		Kandha	0.032		Bharia	0.034		Bashkirs.DG	0.024		Munda	0.049
Kondakamari	0.039		Kyrgyz	0.032		Bhumij_Orissa	0.034		Brahui.DG	0.024		Santhal	0.049
Kyrgyz	0.039		Munda	0.032		Kondakamari	0.034		Bhumij_Jharkhand	0.024		Tajik	0.049
Makrani	0.039		Yerukali	0.032		Korava	0.034		Bhumij_Orissa	0.024		VolgaTatars.DG	0.049
Porja	0.039		Brahui.DG	0.033		Munda	0.034		Budagajangam	0.024		Warli	0.049
Rajbanshi	0.039		Nomad_IA.SG	0.033		Porja	0.034		Ho_Orissa	0.024		Bell_Beaker_Germany	0.05
Santhal	0.039		Nomad_Med.SG	0.033		Wusun.SG	0.035		Kondakamari	0.024		Tajik.DG	0.05
Altais.DG	0.04		OutCentralSaka.SG	0.033		Ho_Orissa	0.035		Korava	0.024		Arunthatiar1	0.05
Kangju.SG	0.04		Balochi	0.033		Kotwalia	0.035		Yerukali	0.024		Arunthatiar2	0.05
Kyrgyz.DG	0.04		Bharia	0.033		Tajik	0.035		Altaian	0.025		Bhumij_Jharkhand	0.05
Nomad_Med.SG	0.04		Tajik	0.033		Yerukali	0.035		Balochi	0.025		Bhumij_Orissa	0.05
OutCentralSaka.SG	0.04		Yanidi	0.033		Iranian_Bandari	0.036		Bharia	0.025		Gugavellalar	0.05
Bhumij_Jharkhand	0.04		Bashkirs.DG	0.034		Kharia	0.036		Bondo	0.025		Ho_Orissa	0.05
Bhumij_Orissa	0.04		Q_Koros_EN	0.034		Mawasi	0.036		Burmese	0.025		Indumalayali	0.05
Iranian_Bandari	0.04		Kharia	0.034		VolgaTatars.DG	0.036		VolgaTatars.DG	0.025		Khairwar	0.05
Munda	0.04		Vysya	0.034		Yanidi	0.036		OutCentralSaka.SG	0.026		Kolcha	0.05
Tajik.DG	0.041		Makrani.DG	0.035		Kangju.SG	0.037		Birhor	0.026		Tuvinian	0.05
Ain_Touta_WGA	0.041		Birhor	0.035		Tajik.DG	0.037		Kharia	0.026		Buryats.DG	0.051
Bharia	0.041		Bondo	0.035		Altaian	0.037		Mawasi	0.026		Kangju.SG	0.051
Ho_Orissa	0.041		Brahui	0.035		Birhor	0.037		Tajik	0.026		Nomad_HP.SG	0.051
Vysya	0.041		Iranian_Bandari	0.035		Brahui	0.037		Teleuts.DG	0.026		Tubalar.DG	0.051
Yanidi	0.041		Kanjad	0.035		Burmese	0.037		Yanidi	0.026		Balochi	0.051
Birhor	0.042		Khasi	0.035		Kanjad	0.037		Kangju.SG	0.027		Bharia	0.051
India_Zoroastrian	0.042		Makrani	0.035		Makrani	0.037		Brahui	0.027		Chakkiliyan	0.051
Iran_Non-Zoroastrian_Fars	0.042		Mawasi	0.035		Teleuts.DG	0.037		Makrani	0.027		Korava	0.051
Kanjad	0.042		VolgaTatars.DG	0.035		Vysya	0.037		Vysya	0.027		Mongola	0.051
Kharia	0.042		Kangju.SG	0.036		Bell_Beaker_Germany	0.038		Burmese.DG	0.028		Tubalar	0.051
Khasi	0.042		Baiga	0.036		Makrani.DG	0.038		Kalmyks.DG	0.028		Yamnaya_Ukraine	0.052
Lingayath_TN	0.042		Handigodu	0.036		Bondo	0.038		Makrani.DG	0.028		Birhor	0.052
Mawasi	0.042		Lingayath_TN	0.036		Burmese.DG	0.039		Tajik.DG	0.028		Chuvash	0.052
Shia_Iranian_Hyderabad	0.042		Irula.DG	0.037		Irula.DG	0.039		Even	0.028		Iranian_Bandari	0.052
VolgaTatars.DG	0.042		Tajik.DG	0.037		Kalmyks.DG	0.039		Iranian_Bandari	0.028		Kharia	0.052
Iranian.DG	0.043		Malayan	0.037		Baiga	0.039		Konda_Kamara	0.028		Mawasi	0.052
Irula.DG	0.043		Kalmyks.DG	0.038		Chuvash	0.039		Lingayath_TN	0.028		Yadav_Pondicherry	0.052
Turkish.DG	0.043		Ain_Touta_WGA	0.038		Even	0.039		Sherpa	0.028		Yerukali	0.052
Handigodu	0.043		Altaian	0.038		Handigodu	0.039		Mansi.DG	0.029		Makrani.DG	0.053
Iranian	0.043		Burmese	0.038		India_Zoroastrian	0.039		Chuvash	0.029		TianShanSaka.SG	0.053
Malayan	0.043		Gorait	0.038		Lingayath_TN	0.039		Kalmyk	0.029		Xibo.DG	0.053
Teleuts.DG	0.043		India_Zoroastrian	0.038		Shia_Iranian_Hyderabad	0.039		Kanjad	0.029		Brahui	0.053
Baiswar	0.044		Konda_Kamara	0.038		Ain_Touta_WGA	0.04		Malayan	0.029		Buryat.SG	0.053
Bondo	0.044		Shia_Iranian_Hyderabad	0.038		Gorait	0.04		Shia_Iranian_Hyderabad	0.029		Kotwalia	0.053
Chuvash	0.044		Teleuts.DG	0.038		Iranian	0.04		Irula.DG	0.03		Makrani	0.053
CLM.SG	0.045		Bell_Beaker_Iberia	0.039		Iran_Non-Zoroastrian_Fars	0.04		Baiga	0.03		Malay	0.053
Tagar.SG	0.045		Iranian.DG	0.039		Malayan	0.04		Gorait	0.03		Xibo	0.053
TianShanSaka.SG	0.045		Turkish.DG	0.039		Sherpa	0.04		Handigodu	0.03		CLM.SG	0.054
Balkar	0.045		Baiswar	0.039		CLM.SG	0.041		India_Zoroastrian	0.03		Russia_LBA.SG	0.054
Gorait	0.045		Chuvash	0.039		Iranian.DG	0.041		Bell_Beaker_England	0.031		Tagar.SG	0.054
Konda_Kamara	0.045		Iranian	0.039		Tagar.SG	0.041		Dungan.DG	0.031		Budagajangam	0.054
Kumyk	0.045		Iran_Non-Zoroastrian_Fars	0.039		Baiswar	0.041		Tagar.SG	0.031		Yanidi	0.054
Turkish	0.045		Mohali	0.039		Kalmyk	0.041		Ain_Touta_WGA	0.031		Yi	0.054
Adygei.DG	0.046		CLM.SG	0.04		Kumhar	0.041		Baiswar	0.031		Karakhanid.SG	0.055
PUR.SG	0.046		Asur	0.04		Turkish.DG	0.042		Iran_Non-Zoroastrian_Fars	0.031		Korean.DG	0.055
Altaian	0.046		Even	0.04		Balkar	0.042		Kumhar	0.031		Thai.DG	0.055
Baiga	0.046		Irula	0.04		Konda_Kamara	0.042		CLM.SG	0.032		Yi.DG	0.055
Burmese	0.046		Kumhar	0.04		Kurumans	0.042		Iranian.DG	0.032		Ain_Touta_WGA	0.055
Kumhar	0.046		Oddari	0.04		Mohali	0.042		TianShanSaka.SG	0.032		Baiga	0.055
Kurumans	0.046		Parhaiya	0.04		Oddari	0.042		Tu.DG	0.032		Cambodian	0.055
Oddari	0.046		Burmese.DG	0.041		Turkish	0.042		Turkish.DG	0.032		Daur	0.055
Alan.SG	0.047		Mansi.DG	0.041		Alan.SG	0.043		Yamnaya_Ukraine	0.032		Iran_Non-Zoroastrian_Fars	0.055
Lezgin.DG	0.047		Tagar.SG	0.041		Dungan.DG	0.043		Asur	0.032		Kanjad	0.055
North_Ossetian.DG	0.047		TianShanSaka.SG	0.041		Lezgin.DG	0.043		Iranian	0.032		Mansi	0.055
Even	0.047		Bhunjiya	0.041		North_Ossetian.DG	0.043		Mohali	0.032		Selkup	0.055
Irula	0.047		Kumyk	0.041		PUR.SG	0.043		Karakhanid.SG	0.033		Shia_Iranian_Hyderabad	0.055
Mohali	0.047		Kurumans	0.041		TianShanSaka.SG	0.043		XiongNu_WE.SG	0.033		Thai	0.055
Ossetian	0.047		Panika_MP	0.041		Tubalar.DG	0.043		Balkar	0.033		Iranian.DG	0.056
Pattapu_Kapu	0.047		Pattapu_Kapu	0.041		Tu.DG	0.043		Bhunjiya	0.033		LchashenMetsamor.SG	0.056
Vadde	0.047		Sherpa	0.041		Baniyas	0.043		Irula	0.033		Naxi.DG	0.056
Yemeni	0.047		Turkish	0.041		Bhunjiya	0.043		Kurumans	0.033		Tibetan_Samzdong_1500BP.SG	0.056
Kalmyks.DG	0.048		Alan.SG	0.042		Irula	0.043		Oddari	0.033		Gorait	0.056
Mansi.DG	0.048		Lezgin.DG	0.042		Kumyk	0.043		Parhaiya	0.033		Naxi	0.056
Russian.DG	0.048		PUR.SG	0.042		Ossetian	0.043		Tubalar	0.033		Vysya	0.056
Adygei	0.048		Balkar	0.042		Parhaiya	0.043		Turkish	0.033		Han.DG	0.057
Asur	0.048		Baniyas	0.042		Vadde	0.043		Adygei.DG	0.034		Irula.DG	0.057
Baniyas	0.048		Dharikhar	0.042		Mansi.DG	0.044		Alan.SG	0.034		MXL.SG	0.057
Bhunjiya	0.048		Kalmyk	0.042		Nomad_HP.SG	0.044		Nomad_HP.SG	0.034		PUR.SG	0.057
Jordanian	0.048		Kathodi	0.042		Asur	0.044		North_Ossetian.DG	0.034		Tlingit.DG	0.057
Lezgin	0.048		Ossetian	0.042		Dharikhar	0.044		Baniyas	0.034		Tujia.DG	0.057
Muslim_Jat	0.048		Sonkar	0.042		Muslim_Jat	0.044		Kumyk	0.034		Turkish.DG	0.057
Parhaiya	0.048		Vadde	0.042		Panika_MP	0.044		Ossetian	0.034		XiongNu.SG	0.057
Armenia_MLBA	0.049		Adygei.DG	0.043		Tubalar	0.044		Panika_MP	0.034		Aleut	0.057
Karakhanid.SG	0.049		Bell_Beaker_Germany	0.043		Mezhovskaya.SG	0.045		Pattapu_Kapu	0.034		Aleut_Tlingit	0.057
Mezhovskaya.SG	0.049		North_Ossetian.DG	0.043		Sarmatian.SG	0.045		Vadde	0.034		Dolgan	0.057
Sarmatian.SG	0.049		VLR.SG	0.043		VLR.SG	0.045		Andronovo.SG	0.035		Handigodu	0.057
VLR.SG	0.049		Muslim_Jat	0.043		XiongNu_WE.SG	0.045		PUR.SG	0.035		India_Zoroastrian	0.057
Yamnaya_Ukraine	0.049		Sarmatian.SG	0.044		Adygei	0.045		Thai.DG	0.035		Iranian	0.057
Chechen	0.049		Adygei	0.044		Kathodi	0.045		Tubalar.DG	0.035		Konda_Kamara	0.057
Dharikhar	0.049		Juang	0.044		Lezgin	0.045		VLR.SG	0.035		Lingayath_TN	0.057
Kathodi	0.049		Lezgin	0.044		Pattapu_Kapu	0.045		Juang	0.035		Malayan	0.057
Lebanese	0.049		Armenia_MLBA	0.045		Sonkar	0.045		Muslim_Jat	0.035		Tagalog	0.057
Panika_MP	0.049		Dungan.DG	0.045		Adygei.DG	0.046		Sonkar	0.035		Cambodian.DG	0.058
Sonkar	0.049		Karakhanid.SG	0.045		MXL.SG	0.046		Tu	0.035		Nomad_Hun-Sarmatian.SG	0.058
YemenDesert2	0.049		Mezhovskaya.SG	0.045		Russian.DG	0.046		Lezgin.DG	0.036		RIA.SG	0.058
Armenian.DG	0.05		Russian.DG	0.045		Juang	0.046		MXL.SG	0.036		Asur	0.058
Crete.DG	0.05		Bestha	0.045		Pasi	0.046		Q_Koros_EN	0.036		Balkar	0.058
Jordanian.DG	0.05		Halba	0.045		Tu	0.046		Adygei	0.036		Bhunjiya	0.058
Armenian	0.05		Jordanian	0.045		Andronovo.SG	0.047		Dharikhar	0.036		Han	0.058
Crete.DG	0.05		Kurchas	0.045		Armenia_MLBA	0.047		Kathodi	0.036		Han_Taiwan	0.058
Gujjar	0.05		Pasi	0.045		Germany_MN	0.047		Lezgin	0.036		Korean	0.058
Kalmyk	0.05		Tubalar	0.045		Thai.DG	0.047		Malay	0.036		Kumyk	0.058
Lebanese_Muslim	0.05		Armenian.DG	0.046		Tibetan.DG	0.047		Mansi	0.036		Kusunda	0.058
Mordovian	0.05		MXL.SG	0.046		Tlingit.DG	0.047		Tuvinian	0.036		Mohali	0.058
Pasi	0.05		Tubalar.DG	0.046		Aleut	0.047		Armenia_MLBA	0.037		Tujia	0.058
Russian	0.05		Tu.DG	0.046		Aleut_Tlingit	0.047		Russian.DG	0.037		Turkish	0.058
Syrian	0.05		XiongNu_WE.SG	0.046		Bestha	0.047		Sarmatian.SG	0.037		Yukagir	0.058
Burmese.DG	0.051		Aleut	0.046		Chechen	0.047		Tibetan.DG	0.037		Adygei.DG	0.059
Hungarian.DG	0.051		Chechen	0.046		Gujjar	0.047		Aleut	0.037		Balkans_MP_Neolithic	0.059
MXL.SG	0.051		Gujjar	0.046		Halba	0.047		Aleut_Tlingit	0.037		CHB.SG	0.059
Tubalar.DG	0.051		Lebanese	0.046		Mordovian	0.047		Gujjar	0.037		Lezgin.DG	0.059
Abkhasian	0.051		Mordovian	0.046		Russian	0.047		Halba	0.037		XiongNu_WE.SG	0.059
Aleut	0.051		Russian	0.046		Tuvinian	0.047		Pasi	0.037		Hakka_Taiwan	0.059
Bestha	0.051		YemenDesert2	0.046		Yemeni	0.047		Bell_Beaker_Germany	0.038		Hezhen	0.059
Egyptian	0.051		Yemeni	0.046		Armenian.DG	0.048		Buryats.DG	0.038		Lao	0.059
Sherpa	0.051		Abkhasian.DG	0.047		Crete.DG	0.048		Mezhovskaya.SG	0.038		Oroqen	0.059
Tubalar	0.051		Crete.DG	0.047		Karakhanid.SG	0.048		Tlingit.DG	0.038		Ossetian	0.059
Abkhasian.DG	0.052		Druze.DG	0.047		Abkhasian	0.048		Bestha	0.038		Alan.SG	0.06
Bulgarian.DG	0.052		Jordanian.DG	0.047		Crete.DG	0.048		Cambodian	0.038		Armenia_MLBA	0.06
Druze.DG	0.052		Nomad_HP.SG	0.047		Jordanian	0.048		Chechen	0.038		CHS.SG	0.06
LchashenMetsamor.SG	0.052		Armenian	0.047		Kurchas	0.048		Jordanian	0.038		North_Ossetian.DG	0.06
XiongNu_WE.SG	0.052		Crete.DG	0.047		Lebanese	0.048		Kurchas	0.038		Baiswar	0.06
Armenian_WGA	0.052		Lebanese_Muslim	0.047		Lebanese_Muslim	0.048		Mongola	0.038		Irula	0.06
BedouinA	0.052		Mansi	0.047		Malay	0.048		Russian	0.038		Juang	0.06
Bulgarian	0.052		Syrian	0.047		Mansi	0.048		Selkup	0.038		Kinh	0.06
Halba	0.052		SaltovoMayaki.SG	0.048		Selkup	0.048		Yemeni	0.038		Kumhar	0.06
Juang	0.052		Yamnaya_Ukraine	0.048		Syrian	0.048		Abkhasian.DG	0.039		Nyshi	0.06
Kurchas	0.052		Abkhasian	0.048		YemenDesert2	0.048		Armenian.DG	0.039		Oddari	0.06
Andronovo.SG	0.053		Aleut_Tlingit	0.048		Abkhasian.DG	0.049		Jordanian.DG	0.039		Aleut.DG	0.061
Dungan.DG	0.053		Armenian_WGA	0.048		Buryats.DG	0.049		Lepenski_Vir	0.039		Japanese.DG	0.061
Greek.DG	0.053		Egyptian	0.048		Armenian	0.049		Mongola.DG	0.039		KHV.SG	0.061
Tlingit.DG	0.053		Malay	0.048		Cambodian	0.049		SaltovoMayaki.SG	0.039		Tibetan_Samdzong_1500BP.SG	0.061
Aleut_Tlingit	0.053		Tu	0.048		Hungarian.DG	0.05		Buryat.SG	0.039		Adygei	0.061
Assyrian	0.053		Tuvinian	0.048		Lepenski_Vir	0.05		Lebanese	0.039		Japanese	0.061
Georgian	0.053		Hungarian.DG	0.049		Mongola.DG	0.05		Mordovian	0.039		Kurumans	0.061
Georgian_WGA	0.053		LchashenMetsamor.SG	0.049		Anatolia_IA.SG	0.05		Syrian	0.039		Lezgin	0.061
Hungarian	0.053		Thai.DG	0.049		Armenian_WGA	0.05		Thai	0.039		Miao	0.061
Lebanese_Christian	0.053		Tlingit.DG	0.049		Assyrian	0.05		Crete.DG	0.04		Muslim_Jat	0.061
Mansi	0.053		Assyrian	0.049		Canary_Islander	0.05		Nomad_Hun-Sarmatian.SG	0.04		Nagaseema	0.061
Palestinian	0.053		BedouinA	0.049		Egyptian	0.05		Xibo.DG	0.04		Panika_MP	0.061
Sicilian	0.053		Bulgarian	0.049		Georgian_WGA	0.05		Abkhasian	0.04		Parhaiya	0.061
Bell_Beaker_Germany	0.054		Georgian_WGA	0.049		Mongola	0.05		Anatolia_IA.SG	0.04		Vietnamese	0.061
French.DG	0.054		Palliyar	0.049		Druze.DG	0.051		Armenian	0.04		Yakut	0.061
Iran_ChL	0.054		Andronovo.SG	0.05		French.DG	0.051		Crete.DG	0.04		YemenDesert2	0.061
Lepenski_Vir	0.054		Bulgarian.DG	0.05		Greek.DG	0.051		Lebanese_Muslim	0.04		Yemeni	0.061
Palestinian.DG	0.054		Iran_ChL	0.05		Jordanian.DG	0.051		Xibo	0.04		Hezhen.DG	0.062
Albanian	0.054		Lepenski_Vir	0.05		Namazga_CA.SG	0.051		YemenDesert2	0.04		Kinh.DG	0.062
Assyrian_WGA	0.054		Albanian	0.05		BedouinA	0.051		LchashenMetsamor.SG	0.041		Russian.DG	0.062
Cypriot	0.054		Anatolia_IA.SG	0.05		Bulgarian	0.051		Assyrian	0.041		Sarmatian.SG	0.062
Greek	0.054		Georgian	0.05		Buryat.SG	0.051		Kusunda	0.041		Baniyas	0.062
Italian_South	0.054		Greek	0.05		Finnish	0.051		Aleut.DG	0.042		Chechen	0.062
Jew_Iraqi	0.054		Hungarian	0.05		Georgian	0.051		Druze.DG	0.042		Dharikhar	0.062
Jew_Turkish	0.054		Italian_South	0.05		Jew_Iraqi	0.051		Hungarian.DG	0.042		Jordanian	0.062
Maltese	0.054		Meddari	0.05		Kusunda	0.051		Iran_ChL	0.042		Mordovian	0.062
Romanian	0.054		Palestinian	0.05		Meddari	0.051		RIA.SG	0.042		Pattapu_Kapu	0.062
Tunisian	0.054		Selkup	0.05		Palestinian	0.051		Tibetan_Mebrak_2125BP.SG	0.042		Vadde	0.062
Ukrainian	0.054		Sicilian	0.05		Thai	0.051		Armenian_WGA	0.042		Bell_Beaker_England	0.063
England_ancient	0.055		Buryats.DG	0.051		Bulgarian.DG	0.052		BedouinA	0.042		Miao.DG	0.063
England_IA.SG	0.055		Finnish.DG	0.051		England_IA.SG	0.052		Bulgarian	0.042		Sherpa.DG	0.063
Europe_LNBA	0.055		French.DG	0.051		Georgian.DG	0.052		Canary_Islander	0.042		Varna	0.063
Finnish.DG	0.055		Georgian.DG	0.051		Iran_ChL	0.052		Dolgan	0.042		VLR.SG	0.063
Nomad_HP.SG	0.055		Greek.DG	0.051		Nomad_Hun-Sarmatian.SG	0.052		Egyptian	0.042		Lebanese	0.063
Tu.DG	0.055		Palestinian.DG	0.051		Tibetan_Mebrak_2125BP.SG	0.052		Finnish	0.042		Lebanese_Muslim	0.063
Tuscan.DG	0.055		Tibetan.DG	0.051		Tuscan.DG	0.052		Georgian	0.042		Russian	0.063
Belarusian	0.055		Tuscan.DG	0.051		Xibo.DG	0.052		Georgian_WGA	0.042		Sonkar	0.063
Canary_Islander	0.055		Belarusian	0.051		Albanian	0.052		Greek	0.042		Syrian	0.063
Croatian	0.055		Cambodian	0.051		Croatian	0.052		Meddari	0.042		Andronovo.SG	0.064
Czech	0.055		Canary_Islander	0.051		Cypriot	0.052		Tagalog	0.042		Armenian.DG	0.064
Finnish	0.055		Croatian	0.051		Czech	0.052		Yukagir	0.042		Bell_Beaker_France	0.064
French	0.055		Cypriot	0.051		Greek	0.052		Bulgarian.DG	0.043		CDX.SG	0.064
Jew_Ashkenazi	0.055		Finnish	0.051		Hungarian	0.052		Cambodian.DG	0.043		Even.DG	0.064
Jew_Georgian	0.055		French	0.051		Italian_South	0.052		Finnish.DG	0.043		JPT.SG	0.064
Jew_Iranian	0.055		Jew_Iranian	0.051		Jew_Georgian	0.052		Greek.DG	0.043		Chakehshanega	0.064
Meddari	0.055		Jew_Iraqi	0.051		Jew_Iranian	0.052		Namazga_CA.SG	0.043		Gujjar	0.064
Polish	0.055		Jew_Turkish	0.051		Lebanese_Christian	0.052		Tuscan.DG	0.043		Kathodi	0.064
Turkish_Balikesir	0.055		Kusunda	0.051		Palliyar	0.052		Yi.DG	0.043		Abkhasian.DG	0.065
Bergamo.DG	0.056		Lebanese_Christian	0.051		Romanian	0.052		Albanian	0.043		Jordanian.DG	0.065
FIN.SG	0.056		Libyan	0.051		Russia_Early_Sarmatian.SG	0.052		Daur	0.043		Yakut.DG	0.065
Georgian.DG	0.056		Maltese	0.051		Sicilian	0.052		Hungarian	0.043		Abkhasian	0.065
Icelandic.DG	0.056		Mongola	0.051		Turkish_Balikesir	0.052		Italian_South	0.043		Armenian	0.065
Namazga_CA.SG	0.056		Romanian	0.051		Ukrainian	0.052		Palestinian	0.043		BedouinA	0.065
Thai.DG	0.056		Tunisian	0.051		Xibo	0.052		Palliyar	0.043		Dai	0.065
TSI.SG	0.056		Turkish_Balikesir	0.051		Aleut.DG	0.053		Sicilian	0.043		Egyptian	0.065
Bavaria_Early_Medieval.SG	0.056		Ukrainian	0.051		England_ancient	0.053		Turkish_Balikesir	0.043		Halba	0.065
Druze	0.056		Bergamo.DG	0.052		Finnish.DG	0.053		Ukrainian	0.043		Mamanwa1	0.065
German	0.056		England_ancient	0.052		FIN.SG	0.053		Yi	0.043		Pasi	0.065
Irish	0.056		England_IA.SG	0.052		Icelandic.DG	0.053		England_ancient	0.044		Armenia_EBA	0.066
Italian_North	0.056		Estonian.DG	0.052		LchashenMetsamor.SG	0.053		Europe_LNBA	0.044		Bulgarian.DG	0.066
Jew_Moroccan	0.056		Europe_LNBA	0.052		Palestinian.DG	0.053		FIN.SG	0.044		CentralSteppe_EMBA.SG	0.066
Libyan	0.056		FIN.SG	0.052		Spanish.DG	0.053		French.DG	0.044		Crete.DG	0.066
Malay	0.056		Icelandic.DG	0.052		Yamnaya_Ukraine	0.053		Georgian.DG	0.044		Dai.DG	0.066
Palliyar	0.056		TSI.SG	0.052		Assyrian_WGA	0.053		Icelandic.DG	0.044		Druze.DG	0.066
Scottish	0.056		Assyrian_WGA	0.052		Belarusian	0.053		Palestinian.DG	0.044		Lepenski_Vir	0.066
Selkup	0.056		Bavaria_Early_Medieval.SG	0.052		French	0.053		Tibetan_Samdzong_1500BP.SG	0.044		Armenian_WGA	0.066
Spanish	0.056		Buryat.SG	0.052		German	0.053		XiongNu.SG	0.044		Assyrian	0.066
Tuvinian	0.056		Czech	0.052		Jew_Turkish	0.053		Assyrian_WGA	0.044		Bestha	0.066
Baltic_LN	0.057		German	0.052		Libyan	0.053		Belarusian	0.044		Finnish	0.066
Canaanite_MBA_Lebanon.SG	0.057		Irish	0.052		Maltese	0.053		Croatian	0.044		Georgian_WGA	0.066
CEU.SG	0.057		Irish_Ulster	0.052		Tagalog	0.053		Cypriot	0.044		Kurchas	0.066
Estonian.DG	0.057		Italian_North	0.052		Tunisian	0.053		Czech	0.044		Turkish_Balikesir	0.066
IBS.SG	0.057		Jew_Ashkenazi	0.052		Armenia_EBA	0.054		French	0.044		Palestinian	0.067
Orcadian.DG	0.057		Jew_Georgian	0.052		Bergamo.DG	0.054		Jew_Iranian	0.044		England_IA.SG	0.067
Roopkund_B	0.057		Polish	0.052		Cambodian.DG	0.054		Jew_Iraqi	0.044		Iran_ChL	0.067
Saxon.SG	0.057		Scottish	0.052		Europe_LNBA	0.054		Jew_Turkish	0.044		Palestinian.DG	0.067
Spanish.DG	0.057		Spanish	0.052		RIA.SG	0.054		Lebanese_Christian	0.044		She.DG	0.067
Steppe_MLBA	0.057		Thai	0.052		SaltovoMayaki.SG	0.054		Polish	0.044		Bulgarian	0.067
English	0.057		Aleut.DG	0.053		Steppe_MLBA	0.054		Romanian	0.044		Canary_Islander	0.067
Estonian	0.057		CEU.SG	0.053		TSI.SG	0.054		Bergamo.DG	0.045		Hungarian	0.067
Icelandic	0.057		IBS.SG	0.053		Bavaria_Early_Medieval.SG	0.054		England_IA.SG	0.045		Lebbo	0.067
Iran_Zoroastrian	0.057		ILA.SG	0.053		Dolgan	0.054		Naxi.DG	0.045		Libyan	0.067
Irish_Ulster	0.057		Mongola.DG	0.053		Druze	0.054		Roopkund_B	0.045		She	0.067
Moroccan	0.057		Namazga_CA.SG	0.053		Estonian	0.054		Saxon.SG	0.045		Tunisian	0.067
Norwegian	0.057		Nomad_Hun-Sarmatian.SG	0.053		Irish	0.054		TSI.SG	0.045		Visayan	0.067
Roopkund_B	0.057		Roopkund_B	0.053		Italian_North	0.054		Bavaria_Early_Medieval.SG	0.045		Bergamo.DG	0.068
Shetlandic	0.057		Saxon.SG	0.053		Jew_Ashkenazi	0.054		Estonian	0.045		Greek.DG	0.068
Sorb	0.057		Spanish.DG	0.053		Jew_Moroccan	0.054		German	0.045		Hungarian.DG	0.068
Tu	0.057		Xibo.DG	0.053		Polish	0.054		Irish	0.045		Tuscan.DG	0.068
YemenHighlands	0.057		Druze	0.053		Scottish	0.054		Irish_Ulster	0.045		Croatian	0.068
YemenNorthwest	0.057		English	0.053		Sorb	0.054		Jew_Ashkenazi	0.045		Georgian	0.068
Aleut.DG	0.058		Estonian	0.053		Spanish	0.054		Jew_Georgian	0.045		Jew_Turkish	0.068
GBR.SG	0.058		Jew_Moroccan	0.053		Yi	0.054		Jew_Moroccan	0.045		Lebanese_Christian	0.068
HungarianScythian.SG	0.058		Norwegian	0.053		Yukagir	0.054		Lao	0.045		Shaigi_WGA	0.068
Scotland_MBA	0.058		Roopkund_B	0.053		CEU.SG	0.055		Libyan	0.045		Sicilian	0.068
Steppe_EMBA	0.058		Shetlandic	0.053		Estonian.DG	0.055		Maltese	0.045		Ukrainian	0.068
Kurd_WGA	0.058		Sorb	0.053		GBR.SG	0.055		Naxi	0.045		Finnish.DG	0.068
Orcadian	0.058		Xibo	0.053		IBS.SG	0.055		Roopkund_B	0.045		FIN.SG	0.068
Shaigi_WGA	0.058		Armenia_EBA	0.054		ILA.SG	0.055		Scottish	0.045		Icelandic.DG	0.068
Nomad_Hun-Sarmatian.SG	0.059		Canaanite_MBA_Lebanon.SG	0.054		Roopkund_B	0.055		Tunisian	0.046		Greek	0.068
Tibetan.DG	0.059		GBR.SG	0.054		Roopkund_B_all	0.055		Armenia_EBA	0.046		Cree.DG	0.069
Cambodian	0.059		Roopkund_B_all	0.054		XiongNu.SG	0.055		CEU.SG	0.046		Estonian.DG	0.069
Jew_Tunisian	0.059		Steppe_EMBA	0.054		Yi.DG	0.055		Estonian.DG	0.046		French.DG	0.069
Kalash	0.059		Steppe_MLBA	0.054		Daur	0.055		GBR.SG	0.046		Georgian.DG	0.069
Kusunda	0.059		Icelandic	0.054		English	0.055		HungarianScythian.SG	0.046		Orcadian.DG	0.069
Lithuanian	0.059		Kalash	0.054		Icelandic	0.055		IBS.SG	0.046		Oroqen.DG	0.069
Saudi	0.059		Kurd_WGA	0.054		Irish_Ulster	0.055		ILA.SG	0.046		Roopkund_B	0.069
Armenia_EBA	0.06		Moroccan	0.054		Norwegian	0.055		KHV.SG	0.046		Tibetan_Mebrak_2125BP.SG	0.069
Buryats.DG	0.06		Orcadian	0.054		Roopkund_B	0.055		Roopkund_B_all	0.046		Albanian	0.069
English.DG	0.06		Shaigi_WGA	0.054		Shetlandic	0.055		Steppe_EMBA	0.046		Assyrian_WGA	0.069
ILA.SG	0.06		YemenHighlands	0.054		YemenHighlands	0.055		Steppe_MLBA	0.046		Bavaria_Early_Medieval.SG	0.069
Mongola.DG	0.06		YemenNorthwest	0.054		Baltic_LN	0.056		Druze	0.046		Belarusian	0.069
Roopkund_B_all	0.06		Baltic_LN	0.055		Canaanite_MBA_Lebanon.SG	0.056		English	0.046		Cypriot	0.069
Anatolia_IA.SG	0.06		Cambodian.DG	0.055		HungarianScythian.SG	0.056		Han	0.046		Czech	0.069
Anatolia_MLBA.SG	0.06		HungarianScythian.SG	0.055		Naxi.DG	0.056		Hezhen	0.046		Irish_Ulster	0.069
Jew_Libyan	0.06		Orcadian.DG	0.055		Saxon.SG	0.056		Italian_North	0.046		Italian_South	0.069
Thai	0.06		RIA.SG	0.055		Steppe_EMBA	0.056		Kalash	0.046		Jew_Ashkenazi	0.069
Corded_Ware_Czech	0.061		Scotland_MBA	0.055		Kalash	0.056		Kinh	0.046		Jew_Georgian	0.069
Scotland_CA_EBA	0.061		Dolgan	0.055		Kurd_WGA	0.056		Norwegian	0.046		Jew_Iranian	0.069
Xibo.DG	0.061		Iran_Zoroastrian	0.055		Lao	0.056		Oroqen	0.046		Jew_Moroccan	0.069
Buryat.SG	0.061		Tagalog	0.055		Naxi	0.056		Shetlandic	0.046		Polish	0.069
Jew_Yemenite	0.061		Yukagir	0.055		YemenNorthwest	0.056		Sorb	0.046		Romanian	0.069
Mongola	0.061		Scotland_CA_EBA	0.056		English.DG	0.057		Spanish	0.046		Baltic_LN	0.07
Spanish_North	0.061		Yi.DG	0.056		Korean.DG	0.057		Tujia	0.046		Canaanite_MBA_Lebanon.SG	0.07
Xibo	0.061		Anatolia_MLBA.SG	0.056		Netherlands_BA	0.057		Baltic_LN	0.047		England_ancient	0.07
Beaker_Britain	0.062		Daur	0.056		QC_Baden_LCA	0.057		CHB.SG	0.047		Europe_LNBA	0.07
Beaker_Central_Europe	0.062		Jew_Libyan	0.056		Han	0.057		Corded_Ware_Czech	0.047		IBS.SG	0.07
Beaker_Southern_France	0.062		Jew_Tunisian	0.056		Hezhen	0.057		Han.DG	0.047		Mezhovskaya.SG	0.07
Poland_BA	0.062		Lithuanian	0.056		Iran_Zoroastrian	0.057		Kinh.DG	0.047		OutCentralSaka.SG	0.07
Dolgan	0.062		Saudi	0.056		Jew_Tunisian	0.057		Korean.DG	0.047		Scotland_CA_EBA	0.07
Yukagir	0.062		Corded_Ware_Czech	0.057		Kinh	0.057		Orcadian.DG	0.047		Scotland_MBA	0.07
Armenia_ChL	0.063		English.DG	0.057		Lithuanian	0.057		Spanish.DG	0.047		Steppe_MLBA	0.07
Cambodian.DG	0.063		Naxi.DG	0.057		Moroccan	0.057		Tujia.DG	0.047		TSI.SG	0.07
Czech_EBA	0.063		XiongNu.SG	0.057		Orcadian	0.057		Hakka_Taiwan	0.047		Ulchi.DG	0.07
England_CA_EBA	0.063		Lao	0.057		Oroqen	0.057		Han_Taiwan	0.047		UstIda_LN.SG	0.07
HallstattBylany.SG	0.063		Yi	0.057		CHB.SG	0.058		Icelandic	0.047		Estonian	0.07
Mycenaean	0.063		Beaker_Central_Europe	0.058		Han.DG	0.058		Iran_Zoroastrian	0.047		French	0.07
Netherlands_BA	0.063		Beaker_Southern_France	0.058		KHV.SG	0.058		Korean	0.047		German	0.07
Saharawi.DG	0.063		Netherlands_BA	0.058		Orcadian.DG	0.058		Orcadian	0.047		Italian_North	0.07
SaltovoMayaki.SG	0.063		Poland_BA	0.058		Scotland_CA_EBA	0.058		Vietnamese	0.047		Jew_Iraqi	0.07
Scotland_LBA	0.063		Scotland_LBA	0.058		Scotland_MBA	0.058		Yakut	0.047		Maltese	0.07
Yemenite_Jew.DG	0.063		Tibetan_Mebrak_2125BP.SG	0.058		Tibetan_Samzdong_1500BP.SG	0.058		YemenHighlands	0.047		Moroccan	0.07
Anatolia_EBA.SG	0.063		Naxi	0.058		Tujia.DG	0.058		Canaanite_MBA_Lebanon.SG	0.048		Scottish	0.07
Burbur_WGA	0.063		Spanish_North	0.058		Unetice_EBA.SG	0.058		CHS.SG	0.048		Spanish	0.07
Tagalog	0.063		Armenia_ChL	0.059		Anatolia_MLBA.SG	0.058		Japanese.DG	0.048		Ulchi	0.07
Balkans_BronzeAge	0.064		Balkans_BronzeAge	0.059		Hakka_Taiwan	0.058		Scotland_CA_EBA	0.048		YemenHighlands	0.07
Basque.DG	0.064		Beaker_Britain	0.059		Han_Taiwan	0.058		Scotland_MBA	0.048		YemenNorthwest	0.07
England_MBA	0.064		Czech_EBA	0.059		Korean	0.058		Tibetan_Samzdong_1500BP.SG	0.048		CEU.SG	0.071
Kalash.DG	0.064		England_CA_EBA	0.059		Shaigi_WGA	0.058		Anatolia_MLBA.SG	0.048		Namazga_CA.SG	0.071
RIA.SG	0.064		Korean.DG	0.059		Tujia	0.058		Japanese	0.048		Poland_BA	0.071
Saami.DG	0.064		Mycenaean	0.059		Yakut	0.058		Lithuanian	0.048		Saxon.SG	0.071
Ukraine_Eneolithic	0.064		Saharawi.DG	0.059		Beaker_Central_Europe	0.059		YemenNorthwest	0.048		Druze	0.071
Basque	0.064		Tujia.DG	0.059		CHS.SG	0.059		Poland_BA	0.049		English	0.071
CentralSteppe_EMBA.SG	0.065		Ukraine_Eneolithic	0.059		Corded_Ware_Czech	0.059		Jew_Tunisian	0.049		Iran_Zoroastrian	0.071
Cree.DG	0.065		Adiyan	0.059		Kinh.DG	0.059		Kurd_WGA	0.049		Irish	0.071
QC_Baden_LCA	0.065		Hakka_Taiwan	0.059		Saami.DG	0.059		Moroccan	0.049		Kalash	0.071
Q_Koros_EN	0.065		Han	0.059		Jew_Libyan	0.059		Saudi	0.049		Kurd_WGA	0.071
Yi.DG	0.065		Hezhen	0.059		Saudi	0.059		Shaigi_WGA	0.049		Meddari	0.071
Adiyan	0.065		Jew_Yemenite	0.059		Vietnamese	0.059		Beaker_Britain	0.05		Norwegian	0.071
Daur	0.065		Kinh	0.059		Cree.DG	0.06		Beaker_Southern_France	0.05		Palliyar	0.071
Eritrea	0.065		Oroqen	0.059		England_CA_EBA	0.06		CDX.SG	0.05		Poumainaga	0.071
Lao	0.065		Tujia	0.059		Hezhen.DG	0.06		Cree.DG	0.05		Shetlandic	0.071
Pulliyar	0.065		Basque.DG	0.06		Japanese.DG	0.06		English.DG	0.05		Sorb	0.071
Yi	0.065		CHB.SG	0.06		Scotland_LBA	0.06		Even.DG	0.05		GBR.SG	0.072
Beaker_Northern_Italy	0.066		HallstattBylany.SG	0.06		Ukraine_Eneolithic	0.06		HallstattBylany.SG	0.05		Spanish.DG	0.072
Tibetan_Mebrak_2125BP.SG	0.066		Han.DG	0.06		Japanese	0.06		Hezhen.DG	0.05		Steppe_EMBA	0.072
XiongNu.SG	0.066		Kalash.DG	0.06		Spanish_North	0.06		Netherlands_BA	0.05		Icelandic	0.072
Mozabite	0.066		KHV.SG	0.06		Beaker_Britain	0.061		Saami.DG	0.05		Ilocano	0.072
Narikuruvar	0.066		Saami.DG	0.06		Beaker_Southern_France	0.061		Scotland_LBA	0.05		Orcadian	0.072
Russia_Early_Sarmatian.SG	0.066		Burbur_WGA	0.06		Czech_EBA	0.061		Ukraine_Eneolithic	0.05		ILA.SG	0.073
YemenDesert	0.066		Han_Taiwan	0.06		Even.DG	0.061		Jew_Libyan	0.05		Kalash.DG	0.073
Sardinian.DG	0.067		Korean	0.06		Kalash.DG	0.061		Mamanwa1	0.05		Saami.DG	0.073
Hezhen	0.067		Narikuruvar	0.06		Miao.DG	0.061		Miao	0.05		Borneo	0.073
Kinh	0.067		Pulliyar	0.06		Mycenaean	0.061		Nyshi	0.05		Jew_Tunisian	0.073
Naxi	0.067		Vietnamese	0.06		Poland_BA	0.061		Armenia_ChL	0.051		Lahu	0.073
Oroqen	0.067		Yakut	0.06		Jew_Yemenite	0.061		Beaker_Central_Europe	0.051		Okunevo_EMBA.SG	0.073
Sardinian	0.067		Beaker_Northern_Italy	0.061		Lebbo	0.061		CentralSteppe_EMBA.SG	0.051		Saudi	0.073
Yakut	0.067		CentralSteppe_EMBA.SG	0.061		Miao	0.061		Czech_EBA	0.051		Beaker_Britain	0.074
Han.DG	0.068		Cree.DG	0.061		Armenia_ChL	0.062		Dai.DG	0.051		HallstattBylany.SG	0.074
KHV.SG	0.068		England_MBA	0.061		Balkans_BronzeAge	0.062		England_CA_EBA	0.051		HungarianScythian.SG	0.074
Korean.DG	0.068		Tibetan_Samzdong_1500BP.SG	0.061		Basque.DG	0.062		Miao.DG	0.051		Kurma_EBA.SG	0.074
Naxi.DG	0.068		Anatolia_EBA.SG	0.061		CDX.SG	0.062		Dai	0.051		Lahu.DG	0.074
Tibetan_Samzdong_1500BP.SG	0.068		Basque	0.061		CentralSteppe_EMBA.SG	0.062		Lebbo	0.051		Roopkund_B_all	0.074
Hakka_Taiwan	0.068		CHS.SG	0.062		England_MBA	0.062		Nagaseema	0.051		Saharawi.DG	0.074
Han	0.068		Even.DG	0.062		HallstattBylany.SG	0.062		Spanish_North	0.051		Burbur_WGA	0.074
Han_Taiwan	0.068		Hezhen.DG	0.062		SE_Iberia_CA	0.062		Balkans_BronzeAge	0.052		Jew_Libyan	0.074
Okunevo_EMBA.SG	0.068		Japanese.DG	0.062		Burbur_WGA	0.062		England_MBA	0.052		Lithuanian	0.074
CHB.SG	0.069		Kinh.DG	0.062		Mamanwa1	0.062		JPT.SG	0.052		Ojibwa	0.074
Even.DG	0.069		Yemenite_Jew.DG	0.062		Nyshi	0.062		Kalash.DG	0.052		Armenia_ChL	0.075
Kinh.DG	0.069		Eritrea	0.062		Okunevo_EMBA.SG	0.062		Chakehshanega	0.052		Basque.DG	0.075
Mozabite.DG	0.069		Japanese	0.062		Visayan	0.062		Jew_Yemenite	0.052		Beaker_Central_Europe	0.075
Tujia.DG	0.069		Lebbo	0.062		Beaker_Northern_Italy	0.063		Okunevo_EMBA.SG	0.052		Beaker_Southern_France	0.075
Afar_WGA	0.069		Mamanwa1	0.062		Dai.DG	0.063		Visayan	0.052		Corded_Ware_Czech	0.075
Algerian	0.069		Nyshi	0.062		JPT.SG	0.063		Basque.DG	0.053		England_MBA	0.075
Korean	0.069		Russia_Early_Sarmatian.SG	0.062		Saharawi.DG	0.063		Yakut.DG	0.053		English.DG	0.075
Lebbo	0.069		BIR.SG	0.063		Tibetan_Samdzong_1500BP.SG	0.063		Adiyan	0.053		Cree	0.075
Saharawi	0.069		CDX.SG	0.063		Yemenite_Jew.DG	0.063		Anatolia_EBA.SG	0.053		Dusun	0.075
Siddi_Karnataka	0.069		Sardinian.DG	0.063		Adiyan	0.063		Burbur_WGA	0.053		Balkans_BronzeAge	0.076
Tujia	0.069		Yakut.DG	0.063		Anatolia_EBA.SG	0.063		Narikuruvar	0.053		Czech_EBA	0.076
Vietnamese	0.069		Okunevo_EMBA.SG	0.063		Basque	0.063		Pulliyar	0.053		England_CA_EBA	0.076
Beaker_Iberia	0.07		YemenDesert	0.063		Chakehshanega	0.063		Mycenaean	0.054		Scotland_LBA	0.076
Beaker_The_Netherlands	0.07		Dai.DG	0.064		Dai	0.063		Saharawi.DG	0.054		SE_Iberia_CA	0.076
CHS.SG	0.07		Tibetan_Samdzong_1500BP.SG	0.064		Nagaseema	0.063		Basque	0.054		Anatolia_MLBA.SG	0.076
Japanese	0.07		Dai	0.064		Pulliyar	0.063		She	0.054		Spanish_North	0.076
Jew_Ethiopian	0.07		Miao	0.064		Bell_Beaker_Iberia	0.064		Oroqen.DG	0.055		Tofalar	0.076
Mamanwa1	0.07		Mozabite	0.064		Yakut.DG	0.064		She.DG	0.055		Beaker_Northern_Italy	0.077
Ojibwa	0.07		Nagaseema	0.064		Narikuruvar	0.064		Yemenite_Jew.DG	0.055		Mycenaean	0.077
BIR.SG	0.071		Sardinian	0.064		Sardinian.DG	0.065		Ojibwa	0.055		Netherlands_BA	0.077
Hezhen.DG	0.071		Visayan	0.064		YemenDesert	0.065		Russia_Early_Sarmatian.SG	0.055		Shamanka_EN.SG	0.077
Japanese.DG	0.071		Beaker_Iberia	0.065		BIR.SG	0.066		Beaker_Northern_Italy	0.056		Ukraine_Eneolithic	0.077
Visayan	0.071		JPT.SG	0.065		She.DG	0.066		BIR.SG	0.056		Chilote	0.077
Baltic_BA	0.072		Miao.DG	0.065		Eritrea	0.066		UstIda_LN.SG	0.056		Eritrea	0.077
CDX.SG	0.072		Chakehshanega	0.065		Mozabite	0.066		Borneo	0.056		Jew_Yemenite	0.077
Dai.DG	0.072		Beaker_The_Netherlands	0.066		Ojibwa	0.066		Beaker_The_Netherlands	0.057		Micronesian	0.077
Levant_BA	0.072		SE_Iberia_CA	0.066		Sardinian	0.066		Sardinian.DG	0.057		Semende	0.077
Miao.DG	0.072		Algerian	0.066		She	0.066		Eritrea	0.057		Adiyan	0.078
Steppe_Eneolithic	0.072		Ojibwa	0.066		Oroqen.DG	0.067		Ilocano	0.057		Anatolia_EBA.SG	0.079
Yakut.DG	0.072		Saharawi	0.066		Q_Koros_EN	0.067		Ulchi	0.057		Anatolia_IA.SG	0.079
Dai	0.072		Siddi_Karnataka	0.066		UstIda_LN.SG	0.067		YemenDesert	0.057		Basque	0.079
Miao	0.072		Mozabite.DG	0.067		Borneo	0.067		Sherpa.DG	0.058		Pulliyar	0.079
Nyshi	0.072		QC_Baden_LCA	0.067		Cree	0.067		Ulchi.DG	0.058		Siddi_Karnataka	0.079
JPT.SG	0.073		UstIda_LN.SG	0.067		Beaker_Iberia	0.068		Cree	0.058		Levant_BA	0.08
SE_Iberia_CA	0.073		Afar_WGA	0.067		Beaker_The_Netherlands	0.068		Mozabite	0.058		Yemenite_Jew.DG	0.08
Tibetan_Samdzong_1500BP.SG	0.073		Baltic_BA	0.068		Sherpa.DG	0.068		Sardinian	0.058		Mozabite	0.08
UstIda_LN.SG	0.073		Oroqen.DG	0.068		Steppe_Eneolithic	0.068		Beaker_Iberia	0.059		YemenDesert	0.08
Vinca_MN	0.073		She.DG	0.068		Chilote	0.068		Chilote	0.059		UstIda_EBA.SG	0.081
BedouinB	0.073		Vinca_MN	0.068		Ilocano	0.068		Lahu	0.059		Afar_WGA	0.081
Cree	0.073		Borneo	0.068		Baltic_BA	0.069		Poumainaga	0.059		Saharawi	0.081
Nagaseema	0.073		Cree	0.068		Varna	0.069		Baltic_BA	0.06		Beaker_The_Netherlands	0.082
Hungary_LCA	0.074		Jew_Ethiopian	0.068		Algerian	0.069		Lahu.DG	0.06		BIR.SG	0.082
Chakehshanega	0.074		She	0.068		Saharawi	0.069		Levant_BA	0.06		Sardinian.DG	0.082
Chilote	0.074		Hungary_LCA	0.069		Ulchi	0.069		Mozabite.DG	0.06		Jew_Ethiopian	0.082
Baden_LCA	0.075		Levant_BA	0.069		Levant_BA	0.07		Saharawi	0.06		Murut	0.082
Europe_MNChL	0.075		Steppe_Eneolithic	0.069		Mozabite.DG	0.07		Steppe_Eneolithic	0.061		Narikuruvar	0.082
Iran_N	0.075		Chilote	0.069		Ulchi.DG	0.07		Vinca_MN	0.061		Samoan	0.082
Oroqen.DG	0.075		Ilocano	0.069		Vinca_MN	0.07		Dusun	0.061		Sardinian	0.082
Starcevo_EN	0.075		Malak_Preslavets	0.07		Afar_WGA	0.07		Siddi_Karnataka	0.061		Beaker_Iberia	0.083
Balaton_Lasinja_CA	0.076		Sherpa.DG	0.07		Hungary_LCA	0.071		Hungary_LCA	0.062		Iran_N	0.083
Balkans_Chalcolithic	0.076		Hakki_Pikki	0.07		Lahu	0.071		Kurma_EBA.SG	0.062		Algerian	0.083
Czech_MN	0.076		Malaikuarvar	0.07		Jew_Ethiopian	0.072		Kusunda.DG	0.062		Botai.SG	0.084
Minoan_Lasithi	0.076		Ulchi	0.07		Micronesian	0.072		Afar_WGA	0.062		Kusunda.DG	0.084
Peloponnese_Neolithic	0.076		Tisza_LN	0.071		Poumainaga	0.072		Algerian	0.062		Mozabite.DG	0.084
Protoboleraz_LCA	0.076		BedouinB	0.071		Siddi_Karnataka	0.072		Micronesian	0.062		Baltic_BA	0.085
She.DG	0.076		Baden_LCA	0.072		Baden_LCA	0.073		Semende	0.062		Bulgaria_Neolithic	0.085
Tisza_LN	0.076		Europe_MNChL	0.072		Botai.SG	0.073		Tofalar	0.062		Hungary_LCA	0.085
Hakki_Pikki	0.076		Kusunda.DG	0.072		Europe_MNChL	0.073		Balkans_MP_Neolithic	0.063		Lokomotiv_EN.SG	0.085
Ilocano	0.076		Minoan_Lasithi	0.072		Lahu.DG	0.073		Iran_N	0.063		PEL.SG	0.085
Malaikuarvar	0.076		Minoan_Odigitria	0.072		BedouinB	0.073		SE_Iberia_CA	0.063		RapaNui	0.085
She	0.076		Protoboleraz_LCA	0.072		Dusun	0.073		Hakki_Pikki	0.063		Malak_Preslavets	0.086
Botai.SG	0.077		Russia_LBA.SG	0.072		Hakki_Pikki	0.073		Jew_Ethiopian	0.063		Ami	0.086
CHG	0.077		Starcevo_EN	0.072		Malaikuarvar	0.073		Bell_Beaker_France	0.064		Bajo	0.086
Europe_EN	0.077		Lahu	0.072		Semende	0.073		Botai.SG	0.064		BedouinB	0.086
Globular_Amphora	0.077		Micronesian	0.072		Tofalar	0.073		Malak_Preslavets	0.064		Dusun.DG	0.087
Malak_Preslavets	0.077		Poumainaga	0.072		Balkans_Chalcolithic	0.074		Shamanka_EN.SG	0.064		Eskimo_Sireniki.DG	0.087
Russia_LBA.SG	0.077		Balaton_Lasinja_CA	0.073		Minoan_Lasithi	0.074		UstIda_EBA.SG	0.064		Protoboleraz_LCA	0.087
Starcevo_EN_all	0.077		Balkans_Chalcolithic	0.073		Starcevo_EN_all	0.074		BedouinB	0.064		Papuan_Central	0.087
Borneo	0.077		Balkans_MP_Neolithic	0.073		CHG	0.075		Malaikuarvar	0.064		Russia_Early_Sarmatian.SG	0.087
Ulchi	0.077		Botai.SG	0.073		Iran_N	0.075		Europe_MNChL	0.065		Ami.DG	0.088
ALPc_MN	0.078		CHG	0.073		Kusunda.DG	0.075		Samoan	0.065		Balaton_Lasinja_CA	0.088
LBK_Austria	0.078		Czech_MN	0.073		Malak_Preslavets	0.075		Baden_LCA	0.066		Europe_MNChL	0.088
Levant_ChL	0.078		Globular_Amphora	0.073		Peloponnese_Neolithic	0.075		Balkans_Chalcolithic	0.066		Chukchi	0.088
Sherpa.DG	0.078		Peloponnese_Neolithic	0.073		Protoboleraz_LCA	0.075		CHG	0.066		Nicobarese	0.088
TDLN	0.078		Starcevo_EN_all	0.073		Shamanka_EN.SG	0.075		Czech_MN	0.066		Baden_LCA	0.089
Anatolia_N	0.079		Ulchi.DG	0.073		Starcevo_EN	0.075		Minoan_Lasithi	0.066		Balkans_Chalcolithic	0.089
Balkans_Neolithic	0.079		Achary	0.073		Tisza_LN	0.075		Peloponnese_Neolithic	0.066		Czech_MN	0.089
Bell_Beaker_France	0.079		Dusun	0.073		Balaton_Lasinja_CA	0.076		PEL.SG	0.066		Mixtec.DG	0.089
Iberia_Chalcolithic	0.079		ALPc_MN	0.074		Czech_MN	0.076		Tisza_LN	0.066		Steppe_Eneolithic	0.089
LBK_EN	0.079		Europe_EN	0.074		Globular_Amphora	0.076		Varna	0.066		CHG	0.09
Achary	0.079		Iberia_EN	0.074		Iberia_EN	0.076		Balaton_Lasinja_CA	0.067		LBKT_MN	0.09
Micronesian	0.079		Iran_N	0.074		Kurma_EBA.SG	0.076		Globular_Amphora	0.067		Minoan_Lasithi	0.09
Iberia_EN	0.08		Kurma_EBA.SG	0.074		PEL.SG	0.076		Iberia_EN	0.067		Starcevo_EN	0.09
Kusunda.DG	0.08		Lahu.DG	0.074		TDLN	0.076		Levant_ChL	0.067		Starcevo_EN_all	0.09
LBKT_MN	0.08		Levant_ChL	0.074		ALPc_MN	0.077		Protoboleraz_LCA	0.067		Tisza_LN	0.09
Ulchi.DG	0.08		Varna	0.074		Europe_EN	0.077		Starcevo_EN	0.067		Hakki_Pikki	0.09
Varna	0.08		Barela	0.074		Iberia_Chalcolithic	0.077		ALPc_MN	0.068		Globular_Amphora	0.091
Lahu	0.08		Semende	0.074		Levant_ChL	0.077		Europe_EN	0.068		Iberia_Chalcolithic	0.091
Tiszapolgar_ECA	0.081		Tofalar	0.074		Samoan	0.077		Minoan_Odigitria	0.068		Iberia_EN	0.091
Barela	0.081		Anatolia_N	0.075		Anatolia_N	0.078		Scotland_Neolithic	0.068		LBK_EN	0.091
Dusun	0.081		Balkans_Neolithic	0.075		Balkans_MP_Neolithic	0.078		Starcevo_EN_all	0.068		Peloponnese_Neolithic	0.091
Oromo	0.081		LBK_EN	0.075		Balkans_Neolithic	0.078		TDLN	0.068		TDLN	0.091
Tofalar	0.081		TDLN	0.075		LBK_Austria	0.078		Achary	0.068		Malaikuarvar	0.091
Anatolia_EBA	0.082		UstIda_EBA.SG	0.075		LBK_EN	0.078		Murut	0.068		Oromo	0.091
England_N	0.082		Wales_N	0.075		UstIda_EBA.SG	0.078		Balkans_Neolithic	0.069		Europe_EN	0.092
Kurma_EBA.SG	0.082		Iberia_Chalcolithic	0.076		Achary	0.078		Iberia_Chalcolithic	0.069		Levant_ChL	0.092
Lahu.DG	0.082		Scotland_Neolithic	0.076		Barela	0.078		LBKT_MN	0.069		Tiszapolgar_ECA	0.092
PEL.SG	0.082		Shamanka_EN.SG	0.076		RapaNui	0.078		Bajo	0.069		Eskimo_ChaplinSireniki	0.092
UstIda_EBA.SG	0.082		Samoan	0.076		LBKT_MN	0.079		Barela	0.069		Santa_Isabel	0.092
Azeri_WGA	0.082		England_N	0.077		Murut	0.079		Nicobarese	0.069		ALPc_MN	0.093
Poumainaga	0.082		LBK_Austria	0.077		Bell_Beaker_France	0.08		RapaNui	0.069		Balkans_Neolithic	0.093
Semende	0.082		LBKT_MN	0.077		England_N	0.08		Ami.DG	0.07		Blatterhole_MN	0.093
Scotland_N	0.083		PEL.SG	0.077		Siddi_Gujarat	0.08		Anatolia_N	0.07		C_Iberia_CA	0.093
Shamanka_EN.SG	0.083		Tiszapolgar_ECA	0.077		Bulgaria_Neolithic	0.081		LBK_Austria	0.07		Minoan_Odigitria	0.093
RapaNui	0.083		RapaNui	0.077		Mixtec.DG	0.081		LBK_EN	0.07		Anatolia_EBA	0.094
Samoan	0.083		Siddi_Gujarat	0.077		Tiszapolgar_ECA	0.081		Russia_LBA.SG	0.07		Anatolia_N	0.094
Somali	0.083		Anatolia_EBA	0.078		Wales_N	0.081		Wales_N	0.07		LBK_Austria	0.094
Balkans_MP_Neolithic	0.084		Blatterhole_MN	0.078		Bajo	0.081		Ami	0.07		Vinca_MN	0.094
BedouinB.DG	0.084		Papuan_Central	0.078		Papuan_Central	0.081		Dusun.DG	0.071		Makira	0.094
Blatterhole_MN	0.084		Scotland_N	0.079		Ami.DG	0.082		England_N	0.071		Somali	0.094
Bulgaria_Neolithic	0.084		Azeri_WGA	0.079		Anatolia_EBA	0.082		QC_Baden_LCA	0.071		Baltic_MN_CCC	0.095
Wales_N	0.084		Oromo	0.079		Scotland_N	0.082		Papuan_Central	0.071		England_N	0.095
Siddi_Gujarat	0.084		Bulgaria_Neolithic	0.08		Ami	0.082		Anatolia_EBA	0.072		Shamanka_EBA.SG	0.095
Minoan_Odigitria	0.085		Bajo	0.08		Azeri_WGA	0.082		Bulgaria_Neolithic	0.072		Achary	0.095
C_Iberia_CA	0.086		Murut	0.08		Nicobarese	0.082		Eskimo_Sireniki.DG	0.072		Azeri_WGA	0.095
Mixtec.DG	0.086		BedouinB.DG	0.081		BedouinB.DG	0.083		Mixtec.DG	0.072		Malaita	0.095
Papuan_Central	0.087		Nicobarese	0.081		Dusun.DG	0.083		Siddi_Gujarat	0.072		Nggela	0.095
Bajo	0.088		Mixtec.DG	0.082		Minoan_Odigitria	0.083		Blatterhole_MN	0.073		BedouinB.DG	0.096
Murut	0.088		Somali	0.082		Blatterhole_MN	0.084		Lokomotiv_EN.SG	0.073		Scotland_N	0.096
Hungary_BA	0.089		C_Iberia_CA	0.083		C_Iberia_CA	0.084		Scotland_N	0.073		Barela	0.096
Levant_N	0.089		Dusun.DG	0.083		Russia_LBA.SG	0.084		Tiszapolgar_ECA	0.073		Tahiti	0.096
Nicobarese	0.089		Ami	0.083		Oromo	0.084		Azeri_WGA	0.073		Chipewyan	0.097
Ami.DG	0.09		Ami.DG	0.084		Eskimo_Sireniki.DG	0.085		BedouinB.DG	0.074		Kankanaey	0.097
EHG	0.09		Q_Vinca_MN	0.084		Lokomotiv_EN.SG	0.085		C_Iberia_CA	0.075		Ontong_Java	0.097
Scotland_Neolithic	0.09		Makira	0.084		Levant_N	0.086		Oromo	0.075		Hungary_BA	0.098
Dusun.DG	0.091		Ulladan	0.084		Somali	0.086		Chukchi	0.076		Igorot.DG	0.098
Eskimo_Sireniki.DG	0.091		Eskimo_Sireniki.DG	0.085		Hungary_BA	0.087		Santa_Isabel	0.076		Iran_Ganj_Dareh_Neolithic_published	0.098
Latvia_MN	0.091		Hungary_BA	0.085		Chukchi	0.087		Eskimo_ChaplinSireniki	0.077		Levant_N	0.098
Ami	0.091		Lokomotiv_EN.SG	0.085		Makira	0.087		Makira	0.077		Wales_N	0.098
Nggela	0.091		Malaita	0.085		Scotland_Neolithic	0.088		Malaita	0.077		Koryak	0.098
Ulladan	0.091		Nggela	0.085		Nggela	0.088		Nggela	0.077		Savo	0.098
Lokomotiv_EN.SG	0.092		Santa_Isabel	0.085		Santa_Isabel	0.088		EHG	0.078		Tongan	0.098
Datog	0.092		Levant_N	0.086		Ulladan	0.088		Hungary_BA	0.078		EHG	0.099
Makira	0.092		Bell_Beaker_France	0.087		EHG	0.089		Somali	0.078		Nganasan	0.099
Malaita	0.092		EHG	0.087		Iran_Ganj_Dareh_Neolithic_published	0.089		Ulladan	0.079		Siddi_Gujarat	0.099
Santa_Isabel	0.092		Latvia_MN	0.087		Latvia_MN	0.089		Latvia_MN	0.08		Mamanwa	0.1
Q_Vinca_MN	0.093		Chukchi	0.088		Eskimo_ChaplinSireniki	0.089		Levant_N	0.08		Itelmen	0.101
Ukraine_Neolithic	0.093		Savo	0.088		Malaita	0.089		Shamanka_EBA.SG	0.08		Buka	0.102
ASW.SG	0.094		Tahiti	0.089		Shamanka_EBA.SG	0.09		Ontong_Java	0.08		ASW.SG	0.103
Chukchi	0.094		Ukraine_Neolithic	0.09		Tahiti	0.09		Ukraine_Neolithic	0.081		Datog	0.103
Ukraine_Mesolithic	0.095		Datog	0.09		Chipewyan	0.091		Chipewyan	0.081		Vella_Lavella	0.103
Eskimo_ChaplinSireniki	0.095		Eskimo_ChaplinSireniki	0.09		Ontong_Java	0.091		Savo	0.081		Latvia_MN	0.104
Savo	0.095		Ontong_Java	0.09		Savo	0.091		Tahiti	0.081		Q_Vinca_MN	0.104
Chipewyan	0.096		Tongan	0.09		Q_Vinca_MN	0.092		Tongan	0.081		Kolombangara	0.104
Tahiti	0.096		Ukraine_Mesolithic	0.091		Ukraine_Neolithic	0.092		Igorot.DG	0.082		Ranongga	0.104
Shamanka_EBA.SG	0.098		Chipewyan	0.091		Tongan	0.092		Ukraine_Mesolithic	0.082		Ukraine_Mesolithic	0.105
Ontong_Java	0.098		Shamanka_EBA.SG	0.092		Igorot.DG	0.093		Kankanaey	0.083		Ukraine_Neolithic	0.105
Tongan	0.098		ASW.SG	0.093		Ukraine_Mesolithic	0.093		Q_Vinca_MN	0.084		Ulladan	0.106
Buka	0.099		Iran_Ganj_Dareh_Neolithic_published	0.093		Datog	0.094		Buka	0.084		Eskimo_Naukan	0.107
Kolombangara	0.1		Buka	0.093		Kankanaey	0.094		Mamanwa	0.084		Russell	0.107
Mamanwa	0.1		Kankanaey	0.094		Mamanwa	0.094		Koryak	0.085		Atayal	0.108
Masai	0.1		Kolombangara	0.094		Buka	0.095		Nganasan	0.086		Koryak.SG	0.108
Vella_Lavella	0.1		Mamanwa	0.094		Nordic_BA.SG	0.096		Ranongga	0.086		Saposa	0.108
Ranongga	0.101		Ranongga	0.094		Koryak	0.096		Vella_Lavella	0.086		Mayan	0.109
Igorot.DG	0.102		Vella_Lavella	0.094		Kolombangara	0.097		Iran_Ganj_Dareh_Neolithic_published	0.087		Tikopia	0.109
Kankanaey	0.102		Igorot.DG	0.095		Nganasan	0.097		Datog	0.087		Choiseul	0.11
Russell	0.102		Russell	0.095		Ranongga	0.097		Kolombangara	0.087		Masai	0.11
France_MLN	0.103		Baltic_MN_CCC	0.096		Vella_Lavella	0.097		Russell	0.087		France_MLN	0.111
Iran_Ganj_Dareh_Neolithic_published	0.103		Koryak	0.097		ASW.SG	0.098		Baltic_MN_CCC	0.089		Mussau	0.111
Koryak	0.103		Saposa	0.097		Russell	0.098		Itelmen	0.089		Algonquin	0.112
Saposa	0.103		France_MLN	0.098		Itelmen	0.099		Saposa	0.089		Eskimo_Naukan.DG	0.113
Nganasan	0.105		Nganasan	0.098		France_MLN	0.101		ASW.SG	0.09		Bolivian	0.113
Baltic_MN_CCC	0.106		Masai	0.099		Saposa	0.101		Baltic_Mesolithic	0.092		Manus	0.113
Kikuyu	0.106		Itelmen	0.1		Baltic_MN_CCC	0.102		Mayan	0.092		Nordic_BA.SG	0.114
Choiseul	0.107		Manus	0.1		Mayan	0.102		France_MLN	0.093		Notsi	0.114
Itelmen	0.107		Mussau	0.1		Choiseul	0.103		Choiseul	0.093		Baltic_Mesolithic	0.115
Manus	0.107		Choiseul	0.101		Manus	0.103		Eskimo_Naukan	0.093		Quechua	0.115
Mayan	0.107		Mayan	0.103		Mussau	0.103		Manus	0.093		Zapotec	0.115
Mussau	0.107		Notsi	0.103		Koryak.SG	0.104		Mussau	0.093		Kikuyu	0.116
Sandawe	0.108		Tikopia	0.103		Masai	0.104		Koryak.SG	0.094		Bell_Beaker_Iberia	0.117
Algonquin	0.109		Algonquin	0.105		Tikopia	0.104		Tikopia	0.094		Okunevo.SG	0.117
Notsi	0.109		Eskimo_Naukan	0.105		Algonquin	0.105		Algonquin	0.095		Nailik	0.117
AA	0.11		Koryak.SG	0.105		Bolivian	0.105		Atayal	0.095		Tigak	0.117
Eskimo_Naukan	0.11		Mangseng	0.105		Eskimo_Naukan	0.105		Bolivian	0.096		Mangseng	0.118
Tikopia	0.11		Kikuyu	0.106		Atayal	0.106		Masai	0.096		Papuan_Gulf	0.118
Bolivian	0.111		Nailik	0.106		Notsi	0.106		Notsi	0.096		Sandawe	0.118
Mangseng	0.111		Atayal	0.107		Quechua	0.107		Eskimo_Naukan.DG	0.097		AA	0.12
Latvia_HG	0.112		Bolivian	0.107		Eskimo_Naukan.DG	0.108		Quechua	0.098		Madak	0.12
Koryak.SG	0.112		Papuan_Gulf	0.107		Mangseng	0.108		Mangseng	0.099		Zapotec.DG	0.121
Nailik	0.112		Quechua	0.107		Nailik	0.109		Nailik	0.099		Mixtec	0.121
Quechua	0.112		Sandawe	0.107		Tigak	0.11		Tigak	0.1		Mayan.DG	0.122
Baltic_EMN_Narva	0.113		Tigak	0.107		Zapotec	0.11		Zapotec	0.1		Kaqchikel	0.122
Eskimo_Naukan.DG	0.113		Madak	0.108		Kikuyu	0.111		Madak	0.101		Melamela	0.122
Masai.DG	0.113		Eskimo_Naukan.DG	0.109		Madak	0.111		Baltic_EMN_Narva	0.102		Teop	0.122
SHG	0.113		AA	0.109		Papuan_Gulf	0.111		Zapotec.DG	0.102		Masai.DG	0.123
Atayal	0.114		Baltic_EMN_Narva	0.11		Baltic_EMN_Narva	0.112		Papuan_Gulf	0.102		QC_Baden_LCA	0.123
Madak	0.114		Zapotec	0.11		SHG	0.112		Latvia_HG	0.103		Quechua.DG	0.123
Papuan_Gulf	0.114		Baltic_Mesolithic	0.111		Latvia_HG	0.113		SHG	0.103		Baltic_EMN_Narva	0.124
Tigak	0.114		Latvia_HG	0.111		Zapotec.DG	0.113		Kikuyu	0.104		SHG	0.124
Iron_Gates_HG	0.115		Okunevo.SG	0.111		Sandawe	0.113		Mixtec	0.104		Lavongai	0.124
Zapotec	0.115		SHG	0.111		Mixtec	0.114		Teop	0.104		Tolai	0.124
ACB.SG	0.116		Kuot_Lamalaua	0.111		Iron_Gates_HG	0.115		Kaqchikel	0.105		ACB.SG	0.125
Teop	0.116		Teop	0.111		AA	0.115		Kuot_Lamalaua	0.105		Latvia_HG	0.125
Zapotec.DG	0.117		Masai.DG	0.112		Melamela	0.115		Lavongai	0.105		PPNB	0.125
Kuot_Lamalaua	0.117		Lavongai	0.112		Teop	0.115		Sandawe	0.105		Kuot_Lamalaua	0.125
Melamela	0.117		Melamela	0.112		Mayan.DG	0.116		Iron_Gates_HG	0.106		Kove	0.126
Lavongai	0.118		Tolai	0.112		Kaqchikel	0.116		Mayan.DG	0.106		Iron_Gates_HG	0.127
Tolai	0.118		Zapotec.DG	0.113		Kuot_Lamalaua	0.116		Okunevo.SG	0.106		Mengen	0.127
Baltic_Mesolithic	0.119		Iron_Gates_HG	0.114		Lavongai	0.116		Melamela	0.106		Nakanai_Bileki	0.127
Mixtec	0.119		Kove	0.114		Tolai	0.116		Tolai	0.106		Kuot_Kabil	0.128
Mayan.DG	0.12		Mixtec	0.114		Quechua.DG	0.117		Quechua.DG	0.107		Chipewyan.DG	0.129
Okunevo.SG	0.12		ACB.SG	0.115		Masai.DG	0.118		AA	0.107		WHG	0.131
Kaqchikel	0.12		Kaqchikel	0.115		Kove	0.118		Kove	0.107		Aymara	0.131
Kove	0.12		Nakanai_Bileki	0.115		Baltic_Mesolithic	0.12		Masai.DG	0.109		Guarani	0.132
Quechua.DG	0.121		Mayan.DG	0.116		Okunevo.SG	0.12		Kuot_Kabil	0.109		Inga	0.132
Kuot_Kabil	0.122		PPNB	0.116		Kuot_Kabil	0.12		Mengen	0.11		Sulka	0.133
Mengen	0.122		Kuot_Kabil	0.116		Mengen	0.12		Nakanai_Bileki	0.11		Santa_Cruz	0.134
Nakanai_Bileki	0.122		Mengen	0.116		Nakanai_Bileki	0.12		ACB.SG	0.113		Chukchi1	0.137
Unetice_EBA.SG	0.123		Quechua.DG	0.117		ACB.SG	0.121		PPNB	0.113		Rennell_and_Bellona	0.137
WHG	0.124		WHG	0.121		WHG	0.121		Unetice_EBA.SG	0.114		Southwest_Bougainville	0.138
Sulka	0.126		Sulka	0.121		Aymara	0.123		WHG	0.114		Bougainville.DG	0.139
Southwest_Bougainville	0.127		Southwest_Bougainville	0.122		Chipewyan.DG	0.125		Aymara	0.114		Mixe	0.139
PPNB	0.128		Santa_Cruz	0.123		Guarani	0.125		Chipewyan.DG	0.115		Mixe.DG	0.14
Aymara	0.128		Natufian	0.124		Inga	0.125		Guarani	0.115		Luhya	0.14
Inga	0.128		Aymara	0.124		Southwest_Bougainville	0.125		Inga	0.115		Australian.DG	0.141
Santa_Cruz	0.128		Chipewyan.DG	0.125		Sulka	0.125		Sulka	0.115		BantuKenya.DG	0.141
Natufian	0.129		Inga	0.125		Natufian	0.126		Southwest_Bougainville	0.116		LWK.SG	0.141
Chipewyan.DG	0.13		Guarani	0.126		PPNB	0.126		Santa_Cruz	0.117		Piapoco.DG	0.141
Guarani	0.13		Australian.DG	0.127		Santa_Cruz	0.127		Piapoco.DG	0.119		Guarani_GN	0.141
BantuKenya.DG	0.132		Nasioi	0.127		Piapoco.DG	0.129		Natufian	0.12		Luo	0.141
Bougainville.DG	0.132		Bougainville.DG	0.128		Bougainville.DG	0.131		Bougainville.DG	0.121		Nasioi	0.141
Luo.DG	0.132		Piapoco.DG	0.129		Nasioi	0.131		Nasioi	0.121		Luhya.DG	0.142
LWK.SG	0.132		Rennell_and_Bellona	0.13		Rennell_and_Bellona	0.131		Rennell_and_Bellona	0.121		Natufian	0.142
Luhya	0.132		Onge.DG	0.131		Australian.DG	0.133		Australian.DG	0.122		Luo.DG	0.143
Nasioi	0.132		Luhya	0.131		Mixe	0.133		Mixe	0.123		Onge.DG	0.143
Australian.DG	0.133		Luo.DG	0.132		Mixe.DG	0.134		Mixe.DG	0.124		Dinka.DG	0.144
Luo	0.133		LWK.SG	0.132		Onge.DG	0.134		Onge.DG	0.125		BantuKenya	0.144
Luhya.DG	0.134		Australian_WGA	0.132		Guarani_GN	0.134		Chukchi1	0.125		Q_Koros_EN	0.145
Piapoco.DG	0.134		Luo	0.132		Chukchi1	0.135		Guarani_GN	0.125		Australian_WGA	0.145
BantuKenya	0.135		Mixe	0.132		Luo.DG	0.137		Australian_WGA	0.127		Piapoco	0.145
Dinka.DG	0.136		BantuKenya.DG	0.133		Mamusi_Paleabu	0.137		Mamusi_Paleabu	0.127		Gambian.DG	0.146
Mixe.DG	0.136		Mixe.DG	0.133		LWK.SG	0.138		Piapoco	0.127		Dinka	0.146
Mixe	0.136		Mamusi_Paleabu	0.133		Luhya	0.138		Luo.DG	0.13		Mamusi_Paleabu	0.146
Rennell_and_Bellona	0.136		Guarani_GN	0.134		Piapoco	0.138		LWK.SG	0.13		Pima	0.146
Gambian.DG	0.137		Luhya.DG	0.135		BantuKenya.DG	0.139		Luhya	0.13		GWD.SG	0.147
Onge.DG	0.137		BantuKenya	0.135		Australian_WGA	0.139		Pima	0.13		Mandenka.DG	0.147
Australian_WGA	0.137		Chukchi1	0.135		Luo	0.139		BantuKenya.DG	0.131		Pima.DG	0.147
Dinka	0.138		Dinka.DG	0.136		Pima	0.139		Luo	0.131		Gambian	0.147
Gambian	0.138		Dinka	0.137		Luhya.DG	0.14		Luhya.DG	0.133		Yoruba.DG	0.148
Guarani_GN	0.138		Piapoco	0.137		Dinka.DG	0.141		Onge	0.133		Malawi_Ngoni	0.148
Mamusi_Paleabu	0.138		Gambian.DG	0.138		BantuKenya	0.141		Dinka.DG	0.134		Malawi_Tumbuka	0.149
GWD.SG	0.139		GWD.SG	0.138		Dinka	0.143		BantuKenya	0.134		Mandenka	0.149
Mandenka.DG	0.139		Gambian	0.138		Onge	0.143		Pima.DG	0.135		Mende	0.149
Chukchi1	0.139		Onge	0.138		Pima.DG	0.144		Ata	0.136		Lemande.DG	0.15
Malawi_Tumbuka	0.139		Mandenka.DG	0.139		Gambian.DG	0.145		Dinka	0.136		MSL.SG	0.15
Yoruba.DG	0.14		Malawi_Tumbuka	0.139		GWD.SG	0.145		Gambian.DG	0.137		YRI.SG	0.15
Malawi_Ngoni	0.14		Pima	0.139		Mandenka.DG	0.145		GWD.SG	0.137		Malawi_Chewa	0.15
Malawi_Chewa	0.141		Ata	0.14		Ata	0.145		Gambian	0.137		Malawi_Yao	0.15
Malawi_Yao	0.141		Mandenka	0.14		Gambian	0.145		JAR.SG	0.138		Mbukushu	0.15
Mandenka	0.141		Yoruba.DG	0.141		Malawi_Tumbuka	0.145		Mandenka.DG	0.138		Yoruba	0.15
Mende	0.141		Malawi_Chewa	0.141		Yoruba.DG	0.147		Malawi_Tumbuka	0.138		ESN.SG	0.151
Yoruba	0.141		Malawi_Ngoni	0.141		Malawi_Ngoni	0.147		Nakanai_Loso	0.138		Mende.DG	0.151
Lemande.DG	0.142		Malawi_Yao	0.141		Mandenka	0.147		Yoruba.DG	0.139		Igbo.DG	0.152
MSL.SG	0.142		Yoruba	0.141		Nakanai_Loso	0.147		Malawi_Ngoni	0.139		Ata	0.152
YRI.SG	0.142		Lemande.DG	0.142		JAR.SG	0.148		Mandenka	0.139		Esan	0.152
Mbukushu	0.142		MSL.SG	0.142		MSL.SG	0.148		MSL.SG	0.14		Onge	0.152
Piapoco	0.142		YRI.SG	0.142		Malawi_Chewa	0.148		ONG.SG	0.14		Wambo	0.152
Wambo	0.142		Mende	0.142		Malawi_Yao	0.148		Malawi_Chewa	0.14		Esan.DG	0.154
Esan.DG	0.143		Wambo	0.142		Mende	0.148		Malawi_Yao	0.14		BantuSA	0.154
ESN.SG	0.143		ESN.SG	0.143		Yoruba	0.148		Yoruba	0.14		Shua	0.154
Mende.DG	0.143		Igbo.DG	0.143		Esan.DG	0.149		Lemande.DG	0.141		Nakanai_Loso	0.155
Esan	0.143		JAR.SG	0.143		Lemande.DG	0.149		YRI.SG	0.141		BantuSA_Herero	0.156
Pima	0.143		Mende.DG	0.143		YRI.SG	0.149		Apalai	0.141		Tswana	0.156
Shua	0.143		Esan	0.143		Mbukushu	0.149		Mbukushu	0.141		BantuHerero.DG	0.157
Igbo.DG	0.144		Mbukushu	0.143		Wambo	0.149		Mende	0.141		BantuTswana.DG	0.157
BantuTswana.DG	0.145		Nakanai_Loso	0.143		ESN.SG	0.15		Esan.DG	0.142		Apalai	0.157
Ata	0.145		Shua	0.143		Igbo.DG	0.15		ESN.SG	0.142		Khwe	0.157
BantuSA	0.145		Esan.DG	0.144		Mende.DG	0.15		Igbo.DG	0.142		Nama	0.157
Nama	0.145		Pima.DG	0.144		ONG.SG	0.15		Mende.DG	0.142		SaltovoMayaki.SG	0.158
Onge	0.145		BantuSA	0.144		Esan	0.15		Esan	0.142		Damara	0.159
Tswana	0.145		BantuTswana.DG	0.145		Shua	0.15		Shua	0.142		Guarani_KW	0.159
BantuHerero.DG	0.146		Khwe	0.145		BantuSA	0.151		Wambo	0.142		Mamusi	0.159
BantuSA_Herero	0.146		Nama	0.145		Apalai	0.152		BantuSA	0.143		JAR.SG	0.16
Khwe	0.146		Tswana	0.145		BantuSA_Herero	0.152		Mamusi	0.143		Haiom	0.161
Pima.DG	0.147		BantuHerero.DG	0.147		Mamusi	0.152		BantuTswana.DG	0.144		Kol_New_Britain	0.161
Nakanai_Loso	0.148		ONG.SG	0.147		Nama	0.152		Guarani_KW	0.144		ONG.SG	0.162
Haiom	0.149		BantuSA_Herero	0.147		Tswana	0.152		Khwe	0.144		Himba	0.162
JAR.SG	0.15		Mamusi	0.147		BantuHerero.DG	0.153		Nama	0.144		Australian	0.164
Damara	0.151		Unetice_EBA.SG	0.148		BantuTswana.DG	0.153		BantuSA_Herero	0.145		Hadza	0.165
Mamusi	0.152		Haiom	0.149		Guarani_KW	0.153		Kol_New_Britain	0.145		Kgalagadi	0.168
Himba	0.153		Damara	0.15		Khwe	0.153		Tswana	0.145		Papuan.DG	0.169
ONG.SG	0.154		Kol_New_Britain	0.15		Kol_New_Britain	0.155		BantuHerero.DG	0.146		New_Guinea	0.169
Kol_New_Britain	0.154		Apalai	0.151		Australian	0.156		Australian	0.146		Xavante	0.169
Apalai	0.155		Australian	0.151		Haiom	0.156		Haiom	0.148		Papuan	0.17
Australian	0.155		Guarani_KW	0.153		Damara	0.157		Damara	0.15		Khomani	0.173
Hadza	0.155		Himba	0.153		Himba	0.159		Himba	0.151		Biaka	0.176
Guarani_KW	0.157		Hadza	0.154		Hadza	0.161		Papuan.DG	0.152		Biaka.DG	0.178
Kgalagadi	0.159		New_Guinea	0.155		New_Guinea	0.161		Hadza	0.152		Gimi	0.178
Papuan.DG	0.161		Papuan.DG	0.156		Papuan.DG	0.162		New_Guinea	0.152		Gana	0.179
Khomani	0.161		Papuan	0.157		Papuan	0.163		Papuan	0.153		UrubuKaapor	0.18
New_Guinea	0.161		Kgalagadi	0.159		Xavante	0.164		Xavante	0.153		Arara	0.181
Papuan	0.162		Khomani	0.16		Kgalagadi	0.166		Kgalagadi	0.158		Tshwa	0.181
Biaka.DG	0.166		Xavante	0.162		Khomani	0.168		Khomani	0.16		Karitiana.DG	0.185
Biaka	0.166		Gimi	0.165		Gimi	0.172		Gimi	0.162		Germany_MN	0.187
Xavante	0.166		Biaka	0.166		Biaka	0.173		UrubuKaapor	0.165		Karitiana	0.187
Gana	0.169		Biaka.DG	0.168		Biaka.DG	0.174		Biaka	0.166		Hadza1	0.188
Gimi	0.17		Gana	0.169		UrubuKaapor	0.175		Biaka.DG	0.167		Xuun	0.188
Tshwa	0.17		Tshwa	0.171		Gana	0.176		Arara	0.168		Baining_Marabu	0.192
UrubuKaapor	0.177		UrubuKaapor	0.173		Arara	0.178		Gana	0.168		Surui	0.197
Xuun	0.177		Arara	0.176		Tshwa	0.178		Karitiana.DG	0.169		Surui.DG	0.199
Hadza1	0.178		Xuun	0.177		Karitiana.DG	0.179		Karitiana	0.17		Cabecar	0.199
Arara	0.18		Karitiana.DG	0.178		Karitiana	0.181		Tshwa	0.17		Baining_Malasait	0.203
Karitiana.DG	0.182		Hadza1	0.178		Baining_Marabu	0.184		Baining_Marabu	0.175		Mbuti	0.203
Karitiana	0.183		Baining_Marabu	0.179		Hadza1	0.185		Hadza1	0.176		Mbuti.DG	0.206
Baining_Marabu	0.184		Karitiana	0.179		Xuun	0.185		Xuun	0.177		Hoan	0.206
Mbuti	0.192		Surui	0.189		Surui	0.19		Surui	0.181		Naro	0.208
Mbuti.DG	0.193		Baining_Malasait	0.19		Cabecar	0.194		Cabecar	0.184		Taa_East	0.208
Surui	0.193		Mbuti	0.192		Surui.DG	0.195		Surui.DG	0.186		Gui	0.212
Hoan	0.194		Cabecar	0.193		Baining_Malasait	0.196		Baining_Malasait	0.186		Taa_North	0.214
Baining_Malasait	0.195		Mbuti.DG	0.194		Mbuti	0.2		Mbuti	0.192		Taa_West	0.215
Cabecar	0.195		Surui.DG	0.194		Mbuti.DG	0.201		Mbuti.DG	0.194		Beaker_Sicily	0.217
Naro	0.196		Hoan	0.194		Hoan	0.202		Hoan	0.195		Ju_hoan_North.DG	0.219
Taa_East	0.196		Naro	0.197		Naro	0.205		Naro	0.197		Ju_hoan_North	0.22
Surui.DG	0.197		Taa_East	0.197		Taa_East	0.206		Taa_East	0.198		Ju_hoan_South	0.22
Gui	0.2		Gui	0.2		Gui	0.208		Gui	0.201		Khomani_San.DG	0.229
Taa_North	0.202		Taa_North	0.202		Taa_North	0.21		Taa_North	0.203		South_Africa_2000BP	0.257
Taa_West	0.203		Taa_West	0.203		Taa_West	0.212		Taa_West	0.204		hg19ref	0.542
Ju_hoan_South	0.207		Ju_hoan_South	0.207		Ju_hoan_South	0.215		Ju_hoan_South	0.208		Afanasievo.SG	NA
Ju_hoan_North.DG	0.208		Ju_hoan_North	0.208		Ju_hoan_North.DG	0.217		Ju_hoan_North.DG	0.209		AfontovaGora3	NA
Ju_hoan_North	0.208		Ju_hoan_North.DG	0.209		Ju_hoan_North	0.217		Ju_hoan_North	0.209		Albanian.DG	NA
Khomani_San.DG	0.215		Khomani_San.DG	0.216		Khomani_San.DG	0.225		Khomani_San.DG	0.217		Altaian.DG	NA
South_Africa_2000BP	0.253		South_Africa_2000BP	0.253		South_Africa_2000BP	0.265		South_Africa_2000BP	0.257		Anatolia_ChL	NA
hg19ref	0.555		hg19ref	0.562		hg19ref	0.573		hg19ref	0.568		Anatolia_Neolithic_1d_rel_I0736	NA
Afanasievo.SG	NA		Afanasievo.SG	NA		Afanasievo.SG	NA		Afanasievo.SG	NA		Atayal.DG	NA
AfontovaGora3	NA		AfontovaGora3	NA		AfontovaGora3	NA		AfontovaGora3	NA		Balkans_IronAge	NA
Albanian.DG	NA		Albanian.DG	NA		Albanian.DG	NA		Albanian.DG	NA		Balkans_MP_Neolithic_1d_rel_I1108	NA
Altaian.DG	NA		Altaian.DG	NA		Altaian.DG	NA		Altaian.DG	NA		Baltic_EMN_Narva_twin_of_Kretuonas2	NA
Anatolia_ChL	NA		Anatolia_ChL	NA		Anatolia_ChL	NA		Anatolia_ChL	NA		Bell_Beaker_Czech_dup.I4136.SG	NA
Anatolia_Neolithic_1d_rel_I0736	NA		Anatolia_Neolithic_1d_rel_I0736	NA		Anatolia_Neolithic_1d_rel_I0736	NA		Anatolia_Neolithic_1d_rel_I0736	NA		Bell_Beaker_France_1d.rel.I1390	NA
Atayal.DG	NA		Atayal.DG	NA		Atayal.DG	NA		Atayal.DG	NA		Bell_Beaker_Germany_1d_rel_I0111	NA
Balkans_IronAge	NA		Baimaru	NA		Balkans_IronAge	NA		Balkans_IronAge	NA		Bell_Beaker_Germany_1d.rel.I3590	NA
Balkans_MP_Neolithic_1d_rel_I1108	NA		Balkans_IronAge	NA		Balkans_MP_Neolithic_1d_rel_I1108	NA		Balkans_MP_Neolithic_1d_rel_I1108	NA		Bell_Beaker_Germany_1d.rel.I5658	NA
Baltic_EMN_Narva_twin_of_Kretuonas2	NA		Balkans_MP_Neolithic_1d_rel_I1108	NA		Baltic_EMN_Narva_twin_of_Kretuonas2	NA		Baltic_EMN_Narva_twin_of_Kretuonas2	NA		Bell_Beaker_Germany_1.or.2d.rel.of_I3588_and_I3599	NA
Beaker_Sicily	NA		Baltic_EMN_Narva_twin_of_Kretuonas2	NA		Beaker_Sicily	NA		Beaker_Sicily	NA		Bell_Beaker_Germany_brother.of.I3588	NA
Bell_Beaker_Czech_dup.I4136.SG	NA		Beaker_Sicily	NA		Bell_Beaker_Czech_dup.I4136.SG	NA		Bell_Beaker_Czech_dup.I4136.SG	NA		Bell_Beaker_Netherlands_LN	NA
Bell_Beaker_France_1d.rel.I1390	NA		Bell_Beaker_Czech_dup.I4136.SG	NA		Bell_Beaker_England	NA		Bell_Beaker_France_1d.rel.I1390	NA		Bell_Beaker_Poland	NA
Bell_Beaker_Germany_1d_rel_I0111	NA		Bell_Beaker_France_1d.rel.I1390	NA		Bell_Beaker_France_1d.rel.I1390	NA		Bell_Beaker_Germany_1d_rel_I0111	NA		Bell_Beaker_Sicily	NA
Bell_Beaker_Germany_1d.rel.I3590	NA		Bell_Beaker_Germany_1d_rel_I0111	NA		Bell_Beaker_Germany_1d_rel_I0111	NA		Bell_Beaker_Germany_1d.rel.I3590	NA		BEN.SG	NA
Bell_Beaker_Germany_1d.rel.I5658	NA		Bell_Beaker_Germany_1d.rel.I3590	NA		Bell_Beaker_Germany_1d.rel.I3590	NA		Bell_Beaker_Germany_1d.rel.I5658	NA		BerryAuBac_published	NA
Bell_Beaker_Germany_1.or.2d.rel.of_I3588_and_I3599	NA		Bell_Beaker_Germany_1d.rel.I5658	NA		Bell_Beaker_Germany_1d.rel.I5658	NA		Bell_Beaker_Germany_1.or.2d.rel.of_I3588_and_I3599	NA		Blatterhole_MN_HG	NA
Bell_Beaker_Germany_brother.of.I3588	NA		Bell_Beaker_Germany_1.or.2d.rel.of_I3588_and_I3599	NA		Bell_Beaker_Germany_1.or.2d.rel.of_I3588_and_I3599	NA		Bell_Beaker_Germany_brother.of.I3588	NA		Bockstein_published	NA
Bell_Beaker_Netherlands_LN	NA		Bell_Beaker_Germany_brother.of.I3588	NA		Bell_Beaker_Germany_brother.of.I3588	NA		Bell_Beaker_Netherlands_LN	NA		Brillenhohle_published	NA
Bell_Beaker_Poland	NA		Bell_Beaker_Netherlands_LN	NA		Bell_Beaker_Netherlands_LN	NA		Bell_Beaker_Poland	NA		Bulgaria_EBA	NA
Bell_Beaker_Sicily	NA		Bell_Beaker_Poland	NA		Bell_Beaker_Poland	NA		Bell_Beaker_Sicily	NA		Bulgaria_Late_Chalcolithic1	NA
BEN.SG	NA		Bell_Beaker_Sicily	NA		Bell_Beaker_Sicily	NA		BEN.SG	NA		Bulgaria_Late_Chalcolithic2	NA
BerryAuBac_published	NA		BEN.SG	NA		BEN.SG	NA		BerryAuBac_published	NA		Burkhardtshohle_published	NA
Blatterhole_MN_HG	NA		BerryAuBac_published	NA		BerryAuBac_published	NA		Blatterhole_MN_HG	NA		Chane.DG	NA
Bockstein_published	NA		Blatterhole_MN_HG	NA		Blatterhole_MN_HG	NA		Bockstein_published	NA		Chaudardes_published	NA
Brillenhohle_published	NA		Bockstein_published	NA		Bockstein_published	NA		Brillenhohle_published	NA		Chechen.DG	NA
Bulgaria_EBA	NA		Brillenhohle_published	NA		Brillenhohle_published	NA		Bulgaria_EBA	NA		Chimp	NA
Bulgaria_Late_Chalcolithic1	NA		Bulgaria_EBA	NA		Bulgaria_EBA	NA		Bulgaria_Late_Chalcolithic1	NA		Chukchi.DG	NA
Bulgaria_Late_Chalcolithic2	NA		Bulgaria_Late_Chalcolithic1	NA		Bulgaria_Late_Chalcolithic1	NA		Bulgaria_Late_Chalcolithic2	NA		Cioclovina1_published	NA
Burkhardtshohle_published	NA		Bulgaria_Late_Chalcolithic2	NA		Bulgaria_Late_Chalcolithic2	NA		Burkhardtshohle_published	NA		Continenza	NA
Chane.DG	NA		Burkhardtshohle_published	NA		Burkhardtshohle_published	NA		Chane.DG	NA		Corded_Ware_Estonia_dup.MA973.SG	NA
Chaudardes_published	NA		Chane.DG	NA		Chane.DG	NA		Chaudardes_published	NA		Corded_Ware_Germany_1d_rel_I1538+I1540	NA
Chechen.DG	NA		Chaudardes_published	NA		Chaudardes_published	NA		Chechen.DG	NA		Corded_Ware_Poland.SG	NA
Chimp	NA		Chechen.DG	NA		Chechen.DG	NA		Chimp	NA		Crete_Armenoi	NA
Chukchi.DG	NA		Chimp	NA		Chimp	NA		Chukchi.DG	NA		Czech.DG	NA
Cioclovina1_published	NA		Chukchi.DG	NA		Chukchi.DG	NA		Cioclovina1_published	NA		Daur.DG	NA
Continenza	NA		Cioclovina1_published	NA		Cioclovina1_published	NA		Continenza	NA		Denisovan_published.DG	NA
Corded_Ware_Estonia_dup.MA973.SG	NA		Continenza	NA		Continenza	NA		Corded_Ware_Estonia_dup.MA973.SG	NA		Egypt_Hellenistic	NA
Corded_Ware_Germany_1d_rel_I1538+I1540	NA		Corded_Ware_Estonia_dup.MA973.SG	NA		Corded_Ware_Estonia_dup.MA973.SG	NA		Corded_Ware_Germany_1d_rel_I1538+I1540	NA		Egypt_Late_Period	NA
Corded_Ware_Poland.SG	NA		Corded_Ware_Germany_1d_rel_I1538+I1540	NA		Corded_Ware_Germany_1d_rel_I1538+I1540	NA		Corded_Ware_Poland.SG	NA		Egypt_New_Kingdom	NA
Crete_Armenoi	NA		Corded_Ware_Poland.SG	NA		Corded_Ware_Poland.SG	NA		Crete_Armenoi	NA		ElMiron	NA
Czech.DG	NA		Crete_Armenoi	NA		Crete_Armenoi	NA		Czech.DG	NA		England_LBA	NA
Daur.DG	NA		Czech.DG	NA		Czech.DG	NA		Daur.DG	NA		England_Roman_MiddleEast	NA
Denisovan_published.DG	NA		Daur.DG	NA		Daur.DG	NA		Denisovan_published.DG	NA		Eskimo_Chaplin.DG	NA
Dewal	-0.003		Denisovan_published.DG	NA		Denisovan_published.DG	NA		Egypt_Hellenistic	NA		Falkenstein_published	NA
Egypt_Hellenistic	NA		Egypt_Hellenistic	NA		Dewal	NA		Egypt_Late_Period	NA		Globular_Amphora_brother.of.I2407_son.of.I2433_son.of.I2440	NA
Egypt_Late_Period	NA		Egypt_Late_Period	NA		Egypt_Hellenistic	NA		Egypt_New_Kingdom	NA		GoldenHordeAsian.SG	NA
Egypt_New_Kingdom	NA		Egypt_New_Kingdom	NA		Egypt_Late_Period	NA		ElMiron	NA		GoldenHordeEuro.SG	NA
ElMiron	NA		ElMiron	NA		Egypt_New_Kingdom	NA		England_LBA	NA		Gorilla.REF	NA
England_LBA	NA		England_LBA	NA		ElMiron	NA		England_Roman_MiddleEast	NA		GoyetQ116_1_published	NA
England_Roman_MiddleEast	NA		England_Roman_MiddleEast	NA		England_LBA	NA		Eskimo_Chaplin.DG	NA		GoyetQ-2_published	NA
Eskimo_Chaplin.DG	NA		Eskimo_Chaplin.DG	NA		England_Roman_MiddleEast	NA		Falkenstein_published	NA		GoyetQ376-19_published	NA
Falkenstein_published	NA		Falkenstein_published	NA		Eskimo_Chaplin.DG	NA		Germany_MN	NA		GoyetQ53_1_published	NA
Germany_MN	NA		Globular_Amphora_brother.of.I2407_son.of.I2433_son.of.I2440	NA		Falkenstein_published	NA		Globular_Amphora_brother.of.I2407_son.of.I2433_son.of.I2440	NA		GoyetQ56_16_published	NA
Globular_Amphora_brother.of.I2407_son.of.I2433_son.of.I2440	NA		GoldenHordeAsian.SG	NA		Globular_Amphora_brother.of.I2407_son.of.I2433_son.of.I2440	NA		GoldenHordeAsian.SG	NA		Hawaiian.DG	NA
GoldenHordeAsian.SG	NA		GoldenHordeEuro.SG	NA		GoldenHordeAsian.SG	NA		GoldenHordeEuro.SG	NA		Hazaras.DG	NA
GoldenHordeEuro.SG	NA		Gorilla.REF	NA		GoldenHordeEuro.SG	NA		Gorilla.REF	NA		HohleFels49_published	NA
Gorilla.REF	NA		GoyetQ116_1_published	NA		Gorilla.REF	NA		GoyetQ116_1_published	NA		HohleFels79_published	NA
GoyetQ116_1_published	NA		GoyetQ-2_published	NA		GoyetQ116_1_published	NA		GoyetQ-2_published	NA		Hungarian_Med.SG	NA
GoyetQ-2_published	NA		GoyetQ376-19_published	NA		GoyetQ-2_published	NA		GoyetQ376-19_published	NA		Iberia_Chalcolithic_1d_rel_I1277	NA
GoyetQ376-19_published	NA		GoyetQ53_1_published	NA		GoyetQ376-19_published	NA		GoyetQ53_1_published	NA		Iberia_EN_1d_rel_I0410	NA
GoyetQ53_1_published	NA		GoyetQ56_16_published	NA		GoyetQ53_1_published	NA		GoyetQ56_16_published	NA		Iberia_HG_published.SG	NA
GoyetQ56_16_published	NA		Hawaiian.DG	NA		GoyetQ56_16_published	NA		Hawaiian.DG	NA		Iboussieres39_published	NA
Hawaiian.DG	NA		Hazaras.DG	NA		Hawaiian.DG	NA		Hazaras.DG	NA		Iran_Ganj_Dareh_Neolithic	NA
Hazaras.DG	NA		HohleFels49_published	NA		Hazaras.DG	NA		HohleFels49_published	NA		Iran_HotuIIIb_all	NA
HohleFels49_published	NA		HohleFels79_published	NA		HohleFels49_published	NA		HohleFels79_published	NA		Iran_HotuIIIb	NA
HohleFels79_published	NA		Hungarian_Med.SG	NA		HohleFels79_published	NA		Hungarian_Med.SG	NA		Iran_LN	NA
Hungarian_Med.SG	NA		Iberia_Chalcolithic_1d_rel_I1277	NA		Hungarian_Med.SG	NA		Iberia_Chalcolithic_1d_rel_I1277	NA		Iran_N_outlier	NA
Iberia_Chalcolithic_1d_rel_I1277	NA		Iberia_EN_1d_rel_I0410	NA		Iberia_Chalcolithic_1d_rel_I1277	NA		Iberia_EN_1d_rel_I0410	NA		Iraqi_Jew.DG	NA
Iberia_EN_1d_rel_I0410	NA		Iberia_HG_published.SG	NA		Iberia_EN_1d_rel_I0410	NA		Iberia_HG_published.SG	NA		Iron_Gates_HG_brother_I4880	NA
Iberia_HG_published.SG	NA		Iboussieres39_published	NA		Iberia_HG_published.SG	NA		Iboussieres39_published	NA		Iron_Gates_HG_daughter_I5236	NA
Iboussieres39_published	NA		Iran_Ganj_Dareh_Neolithic	NA		Iboussieres39_published	NA		Iran_Ganj_Dareh_Neolithic	NA		Iron_Gates_HG_outlier	NA
Iran_Ganj_Dareh_Neolithic	NA		Iran_HotuIIIb_all	NA		Iran_Ganj_Dareh_Neolithic	NA		Iran_HotuIIIb_all	NA		IrQi_Jew.DG	NA
Iran_HotuIIIb_all	NA		Iran_HotuIIIb	NA		Iran_HotuIIIb_all	NA		Iran_HotuIIIb	NA		Israel_Chalcolithic_1d.rel.I1179	NA
Iran_HotuIIIb	NA		Iran_LN	NA		Iran_HotuIIIb	NA		Iran_LN	NA		Israel_Chalcolithic_father.or.son.of.I1169	NA
Iran_LN	NA		Iran_N_outlier	NA		Iran_LN	NA		Iran_N_outlier	NA		Itelman.DG	NA
Iran_N_outlier	NA		Iraqi_Jew.DG	NA		Iran_N_outlier	NA		Iraqi_Jew.DG	NA		Karasuk_dup.I3425.SG	NA
Iraqi_Jew.DG	NA		Iron_Gates_HG_brother_I4880	NA		Iraqi_Jew.DG	NA		Iron_Gates_HG_brother_I4880	NA		Karelia_HG.SG	NA
Iron_Gates_HG_brother_I4880	NA		Iron_Gates_HG_daughter_I5236	NA		Iron_Gates_HG_brother_I4880	NA		Iron_Gates_HG_daughter_I5236	NA		Kashmiri_Pandit.DG	NA
Iron_Gates_HG_daughter_I5236	NA		Iron_Gates_HG_outlier	NA		Iron_Gates_HG_daughter_I5236	NA		Iron_Gates_HG_outlier	NA		Kazakh_His.SG	NA
Iron_Gates_HG_outlier	NA		IrQi_Jew.DG	NA		Iron_Gates_HG_outlier	NA		IrQi_Jew.DG	NA		Kazkahs.DG	NA
IrQi_Jew.DG	NA		Israel_Chalcolithic_1d.rel.I1179	NA		IrQi_Jew.DG	NA		Israel_Chalcolithic_1d.rel.I1179	NA		Kharia.DG	NA
Israel_Chalcolithic_1d.rel.I1179	NA		Israel_Chalcolithic_father.or.son.of.I1169	NA		Israel_Chalcolithic_1d.rel.I1179	NA		Israel_Chalcolithic_father.or.son.of.I1169	NA		Khonda_Dora.DG	NA
Israel_Chalcolithic_father.or.son.of.I1169	NA		Itelman.DG	NA		Israel_Chalcolithic_father.or.son.of.I1169	NA		Itelman.DG	NA		Kimak.SG	NA
Itelman.DG	NA		Karasuk_dup.I3425.SG	NA		Itelman.DG	NA		Karasuk_dup.I3425.SG	NA		Kongo.DG	NA
Karasuk_dup.I3425.SG	NA		Karelia_HG.SG	NA		Karasuk_dup.I3425.SG	NA		Karelia_HG.SG	NA		Koros_EN_all	NA
Karelia_HG.SG	NA		Kashmiri_Pandit.DG	NA		Karelia_HG.SG	NA		Kashmiri_Pandit.DG	NA		Koros_EN_HG	NA
Kashmiri_Pandit.DG	NA		Kazkahs.DG	NA		Kashmiri_Pandit.DG	NA		Kazkahs.DG	NA		Koros_EN	NA
Kazkahs.DG	NA		Kharia.DG	NA		Kazkahs.DG	NA		Kharia.DG	NA		Koros_EN_outlier	NA
Kharia.DG	NA		Khonda_Dora.DG	NA		Kharia.DG	NA		Khonda_Dora.DG	NA		Kostenki12	NA
Khonda_Dora.DG	NA		Kimak.SG	NA		Khonda_Dora.DG	NA		Kimak.SG	NA		Kostenki14	NA
Kimak.SG	NA		Kongo.DG	NA		Kimak.SG	NA		Kongo.DG	NA		KremsWA3	NA
Kongo.DG	NA		Koros_EN_all	NA		Kongo.DG	NA		Koros_EN_all	NA		Krepost_Neolithic	NA
Koros_EN_all	NA		Koros_EN_HG	NA		Koros_EN_all	NA		Koros_EN_HG	NA		Kurumba.DG	NA
Koros_EN_HG	NA		Koros_EN	NA		Koros_EN_HG	NA		Koros_EN	NA		LaBrana	NA
Koros_EN	NA		Koros_EN_outlier	NA		Koros_EN	NA		Koros_EN_outlier	NA		Latvia_HG_dup.I4626.SG	NA
Koros_EN_outlier	NA		Kostenki12	NA		Koros_EN_outlier	NA		Kostenki12	NA		Latvia_HG_dup.I4628.SG	NA
Kostenki12	NA		Kostenki14	NA		Kostenki12	NA		Kostenki14	NA		Latvia_HG_dup.I4632.SG	NA
Kostenki14	NA		KremsWA3	NA		Kostenki14	NA		KremsWA3	NA		Latvia_LN_CW_dup.I4629.SG	NA
KremsWA3	NA		Krepost_Neolithic	NA		KremsWA3	NA		Krepost_Neolithic	NA		Latvia_LN	NA
Krepost_Neolithic	NA		Kurumba.DG	NA		Krepost_Neolithic	NA		Kurumba.DG	NA		Latvia_MN_Comb_Ware.SG	NA
Kurumba.DG	NA		LaBrana	NA		Kurumba.DG	NA		LaBrana	NA		Latvia_MN_dup.I4627.SG	NA
LaBrana	NA		Latvia_HG_dup.I4626.SG	NA		LaBrana	NA		Latvia_HG_dup.I4626.SG	NA		LBK_EN_Stuttgart_supplement.SG	NA
Latvia_HG_dup.I4626.SG	NA		Latvia_HG_dup.I4628.SG	NA		Latvia_HG_dup.I4626.SG	NA		Latvia_HG_dup.I4628.SG	NA		LesCloseaux13_published	NA
Latvia_HG_dup.I4628.SG	NA		Latvia_HG_dup.I4632.SG	NA		Latvia_HG_dup.I4628.SG	NA		Latvia_HG_dup.I4632.SG	NA		Lithuania_LBA.SG	NA
Latvia_HG_dup.I4632.SG	NA		Latvia_LN_CW_dup.I4629.SG	NA		Latvia_HG_dup.I4632.SG	NA		Latvia_LN_CW_dup.I4629.SG	NA		Loschbour	NA
Latvia_LN_CW_dup.I4629.SG	NA		Latvia_LN	NA		Latvia_LN_CW_dup.I4629.SG	NA		Latvia_LN	NA		MA1	NA
Latvia_LN	NA		Latvia_MN_Comb_Ware.SG	NA		Latvia_LN	NA		Latvia_MN_Comb_Ware.SG	NA		Maori.DG	NA
Latvia_MN_Comb_Ware.SG	NA		Latvia_MN_dup.I4627.SG	NA		Latvia_MN_Comb_Ware.SG	NA		Latvia_MN_dup.I4627.SG	NA		Montenegro_IA.SG	NA
Latvia_MN_dup.I4627.SG	NA		LBK_EN_Stuttgart_supplement.SG	NA		Latvia_MN_dup.I4627.SG	NA		LBK_EN_Stuttgart_supplement.SG	NA		Montenegro_LBA.SG	NA
LBK_EN_Stuttgart_supplement.SG	NA		LesCloseaux13_published	NA		LBK_EN_Stuttgart_supplement.SG	NA		LesCloseaux13_published	NA		Motala_HG.SG	NA
LesCloseaux13_published	NA		Lithuania_LBA.SG	NA		LesCloseaux13_published	NA		Lithuania_LBA.SG	NA		Mota	NA
Lithuania_LBA.SG	NA		Loschbour	NA		Lithuania_LBA.SG	NA		Loschbour	NA		Muierii2	NA
Loschbour	NA		MA1	NA		Loschbour	NA		MA1	NA		Nahua.DG	NA
MA1	NA		Maori.DG	NA		MA1	NA		Maori.DG	NA		NLithuania.SG	NA
Maori.DG	NA		Montenegro_IA.SG	NA		Maori.DG	NA		Montenegro_IA.SG	NA		NoDateTianShanSaka.SG	NA
Montenegro_IA.SG	NA		Montenegro_LBA.SG	NA		Montenegro_IA.SG	NA		Montenegro_LBA.SG	NA		Nomad_His.SG	NA
Montenegro_LBA.SG	NA		Motala_HG.SG	NA		Montenegro_LBA.SG	NA		Motala_HG.SG	NA		Nordic_LN.SG	NA
Motala_HG.SG	NA		Mota	NA		Motala_HG.SG	NA		Mota	NA		Oase1	NA
Mota	NA		Muierii2	NA		Mota	NA		Muierii2	NA		Ofnet_published	NA
Muierii2	NA		Nahua.DG	NA		Muierii2	NA		Nahua.DG	NA		OrienteC_HG	NA
Nahua.DG	NA		NLithuania.SG	NA		Nahua.DG	NA		NLithuania.SG	NA		Ostuni1	NA
NLithuania.SG	NA		NoDateTianShanSaka.SG	NA		NLithuania.SG	NA		NoDateTianShanSaka.SG	NA		Ostuni2	NA
NoDateTianShanSaka.SG	NA		Nomad_His.SG	NA		NoDateTianShanSaka.SG	NA		Nomad_His.SG	NA		OutTianShanHun.SG	NA
Nomad_His.SG	NA		Nordic_LN.SG	NA		Nomad_His.SG	NA		Nordic_BA.SG	NA		OutTianShanSaka.SG	NA
Nordic_LN.SG	NA		Oase1	NA		Nordic_LN.SG	NA		Nordic_LN.SG	NA		OutTurk.SG	NA
Oase1	NA		Ofnet_published	NA		Oase1	NA		Oase1	NA		Paglicci108_published	NA
Ofnet_published	NA		OrienteC_HG	NA		Ofnet_published	NA		Ofnet_published	NA		Paglicci133_published	NA
OrienteC_HG	NA		Ostuni1	NA		OrienteC_HG	NA		OrienteC_HG	NA		Pavlov1	NA
Ostuni1	NA		Ostuni2	NA		Ostuni1	NA		Ostuni1	NA		Peloponnese_Neolithic_all	NA
Ostuni2	NA		OutTianShanHun.SG	NA		Ostuni2	NA		Ostuni2	NA		Polish.DG	NA
OutTianShanHun.SG	NA		OutTianShanSaka.SG	NA		OutTianShanHun.SG	NA		OutTianShanHun.SG	NA		Poprad.SG	NA
OutTianShanSaka.SG	NA		OutTurk.SG	NA		OutTianShanSaka.SG	NA		OutTianShanSaka.SG	NA		PUN.SG	NA
OutTurk.SG	NA		Paglicci108_published	NA		OutTurk.SG	NA		OutTurk.SG	NA		Q_ALPc_III_MN	NA
Paglicci108_published	NA		Paglicci133_published	NA		Paglicci108_published	NA		Paglicci108_published	NA		Q_ALPc_Tiszadob_Buekk_MN	NA
Paglicci133_published	NA		Pavlov1	NA		Paglicci133_published	NA		Paglicci133_published	NA		Q_Baden_LCA	NA
Pavlov1	NA		Peloponnese_Neolithic_all	NA		Pavlov1	NA		Pavlov1	NA		Q_Balaton_Lasinja_CA	NA
Peloponnese_Neolithic_all	NA		Polish.DG	NA		Peloponnese_Neolithic_all	NA		Peloponnese_Neolithic_all	NA		QC_ALPc_MN	NA
Polish.DG	NA		Poprad.SG	NA		Polish.DG	NA		Polish.DG	NA		QC_LBK_EN	NA
Poprad.SG	NA		PUN.SG	NA		Poprad.SG	NA		Poprad.SG	NA		Q_LBKT_MN	NA
PUN.SG	NA		Q_ALPc_III_MN	NA		PUN.SG	NA		PUN.SG	NA		Q_Lengyel_LN	NA
Q_ALPc_III_MN	NA		Q_ALPc_Tiszadob_Buekk_MN	NA		Q_ALPc_III_MN	NA		Q_ALPc_III_MN	NA		Q_Starcevo_EN	NA
Q_ALPc_Tiszadob_Buekk_MN	NA		Q_Baden_LCA	NA		Q_ALPc_Tiszadob_Buekk_MN	NA		Q_ALPc_Tiszadob_Buekk_MN	NA		Q_Tisza_LN	NA
Q_Baden_LCA	NA		Q_Balaton_Lasinja_CA	NA		Q_Baden_LCA	NA		Q_Baden_LCA	NA		Q_Tiszapolgar_ECA	NA
Q_Balaton_Lasinja_CA	NA		QC_ALPc_MN	NA		Q_Balaton_Lasinja_CA	NA		Q_Balaton_Lasinja_CA	NA		Ranchot88_published	NA
QC_ALPc_MN	NA		QC_LBK_EN	NA		QC_ALPc_MN	NA		QC_ALPc_MN	NA		Rigney1_published	NA
QC_LBK_EN	NA		Q_LBKT_MN	NA		QC_LBK_EN	NA		QC_LBK_EN	NA		Rochedane_published	NA
Q_LBKT_MN	NA		Q_Lengyel_LN	NA		Q_LBKT_MN	NA		Q_LBKT_MN	NA		Roopkund_A_outlier	NA
Q_Lengyel_LN	NA		Q_Starcevo_EN	NA		Q_Lengyel_LN	NA		Q_Lengyel_LN	NA		Samaritan.DG	NA
Q_Starcevo_EN	NA		Q_Tisza_LN	NA		Q_Starcevo_EN	NA		Q_Starcevo_EN	NA		Scandinavia_LNBA	NA
Q_Tisza_LN	NA		Q_Tiszapolgar_ECA	NA		Q_Tisza_LN	NA		Q_Tisza_LN	NA		Scythian_IA	NA
Q_Tiszapolgar_ECA	NA		Ranchot88_published	NA		Q_Tiszapolgar_ECA	NA		Q_Tiszapolgar_ECA	NA		Somali.DG	NA
Ranchot88_published	NA		Rigney1_published	NA		Ranchot88_published	NA		Ranchot88_published	NA		Srubnaya_1d.rel.I0354	NA
Rigney1_published	NA		Rochedane_published	NA		Rigney1_published	NA		Rigney1_published	NA		Srubnaya_1d.rel.I0430	NA
Rochedane_published	NA		Roopkund_A_outlier	NA		Rochedane_published	NA		Rochedane_published	NA		Srubnaya_outlier	NA
Roopkund_A_outlier	NA		Samaritan.DG	NA		Roopkund_A_outlier	NA		Roopkund_A_outlier	NA		Sweden_IA.SG	NA
Samaritan.DG	NA		Scandinavia_LNBA	NA		Samaritan.DG	NA		Samaritan.DG	NA		SW_Iberia_CA	NA
Scandinavia_LNBA	NA		Scythian_IA	NA		Scandinavia_LNBA	NA		Scandinavia_LNBA	NA		Switzerland_HG	NA
Scythian_IA	NA		Somali.DG	NA		Scythian_IA	NA		Scythian_IA	NA		Tibetan_Chokhopani_2700BP.SG	NA
Somali.DG	NA		Srubnaya_1d.rel.I0354	NA		Somali.DG	NA		Somali.DG	NA		TRB_Sweden_MN	NA
Srubnaya_1d.rel.I0354	NA		Srubnaya_1d.rel.I0430	NA		Srubnaya_1d.rel.I0354	NA		Srubnaya_1d.rel.I0354	NA		Turkmenistan_IA.SG	NA
Srubnaya_1d.rel.I0430	NA		Srubnaya_outlier	NA		Srubnaya_1d.rel.I0430	NA		Srubnaya_1d.rel.I0430	NA		Ukraine_Mesolithic_dup.I1819.SG	NA
Srubnaya_outlier	NA		Sweden_IA.SG	NA		Srubnaya_outlier	NA		Srubnaya_outlier	NA		Ukraine_Neolithic_1d_rel_I5870	NA
Sweden_IA.SG	NA		SW_Iberia_CA	NA		Sweden_IA.SG	NA		Sweden_IA.SG	NA		Ukraine_Neolithic_brother_I8590_father_or_son_I3718	NA
SW_Iberia_CA	NA		Switzerland_HG	NA		SW_Iberia_CA	NA		SW_Iberia_CA	NA		Ukraine_Neolithic_father_or_son_I5875	NA
Switzerland_HG	NA		Tibetan_Chokhopani_2700BP.SG	NA		Switzerland_HG	NA		Switzerland_HG	NA		Ukraine_Neolithic_father_or_son_I5883	NA
Tibetan_Chokhopani_2700BP.SG	NA		Tiirpak	NA		Tibetan_Chokhopani_2700BP.SG	NA		Tibetan_Chokhopani_2700BP.SG	NA		Ukraine_Neolithic_outlier	NA
TRB_Sweden_MN	NA		TRB_Sweden_MN	NA		TRB_Sweden_MN	NA		TRB_Sweden_MN	NA		Ukraine_Neolithic_son.I1732.SG	NA
Turkmenistan_IA.SG	NA		Turkmenistan_IA.SG	NA		Turkmenistan_IA.SG	NA		Turkmenistan_IA.SG	NA		Unetice_EBA_1d_rel_I0117	NA
Ukraine_Mesolithic_dup.I1819.SG	NA		Ukraine_Mesolithic_dup.I1819.SG	NA		Ukraine_Mesolithic_dup.I1819.SG	NA		Ukraine_Mesolithic_dup.I1819.SG	NA		Unetice_EBA.SG	NA
Ukraine_Neolithic_1d_rel_I5870	NA		Ukraine_Neolithic_1d_rel_I5870	NA		Ukraine_Neolithic_1d_rel_I5870	NA		Ukraine_Neolithic_1d_rel_I5870	NA		Ust_Ishim	NA
Ukraine_Neolithic_brother_I8590_father_or_son_I3718	NA		Ukraine_Neolithic_brother_I8590_father_or_son_I3718	NA		Ukraine_Neolithic_brother_I8590_father_or_son_I3718	NA		Ukraine_Neolithic_brother_I8590_father_or_son_I3718	NA		Varna_outlier	NA
Ukraine_Neolithic_father_or_son_I5875	NA		Ukraine_Neolithic_father_or_son_I5875	NA		Ukraine_Neolithic_father_or_son_I5875	NA		Ukraine_Neolithic_father_or_son_I5875	NA		Vestonice13	NA
Ukraine_Neolithic_father_or_son_I5883	NA		Ukraine_Neolithic_father_or_son_I5883	NA		Ukraine_Neolithic_father_or_son_I5883	NA		Ukraine_Neolithic_father_or_son_I5883	NA		Vestonice14	NA
Ukraine_Neolithic_outlier	NA		Ukraine_Neolithic_outlier	NA		Ukraine_Neolithic_outlier	NA		Ukraine_Neolithic_outlier	NA		Vestonice15	NA
Ukraine_Neolithic_son.I1732.SG	NA		Ukraine_Neolithic_son.I1732.SG	NA		Ukraine_Neolithic_son.I1732.SG	NA		Ukraine_Neolithic_son.I1732.SG	NA		Vestonice16	NA
Unetice_EBA_1d_rel_I0117	NA		Unetice_EBA_1d_rel_I0117	NA		Unetice_EBA_1d_rel_I0117	NA		Unetice_EBA_1d_rel_I0117	NA		Vestonice43	NA
Ust_Ishim	NA		Ust_Ishim	NA		Ust_Ishim	NA		Ust_Ishim	NA		Villabruna	NA
Varna_outlier	NA		Varna_outlier	NA		Varna_outlier	NA		Varna_outlier	NA		Vucedol	NA
Vestonice13	NA		Vestonice13	NA		Vestonice13	NA		Vestonice13	NA		Wales_CA_EBA	NA
Vestonice14	NA		Vestonice14	NA		Vestonice14	NA		Vestonice14	NA		Wales_EBA	NA
Vestonice15	NA		Vestonice15	NA		Vestonice15	NA		Vestonice15	NA		Wales_MBA	NA
Vestonice16	NA		Vestonice16	NA		Vestonice16	NA		Vestonice16	NA		Yamnaya_Bulgaria	NA
Vestonice43	NA		Vestonice43	NA		Vestonice43	NA		Vestonice43	NA		Yamnaya_Ukraine_outlier	NA
Villabruna	NA		Villabruna	NA		Villabruna	NA		Villabruna	NA		Agamudayar	NA
Vucedol	NA		Vucedol	NA		Vucedol	NA		Vucedol	NA		Avar.SG	NA
Wales_CA_EBA	NA		Wales_CA_EBA	NA		Wales_CA_EBA	NA		Wales_CA_EBA	NA		Aymara.SG	NA
Wales_EBA	NA		Wales_EBA	NA		Wales_EBA	NA		Wales_EBA	NA		BantuSA_Ovambo	NA
Wales_MBA	NA		Wales_MBA	NA		Wales_MBA	NA		Wales_MBA	NA		Bavaria_Late_Roman.SG	NA
Yamnaya_Bulgaria	NA		Yamnaya_Bulgaria	NA		Yamnaya_Bulgaria	NA		Yamnaya_Bulgaria	NA		Chane	NA
Yamnaya_Ukraine_outlier	NA		Yamnaya_Ukraine_outlier	NA		Yamnaya_Ukraine_outlier	NA		Yamnaya_Ukraine_outlier	NA		Control	NA
Agamudayar	NA		Agamudayar	NA		Agamudayar	NA		Agamudayar	NA		Crimea_Pantikapaion.SG	NA
Avar.SG	NA		Avar.SG	NA		Avar.SG	NA		Avar.SG	NA		Denisova_light	NA
Aymara.SG	NA		Aymara.SG	NA		Aymara.SG	NA		Aymara.SG	NA		Devendrakulathan	NA
BantuSA_Ovambo	NA		BantuSA_Ovambo	NA		BantuSA_Ovambo	NA		BantuSA_Ovambo	NA		DevendrakulathanPall	NA
Bavaria_Late_Roman.SG	NA		Bavaria_Late_Roman.SG	NA		Bavaria_Late_Roman.SG	NA		Bavaria_Late_Roman.SG	NA		Gadaba	NA
Chane	NA		Chane	NA		Chane	NA		Chane	NA		Gorilla	NA
Control	NA		Control	NA		Control	NA		Control	NA		Gounder	NA
Crimea_Pantikapaion.SG	NA		Crimea_Pantikapaion.SG	NA		Crimea_Pantikapaion.SG	NA		Crimea_Pantikapaion.SG	NA		Gowli	NA
Denisova_light	NA		Denisova_light	NA		Denisova_light	NA		Denisova_light	NA		Ho_Jharkhand	NA
Devendrakulathan	NA		Devendrakulathan	NA		Devendrakulathan	NA		Devendrakulathan	NA		Huichol.SG	NA
DevendrakulathanPall	NA		DevendrakulathanPall	NA		DevendrakulathanPall	NA		DevendrakulathanPall	NA		Indian.SG	NA
Gadaba	NA		Gadaba	NA		Gadaba	NA		Gadaba	NA		Kamsali	NA
Gorilla	NA		Gorilla	NA		Gorilla	NA		Gorilla	NA		Karitiana.SG	NA
Gounder	NA		Gounder	NA		Gounder	NA		Gounder	NA		Kissan	NA
Gowli	NA		Gowli	NA		Gowli	NA		Gowli	NA		Kondh_AP	NA
Ho_Jharkhand	NA		Ho_Jharkhand	NA		Ho_Jharkhand	NA		Ho_Jharkhand	NA		Macaque	NA
Huichol.SG	NA		Huichol.SG	NA		Huichol.SG	NA		Huichol.SG	NA		Malmi	NA
Indian.SG	NA		Indian.SG	NA		Indian.SG	NA		Indian.SG	NA		Mari.SG	NA
Kamsali	NA		Kamsali	NA		Kamsali	NA		Kamsali	NA		Marmoset	NA
Karitiana.SG	NA		Karitiana.SG	NA		Karitiana.SG	NA		Karitiana.SG	NA		Mayan.SG	NA
Kissan	NA		Kissan	NA		Kissan	NA		Kissan	NA		Mudaliar	NA
Kondh_AP	NA		Kondh_AP	NA		Kondh_AP	NA		Kondh_AP	NA		Orangutan	NA
Macaque	NA		Macaque	NA		Macaque	NA		Macaque	NA		Padmashali	NA
Malmi	NA		Malmi	NA		Malmi	NA		Malmi	NA		Primate_Chimp	NA
Mari.SG	NA		Mari.SG	NA		Mari.SG	NA		Mari.SG	NA		Saami_WGA	NA
Marmoset	NA		Marmoset	NA		Marmoset	NA		Marmoset	NA		Serbia_Medieval_Gepidian.SG	NA
Mayan.SG	NA		Mayan.SG	NA		Mayan.SG	NA		Mayan.SG	NA		SidelkinoEHG_ML.SG	NA
Mudaliar	NA		Mudaliar	NA		Mudaliar	NA		Mudaliar	NA		Sonr	NA
Orangutan	NA		Orangutan	NA		Orangutan	NA		Orangutan	NA		South_Africa_1200BP	NA
Padmashali	NA		Padmashali	NA		Padmashali	NA		Padmashali	NA		Syed	NA
Primate_Chimp	NA		Primate_Chimp	NA		Primate_Chimp	NA		Primate_Chimp	NA		Tadjik.SG	NA
Saami_WGA	NA		Saami_WGA	NA		Saami_WGA	NA		Saami_WGA	NA		Tamta	NA
Serbia_Medieval_Gepidian.SG	NA		Serbia_Medieval_Gepidian.SG	NA		Serbia_Medieval_Gepidian.SG	NA		Serbia_Medieval_Gepidian.SG	NA		Ticuna	NA
SidelkinoEHG_ML.SG	NA		SidelkinoEHG_ML.SG	NA		SidelkinoEHG_ML.SG	NA		SidelkinoEHG_ML.SG	NA		Tsimshian.SG	NA
Sonr	NA		Sonr	NA		Sonr	NA		Sonr	NA		Uzbek_WGA	NA
South_Africa_1200BP	NA		South_Africa_1200BP	NA		South_Africa_1200BP	NA		South_Africa_1200BP	NA		Vindija_light	NA
Syed	NA		Syed	NA		Syed	NA		Syed	NA		Wayuu	NA
Tadjik.SG	NA		Tadjik.SG	NA		Tadjik.SG	NA		Tadjik.SG	NA		Yamnaya.SG	NA
Tamta	NA		Tamta	NA		Tamta	NA		Tamta	NA		YemenHighlandsRaymah	NA
Ticuna	NA		Ticuna	NA		Ticuna	NA		Ticuna	NA		Yukpa.SG	NA
Tsimshian.SG	NA		Tsimshian.SG	NA		Tsimshian.SG	NA		Tsimshian.SG	NA		Zoro	NA
Uzbek_WGA	NA		Uzbek_WGA	NA		Uzbek_WGA	NA		Uzbek_WGA	NA
Vindija_light	NA		Vindija_light	NA		Vindija_light	NA		Vindija_light	NA
Wayuu	NA		Wayuu	NA		Wayuu	NA		Wayuu	NA
Yamnaya.SG	NA		Yamnaya.SG	NA		Yamnaya.SG	NA		Yamnaya.SG	NA
YemenHighlandsRaymah	NA		YemenHighlandsRaymah	NA		YemenHighlandsRaymah	NA		YemenHighlandsRaymah	NA
Yukpa.SG	NA		Yukpa.SG	NA		Yukpa.SG	NA		Yukpa.SG	NA
Zoro	NA		Zoro	NA		Zoro	NA		Zoro	NA
