# Supplementary material for: Ancient DNA from the skeletons of Roopkund Lake reveals Mediterranean migrants in India
Source: Nat Commun. 2019 Aug 20;10:3670. doi: 10.1038/s41467-019-11357-9 (PMC6702210; doi:10.1038/s41467-019-11357-9)
Supplement: Supplementary file 23 — Supplementary Data 19 [file 41467_2019_11357_MOESM23_ESM.xlsx]

## Sheet: Sheet1
Supplementary Data 19. Testing for Assymetry in Genetic Affinities Between Sexes Using symmetry f4-statistics of the form f4(South_Africa_2000BP,Test;Roopkund_X_M, Roopkund_X_F)
Test population	f4-statistic	std. err.	Z-score		Test population	f4-statistic	std. err.	Z-score
Steppe_MLBA	0.001267	0.000251	5.048		Montenegro_LBA.SG	0.003376	0.002106	1.603
Unetice_EBA_1d_rel_I0117	0.00195	0.000388	5.03		Paglicci108_published	0.006527	0.004369	1.494
Shetlandic	0.001123	0.000237	4.737		SW_Iberia_CA	0.000691	0.000511	1.352
Steppe_EMBA	0.001128	0.00024	4.702		Namazga_CA.SG	0.000495	0.000386	1.281
Spanish_North	0.00113	0.000243	4.651		Bell_Beaker_France_1d.rel.I1390	0.001072	0.000849	1.262
England_IA.SG	0.001288	0.000282	4.566		Macaque	0.000388	0.000309	1.258
Abkhasian	0.001074	0.000236	4.556		Khomani_San.DG	0.000255	0.000211	1.207
Assyrian_WGA	0.00113	0.000249	4.537		GoyetQ53_1_published	0.002811	0.002552	1.101
GBR.SG	0.001041	0.00023	4.527		Taa_North	0.000181	0.000183	0.99
Armenian	0.001061	0.000235	4.524		Nordic_BA.SG	0.001305	0.001337	0.976
French.DG	0.001121	0.000248	4.517		Indumalayali	0.000276	0.000287	0.963
Avar.SG	0.001448	0.000322	4.504		Muslim_Karnataka	0.000293	0.000307	0.952
French	0.001027	0.000229	4.494		Crete_Armenoi	0.001192	0.001307	0.911
Icelandic	0.001047	0.000235	4.449		Ostuni2	0.001669	0.001904	0.877
Hungarian	0.001035	0.000233	4.447		Gond_Raj	0.000298	0.000349	0.853
English	0.00105	0.000236	4.443		Gorilla	0.000261	0.000311	0.842
Italian_North	0.001022	0.000231	4.433		Gorilla.REF	0.000241	0.000307	0.785
Polish	0.001035	0.000234	4.421		Jain	0.000238	0.000306	0.778
CEU.SG	0.00101	0.000229	4.42		Burkhardtshohle_published	0.001114	0.001476	0.754
TSI.SG	0.001015	0.00023	4.416		Bell_Beaker_Czech_dup.I4136.SG	0.001223	0.001722	0.71
Greek	0.001014	0.000231	4.393		Orangutan	0.000224	0.000328	0.682
Scottish	0.001006	0.00023	4.376		Bell_Beaker_Sicily	0.002129	0.003323	0.641
Romanian	0.001037	0.000239	4.348		Oromo	0.000148	0.000239	0.619
Orcadian	0.001017	0.000234	4.346		Iboussieres39_published	0.001407	0.002288	0.615
Irish_Ulster	0.001036	0.000239	4.333		Oswal_Jain	0.000191	0.000324	0.588
Irish	0.000987	0.000228	4.328		Unetice_EBA.SG	0.00064	0.001095	0.584
England_MBA	0.001027	0.000237	4.326		Hoan	0.00011	0.000192	0.574
Armenian_WGA	0.001106	0.000256	4.318		Beaker_Sicily	0.000814	0.001427	0.571
Europe_LNBA	0.000998	0.000232	4.297		Kapu.DG	0.000171	0.000315	0.542
LBK_EN	0.001131	0.000264	4.282		Parhaiya	0.000157	0.000295	0.533
IBS.SG	0.000973	0.000228	4.273		Ju_hoan_South	0.0001	0.000188	0.53
Lithuanian	0.001013	0.000237	4.269		Khonda_Dora.DG	0.00018	0.000341	0.528
Czech	0.001008	0.000237	4.26		Porja	0.000157	0.0003	0.522
English.DG	0.00111	0.00026	4.26		Kondakamari	0.000156	0.000312	0.5
Saxon.SG	0.00103	0.000242	4.259		Vadde	0.000168	0.000336	0.498
Balkans_IronAge	0.001382	0.000325	4.255		Saami_WGA	0.000176	0.000364	0.483
Jew_Libyan	0.000992	0.000233	4.251		Bavaria_Late_Roman.SG	0.000183	0.000394	0.465
Maltese	0.001003	0.000236	4.247		Corded_Ware_Poland.SG	0.000868	0.001952	0.444
Basque	0.001004	0.000237	4.243		Chamar_UP	0.000139	0.000315	0.441
Spanish	0.00097	0.000229	4.242		Irula	0.000121	0.000311	0.391
Norwegian	0.000996	0.000236	4.224		Kotwalia	0.000109	0.000295	0.371
Bulgarian.DG	0.001081	0.000256	4.223		PUN.SG	0.000138	0.000382	0.362
German	0.001008	0.00024	4.206		Iron_Gates_HG_outlier	0.00015	0.000417	0.359
Ukrainian	0.001009	0.000241	4.193		Changpa	0.000111	0.000311	0.358
Sardinian.DG	0.001063	0.000254	4.19		Chaurasia	0.000109	0.000313	0.349
Hungary_BA	0.001191	0.000284	4.188		Khomani	6.1e-05	0.000182	0.336
Jew_Ashkenazi	0.000981	0.000236	4.165		Paravar	9.2e-05	0.000275	0.335
Jew_Tunisian	0.000969	0.000234	4.145		Bhilala	0.0001	0.0003	0.333
Albanian.DG	0.00118	0.000285	4.14		Biaka.DG	7.7e-05	0.000235	0.328
Lebanese_Christian	0.000975	0.000236	4.131		Xuun	6e-05	0.000184	0.326
Control	0.001291	0.000313	4.126		Kurumba.DG	0.000115	0.000354	0.325
Greek.DG	0.001038	0.000252	4.12		Garasia	9e-05	0.000285	0.315
Estonian	0.000959	0.000234	4.101		Konda_Kamara	0.000107	0.000341	0.315
Armenia_ChL	0.001073	0.000262	4.097		Scythian_IA	0.000122	0.00039	0.312
Jew_Iranian	0.000975	0.000238	4.094		Brahmin_Karnataka	8.8e-05	0.000291	0.301
Sorb	0.000986	0.000241	4.093		Mala.DG	8.8e-05	0.000296	0.297
Yamnaya.SG	0.001295	0.000317	4.09		Iberia_EN_1d_rel_I0410	0.000285	0.000965	0.296
Assyrian	0.000948	0.000233	4.076		Montenegro_IA.SG	0.000675	0.002348	0.288
Lezgin.DG	0.001076	0.000264	4.075		Hadza1	6.7e-05	0.000234	0.284
Peloponnese_Neolithic	0.00106	0.000261	4.06		ILA.SG	8.3e-05	0.000292	0.283
Beaker_Britain	0.000942	0.000234	4.023		Hadza	5.9e-05	0.000222	0.266
England_CA_EBA	0.000961	0.000239	4.015		Iran_LN	0.000121	0.000463	0.262
Albanian	0.000954	0.000238	4.009		GujaratiD	7.2e-05	0.000282	0.254
Sardinian	0.000951	0.000238	4.001		Primate_Chimp	7.2e-05	0.00029	0.25
Georgian	0.000954	0.000238	4.001		Manjhi_MP	7.1e-05	0.000293	0.241
Turkmenistan_IA.SG	0.001416	0.000354	3.999		Rathwa	6.5e-05	0.000286	0.229
Jew_Turkish	0.000945	0.000236	3.998		Chimp	6.6e-05	0.000296	0.225
Ukraine_Mesolithic	0.001113	0.000279	3.988		Panta_Kapu	6.7e-05	0.000298	0.225
Iranian	0.000891	0.000224	3.979		Tswana	4.7e-05	0.000215	0.219
Lebanese	0.000931	0.000234	3.977		Bengali.DG	6.6e-05	0.000308	0.216
Beaker_Central_Europe	0.000926	0.000234	3.963		Muierii2	0.000198	0.000937	0.211
Anatolia_Neolithic_1d_rel_I0736	0.001409	0.000357	3.944		Pulliyar	6.5e-05	0.000328	0.198
FIN.SG	0.000908	0.000231	3.936		Russia_LBA.SG	0.00012	0.000664	0.181
Crete.DG	0.001034	0.000263	3.934		SE_Iberia_CA	0.000142	0.000784	0.181
Iran_ChL	0.001058	0.000269	3.925		Yadav_Rajasthan	5.2e-05	0.000305	0.169
Beaker_Iberia	0.000965	0.000248	3.889		Anatolia_Ottoman.SG	7.2e-05	0.000436	0.165
LBK_Austria	0.001011	0.00026	3.887		Dudhekula	5.1e-05	0.000311	0.163
Iranian.DG	0.001038	0.000267	3.882		Tshwa	3.2e-05	0.0002	0.162
Lezgin	0.000921	0.000238	3.873		Achary	5e-05	0.000328	0.153
Bulgarian	0.000908	0.000235	3.868		Polish.DG	5.4e-05	0.000353	0.153
Russian	0.000887	0.000229	3.867		Esan	3.4e-05	0.000223	0.152
SHG	0.001038	0.000269	3.86		Gamit	4.5e-05	0.000299	0.15
Europe_EN	0.000932	0.000242	3.849		Malawi_Tumbuka	3.2e-05	0.000221	0.145
Syrian	0.000904	0.000235	3.843		Burusho.DG	4.4e-05	0.00031	0.141
Georgian_WGA	0.001003	0.000262	3.831		Esan.DG	3.2e-05	0.00025	0.129
Uzbek_WGA	0.001195	0.000312	3.825		Brahmin_Nepal	3.8e-05	0.000295	0.129
Lepenski_Vir	0.001219	0.000319	3.822		Armenian_WGA	3.8e-05	0.000297	0.127
Chechen	0.000919	0.000241	3.811		Luo.DG	3.1e-05	0.00025	0.125
Finnish.DG	0.00096	0.000252	3.81		Armenian	3.2e-05	0.000268	0.119
Druze	0.000875	0.00023	3.803		Nadar	3.4e-05	0.000307	0.111
Adygei	0.000887	0.000233	3.803		Rajput	3e-05	0.000299	0.102
Iran_Zoroastrian	0.000882	0.000233	3.786		Tisza_LN	3.7e-05	0.00036	0.102
Croatian	0.000897	0.000237	3.781		Syed	3.8e-05	0.00038	0.099
Poland_BA	0.001094	0.000291	3.764		Kshatriya_Aquikula	2.8e-05	0.000293	0.097
Kumyk	0.00088	0.000234	3.763		Rigney1_published	0.000146	0.001519	0.096
Palestinian.DG	0.000948	0.000252	3.762		Brahmin_Vaidik	2.7e-05	0.000292	0.092
Basque.DG	0.001006	0.000267	3.76		Panika_Jharkhand	2.6e-05	0.000294	0.089
Jew_Moroccan	0.000884	0.000235	3.756		Koros_EN	3.4e-05	0.000388	0.088
Cypriot	0.000912	0.000243	3.756		Maratha	2.3e-05	0.000287	0.08
Czech_EBA	0.00092	0.000247	3.718		Palestinian.DG	1.7e-05	0.000289	0.06
Palestinian	0.000839	0.000226	3.711		Kashmiri_Pandit.DG	2.1e-05	0.000352	0.06
Scotland_N	0.000889	0.000241	3.691		Mbuti.DG	1.3e-05	0.000224	0.058
Armenian.DG	0.000962	0.000262	3.676		Biaka	1.1e-05	0.000207	0.055
YemenHighlandsRaymah	0.001099	0.000301	3.655		Koya	1.7e-05	0.000313	0.054
Bergamo.DG	0.000939	0.000257	3.651		Kissan	1.5e-05	0.000354	0.044
Europe_MNChL	0.000892	0.000245	3.642		Scheduled_Caste_Uttrakhand	1.1e-05	0.00029	0.038
Ossetian	0.000853	0.000234	3.638		Mende.DG	9e-06	0.000261	0.036
Bavaria_Early_Medieval.SG	0.000856	0.000236	3.631		Anatolia_EBA.SG	1.2e-05	0.000332	0.036
Jew_Georgian	0.000862	0.000237	3.631		Manjhi_Jharkhand	9e-06	0.000292	0.032
Iran_Non-Zoroastrian_Fars	0.000833	0.00023	3.618		Lingayath_TN	9e-06	0.000295	0.03
Mordovian	0.000854	0.000236	3.614		Yadav_UP	8e-06	0.000297	0.028
Tuscan.DG	0.000944	0.000261	3.614		Srubnaya_1d.rel.I0354	3.1e-05	0.001232	0.025
Iberia_Chalcolithic	0.000936	0.000259	3.613		Somali.DG	8e-06	0.000309	0.024
Balkans_BronzeAge	0.00091	0.000253	3.602		Naidu	6e-06	0.000276	0.021
Armenia_EBA	0.000993	0.000276	3.602		Brahmin_Catholic_Kumta	5e-06	0.00029	0.019
Corded_Ware_Czech	0.000995	0.000277	3.596		Gugavellalar	5e-06	0.000285	0.019
Latvia_HG	0.00092	0.000256	3.592		Kolcha	4e-06	0.00029	0.014
Jordanian	0.00083	0.000232	3.581		Samaritan.DG	4e-06	0.000356	0.012
Lebanese_Muslim	0.000835	0.000233	3.58		Marmoset	3e-06	0.000345	0.009
Orcadian.DG	0.00094	0.000263	3.572		Luhya.DG	1e-06	0.000256	0.003
Beaker_Southern_France	0.001072	0.000301	3.561		Jew_Ashkenazi	1e-06	0.000278	0.002
Turkish	0.000804	0.000226	3.551		Anatolia_IA.SG	-2e-06	0.000452	-0.004
Belarusian	0.000849	0.000239	3.551		Juang	-1e-06	0.000286	-0.004
Namazga_CA.SG	0.001169	0.00033	3.546		Jordanian.DG	-1e-06	0.000289	-0.005
Balkans_Neolithic	0.000873	0.000247	3.537		Shani_Sc	-2e-06	0.000291	-0.008
Sicilian	0.000811	0.00023	3.532		Chamada	-3e-06	0.000302	-0.01
Minoan_Lasithi	0.000955	0.000271	3.521		Kallar	-3e-06	0.000277	-0.012
Tisza_LN	0.001048	0.000298	3.52		Naro	-3e-06	0.000179	-0.016
Bulgaria_Neolithic	0.001089	0.000309	3.52		Jogi	-5e-06	0.000282	-0.017
Balkar	0.000822	0.000235	3.5		Egypt_Late_Period	-8e-06	0.000464	-0.018
YemenNorthwest	0.000861	0.000246	3.498		UBR.SG	-7e-06	0.000283	-0.024
Ukraine_Neolithic	0.000892	0.000256	3.485		Oraon	-7e-06	0.000283	-0.024
Finnish	0.000828	0.000238	3.482		Minoan_Lasithi	-9e-06	0.00032	-0.027
Iran_LN	0.001366	0.000395	3.455		Damara	-6e-06	0.000217	-0.029
Estonian.DG	0.0009	0.000261	3.454		Reddy_Telangana	-9e-06	0.000277	-0.033
Italian_South	0.000859	0.000249	3.445		Luhya	-8e-06	0.000224	-0.034
Anatolia_N	0.000833	0.000242	3.444		Muslim_Jat	-1.1e-05	0.000296	-0.036
Yemeni	0.000789	0.00023	3.426		Gujjar	-1.1e-05	0.000295	-0.037
Anatolia_EBA.SG	0.000983	0.000287	3.422		Ju_hoan_North	-7e-06	0.000178	-0.037
BedouinB	0.000802	0.000236	3.403		Ukraine_Neolithic_father_or_son_I5883	-4.8e-05	0.001169	-0.041
Libyan	0.000811	0.000239	3.392		Azeri_WGA	-1.6e-05	0.000306	-0.052
BedouinA	0.000765	0.000226	3.389		South_Africa_1200BP	-2.2e-05	0.000366	-0.059
Beaker_Northern_Italy	0.000983	0.000292	3.371		Pathan.DG	-2e-05	0.000313	-0.063
LBKT_MN	0.000946	0.000283	3.345		Bhumihar_UP	-1.8e-05	0.000282	-0.063
Egyptian	0.000739	0.000222	3.335		Kurmi_UP	-1.8e-05	0.000288	-0.064
Iron_Gates_HG_daughter_I5236	0.001167	0.000351	3.326		PPD_Patient	-2e-05	0.000294	-0.067
BedouinB.DG	0.000927	0.000279	3.321		Gambian.DG	-1.7e-05	0.000252	-0.067
Balkans_Chalcolithic	0.000836	0.000253	3.304		Vindija_light	-2.2e-05	0.00031	-0.071
Icelandic.DG	0.000887	0.000269	3.299		Pandit	-2.1e-05	0.000292	-0.072
Algerian	0.000752	0.000229	3.287		Agarwal	-2.1e-05	0.000289	-0.073
Chechen.DG	0.000985	0.0003	3.283		Iran_Zoroastrian	-2e-05	0.00027	-0.074
Hungarian.DG	0.000828	0.000254	3.26		Silawat	-2.3e-05	0.00029	-0.078
Jew_Yemenite	0.000775	0.000239	3.24		Hezhen.DG	-2.6e-05	0.000321	-0.08
Adygei.DG	0.000837	0.000259	3.231		GujaratiB	-2.2e-05	0.000278	-0.081
Druze.DG	0.000836	0.000259	3.222		Russia_Early_Sarmatian.SG	-6.9e-05	0.000807	-0.085
North_Ossetian.DG	0.000835	0.000259	3.219		Hazaras.DG	-3.3e-05	0.000384	-0.085
Villabruna	0.001033	0.000321	3.218		Malmi	-3e-05	0.00035	-0.086
Iron_Gates_HG_brother_I4880	0.001061	0.000331	3.208		She.DG	-2.8e-05	0.000325	-0.087
Czech.DG	0.000932	0.000291	3.207		Dinka.DG	-2e-05	0.000236	-0.087
Makrani	0.000733	0.000229	3.205		Hakki_Pikki	-2.6e-05	0.000296	-0.088
Levant_ChL	0.000809	0.000253	3.203		Minoan_Odigitria	-5e-05	0.000549	-0.091
LBK_EN_Stuttgart_supplement.SG	0.000953	0.000298	3.197		Gadaba	-3.2e-05	0.000339	-0.094
Latvia_LN	0.001496	0.000468	3.194		Muthuraja	-2.9e-05	0.000298	-0.097
Turkish.DG	0.000831	0.000261	3.191		Control	-3.6e-05	0.000366	-0.098
Varna_outlier	0.001342	0.000421	3.191		Brahmin_UP	-2.7e-05	0.00028	-0.098
Ain_Touta_WGA	0.000793	0.000249	3.185		Adi_Dravider	-3.1e-05	0.000306	-0.1
Karelia_HG.SG	0.001134	0.000356	3.185		Dushadh	-3.1e-05	0.000292	-0.106
Abkhasian.DG	0.000836	0.000265	3.158		Baiga	-3.3e-05	0.000301	-0.11
Turkish_Balikesir	0.000766	0.000243	3.153		Bhumihar_Bihar	-3.1e-05	0.000279	-0.111
Armenia_MLBA	0.000932	0.000297	3.14		Lohar	-3.7e-05	0.000319	-0.117
PUR.SG	0.000689	0.00022	3.138		Iran_ChL	-3.7e-05	0.000307	-0.12
C_Iberia_CA	0.001005	0.000321	3.136		Budagajangam	-3.6e-05	0.000303	-0.12
YemenHighlands	0.000766	0.000245	3.124		Didayi	-3.6e-05	0.000305	-0.12
Anatolia_ChL	0.00095	0.000304	3.123		Jew_Georgian	-3.3e-05	0.000274	-0.12
Jew_Iraqi	0.000751	0.000241	3.117		Lingayath_Karnataka	-3.5e-05	0.00029	-0.122
Minoan_Odigitria	0.00151	0.000486	3.106		Iran_HotuIIIb	-0.000269	0.002188	-0.123
Azeri_WGA	0.000814	0.000262	3.104		Denisovan_published.DG	-3.7e-05	0.000295	-0.126
Iberia_Chalcolithic_1d_rel_I1277	0.001836	0.000594	3.094		DevendrakulathanPall	-4.8e-05	0.000376	-0.127
Andronovo.SG	0.001199	0.000389	3.084		Japanese.DG	-4e-05	0.000306	-0.132
Koros_EN	0.00102	0.000332	3.069		Yerukali	-3.9e-05	0.000293	-0.132
Canary_Islander	0.000822	0.000269	3.052		Mahadeo_Koli	-3.7e-05	0.000281	-0.132
Karasuk_dup.I3425.SG	0.001562	0.000517	3.021		Muthuliar	-3.9e-05	0.000296	-0.133
Saami_WGA	0.00096	0.000318	3.02		Anatolia_Neolithic_1d_rel_I0736	-5.2e-05	0.000387	-0.134
Yemenite_Jew.DG	0.000795	0.000266	2.991		Lebanese_Muslim	-3.8e-05	0.000272	-0.14
Levant_BA	0.000865	0.000289	2.99		Siddi_Karnataka	-3.5e-05	0.000249	-0.14
Chuvash	0.000688	0.000233	2.95		Mbukushu	-3.2e-05	0.000226	-0.142
Mezhovskaya.SG	0.000955	0.000324	2.948		Backward_Caste	-4.2e-05	0.000292	-0.146
Ukraine_Neolithic_outlier	0.001264	0.000429	2.947		Khairwar	-4.3e-05	0.000286	-0.15
Balochi	0.000663	0.000225	2.946		Even.DG	-4.7e-05	0.000307	-0.153
Globular_Amphora	0.000771	0.000262	2.941		Karasuk_dup.I3425.SG	-9e-05	0.000581	-0.155
Tunisian	0.000653	0.000222	2.94		Arunthatiar2	-4.4e-05	0.000285	-0.156
Tajik	0.000683	0.000233	2.929		STU.SG	-4.1e-05	0.000265	-0.156
Samaritan.DG	0.000889	0.000305	2.91		Agamudayar	-5.8e-05	0.000372	-0.157
Anatolia_MLBA.SG	0.000844	0.000291	2.902		Gorait	-4.5e-05	0.000283	-0.157
Iranian_Bandari	0.00067	0.000232	2.892		Coorghi	-4.4e-05	0.000279	-0.157
Shia_Iranian_Hyderabad	0.000702	0.000244	2.878		Lodhi	-4.3e-05	0.000275	-0.157
Iron_Gates_HG_outlier	0.000955	0.000336	2.842		Balochi.DG	-4.8e-05	0.000305	-0.158
Polish.DG	0.000818	0.000291	2.813		MSL.SG	-3.4e-05	0.000212	-0.159
Jordanian.DG	0.000708	0.000252	2.807		Mamusi	-5.1e-05	0.000317	-0.163
Russian.DG	0.000725	0.00026	2.784		YemenHighlandsRaymah	-6.2e-05	0.00037	-0.167
Saudi	0.000651	0.000235	2.768		Asur	-4.7e-05	0.000282	-0.167
Peloponnese_Neolithic_all	0.000929	0.000337	2.757		Egypt_Hellenistic	-0.000113	0.000665	-0.17
Israel_Chalcolithic_father.or.son.of.I1169	0.001032	0.000374	2.756		Patel	-4.8e-05	0.000281	-0.17
Latvia_MN	0.000746	0.000271	2.752		Syon	-5.2e-05	0.000303	-0.171
EHG	0.000789	0.000287	2.75		India_Non-Zoroastrian_Hindu	-4.7e-05	0.000271	-0.173
Mozabite	0.000607	0.000222	2.739		Nordic_LN.SG	-0.00034	0.001959	-0.174
hg19ref	0.000821	0.0003	2.737		Crimea_Pantikapaion.SG	-0.000103	0.00059	-0.174
WHG	0.000757	0.000277	2.734		Mezhovskaya.SG	-6.4e-05	0.000358	-0.177
Burbur_WGA	0.000645	0.000236	2.733		GIH.SG	-4.8e-05	0.000266	-0.178
YemenDesert	0.000683	0.000251	2.728		Ho_Jharkhand	-6.3e-05	0.000349	-0.181
SidelkinoEHG_ML.SG	0.000989	0.000363	2.727		BEN.SG	-6.9e-05	0.000379	-0.183
Tadjik.SG	0.000868	0.000321	2.706		Luo	-4e-05	0.000218	-0.183
Bell_Beaker_France	0.001844	0.000681	2.706		Bhil	-5.2e-05	0.000281	-0.184
Moroccan	0.000605	0.000224	2.697		Adiyan	-6e-05	0.000326	-0.185
Shaigi_WGA	0.000653	0.000243	2.688		Kinh.DG	-6.1e-05	0.000323	-0.189
Brahui	0.000609	0.000227	2.681		Batudi	-6e-05	0.000306	-0.195
Spanish.DG	0.000697	0.000262	2.661		Dusun	-5.8e-05	0.0003	-0.195
CLM.SG	0.000595	0.000224	2.659		Gond_Chattisgarh	-5.7e-05	0.000289	-0.198
Mari.SG	0.000829	0.000315	2.632		Lemande.DG	-4.8e-05	0.000242	-0.198
Wales_N	0.000877	0.000335	2.619		Micronesian	-6.6e-05	0.000321	-0.206
Srubnaya_1d.rel.I0430	0.003266	0.001251	2.61		Malawi_Yao	-4.6e-05	0.00022	-0.207
Balochi.DG	0.000671	0.000259	2.591		Krepost_Neolithic	-0.000118	0.00056	-0.211
Srubnaya_outlier	0.001236	0.000479	2.581		Jew_AP	-6.5e-05	0.0003	-0.218
Hungary_LCA	0.000784	0.000304	2.579		Malayan	-6.4e-05	0.000295	-0.219
Steppe_Eneolithic	0.000899	0.00035	2.572		BantuHerero.DG	-5.4e-05	0.000246	-0.219
Ukraine_Neolithic_1d_rel_I5870	0.001785	0.000699	2.555		YemenDesert2	-5.8e-05	0.000263	-0.22
Koros_EN_outlier	0.007226	0.002878	2.511		Druze.DG	-6.9e-05	0.000314	-0.221
Krepost_Neolithic	0.001209	0.000483	2.504		YRI.SG	-5e-05	0.000217	-0.23
Bulgaria_EBA	0.000884	0.000353	2.501		Bhumij_Orissa	-6.6e-05	0.000283	-0.232
Unetice_EBA.SG	0.002455	0.000984	2.494		Chauhan	-6.9e-05	0.000293	-0.234
Kurd_WGA	0.000622	0.000253	2.456		Mbuti	-5.1e-05	0.000217	-0.235
Kamsali	0.000823	0.000336	2.449		LWK.SG	-5.1e-05	0.000214	-0.238
Iran_N	0.000763	0.000314	2.434		Kurmi_MP	-7.2e-05	0.000303	-0.239
VolgaTatars.DG	0.000687	0.000283	2.423		Vishwabrahmin	-6.5e-05	0.000272	-0.239
Afanasievo.SG	0.00107	0.000443	2.416		Ju_hoan_North.DG	-4.6e-05	0.00019	-0.24
India_Zoroastrian	0.000558	0.000232	2.41		Muslim_Kashmiri	-6.8e-05	0.000275	-0.247
Georgian.DG	0.000639	0.000268	2.382		GWD.SG	-5.3e-05	0.000216	-0.248
Okunevo.SG	0.000939	0.000394	2.382		ACB.SG	-5.4e-05	0.000214	-0.251
Ukraine_Neolithic_brother_I8590_father_or_son_I3718	0.001653	0.000698	2.369		Lebanese	-6.8e-05	0.00027	-0.252
Tajik.DG	0.000617	0.000265	2.328		Kathodi	-7.5e-05	0.000297	-0.253
Egypt_New_Kingdom	0.001571	0.000675	2.328		Natufian	-0.000109	0.00043	-0.254
Mycenaean	0.000771	0.000333	2.313		Sah_Obc	-7.5e-05	0.000292	-0.256
Pathan	0.00053	0.000229	2.311		Kol_New_Britain	-8.9e-05	0.000343	-0.258
Yamnaya_Bulgaria	0.000929	0.000404	2.299		Ho_Orissa	-7.1e-05	0.000277	-0.258
Turkmen	0.000534	0.000234	2.287		Lebbo	-7.7e-05	0.000297	-0.261
Kalash	0.000529	0.000236	2.238		Chechen.DG	-8.8e-05	0.000336	-0.262
Turkmens.DG	0.000613	0.000275	2.229		Siddi_Gujarat	-8.3e-05	0.000311	-0.266
Gujjar	0.000534	0.000242	2.203		Ghasia	-7.7e-05	0.000289	-0.267
Continenza	0.004693	0.002132	2.201		Yoruba.DG	-6.4e-05	0.000238	-0.267
Nogai	0.000514	0.000234	2.2		Australian_WGA	-8.6e-05	0.000321	-0.268
Saharawi	0.000516	0.000235	2.194		Korava	-7.7e-05	0.000286	-0.268
Crimea_Pantikapaion.SG	0.001095	0.000502	2.18		YemenNorthwest	-7.5e-05	0.000279	-0.269
Afar_WGA	0.000471	0.000217	2.168		Levant_ChL	-7.7e-05	0.000283	-0.271
Varna	0.000858	0.000396	2.167		Munda	-8.3e-05	0.000304	-0.272
SW_Iberia_CA	0.000954	0.000444	2.149		Mussau	-8.4e-05	0.000309	-0.273
Nordic_BA.SG	0.002335	0.001093	2.135		Yoruba	-5.9e-05	0.000216	-0.274
Khatri	0.00054	0.000253	2.131		BantuKenya	-6.1e-05	0.000223	-0.275
YemenDesert2	0.000491	0.000231	2.123		ITU.SG	-7.5e-05	0.000266	-0.281
IrQi_Jew.DG	0.000617	0.000294	2.102		Tadvi	-8.7e-05	0.000305	-0.284
Rochedane_published	0.001102	0.000525	2.098		Kanjad	-8.2e-05	0.000283	-0.292
Iberia_HG_published.SG	0.000699	0.000335	2.086		Baining_Malasait	-0.000101	0.000345	-0.294
Bavaria_Late_Roman.SG	0.000677	0.000331	2.044		Meddari	-9e-05	0.000305	-0.294
Israel_Chalcolithic_1d.rel.I1179	0.001678	0.000821	2.044		Koli	-8.5e-05	0.000288	-0.296
Saami.DG	0.000567	0.00028	2.026		Chakkiliyan	-8.2e-05	0.000276	-0.297
Saharawi.DG	0.000508	0.000253	2.003		Nakanai_Loso	-9.8e-05	0.000328	-0.298
Iraqi_Jew.DG	0.000588	0.000294	2.003		Baiswar	-8.9e-05	0.000299	-0.299
Muierii2	0.001636	0.000821	1.993		Indian.SG	-0.000112	0.000373	-0.3
Aleut	0.00048	0.000242	1.983		Mandenka	-6.6e-05	0.000221	-0.3
Balkans_MP_Neolithic_1d_rel_I1108	0.000875	0.000442	1.979		Gui	-5.6e-05	0.000188	-0.3
Mozabite.DG	0.000499	0.000254	1.964		Jatav	-8.4e-05	0.000278	-0.301
Pavlov1	0.001864	0.000957	1.948		Pal	-8.8e-05	0.000291	-0.303
Q_Starcevo_EN	0.000855	0.000444	1.923		GoyetQ56_16_published	-0.000866	0.002823	-0.307
Scythian_IA	0.000639	0.000342	1.869		Mohali	-9.3e-05	0.000303	-0.307
Lohana	0.000523	0.000281	1.859		Nai	-8.9e-05	0.000291	-0.307
Egypt_Late_Period	0.000687	0.000372	1.846		Mamanwa1	-9.3e-05	0.000302	-0.308
Czech_MN	0.000544	0.000297	1.835		Manus	-0.000106	0.000341	-0.311
Iberia_EN	0.000588	0.000324	1.815		Serbia_Medieval_Gepidian.SG	-0.000173	0.000554	-0.312
SE_Iberia_CA	0.001341	0.00074	1.812		Tongan	-9.7e-05	0.000309	-0.313
Anatolia_IA.SG	0.00077	0.000425	1.811		Relli.DG	-0.0001	0.000315	-0.316
Kashmiri_Pandit.DG	0.000533	0.000296	1.802		Arunthatiar1	-8.8e-05	0.000279	-0.317
Anatolia_EBA	0.000513	0.000286	1.792		Ami.DG	-0.000103	0.000324	-0.319
Levant_N	0.000526	0.000295	1.783		Yadav_Pondicherry	-8.7e-05	0.000273	-0.319
MXL.SG	0.000398	0.00023	1.733		PJL.SG	-8.5e-05	0.000264	-0.322
Kalash.DG	0.000447	0.000266	1.684		Australian.DG	-0.000112	0.000345	-0.323
Ukraine_Neolithic_father_or_son_I5883	0.001658	0.000994	1.668		AA	-7.3e-05	0.000224	-0.326
Makrani.DG	0.00045	0.00027	1.667		Karakalpaks.DG	-0.000103	0.000312	-0.33
Bell_Beaker_Germany_1d_rel_I0111	0.002205	0.001331	1.656		Anatolia_MLBA.SG	-0.000109	0.000326	-0.333
TomskTatars.DG	0.000473	0.000287	1.651		Brahmin_Catholic	-9.8e-05	0.000293	-0.333
Kamboj	0.000374	0.000229	1.634		Varna	-0.000156	0.000459	-0.339
Jew_Ethiopian	0.000353	0.000217	1.629		Gimi	-0.000123	0.000352	-0.349
Russia_Early_Sarmatian.SG	0.00118	0.000743	1.588		Kalash.DG	-0.000114	0.000327	-0.35
Mansi	0.000365	0.000233	1.567		Gambian	-8e-05	0.000228	-0.351
Karasuk.SG	0.000377	0.000243	1.549		Bougainville.DG	-0.00012	0.000341	-0.352
Muslim_Jat	0.000384	0.000249	1.538		Dharikhar	-0.00011	0.000313	-0.352
Okunevo_EMBA.SG	0.000392	0.000256	1.535		Iberia_Chalcolithic_1d_rel_I1277	-0.000252	0.00071	-0.354
Teleuts.DG	0.000438	0.000286	1.532		Malawi_Chewa	-7.7e-05	0.000219	-0.354
Bell_Beaker_France_1d.rel.I1390	0.001129	0.000744	1.517		Jordanian	-9.6e-05	0.000268	-0.358
Nordic_LN.SG	0.002705	0.001788	1.513		GujaratiC	-0.000102	0.000285	-0.359
Sweden_IA.SG	0.000527	0.000349	1.51		Mohli	-0.000102	0.000284	-0.359
IrtyshBarabinskTatars1.DG	0.000418	0.000283	1.476		Palliyar	-0.000101	0.000281	-0.359
Oromo	0.000326	0.000222	1.467		Kumhar	-0.0001	0.000277	-0.36
Burusho	0.000325	0.000225	1.444		Kove	-0.000113	0.00031	-0.363
Montenegro_IA.SG	0.003093	0.00215	1.439		Handigodu	-0.000111	0.000306	-0.364
LaBrana	0.000497	0.000352	1.41		Balkans_MP_Neolithic	-0.00024	0.000652	-0.368
Pathan.DG	0.000377	0.00027	1.393		Kurumans	-0.000106	0.000286	-0.369
Tajiks.DG	0.000368	0.000266	1.383		BIR.SG	-0.000107	0.00029	-0.37
Lithuania_LBA.SG	0.002752	0.002008	1.37		BerryAuBac_published	-0.000493	0.001325	-0.372
Chukchi.DG	0.000399	0.000296	1.347		Halba	-0.00011	0.000296	-0.372
Aleut_Tlingit	0.000329	0.000249	1.318		Crete.DG	-0.000119	0.000317	-0.376
Yadav_Rajasthan	0.000318	0.000242	1.317		Santa_Cruz	-0.000122	0.000323	-0.377
Eritrea	0.000317	0.000241	1.316		Bharia	-0.000108	0.000287	-0.377
Natufian	0.000491	0.000375	1.307		Chamar_Haryana	-0.000107	0.000285	-0.377
Mansi.DG	0.000337	0.000261	1.289		ESN.SG	-8.1e-05	0.000215	-0.377
Ostuni1	0.000547	0.000432	1.267		India_Zoroastrian	-0.000102	0.00027	-0.378
Koros_EN_HG	0.000558	0.00046	1.213		Tibetan_Mebrak_2125BP.SG	-0.000159	0.000421	-0.379
Beaker_Sicily	0.001541	0.0013	1.185		Armenian.DG	-0.000111	0.000292	-0.381
MA1	0.000422	0.000372	1.133		Algerian	-0.000105	0.000274	-0.382
Cree.DG	0.000302	0.000269	1.122		Sindhi.DG	-0.000119	0.000309	-0.385
Bell_Beaker_Czech_dup.I4136.SG	0.001776	0.001588	1.118		Daur.DG	-0.000136	0.000352	-0.386
Pandit	0.000272	0.000245	1.112		Lezgin.DG	-0.000119	0.000308	-0.386
Brahui.DG	0.000289	0.000262	1.101		Baining_Marabu	-0.000132	0.00034	-0.388
Russia_IA.SG	0.000293	0.000268	1.094		BantuSA_Herero	-9.5e-05	0.000245	-0.388
BerryAuBac_published	0.001264	0.001162	1.088		Tharu_Uttrakhand	-0.000113	0.000289	-0.39
ASW.SG	0.000203	0.000191	1.065		Hallaki	-0.00011	0.000282	-0.39
Burusho.DG	0.000276	0.000261	1.057		Oroqen.DG	-0.000127	0.000325	-0.392
Kikuyu	0.000216	0.000209	1.029		Tadjik.SG	-0.000149	0.000378	-0.395
GujaratiA	0.000239	0.000235	1.016		Iran_Non-Zoroastrian_Fars	-0.000106	0.000268	-0.395
Tlingit.DG	0.00027	0.000267	1.01		Sahariya_MP	-0.000113	0.000286	-0.396
Chilote	0.000259	0.000257	1.009		Gond_MP	-0.000111	0.00028	-0.396
Sindhi.DG	0.00026	0.000263	0.989		Peloponnese_Neolithic	-0.000121	0.000305	-0.397
Srubnaya_1d.rel.I0354	0.001139	0.001156	0.985		Vysya	-0.00011	0.000276	-0.399
Somali.DG	0.000274	0.000282	0.972		Thai.DG	-0.000129	0.000323	-0.4
Somali	0.000202	0.000208	0.969		Lohra	-0.00012	0.000301	-0.4
Datog	0.000212	0.000221	0.96		BedouinB	-0.000108	0.000271	-0.4
Ojibwa	0.000233	0.000243	0.959		Mala	-0.000109	0.000272	-0.402
Sindhi_Pakistan	0.000215	0.000229	0.939		Jew_Cochin	-0.000109	0.00027	-0.402
Kazakhs.DG	0.000256	0.00029	0.885		Sandawe	-8.7e-05	0.000212	-0.409
Orangutan	0.000246	0.00028	0.88		Tagalog	-0.000124	0.000301	-0.41
Vestonice16	0.000309	0.000352	0.878		Warli	-0.000122	0.000296	-0.412
Uzbeks.DG	0.000238	0.000271	0.877		Albanian	-0.000114	0.000276	-0.412
Uyghurs.DG	0.000228	0.000263	0.866		Russell	-0.000131	0.000316	-0.413
Huichol.SG	0.000281	0.000335	0.837		Papuan.DG	-0.000136	0.000327	-0.416
Vindija_light	0.000233	0.00028	0.833		Brahmin.DG	-0.000127	0.000304	-0.417
Primate_Chimp	0.000211	0.000257	0.822		Dhobi	-0.000118	0.000282	-0.417
Iberia_EN_1d_rel_I0410	0.000676	0.00086	0.787		Shiya	-0.000116	0.000278	-0.418
Brahmin_Nepal	0.000187	0.000239	0.782		BantuKenya.DG	-0.000103	0.000248	-0.418
Chimp	0.000198	0.000257	0.77		Barela	-0.000128	0.000306	-0.419
Cree	0.000184	0.000245	0.752		Nailik	-0.000132	0.000314	-0.42
Maori.DG	0.000216	0.000288	0.75		Tahiti	-0.00014	0.000332	-0.421
Hazaras.SG	0.000206	0.000281	0.733		Malaikuarvar	-0.000125	0.000296	-0.422
Corded_Ware_Germany_1d_rel_I1538+I1540	0.000411	0.000563	0.731		Kandha	-0.000122	0.00029	-0.422
Dogra	0.000172	0.000236	0.727		Havik	-0.000126	0.000295	-0.429
Kostenki14	0.000241	0.000346	0.695		Kanwar	-0.000124	0.000289	-0.429
Crete_Armenoi	0.000764	0.001108	0.69		Muslim_Bihar	-0.000128	0.000299	-0.43
Serbia_Medieval_Gepidian.SG	0.000359	0.000522	0.688		ASW.SG	-9.6e-05	0.000219	-0.436
AA	0.000134	0.000196	0.684		Tsimshian.SG	-0.00017	0.000389	-0.437
Algonquin	0.000171	0.000257	0.663		Gaud_Karnataka	-0.000128	0.000291	-0.438
Brahmin.DG	0.000171	0.000259	0.659		Malawi_Ngoni	-0.0001	0.000229	-0.439
Hadza1	0.000142	0.000221	0.643		Yanidi	-0.000136	0.000308	-0.44
Bulgaria_Late_Chalcolithic2	0.000857	0.001356	0.632		Sherpa.DG	-0.000139	0.000315	-0.443
Uzbek	0.000142	0.000228	0.622		Chechen	-0.000123	0.000277	-0.444
Ukraine_Neolithic_father_or_son_I5875	0.000556	0.000898	0.619		Bell_Beaker_Germany_1d_rel_I0111	-0.000709	0.001594	-0.445
Altaian.DG	0.000188	0.000304	0.618		Sahariya_UP	-0.000138	0.00031	-0.445
Oase1	0.000318	0.000521	0.609		Kshatriya_Durgvanshi	-0.000132	0.000296	-0.445
Yukpa.SG	0.000194	0.000332	0.583		Moroccan	-0.000114	0.000256	-0.445
Uygur.DG	0.000152	0.000262	0.579		Taa_West	-8e-05	0.00018	-0.445
Macaque	0.00016	0.000283	0.565		Iraqi_Jew.DG	-0.000156	0.000348	-0.447
Biaka.DG	0.000112	0.000205	0.549		Malaita	-0.000137	0.000306	-0.448
Burkhardtshohle_published	0.000669	0.001265	0.529		Jew_Iraqi	-0.000124	0.000275	-0.451
Marmoset	0.000158	0.000306	0.518		Scheduled_Caste_Haryana	-0.000134	0.000296	-0.454
Selkup	0.000117	0.000236	0.496		Hazara.DG	-0.00014	0.000306	-0.457
Brahmin_UP	0.000115	0.000234	0.492		Jew_Yemenite	-0.000128	0.000276	-0.462
PEL.SG	0.000115	0.000244	0.471		Jew_Ethiopian	-0.000113	0.000244	-0.463
CentralSteppe_EMBA.SG	0.000134	0.000286	0.468		Kamsali	-0.000173	0.000371	-0.465
Khwe	8.7e-05	0.000188	0.462		Tajik.DG	-0.000148	0.000313	-0.472
Muslim_Kashmiri	0.000102	0.000229	0.444		BEB.SG	-0.000126	0.000267	-0.472
Rigney1_published	0.000569	0.001331	0.428		Sugali	-0.000148	0.00031	-0.478
Brahmin_Tiwari	9.4e-05	0.000224	0.42		Shua	-9.6e-05	0.000201	-0.478
GoyetQ116_1_published	0.00014	0.000337	0.415		Nama	-8.9e-05	0.000184	-0.484
Bell_Beaker_Iberia	0.000338	0.000841	0.402		YemenHighlands	-0.000135	0.000278	-0.487
Malawi_Tumbuka	7.6e-05	0.000198	0.386		Bhunjiya	-0.000144	0.000296	-0.488
Bhumihar_Bihar	8.7e-05	0.000236	0.371		Chipi	-0.000145	0.000296	-0.489
Sikh_Jatt	8.9e-05	0.000241	0.369		Panika_MP	-0.00014	0.000286	-0.49
Vestonice13	0.000242	0.000693	0.349		Gaud_Telangana	-0.000143	0.000292	-0.491
Shiya	7.7e-05	0.000233	0.331		Kurchas	-0.000147	0.000299	-0.493
GujaratiB	7.7e-05	0.00024	0.321		Palestinian	-0.000128	0.000259	-0.493
Tubalar	7.3e-05	0.000233	0.312		Mycenaean	-0.000185	0.000373	-0.496
Nama	4.9e-05	0.000173	0.287		Brahmin_Catholic_Goa	-0.000148	0.000297	-0.499
BantuSA_Herero	6.1e-05	0.000213	0.286		Tikopia	-0.000158	0.000315	-0.502
Uygur	6.6e-05	0.000231	0.285		Ediga	-0.000163	0.00032	-0.508
ACB.SG	5.4e-05	0.000191	0.284		Brahui	-0.000136	0.000269	-0.508
Masai	5.6e-05	0.000199	0.282		Birhor	-0.00015	0.000295	-0.509
Brahmin_Catholic_Goa	6.9e-05	0.000254	0.272		Ticuna	-0.000189	0.000368	-0.514
Bolivian	6.7e-05	0.000266	0.251		Mudaliar	-0.000206	0.000398	-0.516
Hazara	5.7e-05	0.00023	0.246		Syrian	-0.000138	0.000267	-0.516
Loschbour	9.6e-05	0.000389	0.246		Saudi	-0.000141	0.000273	-0.518
Khomani	4.2e-05	0.000171	0.245		Papuan	-0.000169	0.000326	-0.52
BantuHerero.DG	5.1e-05	0.000215	0.236		Bondo	-0.000158	0.000303	-0.52
GoyetQ56_16_published	0.000613	0.002631	0.233		Lambadi	-0.000148	0.000284	-0.521
Tsimshian.SG	7.9e-05	0.000345	0.228		Saami.DG	-0.00017	0.000323	-0.527
Mende	4.2e-05	0.000196	0.216		Bestha	-0.000155	0.000293	-0.53
Chipewyan	5.5e-05	0.000253	0.216		VLR.SG	-0.000151	0.000285	-0.53
Kurmi_MP	5.2e-05	0.000245	0.213		Gounder	-0.000183	0.000346	-0.531
Luhya.DG	3.9e-05	0.000224	0.175		Mamusi_Paleabu	-0.000169	0.000317	-0.531
Wales_MBA	0.000281	0.001639	0.171		Shah	-0.000153	0.000286	-0.535
Hadza	3.2e-05	0.000203	0.159		Iranian	-0.000139	0.000261	-0.535
Karakalpaks.DG	3.9e-05	0.000273	0.144		Egyptian	-0.000135	0.000252	-0.536
Bhumihar_UP	3.3e-05	0.000231	0.141		Yukpa.SG	-0.000208	0.000387	-0.537
Yadav_UP	3.2e-05	0.000254	0.126		LBKT_MN	-0.000169	0.000316	-0.537
Egypt_Hellenistic	7.3e-05	0.000591	0.123		Bajo	-0.000164	0.000303	-0.54
Globular_Amphora_brother.of.I2407_son.of.I2433_son.of.I2440	0.000186	0.001789	0.104		Kondh_TN	-0.000159	0.000293	-0.542
Brahmin_Uttrakhand	2.4e-05	0.000236	0.1		RapaNui	-0.000173	0.000318	-0.544
Gui	1.6e-05	0.00017	0.096		Kankanaey	-0.000167	0.000306	-0.545
Arara	2.7e-05	0.000285	0.095		Khatri	-0.000161	0.000292	-0.55
Gana	1.5e-05	0.000173	0.085		Dawoodi	-0.000171	0.000309	-0.553
Vestonice15	0.000103	0.001273	0.081		She	-0.000166	0.0003	-0.554
Mixtec.DG	2e-05	0.000278	0.073		Sindhi_Pakistan	-0.000148	0.000268	-0.554
Gorilla	1.7e-05	0.000275	0.062		Sch_caste_TN	-0.00017	0.000303	-0.562
Balkans_MP_Neolithic	3.3e-05	0.000561	0.06		Savo	-0.000172	0.000305	-0.563
Gorilla.REF	1.6e-05	0.000272	0.059		Kharia	-0.000158	0.000279	-0.565
Dawoodi	1.6e-05	0.00027	0.059		Denisova_light	-0.000168	0.000297	-0.566
Ostuni2	9e-05	0.001761	0.051		Ami	-0.000171	0.000301	-0.569
Zoro	1.3e-05	0.000321	0.04		Kumyk	-0.000155	0.000272	-0.569
Mandenka.DG	7e-06	0.000208	0.036		Burbur_WGA	-0.000152	0.000265	-0.573
Wayuu	1e-05	0.000307	0.032		Irula.DG	-0.00018	0.000313	-0.574
Malawi_Chewa	6e-06	0.000195	0.031		Brahmin_Haryana	-0.000181	0.000315	-0.575
Quechua.DG	8e-06	0.000283	0.027		Meena	-0.000166	0.000289	-0.575
Brahmin_Haryana	5e-06	0.000261	0.02		Scheduled_Caste_Karnataka	-0.000167	0.00029	-0.576
Quechua	3e-06	0.000264	0.012		Mamanwa	-0.000173	0.000299	-0.577
Rajput	3e-06	0.000245	0.011		Corded_Ware_Germany_1d_rel_I1538+I1540	-0.000354	0.000612	-0.579
Denisovan_published.DG	3e-06	0.000266	0.01		Iberia_EN	-0.000209	0.000362	-0.579
Siddi_Karnataka	2e-06	0.000218	0.008		Jew_Tunisian	-0.000159	0.000274	-0.579
Dinka.DG	1e-06	0.000205	0.006		LaBrana	-0.000243	0.000418	-0.582
Mbukushu	0	0.000201	0.002		Santhal	-0.000164	0.000282	-0.582
Montenegro_LBA.SG	-1.5e-05	0.001729	-0.009		Kamboj	-0.000156	0.000268	-0.582
UBR.SG	-3e-06	0.000238	-0.011		Gowli	-0.00021	0.00036	-0.584
Xuun	-3e-06	0.000168	-0.017		Mende	-0.000128	0.000219	-0.585
Iboussieres39_published	-8.7e-05	0.00212	-0.041		Han.DG	-0.000181	0.000309	-0.586
Lemande.DG	-1e-05	0.000226	-0.046		Sonr	-0.000235	0.0004	-0.588
Mende.DG	-1.2e-05	0.000223	-0.052		Georgian	-0.00016	0.000272	-0.59
Baniya	-1.3e-05	0.000238	-0.056		BedouinA	-0.000154	0.00026	-0.593
Dinka	-1.7e-05	0.0002	-0.087		Ansari	-0.000167	0.000281	-0.595
Paglicci133_published	-8.3e-05	0.000937	-0.088		Tolai	-0.000186	0.000312	-0.596
PUN.SG	-3e-05	0.000329	-0.091		Uzbeks.DG	-0.000182	0.000304	-0.597
Corded_Ware_Poland.SG	-0.000171	0.001853	-0.093		Tuvinian	-0.000172	0.000288	-0.597
Mixtec	-2.5e-05	0.000267	-0.095		Himba	-0.000139	0.000233	-0.597
Luhya	-2e-05	0.000197	-0.104		Mandenka.DG	-0.000143	0.000238	-0.599
Chipewyan.DG	-3.4e-05	0.000289	-0.119		Brahmin_Catholic_Mangalore	-0.000177	0.000296	-0.6
Bulgaria_Late_Chalcolithic1	-0.000108	0.000856	-0.126		Mawasi	-0.000179	0.000296	-0.603
Pima	-3.4e-05	0.000267	-0.127		KHV.SG	-0.000174	0.000288	-0.604
MSL.SG	-2.5e-05	0.000192	-0.131		Punjabi	-0.000167	0.000277	-0.604
Karitiana.SG	-4.6e-05	0.000344	-0.133		Sikh_Jatt	-0.000178	0.000291	-0.613
Masai.DG	-3e-05	0.000221	-0.137		Eskimo_Chaplin.DG	-0.000216	0.000351	-0.616
Sandawe	-2.7e-05	0.000188	-0.145		Iranian_Bandari	-0.000166	0.000267	-0.62
Aleut.DG	-3.8e-05	0.000263	-0.146		Makira	-0.000192	0.000308	-0.622
Biaka	-2.7e-05	0.000184	-0.148		Bengali	-0.000173	0.000277	-0.623
Apalai	-4.8e-05	0.000284	-0.167		Chakehshanega	-0.000198	0.000318	-0.624
GWD.SG	-3.3e-05	0.000193	-0.17		Ulladan	-0.000185	0.000296	-0.624
PJL.SG	-4e-05	0.000218	-0.183		Rajbanshi	-0.000179	0.000287	-0.626
Esan.DG	-4.1e-05	0.000219	-0.187		Kuot_Lamalaua	-0.000199	0.000317	-0.628
Kongo.DG	-5e-05	0.000244	-0.204		Pathan	-0.000167	0.000265	-0.63
Zapotec	-5.5e-05	0.000262	-0.21		Druze	-0.000166	0.000264	-0.631
LWK.SG	-4.1e-05	0.000192	-0.213		Wambo	-0.000145	0.000227	-0.638
Wambo	-4.3e-05	0.000201	-0.216		Mengen	-0.000204	0.00032	-0.639
Chane	-7.4e-05	0.000317	-0.233		Newar	-0.000188	0.000293	-0.639
Bell_Beaker_Sicily	-0.000706	0.003006	-0.235		Even	-0.000184	0.000286	-0.642
Denisova_light	-6.5e-05	0.000271	-0.239		Dusun.DG	-0.000208	0.000323	-0.643
BantuKenya.DG	-5.5e-05	0.00022	-0.249		Oddari	-0.000195	0.000303	-0.643
Malawi_Ngoni	-5.1e-05	0.000207	-0.249		Satnami	-0.000188	0.000291	-0.645
Shua	-4.6e-05	0.000183	-0.25		Taa_East	-0.000121	0.000187	-0.65
Malawi_Yao	-5.2e-05	0.000202	-0.259		RAJ.SG	-0.000181	0.000277	-0.652
Kshatriya_Durgvanshi	-6.3e-05	0.000241	-0.26		Russian.DG	-0.000202	0.000309	-0.654
Himba	-5.5e-05	0.000205	-0.27		Assyrian	-0.000179	0.000273	-0.654
Anatolia_Ottoman.SG	-0.00011	0.000397	-0.276		Saharawi.DG	-0.000194	0.000296	-0.655
Pima.DG	-8e-05	0.000289	-0.277		Varna_outlier	-0.000325	0.000496	-0.656
Mayan.SG	-9.2e-05	0.00033	-0.278		Tibetan_Samdzong_1500BP.SG	-0.000251	0.000382	-0.657
Gambian.DG	-6.3e-05	0.000224	-0.279		Nicobarese	-0.000207	0.000315	-0.657
Gambian	-5.8e-05	0.000206	-0.279		Madak	-0.000205	0.000312	-0.659
ESN.SG	-5.6e-05	0.000193	-0.289		Brahmin_Tiwari	-0.000177	0.000268	-0.659
Mandenka	-5.8e-05	0.000195	-0.297		Burusho	-0.000175	0.000265	-0.66
DevendrakulathanPall	-9.4e-05	0.000316	-0.299		Cypriot	-0.000181	0.000273	-0.661
Chamar_Haryana	-7.2e-05	0.000242	-0.299		Kondh_AP	-0.000234	0.000352	-0.666
Inga	-9.1e-05	0.00029	-0.313		Kharia.DG	-0.000231	0.000346	-0.667
BantuSA	-6.1e-05	0.000194	-0.313		Sulka	-0.00021	0.000311	-0.673
Hazaras.DG	-0.000103	0.000327	-0.315		Borneo	-0.0002	0.000297	-0.673
Ju_hoan_North	-5.2e-05	0.00016	-0.322		Bhumij_Jharkhand	-0.0002	0.000297	-0.673
Kostenki12	-0.00033	0.001021	-0.323		Sindhi_MP	-0.000188	0.000279	-0.673
Surui.DG	-9.6e-05	0.000292	-0.329		Tujia.DG	-0.000222	0.00033	-0.674
Iran_HotuIIIb	-0.000586	0.001767	-0.332		Makrani.DG	-0.000213	0.000315	-0.676
BantuKenya	-7.1e-05	0.000203	-0.35		Assyrian_WGA	-0.000188	0.000278	-0.679
Altaian	-9e-05	0.000248	-0.361		Wan	-0.00021	0.000309	-0.68
Minero	-8.3e-05	0.000228	-0.364		Spanish.DG	-0.000215	0.000313	-0.687
Yoruba	-7.2e-05	0.000194	-0.373		Nakanai_Bileki	-0.000215	0.000312	-0.687
Mbuti.DG	-7.3e-05	0.000195	-0.376		Kalinga	-0.000206	0.0003	-0.687
Taa_West	-6.6e-05	0.000166	-0.395		Narikuruvar	-0.000203	0.000294	-0.688
Even	-9.5e-05	0.000231	-0.409		Jew_Iranian	-0.000185	0.000269	-0.688
Esan	-8.2e-05	0.000198	-0.417		Kuot_Kabil	-0.000218	0.000316	-0.691
Aymara	-0.000116	0.000275	-0.424		Iran_N	-0.000248	0.000358	-0.692
Mixe.DG	-0.000123	0.00029	-0.425		Gana	-0.00013	0.000187	-0.693
Hoan	-7.4e-05	0.000172	-0.43		Dinka	-0.000157	0.000226	-0.694
Surui	-0.000121	0.000279	-0.432		Uzbek	-0.000189	0.000273	-0.695
Ju_hoan_North.DG	-7.6e-05	0.000175	-0.436		Lao	-0.00022	0.000316	-0.697
Mixe	-0.00012	0.000273	-0.438		Kalash	-0.000196	0.000282	-0.698
Syon	-0.00011	0.00025	-0.44		Turkish.DG	-0.000221	0.000316	-0.699
Brahmin_Karnataka	-0.000108	0.000242	-0.445		Ukraine_Neolithic_father_or_son_I5875	-0.000667	0.000951	-0.701
Damara	-8.7e-05	0.000195	-0.445		Burmese.DG	-0.000226	0.000322	-0.701
Tshwa	-8.3e-05	0.000186	-0.445		Oroqen	-0.000207	0.000295	-0.702
Kgalagadi	-8.6e-05	0.00019	-0.454		Cambodian.DG	-0.00022	0.000313	-0.703
Chane.DG	-0.000145	0.000317	-0.458		Itelmen	-0.000221	0.000312	-0.707
Khomani_San.DG	-8.8e-05	0.00019	-0.464		YemenDesert	-0.000205	0.00029	-0.709
Haiom	-8.4e-05	0.000181	-0.464		Mangseng	-0.000222	0.000312	-0.711
South_Africa_1200BP	-0.000161	0.000339	-0.476		New_Guinea	-0.000231	0.000324	-0.712
Mayan	-0.000123	0.000257	-0.476		Lavongai	-0.000219	0.000308	-0.712
YRI.SG	-9.4e-05	0.000194	-0.482		Anatolia_EBA	-0.000236	0.000331	-0.715
Malmi	-0.000144	0.000292	-0.492		Albanian.DG	-0.000253	0.000352	-0.718
Germany_MN	-0.000626	0.00124	-0.505		Armenia_EBA	-0.00023	0.000318	-0.724
UrubuKaapor	-0.000151	0.000298	-0.506		Mozabite	-0.000183	0.000252	-0.725
Taa_North	-8.6e-05	0.000169	-0.506		Igorot.DG	-0.000241	0.000333	-0.726
Guarani_GN	-0.000145	0.000276	-0.526		North_Ossetian.DG	-0.00023	0.000314	-0.731
GoyetQ53_1_published	-0.001221	0.002315	-0.527		Atayal.DG	-0.000262	0.000357	-0.733
Brahmin_Vaidik	-0.000131	0.000241	-0.545		Daur	-0.000216	0.000293	-0.735
Naro	-9.4e-05	0.000167	-0.563		Notsi	-0.000227	0.000309	-0.736
Zapotec.DG	-0.000158	0.000277	-0.571		Poumainaga	-0.000238	0.000322	-0.738
Backward_Caste	-0.000135	0.000237	-0.571		Dhokkali	-0.000233	0.000316	-0.738
Bink	-0.000144	0.000241	-0.597		Yadava.DG	-0.000224	0.000303	-0.738
Guarani	-0.000165	0.000274	-0.601		Georgian_WGA	-0.000235	0.000316	-0.745
Taa_East	-0.000102	0.000169	-0.605		Tunisian	-0.000192	0.000257	-0.746
Yoruba.DG	-0.000128	0.00021	-0.61		Ontong_Java	-0.000231	0.000309	-0.747
Ticuna	-0.000209	0.000332	-0.63		Choiseul	-0.000236	0.000315	-0.75
Vestonice43	-0.000385	0.000608	-0.634		Brahmin_Uttrakhand	-0.00021	0.00028	-0.751
Koryak.SG	-0.000197	0.000302	-0.653		Nggela	-0.000229	0.000305	-0.752
GujaratiC	-0.000154	0.000234	-0.658		Southwest_Bougainville	-0.000251	0.000333	-0.754
India_Non-Zoroastrian_Hindu	-0.000151	0.000227	-0.665		Buka	-0.000232	0.000308	-0.755
Brahmin_Catholic_Kumta	-0.000164	0.000245	-0.668		Nganasan	-0.000235	0.00031	-0.756
GujaratiD	-0.000157	0.000235	-0.671		Santa_Isabel	-0.000231	0.000305	-0.756
Piapoco.DG	-0.000203	0.000296	-0.685		MPS_Patient	-0.000229	0.000301	-0.76
Guarani_KW	-0.000194	0.000283	-0.687		Balochi	-0.000202	0.000265	-0.761
Kazkahs.DG	-0.000231	0.000329	-0.701		Uyghurs.DG	-0.000235	0.000308	-0.763
Karitiana.DG	-0.000211	0.000301	-0.703		Miao.DG	-0.00024	0.000314	-0.764
Punjabi.DG	-0.000168	0.000239	-0.703		Ata	-0.000249	0.000324	-0.767
BantuTswana.DG	-0.00015	0.000213	-0.706		Yukagir	-0.00022	0.000287	-0.768
Igbo.DG	-0.000161	0.000223	-0.723		BantuSA	-0.000166	0.000214	-0.776
GIH.SG	-0.000162	0.000222	-0.732		Hezhen	-0.000231	0.000297	-0.779
Cabecar	-0.000216	0.00029	-0.743		Papuan_Central	-0.000239	0.000306	-0.782
Eskimo_Naukan	-0.000194	0.000261	-0.744		Saposa	-0.000242	0.000308	-0.784
Piapoco	-0.000217	0.000284	-0.764		BantuTswana.DG	-0.000187	0.000236	-0.792
Thakur	-0.000182	0.000234	-0.779		Globular_Amphora_brother.of.I2407_son.of.I2433_son.of.I2440	-0.001521	0.001913	-0.795
Havik	-0.000187	0.000239	-0.784		RIA.SG	-0.000236	0.000297	-0.795
Kyrgyz	-0.000187	0.000237	-0.791		Maori.DG	-0.00027	0.000339	-0.798
Tamta	-0.000235	0.000295	-0.798		Makrani	-0.000213	0.000267	-0.799
Tswana	-0.000158	0.000195	-0.808		Loschbour	-0.000364	0.000454	-0.803
Buryat.SG	-0.000234	0.000284	-0.823		Koryak	-0.000241	0.0003	-0.803
Karitiana	-0.000241	0.000293	-0.824		Lebanese_Christian	-0.000218	0.000271	-0.805
Tubalar.DG	-0.000217	0.000263	-0.824		Ossetian	-0.00022	0.00027	-0.814
Jatav	-0.000203	0.000244	-0.83		Lahu.DG	-0.00027	0.00033	-0.818
RAJ.SG	-0.000195	0.000233	-0.835		Samoan	-0.000258	0.000313	-0.823
Kurma_EBA.SG	-0.000312	0.000373	-0.836		Tibetan_Samzdong_1500BP.SG	-0.000284	0.000343	-0.828
Oswal_Jain	-0.000232	0.000274	-0.845		Shia_Iranian_Hyderabad	-0.000244	0.000295	-0.828
Eskimo_Naukan.DG	-0.000241	0.000284	-0.847		Saharawi	-0.000217	0.000262	-0.83
Hazara.DG	-0.000232	0.000269	-0.863		Libyan	-0.000232	0.000278	-0.833
Nahua.DG	-0.00027	0.000312	-0.867		Korku	-0.000263	0.000316	-0.834
Ansari	-0.000215	0.000243	-0.885		Kolombangara	-0.000262	0.000312	-0.839
Lambadi	-0.000213	0.000239	-0.89		CDX.SG	-0.000245	0.000292	-0.84
Patel	-0.000216	0.000242	-0.891		Baniya	-0.000244	0.000289	-0.842
Luo	-0.000175	0.000196	-0.893		Xibo	-0.000247	0.000292	-0.844
Mbuti	-0.000173	0.000189	-0.915		Avar.SG	-0.000329	0.000388	-0.846
Kyrgyz.DG	-0.000233	0.000254	-0.918		Khwe	-0.000173	0.000204	-0.848
Xavante	-0.000256	0.000277	-0.925		Malay	-0.000248	0.000293	-0.849
Narikuruvar	-0.000226	0.000243	-0.929		Nasioi	-0.000274	0.000323	-0.85
Silawat	-0.000233	0.00025	-0.932		GujaratiA	-0.000239	0.000281	-0.85
Itelmen	-0.000246	0.000263	-0.934		Naxi.DG	-0.00027	0.000317	-0.851
Indian.SG	-0.00031	0.000329	-0.942		BedouinB.DG	-0.000264	0.00031	-0.851
Aymara.SG	-0.000326	0.000345	-0.946		Turkish	-0.000225	0.000262	-0.857
Bestha	-0.00023	0.000243	-0.946		Madiga.DG	-0.000266	0.00031	-0.858
Punjabi	-0.000215	0.000226	-0.95		Thakur	-0.000234	0.000273	-0.858
Brahmin_Catholic_Mangalore	-0.000233	0.000239	-0.972		LBK_EN_Stuttgart_supplement.SG	-0.000306	0.000356	-0.859
Malaikuarvar	-0.000236	0.000241	-0.98		Semende	-0.000256	0.000298	-0.859
Muslim_Bihar	-0.00025	0.000252	-0.991		Koros_EN_outlier	-0.002839	0.003301	-0.86
Lingayath_Karnataka	-0.000252	0.000254	-0.993		Georgian.DG	-0.000266	0.000309	-0.86
Brahmin_Bhatt	-0.000242	0.000241	-1.007		Baniyas	-0.000246	0.000286	-0.861
Ust_Ishim	-0.000303	0.000292	-1.037		Yamnaya.SG	-0.000336	0.00039	-0.863
Nai	-0.000251	0.000241	-1.042		Cabecar	-0.000278	0.000321	-0.865
Kalmyk	-0.000251	0.00024	-1.046		Masai.DG	-0.000223	0.000257	-0.869
Meena	-0.000254	0.000241	-1.053		Tigak	-0.000272	0.000312	-0.872
Tofalar	-0.000265	0.000245	-1.084		Minero	-0.000239	0.000274	-0.874
Jain	-0.000281	0.000258	-1.089		Italian_South	-0.000254	0.000288	-0.883
Coorghi	-0.000264	0.000241	-1.095		Miao	-0.000261	0.000296	-0.884
VLR.SG	-0.000257	0.000234	-1.095		Beaker_Northern_Italy	-0.000297	0.000335	-0.887
Itelman.DG	-0.000346	0.000308	-1.126		Jew_Turkish	-0.000245	0.000276	-0.887
Kaqchikel	-0.000307	0.000272	-1.131		Russia_IA.SG	-0.000284	0.000318	-0.894
Agamudayar	-0.000373	0.00033	-1.132		Srubnaya_1d.rel.I0430	-0.00123	0.001372	-0.896
Kanjad	-0.000273	0.00024	-1.138		Globular_Amphora	-0.000271	0.000303	-0.897
Brahmin_Catholic	-0.00028	0.000241	-1.161		JPT.SG	-0.00026	0.000289	-0.897
Ju_hoan_South	-0.000198	0.00017	-1.166		Teop	-0.000284	0.000316	-0.9
RapaNui	-0.000309	0.000262	-1.178		Pattapu_Kapu	-0.000263	0.000292	-0.9
Agarwal	-0.000281	0.000238	-1.182		Kongo.DG	-0.000255	0.000284	-0.901
Muslim_Karnataka	-0.000311	0.000259	-1.2		Afar_WGA	-0.000229	0.000254	-0.903
Mayan.DG	-0.00034	0.000283	-1.202		Sicilian	-0.000242	0.000267	-0.907
Chaurasia	-0.000306	0.000254	-1.205		Greek.DG	-0.00028	0.000307	-0.91
Srivastava	-0.000295	0.000239	-1.235		Egypt_New_Kingdom	-0.000755	0.000828	-0.912
Yadava.DG	-0.000324	0.000257	-1.261		Balkans_IronAge	-0.000359	0.000393	-0.915
Eskimo_ChaplinSireniki	-0.000337	0.000262	-1.286		CHB.SG	-0.000267	0.000291	-0.917
Russia_LBA.SG	-0.000814	0.000627	-1.297		Atayal	-0.000282	0.000306	-0.921
Panta_Kapu	-0.000313	0.000241	-1.298		Mordovian	-0.000253	0.000275	-0.921
Yukagir	-0.000314	0.000241	-1.299		Visayan	-0.00029	0.000315	-0.922
Kalinga	-0.00034	0.000254	-1.34		Tujia	-0.000278	0.000301	-0.924
Achary	-0.00038	0.000283	-1.344		Chipewyan.DG	-0.000304	0.000327	-0.928
UstIda_LN.SG	-0.000406	0.0003	-1.352		Pasi	-0.000272	0.000292	-0.931
Kurmi_UP	-0.000328	0.000243	-1.352		Kuruba	-0.000268	0.000288	-0.931
Dhokkali	-0.000366	0.000269	-1.361		Masai	-0.000208	0.000224	-0.931
Wan	-0.000338	0.000248	-1.362		Kgalagadi	-0.000194	0.000209	-0.931
Koryak	-0.000345	0.000253	-1.364		Ulchi.DG	-0.000301	0.000323	-0.932
Padmashali	-0.000407	0.000292	-1.393		Haiom	-0.000186	0.0002	-0.933
Kuruba	-0.000339	0.000243	-1.395		Hojo	-0.000306	0.000325	-0.941
Bengali.DG	-0.000367	0.000262	-1.398		Saxon.SG	-0.000266	0.000282	-0.944
Chamar_UP	-0.000378	0.00027	-1.4		Kunabi	-0.000274	0.000289	-0.947
Sah_Obc	-0.000344	0.000245	-1.401		Ust_Ishim	-0.000318	0.000335	-0.949
Chukchi1	-0.000388	0.000276	-1.406		Vestonice13	-0.00076	0.0008	-0.95
Ediga	-0.000401	0.000278	-1.443		Bulgaria_EBA	-0.000415	0.000436	-0.951
Sindhi_MP	-0.000351	0.000242	-1.448		Adygei	-0.000258	0.000271	-0.952
Pal	-0.000352	0.000242	-1.454		Eskimo_ChaplinSireniki	-0.000293	0.000307	-0.956
Chukchi	-0.000364	0.00025	-1.457		Melamela	-0.000297	0.00031	-0.957
Jogi	-0.000349	0.000235	-1.481		Yakut	-0.000278	0.000291	-0.957
Maratha	-0.000365	0.000243	-1.504		Israel_Chalcolithic_father.or.son.of.I1169	-0.000397	0.000414	-0.958
Xibo.DG	-0.000424	0.00028	-1.512		Lahu	-0.000291	0.000304	-0.959
Bengali	-0.000358	0.000236	-1.52		Romanian	-0.000268	0.000279	-0.959
Jew_Cochin	-0.000347	0.000227	-1.528		Icelandic.DG	-0.000296	0.000309	-0.96
Gaud_Karnataka	-0.000377	0.000243	-1.552		Australian	-0.000321	0.000334	-0.961
Kapu.DG	-0.000408	0.000263	-1.554		Karelia_HG.SG	-0.000398	0.000414	-0.962
Eskimo_Sireniki.DG	-0.000435	0.000279	-1.56		Ostuni1	-0.000494	0.000513	-0.965
Eskimo_Chaplin.DG	-0.000477	0.000305	-1.563		Brahmin_Bhatt	-0.000276	0.000286	-0.965
Even.DG	-0.000399	0.000255	-1.568		Anatolia_ChL	-0.000375	0.000388	-0.966
Tharu_UP	-0.000399	0.000254	-1.57		Nagaseema	-0.000308	0.000319	-0.967
BantuSA_Ovambo	-0.000391	0.000246	-1.588		Italian_North	-0.000261	0.00027	-0.967
Manjhi_MP	-0.000416	0.000259	-1.607		Maltese	-0.000267	0.000274	-0.971
Baniyas	-0.000379	0.000236	-1.608		Sardinian	-0.000262	0.00027	-0.972
Shah	-0.000399	0.000246	-1.625		Algonquin	-0.000298	0.000305	-0.974
Gaud_Telangana	-0.000402	0.000243	-1.653		Mansi	-0.000275	0.000282	-0.975
Gounder	-0.000485	0.000293	-1.655		Kazakhs.DG	-0.000304	0.000312	-0.976
Hawaiian.DG	-0.000521	0.000313	-1.665		Cambodian	-0.000284	0.00029	-0.978
Baiswar	-0.000417	0.000251	-1.666		Jew_Libyan	-0.000265	0.000269	-0.985
Luo.DG	-0.00037	0.000221	-1.674		Kinh	-0.00029	0.000294	-0.987
Tuvinian	-0.000406	0.00024	-1.69		Murut	-0.000294	0.000296	-0.994
Pasi	-0.000436	0.000258	-1.693		Hazara	-0.000272	0.000271	-1.002
Lohar	-0.000455	0.000267	-1.705		IrtyshBarabinskTatars1.DG	-0.000324	0.000323	-1.003
Mudaliar	-0.000592	0.000344	-1.718		CHS.SG	-0.000293	0.000292	-1.004
STU.SG	-0.000389	0.000224	-1.738		Dai	-0.000301	0.000299	-1.005
Syed	-0.000574	0.000326	-1.763		Dai.DG	-0.000308	0.000307	-1.006
ITU.SG	-0.000398	0.000222	-1.789		Chukchi1	-0.000327	0.000323	-1.011
Newar	-0.000433	0.000242	-1.79		Tharu_UP	-0.000308	0.000305	-1.011
Hakki_Pikki	-0.000438	0.000244	-1.796		Srivastava	-0.000286	0.000282	-1.012
MPS_Patient	-0.000451	0.00025	-1.805		Turkmen	-0.000282	0.000278	-1.012
Naidu	-0.000427	0.000236	-1.81		BantuSA_Ovambo	-0.000284	0.00028	-1.014
Sonkar	-0.000446	0.000246	-1.813		Ranongga	-0.000316	0.000311	-1.016
Tibetan_Chokhopani_2700BP.SG	-0.000603	0.000332	-1.815		Kurd_WGA	-0.000302	0.000297	-1.018
Muthuliar	-0.000437	0.00024	-1.824		Punjabi.DG	-0.000291	0.000285	-1.022
BEN.SG	-0.000604	0.000329	-1.837		Kaqchikel	-0.000319	0.00031	-1.029
Budagajangam	-0.000466	0.000251	-1.861		Tubalar.DG	-0.000327	0.000317	-1.032
Pattapu_Kapu	-0.000456	0.000245	-1.863		Somali	-0.000237	0.000229	-1.032
Bhilala	-0.000496	0.000254	-1.949		Mari.SG	-0.000402	0.000389	-1.033
Kallar	-0.000445	0.000227	-1.958		Oase1	-0.000629	0.000607	-1.037
PPD_Patient	-0.000482	0.000244	-1.977		Yakut.DG	-0.000337	0.000325	-1.037
Scheduled_Caste_Uttrakhand	-0.000494	0.000238	-2.078		JAR.SG	-0.000361	0.000347	-1.04
Nadar	-0.000533	0.000255	-2.086		Tajik	-0.000292	0.000281	-1.041
Reddy_Telangana	-0.000496	0.000235	-2.106		Eskimo_Naukan.DG	-0.000348	0.000333	-1.045
Devendrakulathan	-0.000669	0.000316	-2.113		Han	-0.000303	0.00029	-1.045
Shani_Sc	-0.000542	0.000256	-2.119		Bavaria_Early_Medieval.SG	-0.000304	0.000287	-1.057
Dhobi	-0.000497	0.000233	-2.132		Jew_Moroccan	-0.000291	0.000275	-1.06
Lodhi	-0.000488	0.000228	-2.141		Altaian	-0.00031	0.00029	-1.069
Chamada	-0.000544	0.000253	-2.149		Armenia_ChL	-0.000321	0.0003	-1.072
Vysya	-0.000499	0.000232	-2.15		Kol	-0.000303	0.000282	-1.075
Yadav_Pondicherry	-0.000511	0.000237	-2.155		Germany_MN	-0.001568	0.001456	-1.076
Tharu_Uttrakhand	-0.000523	0.000242	-2.156		Greek	-0.000288	0.000267	-1.076
Arunthatiar2	-0.000523	0.000241	-2.17		Chaudhary	-0.000309	0.000286	-1.079
BEB.SG	-0.000484	0.000222	-2.183		Bulgaria_Late_Chalcolithic1	-0.001149	0.001064	-1.08
Lingayath_TN	-0.000548	0.00025	-2.19		TSI.SG	-0.000287	0.000266	-1.08
Dushadh	-0.000546	0.000249	-2.198		PUR.SG	-0.000272	0.000252	-1.08
Nganasan	-0.000556	0.000252	-2.209		Relli	-0.000337	0.000312	-1.081
Dolgan	-0.000563	0.000254	-2.218		Sonkar	-0.000318	0.000293	-1.085
Tibetan_Mebrak_2125BP.SG	-0.000838	0.000374	-2.24		Turkish_Balikesir	-0.000319	0.000293	-1.089
Relli.DG	-0.0006	0.000264	-2.269		ONG.SG	-0.000359	0.000328	-1.094
Vadde	-0.000667	0.000293	-2.277		Ulchi	-0.000321	0.000293	-1.094
Scheduled_Caste_Haryana	-0.000555	0.000244	-2.279		Uygur	-0.000302	0.000276	-1.097
Dharikhar	-0.000586	0.000256	-2.29		Devendrakulathan	-0.000413	0.000376	-1.099
Tanti	-0.000613	0.000267	-2.295		Peloponnese_Neolithic_all	-0.000424	0.000385	-1.1
Rathwa	-0.000548	0.000238	-2.308		Ilocano	-0.000357	0.000324	-1.101
Yakut	-0.000559	0.000238	-2.344		Bulgaria_Late_Chalcolithic2	-0.001687	0.001528	-1.104
Vishwabrahmin	-0.000542	0.000229	-2.363		Sardinian.DG	-0.000317	0.000287	-1.104
Dungan.DG	-0.000672	0.000284	-2.364		Tofalar	-0.000326	0.000295	-1.107
Onge.DG	-0.000671	0.000284	-2.364		Han_Taiwan	-0.000349	0.000315	-1.109
Garasia	-0.000575	0.000243	-2.365		Paglicci133_published	-0.001182	0.00106	-1.115
Koli	-0.000603	0.000253	-2.385		Kostenki12	-0.001239	0.001108	-1.119
Korava	-0.000579	0.000242	-2.388		Turkmens.DG	-0.000347	0.00031	-1.12
Kunabi	-0.000587	0.000245	-2.395		Naxi	-0.00034	0.000304	-1.12
Muthuraja	-0.000583	0.000241	-2.418		Rennell_and_Bellona	-0.000358	0.000319	-1.122
Kshatriya_Aquikula	-0.0006	0.000246	-2.442		Chipewyan	-0.00033	0.000293	-1.124
Sahariya_UP	-0.000649	0.000265	-2.448		Okunevo.SG	-0.00051	0.000453	-1.126
Chipi	-0.000606	0.000247	-2.454		Kalmyk	-0.000322	0.000285	-1.127
Satnami	-0.000605	0.000246	-2.454		Abkhasian.DG	-0.000354	0.000314	-1.128
Gowli	-0.000768	0.000307	-2.497		Eskimo_Naukan	-0.000352	0.000312	-1.129
Chaudhary	-0.000604	0.000242	-2.497		Yi.DG	-0.000367	0.000325	-1.13
Gamit	-0.000652	0.000258	-2.527		UstIda_LN.SG	-0.000389	0.000344	-1.132
Sherpa.DG	-0.000706	0.000279	-2.534		England_IA.SG	-0.000366	0.000322	-1.135
Sch_caste_TN	-0.000668	0.000263	-2.537		Balkar	-0.000308	0.00027	-1.14
Ulchi	-0.00063	0.000245	-2.568		Aymara.SG	-0.00045	0.000395	-1.141
Ilocano	-0.000712	0.000275	-2.587		Turkmenistan_IA.SG	-0.000445	0.000389	-1.143
Oddari	-0.00064	0.000246	-2.603		Brahui.DG	-0.000345	0.000302	-1.143
JAR.SG	-0.000722	0.000277	-2.611		Nogai	-0.000311	0.000271	-1.148
Dudhekula	-0.000684	0.000262	-2.611		Burmese	-0.000328	0.000285	-1.153
Gond_Raj	-0.00076	0.000291	-2.612		Hungary_LCA	-0.000392	0.00034	-1.154
Tibetan.DG	-0.00071	0.000272	-2.612		Tanti	-0.000359	0.000311	-1.154
Kusunda.DG	-0.000716	0.000274	-2.615		Spanish	-0.000305	0.000264	-1.154
Yerukali	-0.000622	0.000237	-2.624		Tibetan.DG	-0.000374	0.000324	-1.155
Sherpa	-0.000697	0.000263	-2.653		LBK_EN	-0.00035	0.000303	-1.157
Thai.DG	-0.000717	0.000269	-2.667		Eritrea	-0.000323	0.000279	-1.157
Kalmyks.DG	-0.000757	0.000282	-2.68		Kikuyu	-0.000274	0.000237	-1.157
Paravar	-0.000648	0.000237	-2.729		Vella_Lavella	-0.00036	0.000311	-1.158
Changpa	-0.000717	0.000262	-2.74		Yemeni	-0.000306	0.000264	-1.159
Meddari	-0.000689	0.000251	-2.745		Japanese	-0.000334	0.000287	-1.161
Xibo	-0.000703	0.000253	-2.776		Inga	-0.000386	0.000332	-1.163
Tadvi	-0.000708	0.000255	-2.779		Ain_Touta_WGA	-0.000334	0.000287	-1.163
Irula.DG	-0.000705	0.000254	-2.78		MXL.SG	-0.000314	0.000269	-1.168
Chauhan	-0.000681	0.000245	-2.782		Ukraine_Neolithic_1d_rel_I5870	-0.000996	0.000851	-1.171
Tujia.DG	-0.000747	0.000267	-2.797		Kyrgyz.DG	-0.000355	0.000302	-1.175
Relli	-0.000747	0.000265	-2.821		Zapotec.DG	-0.000377	0.00032	-1.178
Vella_Lavella	-0.000719	0.000253	-2.836		Xibo.DG	-0.00037	0.000314	-1.178
Kusunda	-0.000688	0.000242	-2.844		IrQi_Jew.DG	-0.000408	0.000346	-1.179
Yanidi	-0.00075	0.000263	-2.849		TomskTatars.DG	-0.000388	0.000329	-1.179
Scheduled_Caste_Karnataka	-0.000685	0.00024	-2.856		Pavlov1	-0.001242	0.001053	-1.18
Bougainville.DG	-0.000795	0.000276	-2.885		Thai	-0.00034	0.000287	-1.182
Chakehshanega	-0.000777	0.000269	-2.888		Nahua.DG	-0.00042	0.000355	-1.183
Hallaki	-0.000671	0.000232	-2.898		Anatolia_N	-0.000329	0.000278	-1.185
Yakut.DG	-0.000783	0.00027	-2.901		Altaian.DG	-0.000421	0.000355	-1.188
Panika_Jharkhand	-0.000728	0.000249	-2.926		Madiga	-0.000364	0.000306	-1.189
Indumalayali	-0.000728	0.000248	-2.939		Hakka_Taiwan	-0.00038	0.000319	-1.192
Siddi_Gujarat	-0.000772	0.000263	-2.941		Europe_EN	-0.000332	0.000278	-1.196
Tu	-0.000719	0.000244	-2.949		IBS.SG	-0.000317	0.000262	-1.209
Kinh.DG	-0.00079	0.000268	-2.952		Dogra	-0.000343	0.000282	-1.215
Khonda_Dora.DG	-0.000872	0.000294	-2.963		Estonian	-0.000341	0.00028	-1.216
Australian_WGA	-0.000762	0.000257	-2.964		Itelman.DG	-0.000418	0.000343	-1.219
Tagalog	-0.000753	0.000254	-2.965		Spanish_North	-0.000341	0.00028	-1.22
Santa_Isabel	-0.00072	0.000243	-2.966		Selkup	-0.000351	0.000286	-1.226
Australian	-0.000831	0.00028	-2.967		Teleuts.DG	-0.000405	0.000329	-1.23
Onge	-0.000771	0.000259	-2.981		Tu	-0.000362	0.000292	-1.239
Warli	-0.000747	0.00025	-2.99		Kyrgyz	-0.000347	0.00028	-1.239
Paglicci108_published	-0.011581	0.003868	-2.994		Okunevo_EMBA.SG	-0.000359	0.000289	-1.243
Gugavellalar	-0.000733	0.000244	-2.998		WHG	-0.000418	0.000335	-1.246
Burmese	-0.000722	0.000241	-2.998		Hungarian.DG	-0.00038	0.000304	-1.247
Mahadeo_Koli	-0.000729	0.000243	-3.001		Armenia_MLBA	-0.000426	0.00034	-1.253
Tu.DG	-0.0008	0.000266	-3.005		Orcadian.DG	-0.000391	0.000312	-1.253
Madiga	-0.000755	0.000251	-3.012		Vietnamese	-0.00037	0.000295	-1.253
Tahiti	-0.00081	0.000269	-3.014		Bell_Beaker_France	-0.000959	0.000762	-1.258
Irula	-0.000791	0.000262	-3.018		Vestonice16	-0.000513	0.000407	-1.262
Kurumans	-0.000756	0.000248	-3.054		Canary_Islander	-0.000389	0.000305	-1.277
Adiyan	-0.000886	0.000288	-3.072		Datog	-0.000324	0.000254	-1.277
Southwest_Bougainville	-0.000859	0.000279	-3.075		Tuscan.DG	-0.000408	0.000319	-1.281
Oroqen	-0.00076	0.000246	-3.087		Ojibwa	-0.000365	0.000284	-1.283
Savo	-0.000769	0.000249	-3.094		Yi	-0.000374	0.000291	-1.286
Kotwalia	-0.000762	0.000246	-3.097		Rochedane_published	-0.000825	0.00064	-1.29
Thai	-0.000746	0.00024	-3.105		Lohana	-0.000403	0.000311	-1.295
Choiseul	-0.000788	0.000253	-3.112		Steppe_MLBA	-0.000376	0.00029	-1.295
Ulchi.DG	-0.000851	0.000272	-3.123		Basque	-0.000351	0.000271	-1.296
Lebbo	-0.000772	0.000247	-3.124		Quechua	-0.000391	0.000301	-1.299
Magar	-0.000729	0.000233	-3.125		Chilote	-0.000388	0.000298	-1.3
Gimi	-0.000901	0.000287	-3.143		Orcadian	-0.000351	0.00027	-1.302
Nicobarese	-0.000835	0.000265	-3.144		Chukchi.DG	-0.000445	0.000342	-1.303
Burmese.DG	-0.000845	0.000268	-3.154		Khasi	-0.000408	0.000312	-1.307
Kondh_AP	-0.000977	0.000308	-3.168		Uygur.DG	-0.000405	0.000309	-1.312
Tigak	-0.000797	0.000251	-3.173		French.DG	-0.000367	0.000279	-1.314
Kurchas	-0.00081	0.000255	-3.175		Bink	-0.000385	0.000293	-1.317
Daur	-0.000783	0.000246	-3.178		Estonian.DG	-0.000416	0.000316	-1.32
Mala.DG	-0.000812	0.000255	-3.187		Israel_Chalcolithic_1d.rel.I1179	-0.001228	0.000929	-1.322
Madiga.DG	-0.000813	0.000255	-3.191		Iberia_HG_published.SG	-0.000531	0.0004	-1.328
Arunthatiar1	-0.000741	0.000232	-3.192		CentralSteppe_EMBA.SG	-0.00046	0.000345	-1.334
Bhil	-0.000749	0.000235	-3.193		Mansi.DG	-0.000421	0.000316	-1.334
Russell	-0.000855	0.000268	-3.195		Padmashali	-0.000464	0.000346	-1.34
ILA.SG	-0.000788	0.000246	-3.198		Magar	-0.000376	0.000281	-1.34
Nakanai_Bileki	-0.000825	0.000257	-3.206		Abkhasian	-0.000368	0.000275	-1.341
New_Guinea	-0.000839	0.00026	-3.222		Hazaras.SG	-0.000439	0.000325	-1.352
Nasioi	-0.000824	0.000256	-3.224		Shaigi_WGA	-0.000369	0.000272	-1.354
Gorait	-0.000771	0.000238	-3.234		Tamta	-0.000475	0.00035	-1.355
Kolcha	-0.000793	0.000245	-3.239		Unetice_EBA_1d_rel_I0117	-0.000552	0.000407	-1.356
Sugali	-0.000881	0.000271	-3.255		Mayan.SG	-0.000509	0.000372	-1.367
Hezhen.DG	-0.000878	0.000269	-3.269		Europe_MNChL	-0.000387	0.000282	-1.37
Kolombangara	-0.000832	0.000254	-3.282		Bolivian	-0.000422	0.000305	-1.382
Micronesian	-0.000855	0.000259	-3.296		Mozabite.DG	-0.000411	0.000294	-1.398
Dai.DG	-0.000852	0.000259	-3.296		Ukrainian	-0.000385	0.000275	-1.398
Teop	-0.000848	0.000257	-3.301		Buryat.SG	-0.000442	0.000314	-1.406
Malayan	-0.000827	0.000249	-3.322		CEU.SG	-0.000377	0.000268	-1.409
Ranongga	-0.000844	0.000254	-3.326		Lezgin	-0.000381	0.000269	-1.413
Korean.DG	-0.000891	0.000268	-3.327		Chukchi	-0.000417	0.000294	-1.416
Atayal	-0.000872	0.00026	-3.355		Steppe_EMBA	-0.000396	0.00028	-1.416
Semende	-0.000857	0.000255	-3.359		Bergamo.DG	-0.000444	0.000312	-1.424
Poumainaga	-0.000944	0.000281	-3.364		Beaker_Iberia	-0.000418	0.000294	-1.425
Samoan	-0.000862	0.000256	-3.371		Kazkahs.DG	-0.000506	0.000355	-1.426
Manus	-0.000936	0.000277	-3.377		Croatian	-0.000392	0.000274	-1.432
Nagaseema	-0.000906	0.000268	-3.385		Basque.DG	-0.00045	0.000313	-1.437
Panika_MP	-0.000827	0.000244	-3.391		Uzbek_WGA	-0.0005	0.000348	-1.438
Mohli	-0.000844	0.000248	-3.41		Bulgarian	-0.000387	0.000269	-1.44
Hezhen	-0.000853	0.00025	-3.416		VolgaTatars.DG	-0.000477	0.000331	-1.441
Tujia	-0.000834	0.000244	-3.419		Icelandic	-0.000398	0.000275	-1.446
Visayan	-0.000858	0.00025	-3.427		CLM.SG	-0.000372	0.000257	-1.447
Japanese.DG	-0.000908	0.000265	-3.43		Yamnaya_Bulgaria	-0.00069	0.000477	-1.448
Mussau	-0.00086	0.000251	-3.433		Belarusian	-0.000398	0.000275	-1.448
Kumhar	-0.000808	0.000235	-3.434		LBK_Austria	-0.000433	0.000298	-1.451
Chakkiliyan	-0.000795	0.000231	-3.447		Aymara	-0.000464	0.000317	-1.464
Australian.DG	-0.000973	0.000282	-3.452		Adygei.DG	-0.00046	0.000315	-1.464
Oroqen.DG	-0.00093	0.000269	-3.46		Sorb	-0.000413	0.000281	-1.471
Daur.DG	-0.000988	0.000285	-3.463		Dolgan	-0.000449	0.000305	-1.473
Lao	-0.00091	0.000262	-3.472		Hawaiian.DG	-0.000539	0.000364	-1.48
Barela	-0.000902	0.00026	-3.474		Tlingit.DG	-0.000474	0.000319	-1.487
Korku	-0.00093	0.000267	-3.484		Balkans_BronzeAge	-0.000433	0.000291	-1.487
Adi_Dravider	-0.000851	0.000244	-3.484		French	-0.000391	0.000262	-1.493
Kankanaey	-0.000895	0.000255	-3.503		Pima.DG	-0.000497	0.000333	-1.494
Vietnamese	-0.00088	0.000251	-3.508		Igbo.DG	-0.000382	0.000255	-1.497
Tongan	-0.000897	0.000255	-3.518		Yemenite_Jew.DG	-0.000461	0.000308	-1.498
Kharia.DG	-0.001005	0.000286	-3.52		Onge	-0.000474	0.000315	-1.504
Igorot.DG	-0.000979	0.000278	-3.523		Russian	-0.000407	0.000271	-1.504
Jew_AP	-0.000886	0.000251	-3.523		Kusunda	-0.000437	0.000289	-1.514
Kurumba.DG	-0.001073	0.000304	-3.527		Korean	-0.000451	0.000295	-1.526
Dusun.DG	-0.000961	0.000272	-3.528		GBR.SG	-0.000408	0.000267	-1.528
Rajbanshi	-0.000831	0.000236	-3.529		Wales_N	-0.000632	0.000413	-1.53
Mala	-0.000797	0.000225	-3.536		Onge.DG	-0.00052	0.00034	-1.53
Halba	-0.00086	0.000242	-3.546		Chuvash	-0.000426	0.000278	-1.53
Miao.DG	-0.000955	0.000268	-3.559		Iranian.DG	-0.000475	0.00031	-1.531
Makira	-0.000878	0.000247	-3.56		Mayan.DG	-0.000505	0.000329	-1.536
Papuan_Gulf	-0.000958	0.000268	-3.573		Balkans_Chalcolithic	-0.000442	0.000287	-1.542
Cambodian.DG	-0.000943	0.000264	-3.573		Mongola	-0.000458	0.000296	-1.549
ONG.SG	-0.00095	0.000266	-3.574		German	-0.000429	0.000277	-1.549
Malay	-0.00087	0.000242	-3.589		Aleut.DG	-0.000503	0.000324	-1.552
Tibetan_Samdzong_1500BP.SG	-0.001185	0.000329	-3.6		English	-0.000425	0.000273	-1.556
Nakanai_Loso	-0.000968	0.000268	-3.614		FIN.SG	-0.000415	0.000267	-1.558
Mongola	-0.000911	0.000251	-3.627		Wales_MBA	-0.002775	0.001781	-1.559
Santa_Cruz	-0.000939	0.000259	-3.629		Shetlandic	-0.000432	0.000277	-1.56
Papuan.DG	-0.000953	0.000262	-3.634		Hungarian	-0.000425	0.000272	-1.56
Sonr	-0.0012	0.000329	-3.644		PEL.SG	-0.000439	0.000281	-1.561
Atayal.DG	-0.001088	0.000299	-3.645		Continenza	-0.003645	0.002298	-1.586
Baining_Malasait	-0.001029	0.000282	-3.65		Mongola.DG	-0.000514	0.000324	-1.587
Han_Taiwan	-0.000965	0.000264	-3.659		Tubalar	-0.000447	0.000281	-1.588
RIA.SG	-0.0009	0.000246	-3.661		Lithuanian	-0.000443	0.000279	-1.588
Gadaba	-0.001087	0.000297	-3.664		Finnish	-0.000444	0.000278	-1.599
Korean	-0.000924	0.000252	-3.671		Irish_Ulster	-0.000454	0.000284	-1.601
Naxi	-0.00092	0.00025	-3.673		Ukraine_Neolithic_outlier	-0.000805	0.000502	-1.605
Nyshi	-0.000941	0.000256	-3.677		Balkans_Neolithic	-0.000457	0.000283	-1.613
Nggela	-0.00094	0.000255	-3.684		Vestonice43	-0.001173	0.000727	-1.615
KHV.SG	-0.000887	0.000241	-3.685		Balkans_MP_Neolithic_1d_rel_I1108	-0.000829	0.00051	-1.625
Dai	-0.000928	0.000251	-3.688		Guarani_GN	-0.000512	0.000315	-1.625
Mongola.DG	-0.000981	0.000266	-3.689		Nyshi	-0.000508	0.000312	-1.625
Papuan_Central	-0.000916	0.000247	-3.71		Hungary_BA	-0.000543	0.000332	-1.636
Ghasia	-0.000912	0.000245	-3.721		Korean.DG	-0.000535	0.000327	-1.637
Kuot_Lamalaua	-0.000963	0.000259	-3.724		Tu.DG	-0.000511	0.000312	-1.639
Hakka_Taiwan	-0.000987	0.000265	-3.725		Polish	-0.000448	0.000273	-1.643
Ontong_Java	-0.000937	0.000251	-3.735		SidelkinoEHG_ML.SG	-0.000658	0.000398	-1.653
Lahu.DG	-0.001049	0.000281	-3.739		Scottish	-0.000441	0.000266	-1.658
Khasi	-0.001013	0.000271	-3.741		Piapoco.DG	-0.000552	0.000332	-1.662
Yi	-0.000913	0.000244	-3.747		Corded_Ware_Czech	-0.000529	0.000318	-1.662
Mamusi_Paleabu	-0.000988	0.000263	-3.76		Karitiana.DG	-0.000565	0.000336	-1.681
Mamusi	-0.000971	0.000258	-3.761		Zoro	-0.000594	0.000353	-1.682
Madak	-0.000937	0.000249	-3.763		Dungan.DG	-0.00055	0.000326	-1.685
Miao	-0.000933	0.000248	-3.765		Apalai	-0.000553	0.000328	-1.688
Buka	-0.000941	0.00025	-3.768		Irish	-0.000464	0.000273	-1.702
CDX.SG	-0.000922	0.000244	-3.784		Karasuk.SG	-0.000503	0.000296	-1.703
Tibetan_Samzdong_1500BP.SG	-0.001097	0.00029	-3.788		Iberia_Chalcolithic	-0.000519	0.000304	-1.707
Japanese	-0.000931	0.000246	-3.791		Bulgarian.DG	-0.000536	0.000313	-1.711
Papuan	-0.000987	0.00026	-3.793		Villabruna	-0.000683	0.000398	-1.715
Tikopia	-0.000953	0.000251	-3.796		Aleut_Tlingit	-0.000513	0.000299	-1.716
CHB.SG	-0.000922	0.000243	-3.799		Aleut	-0.000482	0.000281	-1.716
JPT.SG	-0.000928	0.000244	-3.802		Papuan_Gulf	-0.000562	0.000326	-1.727
Lohra	-0.000931	0.000245	-3.807		Norwegian	-0.000478	0.000277	-1.729
Kinh	-0.000939	0.000246	-3.812		Levant_N	-0.000564	0.000325	-1.732
Kol	-0.000939	0.000246	-3.813		Eskimo_Sireniki.DG	-0.000569	0.000328	-1.733
Nailik	-0.000967	0.000254	-3.814		Arara	-0.00057	0.000329	-1.734
Sahariya_MP	-0.000911	0.000237	-3.837		EHG	-0.000593	0.000339	-1.75
Han	-0.000931	0.000243	-3.838		Tajiks.DG	-0.000533	0.000305	-1.75
Kissan	-0.001133	0.000295	-3.839		Sherpa	-0.000536	0.000306	-1.754
Ami	-0.000965	0.000251	-3.839		Quechua.DG	-0.000566	0.00032	-1.769
Malaita	-0.00096	0.00025	-3.839		Levant_BA	-0.000558	0.000315	-1.772
Cambodian	-0.000933	0.000243	-3.842		Cree	-0.0005	0.000282	-1.773
Bajo	-0.000963	0.00025	-3.847		Kostenki14	-0.000701	0.000394	-1.776
Dusun	-0.000948	0.000246	-3.848		Mixtec.DG	-0.000564	0.000317	-1.777
Mamanwa1	-0.000947	0.000246	-3.848		Mixe	-0.000564	0.000317	-1.777
CHS.SG	-0.000933	0.000242	-3.849		Piapoco	-0.000566	0.000315	-1.798
Lahu	-0.00096	0.000249	-3.855		Q_Starcevo_EN	-0.000918	0.00051	-1.8
She.DG	-0.001024	0.000263	-3.887		MA1	-0.000811	0.00045	-1.803
Lavongai	-0.00097	0.000249	-3.89		Zapotec	-0.00054	0.000299	-1.803
Rennell_and_Bellona	-0.00101	0.00026	-3.891		Mayan	-0.00053	0.000294	-1.805
Borneo	-0.000968	0.000249	-3.891		Guarani	-0.000573	0.000314	-1.827
Melamela	-0.000992	0.000254	-3.901		Wayuu	-0.000669	0.000365	-1.836
Sulka	-0.000991	0.000253	-3.922		Czech	-0.000501	0.000272	-1.842
Didayi	-0.000989	0.000251	-3.938		Iron_Gates_HG_daughter_I5236	-0.000759	0.000409	-1.857
Tolai	-0.000971	0.000246	-3.944		Vestonice15	-0.002855	0.001533	-1.862
Notsi	-0.001003	0.000252	-3.98		Mixe.DG	-0.000609	0.000327	-1.862
Baining_Marabu	-0.001079	0.00027	-4.001		Pima	-0.000574	0.000307	-1.87
Pulliyar	-0.001055	0.000261	-4.047		Poland_BA	-0.000628	0.000335	-1.874
Kove	-0.001017	0.000251	-4.052		Ukraine_Neolithic_brother_I8590_father_or_son_I3718	-0.00143	0.000763	-1.875
Baiga	-0.001032	0.000255	-4.053		Koryak.SG	-0.00064	0.000339	-1.888
Manjhi_Jharkhand	-0.001012	0.000249	-4.068		Lithuania_LBA.SG	-0.004167	0.002195	-1.898
Kathodi	-0.001003	0.000246	-4.074		GoyetQ116_1_published	-0.000796	0.000418	-1.903
Porja	-0.00106	0.000258	-4.114		Bulgaria_Neolithic	-0.000674	0.000354	-1.903
Ami.DG	-0.00113	0.000275	-4.115		hg19ref	-0.000693	0.000358	-1.934
Batudi	-0.001061	0.000257	-4.123		C_Iberia_CA	-0.0007	0.00036	-1.941
Ata	-0.001098	0.000266	-4.13		Xavante	-0.000627	0.000322	-1.945
Kuot_Kabil	-0.001053	0.000254	-4.139		Surui.DG	-0.000695	0.000357	-1.948
Mangseng	-0.001064	0.000256	-4.161		Koros_EN_HG	-0.00101	0.000516	-1.956
Mamanwa	-0.001033	0.000248	-4.161		Karitiana	-0.000635	0.000321	-1.979
Murut	-0.001053	0.000253	-4.164		Kalmyks.DG	-0.000681	0.000342	-1.991
Naxi.DG	-0.001093	0.000262	-4.167		Chane.DG	-0.000714	0.000359	-1.992
Han.DG	-0.001071	0.000255	-4.194		Kusunda.DG	-0.000646	0.000323	-1.999
She	-0.00106	0.000249	-4.263		Afanasievo.SG	-0.001022	0.000509	-2.007
Gond_MP	-0.001	0.000234	-4.266		Chane	-0.000727	0.000356	-2.043
Saposa	-0.001071	0.00025	-4.288		Karitiana.SG	-0.000799	0.000389	-2.055
Konda_Kamara	-0.001211	0.000281	-4.315		Finnish.DG	-0.000617	0.000294	-2.096
Palliyar	-0.001031	0.000239	-4.317		Czech_MN	-0.00072	0.000337	-2.134
Mawasi	-0.00108	0.00025	-4.323		Surui	-0.00072	0.000334	-2.159
Handigodu	-0.001092	0.000251	-4.357		Ukraine_Mesolithic	-0.00071	0.000327	-2.171
Ulladan	-0.00111	0.000252	-4.408		Europe_LNBA	-0.00059	0.000272	-2.173
Gond_Chattisgarh	-0.001091	0.000247	-4.411		Mixtec	-0.000668	0.000305	-2.19
Mengen	-0.001136	0.000254	-4.466		Czech.DG	-0.000747	0.00034	-2.198
Birhor	-0.001144	0.000256	-4.476		England_CA_EBA	-0.000633	0.000286	-2.212
Mohali	-0.001163	0.000257	-4.532		Beaker_Central_Europe	-0.000598	0.000269	-2.221
Yi.DG	-0.001182	0.00026	-4.552		UrubuKaapor	-0.000739	0.000331	-2.23
Kondakamari	-0.00119	0.000261	-4.566		Czech_EBA	-0.00065	0.000287	-2.266
Koya	-0.001214	0.000265	-4.585		Latvia_LN	-0.001282	0.000557	-2.304
Kol_New_Britain	-0.001328	0.000288	-4.603		English.DG	-0.000725	0.000314	-2.31
Kondh_TN	-0.001138	0.000247	-4.614		Tibetan_Chokhopani_2700BP.SG	-0.000875	0.000371	-2.355
Khairwar	-0.001097	0.000237	-4.625		Andronovo.SG	-0.001037	0.000438	-2.37
Santhal	-0.001152	0.000243	-4.745		Guarani_KW	-0.000736	0.00031	-2.376
Bharia	-0.001156	0.000243	-4.769		Srubnaya_outlier	-0.00132	0.000553	-2.387
Oraon	-0.00114	0.000239	-4.775		SHG	-0.000782	0.000326	-2.402
BIR.SG	-0.001206	0.000252	-4.779		Kurma_EBA.SG	-0.000983	0.000408	-2.413
Hojo	-0.0013	0.00027	-4.808		Scotland_N	-0.000696	0.000287	-2.421
Bhunjiya	-0.001191	0.000247	-4.822		Cree.DG	-0.000774	0.000319	-2.427
Bhumij_Orissa	-0.001156	0.000239	-4.835		England_MBA	-0.000688	0.000281	-2.443
Asur	-0.001149	0.000237	-4.859		Steppe_Eneolithic	-0.001005	0.00039	-2.579
Juang	-0.001178	0.00024	-4.913		Lepenski_Vir	-0.001022	0.000385	-2.657
Parhaiya	-0.001227	0.000249	-4.928		Huichol.SG	-0.00099	0.000373	-2.658
Kandha	-0.001219	0.000247	-4.935		Beaker_Britain	-0.000754	0.000279	-2.704
Munda	-0.001247	0.000248	-5.035		Bell_Beaker_Iberia	-0.002678	0.000969	-2.763
Ho_Orissa	-0.001189	0.000234	-5.086		Sweden_IA.SG	-0.001142	0.00041	-2.786
Bhumij_Jharkhand	-0.001257	0.000247	-5.091		Latvia_MN	-0.000892	0.000319	-2.798
Kharia	-0.001195	0.000234	-5.114		Ukraine_Neolithic	-0.000857	0.000305	-2.811
Bondo	-0.001363	0.000259	-5.254		Beaker_Southern_France	-0.001024	0.000334	-3.064
Ho_Jharkhand	-0.001607	0.000295	-5.445		Iron_Gates_HG_brother_I4880	-0.001255	0.000403	-3.113
Kanwar	-0.001387	0.000247	-5.615		Latvia_HG	-0.001016	0.00031	-3.275
