# Supplementary material for: Ancient DNA from the skeletons of Roopkund Lake reveals Mediterranean migrants in India
Source: Nat Commun. 2019 Aug 20;10:3670. doi: 10.1038/s41467-019-11357-9 (PMC6702210; doi:10.1038/s41467-019-11357-9)
Supplement: Supplementary file 24 — Supplementary Data 20 [file 41467_2019_11357_MOESM24_ESM.xlsx]

## Sheet: Sheet1
Supplementary Data 20. Conditional Heterozygosity
Population	Conditional Heterozygosity	Standard Error (weighted block jackknife)	Z-score	Number of sites used in the analysis
Bell_Beaker_France	0.174419	0.0297471	5.86338	172
Unetice_EBA.SG	0.19403	0.0467848	4.14728	67
SE_Iberia_CA	0.201754	0.0168767	11.9546	570
Minoan_Odigitria	0.2018	0.00824479	24.4761	2111
C_Iberia_CA	0.203967	0.00285754	71.3786	20518
Yamnaya_Ukraine	0.205688	0.00903837	22.7572	1969
Hungary_BA	0.206927	0.00226239	91.4639	39845
Wales_N	0.207062	0.00460936	44.9221	7505
Scotland_N	0.208197	0.00175591	118.569	63075
Anatolia_EBA	0.208817	0.00215173	97.0458	50518
Minoan_Lasithi	0.209971	0.00185127	113.42	63042
Iberia_Chalcolithic	0.210707	0.00188301	111.899	56448
Bell_Beaker_Germany	0.210896	0.0116021	18.1774	1138
Globular_Amphora	0.211085	0.00191112	110.451	55082
Europe_MNChL	0.211188	0.00164349	128.5	65321
Netherlands_BA	0.211434	0.00245005	86.2978	31958
Baden_LCA	0.212158	0.00178089	119.13	60323
Armenia_MLBA	0.212392	0.00236172	89.9308	36880
Beaker_The_Netherlands	0.21268	0.00190248	111.791	51199
Scotland_Neolithic	0.213068	0.021923	9.71893	352
Beaker_Southern_France	0.213631	0.00217357	98.286	35023
Hungary_LCA	0.213659	0.00237027	90.1415	32622
Beaker_Central_Europe	0.214335	0.00176173	121.661	65337
England_MBA	0.214847	0.00178286	120.507	61132
Czech_EBA	0.215218	0.00188319	114.284	57602
Scotland_LBA	0.215285	0.00206863	104.071	48545
Ukraine_Eneolithic	0.215984	0.00225606	95.7352	37475
Scotland_CA_EBA	0.216016	0.0020386	105.963	46654
England_CA_EBA	0.216914	0.00180392	120.246	59761
England_IA.SG	0.216978	0.00196255	110.559	52526
Poland_BA	0.217234	0.00214382	101.33	41034
England_ancient	0.217244	0.00188647	115.159	65424
Balkans_BronzeAge	0.217621	0.00191089	113.884	55854
Beaker_Britain	0.217639	0.00171994	126.539	63587
Roopkund_B	0.217672	0.00179786	121.073	55161
Roopkund_B	0.217672	0.00179786	121.073	55161
Mycenaean	0.217772	0.00190995	114.02	59429
Anatolia_Hellenistic	0.217784	0.00186376	116.852	55523
Scotland_MBA	0.21787	0.00204757	106.404	43659
Armenia_EBA	0.219277	0.00199737	109.783	47652
Beaker_Northern_Italy	0.220537	0.0024429	90.277	34289
Corded_Ware_Czech	0.221017	0.00232096	95.2263	41110
Bell_Beaker_Iberia	0.240506	0.0478082	5.03065	79
Bell_Beaker_England	0.266667	0.0517425	5.15372	75
Nordic_BA.SG	0.290909	0.0598101	4.86388	55
