# Supplementary material for: Ancient DNA from the skeletons of Roopkund Lake reveals Mediterranean migrants in India
Source: Nat Commun. 2019 Aug 20;10:3670. doi: 10.1038/s41467-019-11357-9 (PMC6702210; doi:10.1038/s41467-019-11357-9)
Supplement: Supplementary file 25 — Source Data [file 41467_2019_11357_MOESM25_ESM.xlsx]

## Sheet: Fig 2a
Individual	PC1	PC2	PC3	PC4	PC5	PC6	PC7	PC8	PC9	PC10	Marker_Pop	Pop
NA18631.SG	-0.0912	0.0382	-0.0052	-0.0176	0.0005	0.004	-0.0034	0.0016	-0.0032	0.0015	Han	CHB.SG
NA18632.SG	-0.0897	0.0382	-0.0033	-0.0148	0.0002	0.0004	-0.0006	0.0001	-0.001	0.0057	Han	CHB.SG
NA18628.SG	-0.0892	0.0359	-0.0035	-0.0142	-0.0006	-0.0031	0.0003	0.0011	-0.0064	-0.0042	Han	CHB.SG
NA18596.SG	-0.0889	0.0385	-0.0043	-0.019	0.0001	0.0005	-0.0006	-0.0004	-0.0001	0.0014	Han	CHB.SG
NA18633.SG	-0.0889	0.0381	-0.0042	-0.0173	0.002	0.0013	-0.0012	-0.0009	-0.0011	0.0006	Han	CHB.SG
NA18574.SG	-0.0888	0.0403	-0.0038	-0.0139	0.0015	0.0028	-0.0016	-0.0001	0.0024	0.0028	Han	CHB.SG
NA18624.SG	-0.0887	0.0374	-0.0046	-0.0191	0.0008	0.001	0.001	0.0004	-0.0025	-0.0038	Han	CHB.SG
NA18603.SG	-0.0887	0.0367	-0.0049	-0.0178	0.0005	0.0013	-0.0029	-0.002	0.0016	-0.0065	Han	CHB.SG
NA18546.SG	-0.0884	0.0377	-0.0044	-0.0167	-0.0002	0.0016	-0.0011	0.0009	0.0023	-0.0041	Han	CHB.SG
NA18617.SG	-0.0883	0.0369	-0.0034	-0.0177	0.0004	-0.0014	0.0023	0.0018	0.0035	0.0015	Han	CHB.SG
NA18615.SG	-0.0881	0.039	-0.0043	-0.0192	0.0001	0.0008	-0.0001	0.0001	0.0019	-0.0023	Han	CHB.SG
NA18572.SG	-0.0881	0.0384	-0.0039	-0.0174	0.0011	0.0028	-0.0023	-0.0013	-0.0036	-0.0027	Han	CHB.SG
NA18616.SG	-0.0879	0.0366	-0.0051	-0.0196	-0.0002	0.0018	0.0001	-0.0015	0.0023	-0.0054	Han	CHB.SG
NA18549.SG	-0.0879	0.0346	-0.0041	-0.019	0.0003	0.0018	-0.0022	-0.0016	0.0007	-0.001	Han	CHB.SG
NA18634.SG	-0.0878	0.037	-0.004	-0.0169	0	0.0011	0.0002	-0.0006	0.0013	0.0013	Han	CHB.SG
NA18637.SG	-0.0878	0.036	-0.0029	-0.0158	0.001	0.002	0.0005	0.0024	-0.0035	0.0017	Han	CHB.SG
NA18606.SG	-0.0877	0.0361	-0.0039	-0.015	0.0007	0.0025	-0.003	-0.0008	-0.0012	-0.0039	Han	CHB.SG
NA18539.SG	-0.0876	0.0408	-0.0049	-0.0194	0.0005	0.0005	0.0002	-0.0011	0.0028	0.0018	Han	CHB.SG
NA18636.SG	-0.0876	0.0372	-0.0031	-0.0155	0.0003	0.0019	-0.0018	0.0014	-0.0023	0.0006	Han	CHB.SG
NA18570.SG	-0.0875	0.0385	-0.0046	-0.0141	-0.0003	-0.0007	-0.0008	-0.0025	0.0048	-0.0022	Han	CHB.SG
NA18577.SG	-0.0875	0.0378	-0.0033	-0.014	0.0007	0.0011	-0.0034	-0.0008	-0.0007	-0.0033	Han	CHB.SG
NA18745.SG	-0.0874	0.0371	-0.0039	-0.0169	0.0009	0.0006	0.0004	0.002	-0.0007	0.0028	Han	CHB.SG
NA18621.SG	-0.0873	0.0389	-0.0053	-0.0167	0	0.0007	0	0.0029	0.0017	-0.0001	Han	CHB.SG
NA18552.SG	-0.0873	0.0366	-0.0044	-0.0179	0.0014	0.0027	-0.0015	0.0009	-0.0051	-0.0019	Han	CHB.SG
NA18748.SG	-0.0873	0.0357	-0.0028	-0.013	0.0019	0.0024	-0.0008	-0.0031	-0.0016	0.0027	Han	CHB.SG
NA18565.SG	-0.0872	0.0364	-0.0036	-0.014	0.0006	-0.0001	-0.0017	0.002	-0.0043	0.0022	Han	CHB.SG
NA18563.SG	-0.0871	0.0393	-0.0041	-0.0137	0.0007	0.0004	0.0017	-0.0017	-0.0001	-0.0071	Han	CHB.SG
NA18567.SG	-0.0871	0.0375	-0.0033	-0.0166	0.0001	0.0002	-0.0002	-0.0004	-0.0012	-0.0041	Han	CHB.SG
NA18560.SG	-0.0871	0.0367	-0.0035	-0.0175	-0.0008	0.0055	-0.0051	0.0023	0.0017	-0.0037	Han	CHB.SG
NA18530.SG	-0.0871	0.0361	-0.0042	-0.015	0.0004	-0.0003	-0.0004	0.0001	0.0018	-0.003	Han	CHB.SG
NA18629.SG	-0.0871	0.0358	-0.0027	-0.0159	0.0008	-0.0009	0.0016	0.0006	-0.0024	-0.0015	Han	CHB.SG
NA18605.SG	-0.087	0.0363	-0.0037	-0.0143	-0.0001	0.0011	-0.001	-0.0002	0.001	-0.0024	Han	CHB.SG
NA18571.SG	-0.087	0.0361	-0.0023	-0.0175	0.0012	-0.0013	0.002	0.0017	0.0004	0	Han	CHB.SG
NA18591.SG	-0.087	0.0351	-0.0042	-0.0167	-0.0005	-0.0008	0.0011	-0.0001	0.0065	0.003	Han	CHB.SG
NA18619.SG	-0.0869	0.0396	-0.0044	-0.0158	0.0009	-0.0014	0.001	0.0003	-0.0004	-0.0017	Han	CHB.SG
NA18644.SG	-0.0869	0.0382	-0.0038	-0.0147	-0.0005	0.001	0.0004	0.0024	0.0034	-0.0043	Han	CHB.SG
NA18645.SG	-0.0869	0.0362	-0.0033	-0.0116	-0.0024	0.0027	-0.0022	0.0005	0.0031	-0.0028	Han	CHB.SG
NA18614.SG	-0.0868	0.0366	-0.0037	-0.0152	-0.0001	-0.0006	-0.0003	-0.0007	0.0003	0.0024	Han	CHB.SG
NA18639.SG	-0.0868	0.0365	-0.0041	-0.0172	0.0013	0.0006	-0.0004	-0.0005	-0.0028	-0.0014	Han	CHB.SG
NA18543.SG	-0.0868	0.0363	-0.0039	-0.0148	0.0003	0.0002	0.0022	-0.0007	0.0001	-0.0011	Han	CHB.SG
NA18602.SG	-0.0867	0.0369	-0.0042	-0.0164	-0.001	0.0009	-0.0007	-0.0026	0.0021	-0.0031	Han	CHB.SG
NA18559.SG	-0.0866	0.0382	-0.0044	-0.0171	-0.0006	0.0019	-0.0004	0.0011	-0.0008	0.0033	Han	CHB.SG
NA18534.SG	-0.0866	0.0378	-0.0033	-0.015	0.0009	-0.0001	0	0.0022	-0.001	0.0029	Han	CHB.SG
NA18641.SG	-0.0866	0.0372	-0.0032	-0.0155	-0.0012	-0.0005	0.0005	0.0008	-0.0002	0.0003	Han	CHB.SG
NA18545.SG	-0.0866	0.0365	-0.0041	-0.016	0.0007	0.0021	-0.0016	0.0004	0.0005	-0.0028	Han	CHB.SG
NA18611.SG	-0.0866	0.0365	-0.005	-0.0174	0.0004	0.0022	-0.0019	-0.001	-0.0015	0.0027	Han	CHB.SG
NA18595.SG	-0.0865	0.04	-0.0051	-0.0138	-0.0003	0.002	-0.0015	-0.0003	0.0032	-0.0009	Han	CHB.SG
NA18564.SG	-0.0862	0.0391	-0.0031	-0.015	-0.0015	-0.0002	0.0006	0.0006	-0.0025	-0.0048	Han	CHB.SG
NA18541.SG	-0.0861	0.0385	-0.0032	-0.0183	0.0003	0.0007	-0.0002	0.0015	-0.0034	-0.0027	Han	CHB.SG
NA18592.SG	-0.0861	0.0367	-0.0048	-0.0168	0.0006	0.0004	0.0002	0.0012	-0.0046	0.0007	Han	CHB.SG
NA18620.SG	-0.0861	0.0364	-0.005	-0.0155	0.0003	0.002	-0.0003	-0.0012	-0.0021	-0.0017	Han	CHB.SG
NA18526.SG	-0.0861	0.0348	-0.0037	-0.0171	-0.001	-0.0007	0.0017	-0.0021	-0.0016	-0.0038	Han	CHB.SG
NA18525.SG	-0.086	0.0363	-0.0039	-0.0151	-0.0003	0.0009	0.0007	0	0.0042	-0.0048	Han	CHB.SG
NA18532.SG	-0.086	0.0362	-0.0039	-0.0175	-0.0002	0.001	0.0001	-0.0021	0.0021	-0.0047	Han	CHB.SG
NA18533.SG	-0.086	0.0353	-0.0041	-0.0158	0.0009	0.0038	-0.0021	0.0002	0.0008	0	Han	CHB.SG
NA18582.SG	-0.0859	0.0361	-0.0047	-0.0171	-0.0002	-0.0004	-0.0005	0	0.0015	-0.0008	Han	CHB.SG
NA18593.SG	-0.0859	0.0358	-0.0037	-0.0201	0.0005	0.0014	-0.0021	0.0003	0.0035	0.0011	Han	CHB.SG
NA18635.SG	-0.0858	0.0381	-0.0037	-0.0162	0.002	0.0012	0.0005	-0.0009	-0.0043	0.0009	Han	CHB.SG
NA18625.SG	-0.0858	0.0378	-0.0035	-0.0168	0.0012	0.0011	-0.0006	-0.0015	0.0025	-0.0028	Han	CHB.SG
NA18548.SG	-0.0858	0.0375	-0.005	-0.0177	-0.0009	-0.0014	0.0023	-0.0001	0.0009	0.0006	Han	CHB.SG
NA18630.SG	-0.0858	0.0364	-0.0036	-0.0128	0.0001	-0.0018	0.001	0.0012	-0.0038	-0.0032	Han	CHB.SG
NA18740.SG	-0.0858	0.036	-0.003	-0.0167	0.0001	0.0026	-0.0013	-0.0001	0.0043	-0.0082	Han	CHB.SG
NA18612.SG	-0.0858	0.0356	-0.0047	-0.0193	0.0006	-0.0004	-0.0005	-0.0003	0.0044	0.0055	Han	CHB.SG
NA18610.SG	-0.0857	0.036	-0.0047	-0.0154	0.0007	-0.0012	0.0014	0.0017	0.0037	0.0025	Han	CHB.SG
NA18536.SG	-0.0857	0.0358	-0.0038	-0.0165	0.0013	0.0002	-0.0014	0.0008	0.0011	0.0009	Han	CHB.SG
NA18579.SG	-0.0856	0.0385	-0.0029	-0.0174	0.0003	0.003	-0.0026	-0.0007	0.0049	0.0003	Han	CHB.SG
NA18643.SG	-0.0855	0.0378	-0.0033	-0.0145	0.0001	0.0021	0.0008	0.0001	0.0061	0.0011	Han	CHB.SG
NA18747.SG	-0.0855	0.0353	-0.0033	-0.0137	0.0016	0.0001	0.0035	-0.0014	-0.0023	-0.0015	Han	CHB.SG
NA18599.SG	-0.0854	0.039	-0.0051	-0.0161	-0.0009	0.0037	-0.0018	-0.0013	0.0015	-0.0004	Han	CHB.SG
NA18535.SG	-0.0854	0.0383	-0.0039	-0.0156	-0.0007	0.0002	-0.0012	0.0004	0	0.0006	Han	CHB.SG
NA18547.SG	-0.0854	0.0373	-0.0022	-0.0159	0.0014	0.0027	-0.0021	0.0016	0	-0.0031	Han	CHB.SG
NA18622.SG	-0.0854	0.0368	-0.0042	-0.0129	0.0002	0.0005	-0.0003	-0.0013	0.0057	-0.0034	Han	CHB.SG
NA18557.SG	-0.0854	0.0367	-0.0042	-0.018	-0.0004	-0.0014	-0.0001	-0.0013	0.0023	-0.0007	Han	CHB.SG
NA18555.SG	-0.0854	0.036	-0.0036	-0.014	0	-0.002	0.0006	-0.001	0.0002	0.0011	Han	CHB.SG
NA18542.SG	-0.0853	0.0368	-0.0041	-0.017	0.0003	-0.0023	-0.0002	-0.0013	0.003	0.0031	Han	CHB.SG
NA18550.SG	-0.0853	0.0352	-0.0033	-0.0157	0.0008	0.0011	0.0008	-0.0024	0.0011	-0.0074	Han	CHB.SG
NA18757.SG	-0.0852	0.0368	-0.0045	-0.0167	0	0.002	0.0002	-0.0016	0.0017	0.0016	Han	CHB.SG
NA18573.SG	-0.0851	0.0339	-0.004	-0.012	0.0008	0.0035	-0.0012	0.0004	-0.0018	-0.0022	Han	CHB.SG
NA18618.SG	-0.085	0.037	-0.0038	-0.0164	-0.0002	0.0003	-0.001	-0.0012	0.001	0.0008	Han	CHB.SG
NA18566.SG	-0.085	0.0367	-0.0049	-0.0172	-0.0002	0.0026	-0.0015	0.0005	-0.0019	-0.0006	Han	CHB.SG
NA18623.SG	-0.085	0.0358	-0.0041	-0.0173	-0.0005	0.0006	-0.0011	-0.0005	0.003	0.0015	Han	CHB.SG
NA18627.SG	-0.085	0.0353	-0.0041	-0.0163	0.0011	0.0011	-0.0002	0.002	-0.0066	-0.0009	Han	CHB.SG
NA18646.SG	-0.0849	0.0365	-0.0029	-0.0123	0.0017	0.0039	-0.0013	0.0007	0.0029	0.004	Han	CHB.SG
NA18528.SG	-0.0848	0.0369	-0.0026	-0.0148	0.0001	-0.0005	-0.0001	-0.0006	-0.0011	-0.0001	Han	CHB.SG
NA18638.SG	-0.0848	0.0349	-0.004	-0.0165	0.0017	0.0004	-0.0001	0.0001	-0.0048	-0.0022	Han	CHB.SG
NA18558.SG	-0.0846	0.036	-0.0037	-0.0192	0	-0.0013	0.0026	-0.0006	-0.0011	-0.0047	Han	CHB.SG
NA18538.SG	-0.0845	0.0395	-0.0046	-0.017	0.0006	0.0008	0.0008	0.0025	-0.0039	-0.007	Han	CHB.SG
NA18553.SG	-0.0844	0.036	-0.0033	-0.0154	-0.0002	0.0019	0.0008	-0.0005	-0.0032	-0.0021	Han	CHB.SG
NA18562.SG	-0.0844	0.0358	-0.0042	-0.0097	0.0003	0.0001	0.0004	-0.0005	0.0034	-0.001	Han	CHB.SG
NA18544.SG	-0.0842	0.038	-0.0041	-0.0172	0.0009	-0.0004	0.0004	-0.0015	0.0019	-0.0019	Han	CHB.SG
NA18613.SG	-0.0842	0.0379	-0.0049	-0.0177	0.0009	-0.0003	-0.0003	-0.0003	-0.0009	0.0003	Han	CHB.SG
NA18537.SG	-0.0842	0.036	-0.0043	-0.0168	0.0011	-0.001	0.0007	0.0013	-0.0012	-0.0008	Han	CHB.SG
NA18597.SG	-0.084	0.0372	-0.0037	-0.0175	0.0004	0.003	-0.0001	-0.0013	0.0018	0.0004	Han	CHB.SG
NA18608.SG	-0.084	0.0361	-0.0054	-0.0162	0.0001	0.0005	0.0023	0.0017	-0.0009	0.0005	Han	CHB.SG
NA18640.SG	-0.084	0.0356	-0.004	-0.0148	0.0003	-0.002	0.0013	-0.0008	-0.0017	-0.0048	Han	CHB.SG
NA18749.SG	-0.0838	0.035	-0.0047	-0.0136	0.0002	0.0036	-0.001	0.0006	-0.0012	-0.0028	Han	CHB.SG
NA18531.SG	-0.0836	0.0361	-0.0042	-0.0131	0.0012	0.0026	-0.002	0.0013	-0.0031	-0.0046	Han	CHB.SG
NA18561.SG	-0.0835	0.0364	-0.0045	-0.012	-0.0003	0.0038	-0.0005	-0.0013	0.002	-0.0016	Han	CHB.SG
NA18648.SG	-0.083	0.0368	-0.0041	-0.0161	0.0001	0.0012	-0.0006	-0.0018	0.0045	0.0003	Han	CHB.SG
NA18609.SG	-0.0829	0.0372	-0.0046	-0.0151	-0.0005	0.0016	-0.0012	-0.0021	-0.0015	-0.0031	Han	CHB.SG
NA18647.SG	-0.0823	0.0358	-0.0039	-0.0122	-0.0004	0.0019	-0.0006	-0.0017	0.0008	-0.0055	Han	CHB.SG
NA18642.SG	-0.0817	0.0367	-0.0032	-0.0123	0.0004	0.0019	0.0005	0.0027	-0.001	-0.0013	Han	CHB.SG
NA18626.SG	-0.0813	0.0377	-0.0032	-0.0156	0.0008	-0.002	0.0037	-0.0011	0.0012	-0.0023	Han	CHB.SG
HGDP00523	0.0289	0.0661	-0.0057	0.0175	0.0001	-0.0246	0.0244	0.0159	-0.0249	0.0104	French	French
French24437	0.0295	0.0626	-0.0046	0.0148	0.0006	-0.0246	0.0236	0.0152	-0.0257	0.0061	French	French
HGDP00527	0.0295	0.0625	-0.0051	0.013	0.0013	-0.0228	0.0228	0.015	-0.0231	0.01	French	French
SouthFrench3326	0.0299	0.0647	-0.0047	0.0152	0	-0.028	0.025	0.0185	-0.0254	0.0118	French	French
HGDP00534	0.0299	0.0637	-0.0037	0.0147	-0.0007	-0.024	0.0238	0.0196	-0.0222	0.0096	French	French
French25068	0.0301	0.0638	-0.0058	0.0176	-0.0012	-0.028	0.0258	0.0148	-0.0248	0.0094	French	French
HGDP00513	0.0301	0.0634	-0.0032	0.0164	-0.0009	-0.0236	0.0252	0.0153	-0.0231	0.0086	French	French
HGDP00526	0.0302	0.0656	-0.0064	0.0163	-0.0001	-0.026	0.0262	0.0146	-0.0204	0.0076	French	French
French24076	0.0302	0.0633	-0.0048	0.0163	-0.0005	-0.0229	0.0229	0.0161	-0.0257	0.0111	French	French
French24148	0.0303	0.0651	-0.0062	0.0153	0.0001	-0.0249	0.0271	0.0169	-0.0239	0.0103	French	French
HGDP00522	0.0303	0.0645	-0.0068	0.016	0	-0.0223	0.0229	0.0159	-0.0217	0.0068	French	French
French24434	0.0303	0.0627	-0.0054	0.0142	0	-0.0214	0.0226	0.0166	-0.0273	0.0074	French	French
SouthFrench4018	0.0304	0.0652	-0.0041	0.0164	-0.0002	-0.026	0.0249	0.0174	-0.0267	0.0112	French	French
HGDP00518	0.0304	0.0637	-0.0052	0.0153	-0.0002	-0.0252	0.0252	0.0146	-0.0208	0.0113	French	French
French23821	0.0304	0.0601	-0.0021	0.0149	-0.0005	-0.0249	0.0242	0.0148	-0.0226	0.008	French	French
SouthFrench1323	0.0305	0.064	-0.0052	0.0152	-0.0015	-0.0269	0.0269	0.0162	-0.0286	0.0145	French	French
French23915	0.0305	0.063	-0.0055	0.0154	-0.0005	-0.0239	0.0228	0.0178	-0.0225	0.0152	French	French
HGDP00528	0.0305	0.062	-0.0044	0.0133	-0.0016	-0.0237	0.0232	0.0145	-0.0232	0.0081	French	French
HGDP00533	0.0305	0.0611	-0.0074	0.0123	-0.001	-0.0196	0.0215	0.0143	-0.0273	0.0121	French	French
HGDP00529	0.0306	0.0642	-0.0041	0.0137	-0.0005	-0.0248	0.0242	0.0169	-0.0249	0.0089	French	French
HGDP00514	0.0306	0.0638	-0.0056	0.0139	-0.0006	-0.0262	0.0262	0.0168	-0.024	0.0067	French	French
HGDP00525	0.0306	0.0637	-0.0037	0.0152	0.0009	-0.0255	0.024	0.018	-0.0233	0.011	French	French
French24381	0.0306	0.0636	-0.0064	0.0139	-0.0006	-0.026	0.0242	0.0182	-0.0287	0.0107	French	French
SouthFrench3951	0.0307	0.0651	-0.005	0.0181	-0.0008	-0.0288	0.0283	0.0172	-0.0238	0.0127	French	French
French24118	0.0307	0.0649	-0.0061	0.0167	-0.0004	-0.0265	0.0257	0.0193	-0.0267	0.0127	French	French
HGDP00517	0.0307	0.0648	-0.0038	0.0149	-0.0007	-0.0248	0.0244	0.0161	-0.0261	0.0101	French	French
HGDP00515	0.0307	0.0645	-0.0047	0.0162	-0.0003	-0.0253	0.0227	0.0149	-0.0243	0.0081	French	French
HGDP00512	0.0307	0.064	-0.0049	0.0164	0.0001	-0.0235	0.0248	0.0156	-0.0202	0.0111	French	French
HGDP00536	0.0307	0.0636	-0.0016	0.0153	-0.0028	-0.0261	0.0256	0.021	-0.028	0.0078	French	French
French24090	0.0307	0.063	-0.0064	0.0157	0.0001	-0.0235	0.0241	0.0151	-0.0194	0.0097	French	French
French24144	0.0308	0.0684	0.0069	0.0167	-0.0004	-0.0357	0.0292	0.0276	-0.0325	0.0151	French	French
French24817	0.0308	0.0659	-0.0019	0.0169	-0.0009	-0.0319	0.0274	0.0298	-0.0265	0.01	French	French
HGDP00524	0.0308	0.0652	-0.005	0.0154	0.0001	-0.0235	0.0249	0.0165	-0.0243	0.0105	French	French
HGDP00535	0.0308	0.0634	-0.0069	0.0158	0.001	-0.0234	0.0242	0.0139	-0.0196	0.0122	French	French
French24120	0.0309	0.063	-0.0048	0.0137	-0.0002	-0.0272	0.0274	0.0193	-0.0282	0.0112	French	French
French24061	0.0311	0.0648	-0.0059	0.0142	-0.0005	-0.0242	0.0228	0.0175	-0.0235	0.0128	French	French
French23830	0.0311	0.0642	-0.0051	0.0159	-0.0004	-0.0241	0.0244	0.0171	-0.0268	0.0107	French	French
SouthFrench1112	0.0312	0.0668	-0.0053	0.0154	-0.0007	-0.0254	0.0249	0.0196	-0.0296	0.0085	French	French
French24690	0.0312	0.0654	-0.0054	0.0155	-0.0003	-0.0268	0.0261	0.0196	-0.0277	0.0106	French	French
French23833	0.0312	0.0642	-0.0066	0.0159	0.0018	-0.0222	0.0228	0.0154	-0.0227	0.0109	French	French
HGDP00516	0.0312	0.0621	-0.0056	0.0141	0.0004	-0.0216	0.0217	0.0143	-0.0227	0.008	French	French
HGDP00531	0.0313	0.067	-0.0057	0.0156	-0.001	-0.0301	0.0279	0.0184	-0.031	0.0087	French	French
HGDP00539	0.0313	0.0655	-0.0035	0.0171	0.0008	-0.0271	0.0249	0.0188	-0.0241	0.011	French	French
HGDP00538	0.0313	0.0636	-0.0052	0.0153	-0.0014	-0.0254	0.0249	0.017	-0.0234	0.0092	French	French
French24433	0.0314	0.0678	-0.0016	0.017	-0.0004	-0.0318	0.032	0.0251	-0.0303	0.0115	French	French
HGDP00519	0.0314	0.0638	-0.0058	0.0147	-0.0023	-0.0231	0.0237	0.0158	-0.0215	0.0094	French	French
HGDP00537	0.0314	0.0629	-0.0034	0.015	0.0005	-0.0243	0.024	0.0167	-0.0225	0.0113	French	French
French23814	0.0315	0.0639	-0.0058	0.0163	-0.0002	-0.0237	0.0239	0.0156	-0.0218	0.0111	French	French
French24075	0.0316	0.0682	-0.0034	0.0171	-0.0021	-0.0319	0.0274	0.0228	-0.0294	0.011	French	French
French24247	0.0316	0.0637	-0.0052	0.0183	0.0009	-0.0253	0.0253	0.017	-0.0271	0.0071	French	French
French23862	0.0319	0.0666	-0.0036	0.0171	-0.0003	-0.0285	0.026	0.0261	-0.0326	0.0141	French	French
SouthFrench3947	0.0319	0.0655	-0.0043	0.0148	0.0002	-0.0273	0.0268	0.0158	-0.0251	0.0103	French	French
French24400	0.032	0.065	-0.0059	0.0154	-0.0011	-0.029	0.028	0.0181	-0.0254	0.005	French	French
French24178	0.0321	0.0683	-0.0014	0.0182	-0.0004	-0.032	0.0295	0.0256	-0.0314	0.0144	French	French
French23812	0.0321	0.0648	-0.0061	0.018	0.0002	-0.0281	0.0258	0.0219	-0.0287	0.0105	French	French
SouthFrench3068	0.0322	0.0658	-0.0038	0.0179	0.0003	-0.0271	0.0236	0.0191	-0.0312	0.0103	French	French
French24408	0.0323	0.0673	-0.0054	0.0172	-0.0004	-0.0245	0.0247	0.0209	-0.0256	0.0131	French	French
French23919	0.0323	0.0669	-0.0026	0.0157	-0.0007	-0.0298	0.0276	0.0209	-0.0273	0.0125	French	French
French23989	0.0323	0.0655	-0.0029	0.0149	-0.0009	-0.034	0.032	0.0232	-0.0328	0.0112	French	French
HGDP00511	0.0324	0.0642	-0.0052	0.0143	-0.0006	-0.0257	0.0247	0.0164	-0.0216	0.0105	French	French
French24124	0.0332	0.0662	-0.0043	0.0185	-0.0016	-0.0287	0.0273	0.0232	-0.0307	0.013	French	French
stockplate2_D1	0.003	-0.0131	0.003	-0.0021	0.0005	0.0087	-0.0081	-0.0041	0.0065	-0.0069	Indian_Cline_Populations	Achary
stockplate2_D5	0.004	-0.0119	-0.0035	-0.0033	-0.0001	0.0105	-0.0073	-0.0063	0.0069	0.0022	Indian_Cline_Populations	Achary
Box3_CHGMGAP17	-0.0028	-0.0214	-0.0006	-0.0048	0.0003	0.0075	-0.0066	0.0063	0.0053	-0.001	Indian_Cline_Populations	Adi_Dravider
Box3_CHGMGAP24	-0.0028	-0.0329	0.0145	-0.0093	-0.004	-0.0042	-0.0036	0.1372	0.0345	-0.0282	Indian_Cline_Populations	Adi_Dravider
Box3_CHGC388	-0.0025	-0.0259	0.0038	-0.0078	-0.0014	0.0029	-0.0042	0.0564	0.0208	-0.0107	Indian_Cline_Populations	Adi_Dravider
Box3_CHGC4	-0.0021	-0.0292	0.0111	-0.0114	-0.0026	-0.0015	-0.0041	0.1119	0.0351	-0.0237	Indian_Cline_Populations	Adi_Dravider
Box3_CHGC370	-0.0012	-0.0261	0.0001	-0.0072	-0.0006	0.0065	-0.0063	0.019	0.0096	-0.0014	Indian_Cline_Populations	Adi_Dravider
Box3_CHGMGAP8	-0.0012	-0.0276	0.0089	-0.0084	-0.0023	-0.0005	-0.0035	0.1072	0.033	-0.0219	Indian_Cline_Populations	Adi_Dravider
Box3_CHGC384	-0.0008	-0.0332	0.0164	-0.0147	-0.0041	-0.0008	-0.0075	0.1454	0.0364	-0.0266	Indian_Cline_Populations	Adi_Dravider
Box3_CHGC110	0	-0.0244	0.0021	-0.0071	-0.0003	0.004	-0.004	0.0523	0.0201	-0.0111	Indian_Cline_Populations	Adi_Dravider
Box3_CHGCI190	0.0008	-0.0201	0.0018	-0.0055	-0.0008	0.0024	-0.0052	0.0565	0.0174	-0.0087	Indian_Cline_Populations	Adi_Dravider
Box3_CHGC106	0.0009	-0.0315	0.0161	-0.0138	-0.0033	-0.0056	-0.0044	0.1609	0.0468	-0.033	Indian_Cline_Populations	Adi_Dravider
CCMB_PL_14_e4	-0.0098	-0.0309	0.0048	0.0014	-0.0014	-0.0086	0.0078	0.0026	-0.0066	0.019	Indian_Cline_Populations	Adiyan
CCMB_PL_12_d11	-0.0093	-0.0299	0.006	0.0005	-0.0028	-0.0097	0.0077	0.0055	-0.0056	0.0142	Indian_Cline_Populations	Adiyan
CCMB_PL_14_e3	-0.0089	-0.0291	0.0074	0.0021	-0.0025	-0.0102	0.0072	0.0055	-0.0051	0.0172	Indian_Cline_Populations	Adiyan
Box3_CHGMGAP20	-0.0007	-0.0262	0.001	-0.0032	-0.0003	0.0061	-0.0067	0.0244	0.0108	-0.002	Indian_Cline_Populations	Agamudayar
Box2_B27	0.0048	-0.0075	-0.0033	-0.0057	0.0012	0.0083	-0.006	-0.0041	0.0028	-0.0018	Indian_Cline_Populations	Agarwal
Box2_B12	0.0053	0.0006	-0.0031	-0.003	0.0013	0.0088	-0.0076	-0.0055	0.002	-0.0037	Indian_Cline_Populations	Agarwal
Box2_B26	0.0058	-0.0019	-0.0033	-0.0022	0.0007	0.0087	-0.0067	-0.0057	0.0067	-0.0032	Indian_Cline_Populations	Agarwal
Box1_B7	0.0066	-0.0041	-0.0018	-0.0037	-0.0005	0.01	-0.0079	0.0026	0.0082	-0.0043	Indian_Cline_Populations	Agarwal
Box2_B20	0.0069	-0.0035	-0.0035	-0.0036	0.0014	0.0083	-0.0061	-0.0068	0.0027	-0.0001	Indian_Cline_Populations	Agarwal
Box2_B23	0.0069	-0.0048	-0.0002	-0.0061	-0.0008	0.009	-0.0099	0.0068	0.007	-0.0075	Indian_Cline_Populations	Agarwal
Box1_B10	0.0069	-0.0067	-0.0037	-0.0025	0.0005	0.0114	-0.0084	-0.0078	0.0061	-0.0041	Indian_Cline_Populations	Agarwal
Box1_B5	0.007	-0.0036	-0.0031	-0.0046	0.001	0.0105	-0.0087	-0.0002	0.0063	-0.0077	Indian_Cline_Populations	Agarwal
Box2_B30	0.0073	-0.0035	-0.0032	-0.004	-0.0003	0.0085	-0.0077	-0.0033	0.0044	-0.0058	Indian_Cline_Populations	Agarwal
Box2_B38	0.0073	-0.0044	-0.0018	-0.0032	0.0001	0.0064	-0.0058	0.0007	0.0048	-0.0043	Indian_Cline_Populations	Agarwal
Box2_B19	0.0075	-0.0023	-0.0036	-0.0044	0.0015	0.0067	-0.0071	-0.0012	0.0003	0.0014	Indian_Cline_Populations	Agarwal
Box2_B33	0.0075	-0.0049	-0.0042	-0.0026	0.0006	0.0098	-0.0077	-0.0099	0.0036	-0.0065	Indian_Cline_Populations	Agarwal
Box1_B6	0.0076	-0.0038	-0.0045	-0.0034	0.0016	0.0104	-0.0094	-0.0091	0.0062	-0.003	Indian_Cline_Populations	Agarwal
Box1_B8	0.0077	-0.0024	-0.004	-0.0049	0.001	0.0097	-0.0087	-0.0064	0.0017	-0.0028	Indian_Cline_Populations	Agarwal
Box2_B17	0.0078	-0.0046	-0.0031	-0.0044	0.0018	0.0088	-0.0073	-0.0045	0.0056	0.0007	Indian_Cline_Populations	Agarwal
Box2_B13	0.008	-0.002	-0.0035	-0.0058	0.002	0.0075	-0.006	-0.0054	0.0045	0.0003	Indian_Cline_Populations	Agarwal
Box2_B31	0.008	-0.0025	-0.0041	-0.0035	0.0005	0.0097	-0.0074	-0.0063	0.0053	-0.0034	Indian_Cline_Populations	Agarwal
Box2_B16	0.0081	-0.0018	0.0028	-0.0047	-0.0028	0.0076	-0.0076	0.0198	0.0135	-0.0108	Indian_Cline_Populations	Agarwal
Box2_B40	0.0081	-0.004	-0.0001	-0.0044	0.0007	0.0061	-0.0045	0.0077	0.0053	-0.0075	Indian_Cline_Populations	Agarwal
Box2_B39	0.0082	-0.0029	-0.0037	-0.004	0.0015	0.0114	-0.0075	-0.009	0.0074	-0.0011	Indian_Cline_Populations	Agarwal
Box1_B1	0.0083	-0.0009	-0.0037	-0.0016	0.001	0.0087	-0.0061	-0.0048	0.0028	-0.0001	Indian_Cline_Populations	Agarwal
Box2_B34	0.0083	-0.0019	-0.003	-0.0041	0.0011	0.01	-0.0074	-0.0007	0.006	-0.0025	Indian_Cline_Populations	Agarwal
Box2_B24	0.0085	0.0023	-0.004	-0.0005	0.0027	0.0081	-0.0052	-0.0055	0.0011	-0.0031	Indian_Cline_Populations	Agarwal
Box2_B22	0.0086	0.0008	-0.0035	-0.0004	0.0011	0.0067	-0.0054	-0.0039	0.0018	0.0014	Indian_Cline_Populations	Agarwal
Box2_B15	0.0087	-0.0022	-0.0027	-0.0011	0.0012	0.0091	-0.0069	-0.0053	0.0074	-0.0043	Indian_Cline_Populations	Agarwal
Box2_B21	0.0087	-0.0026	-0.0042	-0.0015	0.001	0.0109	-0.0088	-0.0056	0.0039	-0.0023	Indian_Cline_Populations	Agarwal
Box2_B11	0.0088	0.001	-0.0044	-0.0044	0.0011	0.008	-0.0066	-0.0056	0.0052	0.0013	Indian_Cline_Populations	Agarwal
Box1_B3	0.0088	-0.0018	-0.0017	-0.0022	-0.0001	0.0049	-0.0055	0.0044	0.0045	-0.0026	Indian_Cline_Populations	Agarwal
Box2_B18	0.0088	-0.0031	-0.0044	-0.0038	0.0001	0.0103	-0.0093	-0.0061	0.0072	0.0026	Indian_Cline_Populations	Agarwal
Box1_B9	0.0089	-0.0013	-0.0039	-0.0039	0.0011	0.0062	-0.0069	-0.0014	0.0031	0.0008	Indian_Cline_Populations	Agarwal
Box1_B2	0.009	-0.0015	-0.0018	-0.0039	0.0007	0.0088	-0.0082	0.0015	0.0072	-0.002	Indian_Cline_Populations	Agarwal
Box2_B29	0.009	-0.0022	-0.0025	-0.0022	0.0013	0.0114	-0.0103	-0.0046	0.0074	-0.0053	Indian_Cline_Populations	Agarwal
Box2_B32	0.0095	-0.0014	0.0001	-0.0017	-0.0003	0.0063	-0.0051	0.0072	0.0045	-0.0028	Indian_Cline_Populations	Agarwal
Box2_B28	0.0095	-0.0028	-0.0037	-0.0045	0.0005	0.0124	-0.0107	-0.0018	0.0053	-0.0069	Indian_Cline_Populations	Agarwal
Box2_B36	0.0097	-0.0017	-0.0028	-0.0018	0.0007	0.0098	-0.0088	-0.0033	0.0038	-0.002	Indian_Cline_Populations	Agarwal
Box1_B4	0.01	-0.0009	-0.0047	-0.0021	0.002	0.0076	-0.0058	-0.0079	0.005	-0.0086	Indian_Cline_Populations	Agarwal
Box2_B14	0.0133	0.0164	-0.0047	0.0007	0.0012	0.0036	-0.0025	-0.0019	0.0005	0.0001	Indian_Cline_Populations	Agarwal
stockplate13_D5	0.0046	-0.0012	-0.0031	-0.0033	0.0004	0.0066	-0.0036	-0.0059	0.0008	0.0028	Indian_Cline_Populations	Ansari
stockplate13_D9	0.0059	-0.0041	-0.0034	-0.0006	0.0013	0.008	-0.007	-0.0062	0.0018	0.0013	Indian_Cline_Populations	Ansari
stockplate13_D7	0.0063	-0.0043	-0.0029	-0.0031	-0.0001	0.0071	-0.0065	-0.007	0.0018	0.0008	Indian_Cline_Populations	Ansari
stockplate13_D8	0.0066	-0.0017	-0.0043	-0.0033	0.0007	0.0101	-0.0074	-0.0063	0.0047	-0.0006	Indian_Cline_Populations	Ansari
stockplate13_D6	0.0067	-0.0037	-0.0035	-0.0024	0.0023	0.0107	-0.0082	-0.0072	0.0035	0.0015	Indian_Cline_Populations	Ansari
CCMB_PL_7_3	-0.0024	-0.0239	-0.0019	-0.0047	0	0.0118	-0.0091	-0.0061	0.003	0.0038	Indian_Cline_Populations	Arunthatiar1
CCMB_PL_7_11	-0.0022	-0.0205	0.0003	-0.0017	0.0004	0.0084	-0.0073	-0.0078	0.0055	0.0011	Indian_Cline_Populations	Arunthatiar1
stockplate16_C10	-0.0019	-0.0238	-0.0026	-0.0062	0.0006	0.0104	-0.008	-0.0115	0.0011	0.0009	Indian_Cline_Populations	Arunthatiar1
CCMB_PL_7_16	-0.0017	-0.0235	-0.0013	-0.0032	0.0007	0.0077	-0.0076	-0.0054	0.0027	0.0055	Indian_Cline_Populations	Arunthatiar1
CCMB_PL_7_19	-0.0017	-0.0255	-0.0005	-0.0045	0.0006	0.0078	-0.0063	-0.0055	0.0027	0.0047	Indian_Cline_Populations	Arunthatiar1
CCMB_PL_7_5	-0.0015	-0.0232	-0.0015	-0.0061	0.0011	0.0101	-0.0095	-0.0064	0.0025	0.0038	Indian_Cline_Populations	Arunthatiar1
CCMB_PL_7_2	-0.0014	-0.0226	-0.0018	-0.0036	-0.0007	0.0104	-0.0076	-0.007	0.0051	0.0039	Indian_Cline_Populations	Arunthatiar1
CCMB_PL_7_18	-0.0013	-0.022	-0.0012	-0.004	0.0009	0.0105	-0.0091	-0.0051	0.0017	0.0021	Indian_Cline_Populations	Arunthatiar1
CCMB_PL_7_17	-0.0011	-0.023	-0.0014	-0.0036	-0.0001	0.0121	-0.0095	-0.0081	0.0036	0.0009	Indian_Cline_Populations	Arunthatiar1
CCMB_PL_7_8	-0.0009	-0.0252	-0.0006	-0.0057	0.0001	0.0085	-0.0073	-0.006	0.0003	0.0054	Indian_Cline_Populations	Arunthatiar1
CCMB_PL_7_15	-0.0008	-0.0227	-0.0017	-0.0033	0.0004	0.0121	-0.0113	-0.0083	0.0043	0.002	Indian_Cline_Populations	Arunthatiar1
CCMB_PL_7_7	-0.0008	-0.0237	-0.0022	-0.0051	0.0005	0.0075	-0.0073	-0.008	0.0024	0.0034	Indian_Cline_Populations	Arunthatiar1
CCMB_PL_7_6	-0.0007	-0.0217	-0.0015	-0.0051	0.0002	0.01	-0.0095	-0.0072	0.0019	0.004	Indian_Cline_Populations	Arunthatiar1
CCMB_PL_7_4	-0.0007	-0.023	-0.0015	-0.0039	0.001	0.0081	-0.0073	-0.0067	-0.0012	0.0025	Indian_Cline_Populations	Arunthatiar1
CCMB_PL_7_14	-0.0006	-0.0218	-0.0016	-0.0061	-0.0002	0.01	-0.0075	-0.0097	0.0051	0.0053	Indian_Cline_Populations	Arunthatiar1
CCMB_PL_7_10	-0.0005	-0.0219	-0.0005	-0.0042	0.0002	0.009	-0.007	-0.006	-0.0008	-0.0002	Indian_Cline_Populations	Arunthatiar1
stockplate8_G5	0.0022	-0.0129	-0.0025	-0.0012	0.0005	0.009	-0.0076	-0.0074	0.0025	0.0013	Indian_Cline_Populations	Arunthatiar2
CCMB_PL_7_12	0.003	-0.0126	-0.0011	-0.0056	0.0012	0.0106	-0.0087	-0.0066	0.0058	0.0021	Indian_Cline_Populations	Arunthatiar2
stockplate8_G7	0.0032	-0.0108	-0.0023	-0.0038	0.0004	0.0096	-0.0075	-0.0073	0.0021	-0.0008	Indian_Cline_Populations	Arunthatiar2
stockplate8_G4	0.004	-0.0119	-0.0022	-0.0026	0.0005	0.0066	-0.0055	-0.0055	0.0038	0.0016	Indian_Cline_Populations	Arunthatiar2
stockplate8_G8	0.0045	-0.0131	-0.0027	-0.0033	0.0016	0.0071	-0.0063	-0.0077	0.0013	-0.0007	Indian_Cline_Populations	Arunthatiar2
stockplate3_G10	0.0047	-0.0044	-0.0041	-0.0026	0.0007	0.009	-0.0065	-0.0104	0.0038	-0.003	Indian_Cline_Populations	Backward_Caste
stockplate3_G6	0.0069	-0.0041	-0.0037	-0.0024	0.0007	0.0108	-0.009	-0.0069	0	-0.0023	Indian_Cline_Populations	Backward_Caste
stockplate3_G7	0.0111	0.0077	-0.0047	-0.0031	0	0.0059	-0.0045	-0.0039	0.0012	0.0013	Indian_Cline_Populations	Backward_Caste
stockplate3_G9	0.0127	0.0097	-0.005	0.0002	0.0001	0.0048	-0.0035	-0.0057	0.006	-0.0019	Indian_Cline_Populations	Backward_Caste
stockplate3_G8	0.0128	0.0114	-0.0053	-0.0003	0.0001	0.0053	-0.0047	-0.0049	0.0035	-0.0024	Indian_Cline_Populations	Backward_Caste
stockplate13_D11	0.0045	-0.0076	0.0007	-0.0062	0.0002	0.01	-0.0102	0.005	0	-0.0035	Indian_Cline_Populations	Baiswar
stockplate13_E2	0.0049	-0.0078	-0.0036	-0.0054	0.0009	0.0114	-0.0107	-0.0057	0.0034	-0.0065	Indian_Cline_Populations	Baiswar
stockplate13_E1	0.0052	-0.0061	-0.0034	-0.0035	0.0014	0.0117	-0.0093	-0.0085	0.0041	-0.0021	Indian_Cline_Populations	Baiswar
stockplate13_D10	0.0065	-0.0052	-0.0034	-0.0042	0.0007	0.0096	-0.0086	-0.0068	0.0034	0.0012	Indian_Cline_Populations	Baiswar
stockplate13_D12	0.0065	-0.0065	-0.0042	-0.0063	0.0015	0.0097	-0.0078	-0.0083	0.0049	-0.0019	Indian_Cline_Populations	Baiswar
HGDP00068	0.0174	0.034	-0.0017	0.0009	0.0006	-0.0019	0.0019	-0.002	0.0004	0.0014	Indian_Cline_Populations	Balochi
HGDP00056	0.0182	0.023	-0.0032	0.0021	0.0001	0.0001	0.0008	-0.0036	-0.0004	-0.0033	Indian_Cline_Populations	Balochi
HGDP00090	0.0203	0.026	-0.0001	0.0008	0.0021	-0.0004	-0.001	-0.0028	0.0056	-0.0034	Indian_Cline_Populations	Balochi
HGDP00092	0.0207	0.0262	-0.0012	0.0029	0.0006	-0.0003	-0.0006	-0.0051	0.0086	-0.0047	Indian_Cline_Populations	Balochi
HGDP00058	0.0213	0.027	-0.0039	0.0033	0.0001	0.0011	0.0007	-0.0031	0.0035	-0.0016	Indian_Cline_Populations	Balochi
HGDP00098	0.0216	0.0292	0.0092	0.0048	0.0005	-0.001	0.001	-0.0011	-0.0003	-0.0014	Indian_Cline_Populations	Balochi
HGDP00094	0.0219	0.0293	-0.0026	0.0002	0.0012	0.0009	0.0002	-0.0038	0.0046	-0.0001	Indian_Cline_Populations	Balochi
HGDP00066	0.0225	0.0337	-0.0043	0.0053	0.0004	-0.0012	0.0017	-0.0035	0.0039	-0.0038	Indian_Cline_Populations	Balochi
HGDP00096	0.0226	0.0289	-0.0026	0.0033	-0.0001	0.001	0.0011	-0.0045	0.0037	-0.0054	Indian_Cline_Populations	Balochi
HGDP00082	0.0228	0.0341	-0.0048	0.0047	0.0013	-0.002	0.0031	-0.0012	0.0012	-0.0021	Indian_Cline_Populations	Balochi
HGDP00088	0.0229	0.0347	-0.0011	0.0031	-0.0008	-0.0025	0.0006	0.0001	0.0052	0.0005	Indian_Cline_Populations	Balochi
HGDP00078	0.023	0.0372	0.0129	0.0014	-0.0012	-0.0038	0.0019	0.0003	-0.0033	-0.0038	Indian_Cline_Populations	Balochi
HGDP00080	0.0232	0.0338	-0.001	0.0026	-0.0008	-0.0048	-0.0006	-0.002	0.0032	0.0004	Indian_Cline_Populations	Balochi
HGDP00086	0.0235	0.0335	-0.0042	0.0041	-0.0001	-0.0023	0.0036	-0.0027	0.0047	-0.0019	Indian_Cline_Populations	Balochi
HGDP00052	0.0237	0.0336	-0.0034	0.0034	0.0011	-0.0008	0.0015	-0.003	0.004	-0.0001	Indian_Cline_Populations	Balochi
HGDP00074	0.024	0.033	-0.0035	0.0028	0.0013	-0.0039	0.004	-0.0028	0.0045	-0.0038	Indian_Cline_Populations	Balochi
HGDP00072	0.0242	0.0309	-0.0041	0.0027	0.0002	-0.0029	0.0029	-0.0045	0.0012	-0.0016	Indian_Cline_Populations	Balochi
HGDP00064	0.0243	0.0362	-0.0018	0.0047	-0.0004	-0.0037	0.0057	-0.0019	0.0041	-0.0055	Indian_Cline_Populations	Balochi
HGDP00062	0.0244	0.035	0.0041	0.0043	0.0036	-0.0006	0.0032	-0.0028	0.0004	-0.0029	Indian_Cline_Populations	Balochi
HGDP00054	0.0264	0.0348	-0.0047	0.0027	-0.0007	-0.0027	0.0029	-0.0011	0.0034	-0.0055	Indian_Cline_Populations	Balochi
stockplate3_G1	0.008	-0.0026	-0.0044	-0.004	0.0012	0.0115	-0.0088	-0.0084	0.01	-0.0006	Indian_Cline_Populations	Baniya
stockplate3_G5	0.0082	-0.004	-0.0046	-0.0033	0.0016	0.0077	-0.0057	-0.0095	0.0027	-0.002	Indian_Cline_Populations	Baniya
stockplate3_G3	0.0163	0.021	-0.0063	0.0021	0.0007	0.0034	-0.0008	-0.0031	0.0018	-0.0031	Indian_Cline_Populations	Baniya
stockplate3_G4	0.0172	0.0196	-0.0042	-0.0002	0.001	0.003	-0.0007	-0.0051	0.006	-0.0021	Indian_Cline_Populations	Baniya
stockplate13_F9	0.0055	-0.0062	-0.0031	-0.0034	0.0012	0.0086	-0.0074	-0.0088	0.0068	-0.0014	Indian_Cline_Populations	Baniyas
stockplate13_F10	0.0069	-0.0029	-0.0042	-0.0014	0.0015	0.0077	-0.0077	-0.0065	0.0037	-0.0003	Indian_Cline_Populations	Baniyas
CCMB_PL_7_24	0.0072	-0.0046	-0.0032	-0.0039	0.001	0.0087	-0.008	-0.0097	0.0068	-0.0028	Indian_Cline_Populations	Baniyas
CCMB_PL_7_23	0.0072	-0.0048	-0.0026	-0.0052	0.0007	0.0076	-0.0082	-0.005	0.0054	-0.0033	Indian_Cline_Populations	Baniyas
stockplate13_F12	0.0072	-0.0057	-0.0028	-0.0041	0.0007	0.0106	-0.0099	-0.0089	0.0011	-0.0036	Indian_Cline_Populations	Baniyas
CCMB_PL_7_25	0.0075	-0.0039	-0.004	-0.0015	0.0008	0.008	-0.0069	-0.0069	0.0036	-0.0006	Indian_Cline_Populations	Baniyas
stockplate13_F11	0.0084	-0.0023	-0.004	-0.0024	0.0014	0.0085	-0.0073	-0.0083	0.0052	-0.0005	Indian_Cline_Populations	Baniyas
stockplate13_G1	0.0086	-0.0026	-0.0033	-0.0028	0.001	0.0098	-0.0068	-0.0081	0.0047	-0.0024	Indian_Cline_Populations	Baniyas
stockplate13_A3	-0.0005	-0.0198	-0.0027	-0.0025	0.0001	0.0126	-0.01	-0.0094	0.0023	0.0038	Indian_Cline_Populations	Barela
stockplate13_A2	0.0001	-0.0184	-0.0037	-0.0028	0.0009	0.0116	-0.0091	-0.0091	0.0036	0.0013	Indian_Cline_Populations	Barela
stockplate13_A1	0.001	-0.0184	-0.0008	-0.0038	0.0004	0.012	-0.0102	-0.0068	-0.0103	-0.0022	Indian_Cline_Populations	Barela
stockplate2_B1	0.0022	-0.0156	-0.0022	-0.0023	0.0013	0.0086	-0.0086	-0.0062	0.0054	-0.0037	Indian_Cline_Populations	Bestha
stockplate2_B3	0.0028	-0.0152	0.0041	-0.0057	0.0005	0.01	-0.0102	0.0029	0.0047	-0.0058	Indian_Cline_Populations	Bestha
stockplate2_A12	0.0033	-0.0131	-0.0031	-0.006	0.0007	0.0077	-0.0082	-0.0088	0.0088	0.001	Indian_Cline_Populations	Bestha
stockplate2_B2	0.0036	-0.0145	-0.0013	-0.0041	0.0005	0.0068	-0.0064	-0.0057	0.008	-0.0027	Indian_Cline_Populations	Bestha
stockplate15_B5	0.0041	-0.0135	-0.0027	-0.004	0.0012	0.0098	-0.0086	-0.008	0.0075	-0.0003	Indian_Cline_Populations	Bestha
stockplate3_C10	0.001	-0.0147	-0.0015	-0.0009	0.0006	0.0053	-0.005	-0.006	0.0027	0.0043	Indian_Cline_Populations	Bhil
stockplate3_D7	0.0012	-0.0167	-0.0022	-0.0023	0.0004	0.0086	-0.0072	-0.0081	0.0019	0.001	Indian_Cline_Populations	Bhil
stockplate3_D8	0.0016	-0.0141	-0.0029	-0.0041	0.0005	0.0082	-0.0066	-0.01	0.0034	-0.0043	Indian_Cline_Populations	Bhil
stockplate3_D9	0.0016	-0.0158	-0.0023	-0.005	0.0002	0.0093	-0.0083	-0.0059	-0.0011	0.0006	Indian_Cline_Populations	Bhil
stockplate3_D10	0.0018	-0.0154	-0.0026	-0.0043	0.0008	0.0078	-0.0064	-0.0097	0.0012	0	Indian_Cline_Populations	Bhil
stockplate3_C9	0.0022	-0.0153	-0.0005	-0.0045	0.0008	0.0107	-0.009	-0.0086	0.0032	0.001	Indian_Cline_Populations	Bhil
stockplate3_C11	0.0022	-0.0158	-0.0019	-0.002	0.0007	0.0076	-0.0074	-0.009	0.0046	-0.0002	Indian_Cline_Populations	Bhil
stockplate3_D11	0.0035	-0.0157	-0.002	-0.0039	0.0014	0.0092	-0.0063	-0.0055	-0.0015	0.0062	Indian_Cline_Populations	Bhil
stockplate13_A8	0.0005	-0.0177	-0.0028	-0.0035	-0.0002	0.0091	-0.0076	-0.0082	0.0054	0.0066	Indian_Cline_Populations	Bhilala
stockplate13_A7	0.0016	-0.0158	-0.0023	-0.0066	0.0001	0.0093	-0.0081	-0.005	0.0015	0.002	Indian_Cline_Populations	Bhilala
stockplate13_A10	0.0029	-0.0144	-0.0023	-0.0034	0.0006	0.0089	-0.0074	-0.0075	0.0007	0.0045	Indian_Cline_Populations	Bhilala
CCMB_PL_7_91	0.0112	0.01	-0.0038	-0.0005	0.0014	0.004	-0.0025	-0.0045	-0.0014	-0.0054	Indian_Cline_Populations	Bhumihar_Bihar
CCMB_PL_7_89	0.0123	0.0119	-0.0047	0.0007	0.001	0.0036	-0.0014	-0.0053	0.0024	0.0002	Indian_Cline_Populations	Bhumihar_Bihar
CCMB_PL_7_94	0.0129	0.0095	-0.0056	0.0005	0.0012	0.0054	-0.0041	-0.0044	0.0013	-0.0023	Indian_Cline_Populations	Bhumihar_Bihar
CCMB_PL_7_93	0.0131	0.0114	-0.0042	0.0007	0.0003	0.0067	-0.0051	-0.0031	0.0025	-0.0016	Indian_Cline_Populations	Bhumihar_Bihar
stockplate2_G9	0.0134	0.0131	-0.0058	-0.0002	0.0014	0.0024	-0.0009	-0.0052	0.0041	-0.0012	Indian_Cline_Populations	Bhumihar_Bihar
CCMB_PL_7_90	0.0136	0.011	-0.0042	-0.0003	0.0006	0.0029	-0.0006	-0.0058	0.0011	-0.0006	Indian_Cline_Populations	Bhumihar_Bihar
stockplate15_C8	0.0141	0.0135	-0.0057	-0.0017	0.0005	0.0038	-0.0028	-0.0028	0.0017	-0.0002	Indian_Cline_Populations	Bhumihar_Bihar
stockplate14_B2	0.0094	0.0073	-0.005	-0.0028	0.0003	0.006	-0.0038	-0.0047	0.0041	-0.0027	Indian_Cline_Populations	Bhumihar_UP
stockplate14_B3	0.0104	0.0031	0.0009	-0.0026	-0.001	0.0039	-0.0039	0.0061	-0.0208	-0.0057	Indian_Cline_Populations	Bhumihar_UP
CCMB_PL_7_86	0.0115	0.0103	-0.0037	0.002	-0.0002	0.0017	-0.0008	-0.0027	0.0056	-0.0015	Indian_Cline_Populations	Bhumihar_UP
CCMB_PL_7_83	0.0116	0.0083	-0.0036	-0.0012	0.0009	0.0029	-0.0021	-0.0053	0.0074	-0.0013	Indian_Cline_Populations	Bhumihar_UP
CCMB_PL_7_85	0.0118	0.0086	-0.005	-0.0015	0.0009	0.0034	-0.0026	-0.0037	0.0034	0.0002	Indian_Cline_Populations	Bhumihar_UP
CCMB_PL_7_88	0.0123	0.0117	-0.0046	-0.0018	0.0008	-0.0009	0.0011	-0.0063	0.0023	-0.0021	Indian_Cline_Populations	Bhumihar_UP
CCMB_PL_7_87	0.0131	0.0108	-0.0046	-0.0028	0.0007	0.0044	-0.0034	-0.0041	0.0017	-0.0028	Indian_Cline_Populations	Bhumihar_UP
CCMB_PL_7_84	0.0137	0.0084	-0.001	-0.0005	0.0009	0.0038	-0.0041	0.0041	0.0052	-0.0012	Indian_Cline_Populations	Bhumihar_UP
CCMB_PL_7_52	0.0072	-0.0055	-0.0036	-0.0028	0.0007	0.0101	-0.0091	-0.0069	0.0037	-0.0005	Indian_Cline_Populations	Brahmin_Bhatt
stockplate14_A12	0.0077	-0.0002	-0.0045	-0.0024	0.0014	0.0098	-0.0066	-0.0059	0.0005	-0.0013	Indian_Cline_Populations	Brahmin_Bhatt
CCMB_PL_7_51	0.0104	0.0063	-0.0038	-0.0011	0.0008	0.0067	-0.0062	-0.0024	-0.0003	-0.0016	Indian_Cline_Populations	Brahmin_Bhatt
CCMB_PL_7_49	0.0105	0.005	0.0004	-0.003	0.0013	0.0051	-0.0043	0.0026	0.0028	-0.0068	Indian_Cline_Populations	Brahmin_Bhatt
CCMB_PL_1_d3	0.003	-0.0108	-0.0018	-0.0022	0.0012	0.0091	-0.006	-0.0088	0.0047	-0.0008	Indian_Cline_Populations	Brahmin_Catholic
CCMB_PL_1_e1	0.0031	-0.008	-0.0028	-0.0008	0.0005	0.0077	-0.0055	-0.0047	0.0012	-0.0008	Indian_Cline_Populations	Brahmin_Catholic
CCMB_PL_1_e2	0.0031	-0.0108	-0.0027	-0.0049	0.0009	0.0054	-0.0051	-0.0075	0.0029	0.0021	Indian_Cline_Populations	Brahmin_Catholic
CCMB_PL_1_e4	0.0033	-0.0115	-0.0029	-0.0048	0.0014	0.0077	-0.0054	-0.0055	0.0036	0.0043	Indian_Cline_Populations	Brahmin_Catholic
CCMB_PL_1_c7	0.0065	-0.0063	-0.0004	-0.0041	-0.0012	0.0056	-0.0057	-0.0041	0.0004	-0.0035	Indian_Cline_Populations	Brahmin_Catholic
CCMB_PL_1_d11	0.0075	-0.0008	-0.0023	-0.0028	-0.0002	0.0055	-0.0057	-0.0035	0.0003	-0.0027	Indian_Cline_Populations	Brahmin_Catholic
CCMB_PL_1_d10	0.0077	-0.0002	-0.0035	-0.0016	0.0012	0.0059	-0.0046	-0.0062	0.0027	0.0033	Indian_Cline_Populations	Brahmin_Catholic
CCMB_PL_1_d9	0.0084	0.0002	-0.0029	-0.0024	0.0018	0.0083	-0.006	-0.0069	0.0054	-0.0003	Indian_Cline_Populations	Brahmin_Catholic
CCMB_PL_1_d12	0.0085	-0.0001	-0.0035	-0.0008	0.0018	0.0065	-0.0056	-0.0047	0.0012	0.0009	Indian_Cline_Populations	Brahmin_Catholic
CCMB_PL_1_d7	0.0093	0.0033	-0.004	-0.0019	0.0008	0.0063	-0.0059	-0.0035	0.0021	-0.0007	Indian_Cline_Populations	Brahmin_Catholic
CCMB_PL_1_c10	0.0093	0.0018	-0.0034	-0.0029	0.0005	0.0068	-0.0045	-0.0064	0.0061	-0.0021	Indian_Cline_Populations	Brahmin_Catholic
CCMB_PL_1_d8	0.01	0.0016	-0.0037	-0.0029	0.0013	0.0068	-0.0069	-0.007	0.0012	-0.0033	Indian_Cline_Populations	Brahmin_Catholic
CCMB_PL_1_e5	0.0103	0.0024	-0.0035	-0.0017	0.0011	0.0045	-0.0032	-0.007	0.0067	-0.0039	Indian_Cline_Populations	Brahmin_Catholic
CCMB_PL_1_c1	0.0106	0.0023	-0.0045	0.0002	0.0007	0.006	-0.0058	-0.0064	0.0016	0.0003	Indian_Cline_Populations	Brahmin_Catholic
CCMB_PL_1_c9	0.0108	0.0044	-0.0029	-0.0038	0.0007	0.0048	-0.0039	-0.0056	0.0052	-0.0015	Indian_Cline_Populations	Brahmin_Catholic
CCMB_PL_1_c3	0.0113	0.0024	-0.0047	-0.0023	0.0013	0.0062	-0.0031	-0.0063	0.0092	0.0017	Indian_Cline_Populations	Brahmin_Catholic
CCMB_PL_7_100	0.0066	-0.0018	-0.0029	-0.0002	0	0.0055	-0.0047	-0.0071	0.0056	0.001	Indian_Cline_Populations	Brahmin_Catholic_Goa
CCMB_PL_7_96	0.0093	0.0022	-0.0038	-0.0022	-0.0006	0.0064	-0.004	-0.0061	0.0025	-0.0003	Indian_Cline_Populations	Brahmin_Catholic_Goa
CCMB_PL_7_101	0.0099	0.0006	-0.0038	-0.0025	0.0002	0.0028	-0.001	-0.0064	0.0055	-0.0017	Indian_Cline_Populations	Brahmin_Catholic_Goa
stockplate14_G5	0.011	0.0027	-0.0037	-0.0009	0.0006	0.0052	-0.0045	-0.0071	0.006	-0.0006	Indian_Cline_Populations	Brahmin_Catholic_Goa
stockplate14_F7	0.0039	-0.0116	-0.0021	-0.0014	0.0002	0.006	-0.0045	-0.007	0.0049	-0.0015	Indian_Cline_Populations	Brahmin_Catholic_Kumta
stockplate14_F5	0.007	-0.0026	-0.0041	-0.0036	-0.0001	0.0066	-0.0055	-0.0069	0.0029	0.0025	Indian_Cline_Populations	Brahmin_Catholic_Kumta
stockplate14_F8	0.0099	0.0005	-0.0036	-0.0013	0.0015	0.0062	-0.0048	-0.0061	0.0035	0.0026	Indian_Cline_Populations	Brahmin_Catholic_Kumta
stockplate14_F6	0.0106	0.0028	-0.0045	-0.0033	0.0017	0.0051	-0.0049	-0.0085	0.0029	-0.0042	Indian_Cline_Populations	Brahmin_Catholic_Kumta
stockplate14_G1	0.0048	-0.0057	-0.0035	-0.0051	0.0008	0.0074	-0.0062	-0.0067	0.0015	-0.004	Indian_Cline_Populations	Brahmin_Catholic_Mangalore
stockplate14_F11	0.0073	-0.0039	-0.0035	-0.0021	0.0014	0.0077	-0.0074	-0.0077	-0.0003	-0.0016	Indian_Cline_Populations	Brahmin_Catholic_Mangalore
stockplate14_G3	0.0088	0.0011	-0.0031	-0.002	0.0006	0.005	-0.0048	-0.0075	0.0071	0.0028	Indian_Cline_Populations	Brahmin_Catholic_Mangalore
stockplate14_F10	0.0105	0.0021	-0.0037	-0.0015	0.0003	0.0045	-0.0025	-0.0078	0.0062	0.0002	Indian_Cline_Populations	Brahmin_Catholic_Mangalore
stockplate3_E11	0.0121	0.0119	-0.0046	0.0016	0.0002	0.0028	-0.0017	-0.0078	0.0017	-0.002	Indian_Cline_Populations	Brahmin_Haryana
stockplate3_E10	0.0148	0.018	-0.0038	-0.0009	0.0008	0.0033	-0.0018	-0.0049	0.0038	-0.0029	Indian_Cline_Populations	Brahmin_Haryana
stockplate16_G4	0.0087	0.0006	-0.0038	-0.0016	0.0005	0.0045	-0.004	-0.0068	0.0021	-0.0019	Indian_Cline_Populations	Brahmin_Karnataka
stockplate16_G7	0.0109	0.0016	-0.0041	-0.0014	-0.0001	0.0039	-0.0034	-0.0065	0.0032	-0.0009	Indian_Cline_Populations	Brahmin_Karnataka
stockplate16_G6	0.0112	0.0059	-0.0056	-0.0005	0.0006	0.0059	-0.0043	-0.0066	0.0047	-0.0003	Indian_Cline_Populations	Brahmin_Karnataka
stockplate16_G3	0.0112	0.0039	-0.0044	-0.0024	0.0007	0.0041	-0.0036	-0.0077	0.003	-0.0023	Indian_Cline_Populations	Brahmin_Karnataka
stockplate6_H8	0.0085	0.0129	-0.005	-0.0003	0.0008	0.0044	-0.0029	-0.0038	0.0044	-0.0006	Indian_Cline_Populations	Brahmin_Nepal
stockplate16_A7	0.0097	0.015	-0.0056	0	0.0011	0.0056	-0.0029	-0.0038	0.0005	-0.002	Indian_Cline_Populations	Brahmin_Nepal
stockplate16_A5	0.0105	0.0148	-0.0053	-0.0003	-0.0006	0.0019	-0.0009	-0.004	0.0019	0.0021	Indian_Cline_Populations	Brahmin_Nepal
stockplate16_A6	0.0118	0.0126	-0.0051	0.0012	0.0003	0.0046	-0.0023	-0.0063	0.0033	-0.0006	Indian_Cline_Populations	Brahmin_Nepal
Tiwari15	0.0115	0.0121	-0.0052	0.0015	0.0005	0.0038	-0.0025	-0.007	0.0056	-0.0031	Indian_Cline_Populations	Brahmin_Tiwari
Tiwari11	0.0117	0.0109	-0.0052	0.0014	0.0014	0.0044	-0.003	-0.0016	0.0004	-0.0007	Indian_Cline_Populations	Brahmin_Tiwari
stockplate14_A7	0.0117	0.01	-0.0048	-0.0025	0.0017	0.0056	-0.0045	-0.0052	-0.004	0.0002	Indian_Cline_Populations	Brahmin_Tiwari
Tiwari6	0.0119	0.0118	-0.0042	0.0015	0.0009	0.0011	-0.0005	-0.0054	0.0057	0.0029	Indian_Cline_Populations	Brahmin_Tiwari
Tiwari14	0.0122	0.0107	-0.0052	-0.0018	-0.001	0.005	-0.0019	-0.005	0.0013	-0.0015	Indian_Cline_Populations	Brahmin_Tiwari
stockplate14_A9	0.0122	0.0077	-0.0026	0.0001	0.0006	0.003	-0.0036	0.0012	-0.0092	0.0024	Indian_Cline_Populations	Brahmin_Tiwari
Tiwari9	0.0123	0.0092	-0.0045	0.0019	0.0008	0.0046	-0.0044	-0.0044	0.001	0	Indian_Cline_Populations	Brahmin_Tiwari
Tiwari13	0.0125	0.0094	-0.0051	-0.0017	0.0014	0.0043	-0.0037	-0.0046	0.0076	0.0004	Indian_Cline_Populations	Brahmin_Tiwari
Tiwari2	0.0126	0.0105	-0.0048	0.0001	0.0013	0.0059	-0.0044	-0.0047	0.0034	0.0011	Indian_Cline_Populations	Brahmin_Tiwari
Tiwari8	0.0126	0.0105	-0.0045	-0.0012	0.0006	0.0033	-0.0033	-0.0053	0.0011	0.0003	Indian_Cline_Populations	Brahmin_Tiwari
Tiwari3	0.0126	0.0083	-0.0054	-0.0028	0.0001	0.007	-0.0048	-0.0054	0.0031	-0.0008	Indian_Cline_Populations	Brahmin_Tiwari
Tiwari1	0.0128	0.0128	-0.0048	-0.0001	0.0008	0.0028	-0.001	-0.0046	0.0015	-0.0006	Indian_Cline_Populations	Brahmin_Tiwari
Tiwari12	0.0129	0.0107	-0.0045	-0.0006	-0.0003	0.0016	-0.0013	-0.0062	0.0041	-0.0024	Indian_Cline_Populations	Brahmin_Tiwari
Tiwari7	0.013	0.0117	-0.0049	-0.0004	0.0004	0.0054	-0.0037	-0.0057	0.0072	0.0022	Indian_Cline_Populations	Brahmin_Tiwari
Tiwari4	0.0132	0.0089	-0.0054	-0.0009	0.0008	0.0029	-0.0021	-0.0071	-0.0013	-0.0012	Indian_Cline_Populations	Brahmin_Tiwari
Tiwari5	0.014	0.0117	-0.0035	-0.0006	0.0005	0.0021	-0.0004	-0.0048	0.0036	0	Indian_Cline_Populations	Brahmin_Tiwari
stockplate9_A3	0.0102	0.011	-0.0056	-0.0006	0.0014	0.0043	-0.0027	-0.0058	0.0023	-0.003	Indian_Cline_Populations	Brahmin_UP
stockplate9_A1	0.0103	0.0089	-0.0045	0.0002	0.001	0.0044	-0.0045	-0.0056	0.0018	-0.001	Indian_Cline_Populations	Brahmin_UP
stockplate8_H12	0.0108	0.0066	-0.0047	0.0003	0.0011	0.006	-0.0032	-0.0059	-0.001	0.0034	Indian_Cline_Populations	Brahmin_UP
stockplate9_A2	0.0117	0.0107	-0.0054	0.0013	0.0018	0.0061	-0.0062	-0.0047	0.0021	-0.0009	Indian_Cline_Populations	Brahmin_UP
stockplate9_A5	0.0118	0.009	-0.0055	-0.0018	0.0013	0.0042	-0.0014	-0.0047	0.0033	0.0028	Indian_Cline_Populations	Brahmin_UP
stockplate16_C12	0.0123	0.0107	-0.0054	0	0.001	0.0045	-0.0029	-0.0046	0.0015	-0.0013	Indian_Cline_Populations	Brahmin_UP
stockplate9_A7	0.013	0.01	-0.0048	-0.0002	0.0008	0.0067	-0.0041	-0.0043	0.0028	0.0009	Indian_Cline_Populations	Brahmin_UP
CCMB_PL_1_f11	0.0078	0.0021	-0.0039	-0.0026	0.0013	0.005	-0.0041	-0.0065	0.0036	0.0007	Indian_Cline_Populations	Brahmin_Vaidik
CCMB_PL_1_e8	0.0086	-0.0005	-0.0031	-0.0006	0.0012	0.0065	-0.0031	-0.0052	0.0054	-0.0012	Indian_Cline_Populations	Brahmin_Vaidik
CCMB_PL_1_f2	0.0089	0.0004	-0.0033	-0.0013	0.0007	0.0077	-0.0066	-0.0055	0.0009	-0.001	Indian_Cline_Populations	Brahmin_Vaidik
CCMB_PL_1_g6	0.0089	0	-0.0009	-0.003	-0.0001	0.0048	-0.0047	-0.0039	0.0048	0.0014	Indian_Cline_Populations	Brahmin_Vaidik
CCMB_PL_1_f6	0.0089	-0.0012	-0.0028	-0.0036	0	0.005	-0.0045	-0.0048	0.0027	-0.0023	Indian_Cline_Populations	Brahmin_Vaidik
CCMB_PL_1_g1	0.0091	0.0023	-0.0041	-0.0037	-0.0002	0.0062	-0.0048	-0.006	0.0052	0.0029	Indian_Cline_Populations	Brahmin_Vaidik
CCMB_PL_1_g7	0.0091	0.0003	-0.004	-0.0019	0.001	0.0083	-0.0065	-0.0075	0.0043	0.0017	Indian_Cline_Populations	Brahmin_Vaidik
CCMB_PL_1_f12	0.0092	0.0007	-0.0041	-0.0018	0.0017	0.0072	-0.0053	-0.0062	0.0072	0.0027	Indian_Cline_Populations	Brahmin_Vaidik
CCMB_PL_1_f4	0.0093	-0.0004	-0.0019	-0.0063	0.0012	0.0084	-0.0074	-0.0027	0.001	-0.0035	Indian_Cline_Populations	Brahmin_Vaidik
CCMB_PL_1_g8	0.0094	0.003	-0.0036	-0.0026	0.0001	0.005	-0.0029	-0.0058	0.0032	-0.001	Indian_Cline_Populations	Brahmin_Vaidik
CCMB_PL_1_g3	0.0094	-0.0004	-0.0029	-0.0029	0.0008	0.0077	-0.0064	-0.0059	0.0008	-0.0024	Indian_Cline_Populations	Brahmin_Vaidik
CCMB_PL_1_g2	0.0094	-0.0008	-0.0036	-0.0028	0.0009	0.0043	-0.0042	-0.0062	0.0063	0.0011	Indian_Cline_Populations	Brahmin_Vaidik
CCMB_PL_1_g12	0.0095	0.002	-0.0033	-0.0017	0.0011	0.0062	-0.0055	-0.0044	0.0038	-0.0029	Indian_Cline_Populations	Brahmin_Vaidik
CCMB_PL_1_e9	0.0095	-0.0008	-0.0036	-0.0006	0.0003	0.0076	-0.0065	-0.005	0.0066	0.0034	Indian_Cline_Populations	Brahmin_Vaidik
CCMB_PL_1_f9	0.0097	0.0021	-0.0038	-0.0033	0.0004	0.0073	-0.0066	-0.0082	0.0052	0.001	Indian_Cline_Populations	Brahmin_Vaidik
CCMB_PL_1_f1	0.0097	0.0015	-0.0043	-0.0047	0.0011	0.0065	-0.0054	-0.0077	0.002	-0.0018	Indian_Cline_Populations	Brahmin_Vaidik
CCMB_PL_1_e12	0.0098	0.0015	-0.0045	-0.0022	0.0007	0.0067	-0.0052	-0.0068	0.005	-0.0011	Indian_Cline_Populations	Brahmin_Vaidik
CCMB_PL_1_e10	0.0099	0.0025	-0.004	-0.0005	0.0016	0.0068	-0.0045	-0.0041	0.0036	0.0019	Indian_Cline_Populations	Brahmin_Vaidik
CCMB_PL_1_f3	0.01	0.0032	-0.0041	-0.0029	0.0015	0.0083	-0.0053	-0.0059	0.0065	-0.0003	Indian_Cline_Populations	Brahmin_Vaidik
CCMB_PL_1_g5	0.0102	0.0014	-0.0037	-0.0038	0.0012	0.0053	-0.0046	-0.0077	0.0076	-0.0004	Indian_Cline_Populations	Brahmin_Vaidik
CCMB_PL_1_f5	0.0103	0.0015	-0.0029	-0.0017	0.0014	0.0067	-0.0027	-0.0075	0.004	0.0017	Indian_Cline_Populations	Brahmin_Vaidik
CCMB_PL_1_e11	0.0104	0.0033	-0.0041	-0.0013	0.0013	0.0054	-0.0039	-0.0054	0.0035	-0.0005	Indian_Cline_Populations	Brahmin_Vaidik
CCMB_PL_1_e7	0.0104	0.0022	-0.0037	-0.0016	0.0003	0.0043	-0.0043	-0.0073	0.0028	-0.0017	Indian_Cline_Populations	Brahmin_Vaidik
CCMB_PL_1_f7	0.0105	0.0013	-0.0036	-0.0037	0.0003	0.0077	-0.0052	-0.0056	0.0041	-0.0003	Indian_Cline_Populations	Brahmin_Vaidik
CCMB_PL_1_g4	0.0108	0.0026	-0.0033	-0.0036	0.001	0.0045	-0.0038	-0.0039	0.0022	-0.0029	Indian_Cline_Populations	Brahmin_Vaidik
CCMB_PL_1_f10	0.011	0.0022	-0.0032	-0.0039	0.0012	0.0072	-0.007	-0.0054	0.0048	0.0002	Indian_Cline_Populations	Brahmin_Vaidik
CCMB_PL_1_g10	0.012	0.0027	-0.0044	-0.0034	0.0011	0.0054	-0.005	-0.0082	0.0074	0.0014	Indian_Cline_Populations	Brahmin_Vaidik
HGDP00039	0.0193	0.025	0.0039	0.0005	-0.0031	-0.001	-0.0008	-0.0037	0.0015	0.0001	Indian_Cline_Populations	Brahui
HGDP00019	0.02	0.0341	-0.0012	0.0029	-0.0013	-0.0028	0.0022	-0.0009	0.0001	-0.0026	Indian_Cline_Populations	Brahui
HGDP00005	0.0212	0.032	-0.0032	0.0022	0.001	-0.0006	0.0011	-0.0025	0.0009	0.0021	Indian_Cline_Populations	Brahui
HGDP00035	0.0213	0.0283	0	0.0025	-0.0003	-0.0029	-0.0014	-0.0048	0.0032	-0.0057	Indian_Cline_Populations	Brahui
HGDP00003	0.0221	0.0335	-0.001	0.0033	-0.0013	0.0008	0.0014	-0.0034	0.0024	0.0008	Indian_Cline_Populations	Brahui
HGDP00027	0.0223	0.0319	0.0025	0.0021	-0.0005	-0.0032	0.0037	-0.0021	0.0021	-0.0011	Indian_Cline_Populations	Brahui
HGDP00001	0.0224	0.0333	-0.0024	0.003	-0.0004	-0.0005	0.0025	-0.0052	0.0037	-0.0045	Indian_Cline_Populations	Brahui
HGDP00011	0.0224	0.0328	-0.0044	0.0035	0.0003	-0.0018	0.0039	-0.0051	0.0058	-0.0031	Indian_Cline_Populations	Brahui
HGDP00037	0.0225	0.0321	-0.0036	0.002	-0.0005	-0.0021	0.0015	-0.0011	0.0029	-0.0008	Indian_Cline_Populations	Brahui
HGDP00007	0.0226	0.0321	-0.0037	0.004	0.0002	-0.0021	0.0029	-0.0044	0.0028	-0.0025	Indian_Cline_Populations	Brahui
HGDP00049	0.0227	0.0316	-0.0017	0.0037	0.0002	-0.0029	0.0017	-0.0048	0.0023	-0.0005	Indian_Cline_Populations	Brahui
HGDP00045	0.023	0.033	-0.0024	0.0034	-0.0002	-0.0044	0.0038	-0.0037	0.0063	-0.0033	Indian_Cline_Populations	Brahui
HGDP00017	0.0232	0.0333	-0.0022	0.0027	-0.0014	-0.004	0.0042	-0.0045	0.0053	-0.0018	Indian_Cline_Populations	Brahui
HGDP00033	0.0232	0.0327	-0.0039	0.0025	0	-0.0028	0.0037	-0.0022	0.004	-0.0023	Indian_Cline_Populations	Brahui
HGDP00025	0.0232	0.0318	-0.0043	0.0032	0.0005	0.0001	0.0016	-0.0025	0.0035	-0.0019	Indian_Cline_Populations	Brahui
HGDP00047	0.0233	0.0341	0.0151	0.0036	-0.002	-0.005	0.0011	-0.0009	0.001	0.0006	Indian_Cline_Populations	Brahui
HGDP00015	0.0233	0.033	-0.0028	0.0053	0.0015	0.0001	-0.0006	-0.0035	0	-0.0023	Indian_Cline_Populations	Brahui
HGDP00031	0.0235	0.0298	-0.0022	0.0039	0.0022	-0.0012	-0.0022	-0.0031	0.0031	0.0011	Indian_Cline_Populations	Brahui
HGDP00023	0.0236	0.0341	-0.0022	0.0026	0.0004	0.0007	0.0032	-0.0027	0.0064	-0.0023	Indian_Cline_Populations	Brahui
HGDP00043	0.0237	0.0335	0.0062	0.0028	-0.0029	-0.0048	0.0019	-0.0037	0.0043	-0.0033	Indian_Cline_Populations	Brahui
HGDP00021	0.0241	0.0333	0.005	0.0031	-0.0002	-0.0039	0.0014	-0.0019	0.0022	-0.0022	Indian_Cline_Populations	Brahui
stockplate1_C9	0.0035	-0.0111	0.0043	-0.0035	-0.0007	0.0071	-0.008	0.0081	-0.0015	-0.0037	Indian_Cline_Populations	Budagajangam
stockplate1_C11	0.0039	-0.0129	0.0025	-0.0034	-0.0008	0.0088	-0.0091	0.0045	0.007	-0.0006	Indian_Cline_Populations	Budagajangam
stockplate15_B1	0.005	-0.0073	-0.0036	-0.004	0.0012	0.0073	-0.0065	-0.0071	0.0004	-0.0002	Indian_Cline_Populations	Budagajangam
CCMB_PL_7_73	-0.0024	-0.0222	-0.0013	-0.0037	0.0012	0.0084	-0.0088	-0.005	0.0021	-0.0001	Indian_Cline_Populations	Chakkiliyan
stockplate8_C4	-0.0022	-0.023	-0.0015	-0.0058	0.0003	0.0079	-0.0074	-0.0075	0.0002	0.0073	Indian_Cline_Populations	Chakkiliyan
stockplate8_C1	-0.0019	-0.0216	-0.0023	-0.0026	0.0005	0.0076	-0.0066	-0.0095	0.0043	0.0015	Indian_Cline_Populations	Chakkiliyan
CCMB_PL_7_68	-0.0019	-0.0235	-0.0003	-0.0068	0.0001	0.0097	-0.0075	-0.0044	0.0032	0.0008	Indian_Cline_Populations	Chakkiliyan
CCMB_PL_7_58	-0.0016	-0.0232	-0.0015	-0.0056	0.0002	0.0112	-0.0108	-0.0097	0.0036	0.0019	Indian_Cline_Populations	Chakkiliyan
CCMB_PL_7_67	-0.0012	-0.0214	-0.0018	-0.006	0.0011	0.0098	-0.0078	-0.0072	0.0009	0	Indian_Cline_Populations	Chakkiliyan
CCMB_PL_7_79	-0.0012	-0.0247	0.0052	-0.0059	-0.0002	0.0088	-0.0089	0.003	0.0027	0.0026	Indian_Cline_Populations	Chakkiliyan
CCMB_PL_7_78	-0.001	-0.0205	0.0027	-0.0055	-0.0011	0.0074	-0.0079	-0.0001	0.0017	0.0003	Indian_Cline_Populations	Chakkiliyan
CCMB_PL_7_81	-0.001	-0.0228	-0.0009	-0.006	-0.0008	0.0093	-0.0079	-0.0055	0.0037	0.0056	Indian_Cline_Populations	Chakkiliyan
stockplate8_C2	-0.0009	-0.0244	-0.0024	-0.006	0.0012	0.0113	-0.0101	-0.0108	0.0044	0.0027	Indian_Cline_Populations	Chakkiliyan
CCMB_PL_7_59	-0.0008	-0.0199	-0.0009	-0.0048	0.0001	0.0076	-0.0073	-0.0063	0.004	0.0051	Indian_Cline_Populations	Chakkiliyan
CCMB_PL_7_55	-0.0008	-0.0229	-0.0016	-0.0038	0.0009	0.0092	-0.0077	-0.007	0.0027	-0.0013	Indian_Cline_Populations	Chakkiliyan
CCMB_PL_7_72	-0.0007	-0.0206	-0.0012	-0.0028	0.0008	0.0095	-0.0093	-0.0054	0.0022	0.0037	Indian_Cline_Populations	Chakkiliyan
CCMB_PL_7_66	-0.0006	-0.0222	-0.0021	-0.0052	0.0006	0.0115	-0.01	-0.0069	0.0061	0.0034	Indian_Cline_Populations	Chakkiliyan
CCMB_PL_7_70	-0.0006	-0.0236	-0.0009	-0.0053	-0.0001	0.0096	-0.0077	-0.0062	0.0021	-0.0019	Indian_Cline_Populations	Chakkiliyan
CCMB_PL_7_60	-0.0005	-0.021	-0.002	-0.0045	0.0006	0.0082	-0.0074	-0.0078	0.0021	0.0037	Indian_Cline_Populations	Chakkiliyan
CCMB_PL_7_61	-0.0005	-0.0235	-0.0021	-0.0055	0.0003	0.0085	-0.0067	-0.0106	0.0025	0.0032	Indian_Cline_Populations	Chakkiliyan
CCMB_PL_7_63	-0.0005	-0.0248	0.0021	-0.0044	-0.001	0.009	-0.0102	-0.0007	0.0015	-0.0001	Indian_Cline_Populations	Chakkiliyan
CCMB_PL_7_76	-0.0003	-0.0207	-0.0003	-0.0034	0.0002	0.0078	-0.0072	-0.0034	0.0006	0.0026	Indian_Cline_Populations	Chakkiliyan
CCMB_PL_7_71	-0.0003	-0.0214	-0.0014	-0.0042	0.0006	0.0113	-0.0099	-0.007	0.0018	0.0033	Indian_Cline_Populations	Chakkiliyan
CCMB_PL_7_65	-0.0002	-0.0214	-0.0017	-0.0044	0.0007	0.0121	-0.0104	-0.0059	0.0043	0.0024	Indian_Cline_Populations	Chakkiliyan
stockplate8_C5	-0.0002	-0.0228	-0.0021	-0.0044	-0.0001	0.0106	-0.0092	-0.012	0.0033	0.0022	Indian_Cline_Populations	Chakkiliyan
stockplate8_C3	-0.0001	-0.0234	-0.0029	-0.0046	-0.0001	0.0114	-0.0106	-0.0122	0.0034	0.0023	Indian_Cline_Populations	Chakkiliyan
CCMB_PL_7_74	0	-0.0225	0.0021	-0.0058	-0.0005	0.0087	-0.0074	0.0008	0.0028	-0.0033	Indian_Cline_Populations	Chakkiliyan
CCMB_PL_7_62	0.0003	-0.0238	-0.0001	-0.0083	0.0001	0.0102	-0.0083	-0.0033	0.0044	0.0017	Indian_Cline_Populations	Chakkiliyan
CCMB_PL_7_77	0.001	-0.0205	-0.0012	-0.0029	0.0001	0.0083	-0.0068	-0.0083	0.0008	0.0033	Indian_Cline_Populations	Chakkiliyan
CCMB_PL_7_80	0.0023	-0.0135	-0.0002	-0.0041	-0.0004	0.0057	-0.0053	-0.0009	-0.0016	0.0032	Indian_Cline_Populations	Chakkiliyan
stockplate15_B7	0.0024	-0.0153	-0.0026	-0.0038	0.0015	0.0107	-0.0097	-0.0074	0.0065	-0.0027	Indian_Cline_Populations	Chamada
stockplate15_B6	0.0046	-0.0088	-0.003	-0.0042	0.0008	0.0066	-0.006	-0.0063	0.0048	-0.0031	Indian_Cline_Populations	Chamada
stockplate2_B5	0.0047	-0.0122	-0.003	-0.007	0.0004	0.0072	-0.0054	-0.0067	0.0061	0.001	Indian_Cline_Populations	Chamada
stockplate14_D6	0.0085	0.0001	-0.0043	-0.0007	0.0011	0.0088	-0.0065	-0.0051	0.0038	0.0057	Indian_Cline_Populations	Chamar_Haryana
stockplate14_D7	0.0089	0.0007	-0.0046	-0.0011	0.0005	0.007	-0.0049	-0.0069	0.0022	-0.003	Indian_Cline_Populations	Chamar_Haryana
stockplate14_D9	0.0094	0.0035	-0.003	-0.005	0.0003	0.0054	-0.0051	-0.0035	0.0057	0.0011	Indian_Cline_Populations	Chamar_Haryana
stockplate14_D8	0.0094	0.0014	-0.0027	-0.0031	0.0009	0.0062	-0.0046	-0.006	0.0051	-0.0001	Indian_Cline_Populations	Chamar_Haryana
stockplate4_A5	-0.0001	-0.0229	-0.0022	-0.0053	0.0003	0.0074	-0.0063	-0.0063	-0.0003	0.0047	Indian_Cline_Populations	Changpa
stockplate4_A4	0.0003	-0.0192	-0.0026	-0.0031	0.0005	0.0072	-0.006	-0.0077	0.0022	0.0009	Indian_Cline_Populations	Changpa
stockplate11_F3	0	-0.0191	-0.0018	-0.0023	0.0006	0.0093	-0.0074	-0.0068	-0.0044	0.0031	Indian_Cline_Populations	Chaudhary
stockplate11_F4	0.0003	-0.0173	-0.002	-0.0035	0.001	0.0078	-0.0068	-0.0085	-0.0024	0.0005	Indian_Cline_Populations	Chaudhary
stockplate11_F5	0.0011	-0.0152	-0.0028	-0.0061	0.0017	0.0081	-0.0062	-0.0083	0	0.0022	Indian_Cline_Populations	Chaudhary
stockplate11_F1	0.0032	-0.0151	-0.0024	-0.0046	0.0016	0.0109	-0.0099	-0.006	-0.0026	-0.0008	Indian_Cline_Populations	Chaudhary
CCMB_PL_8_121	0.0053	-0.0045	-0.0038	-0.0031	0.0015	0.0084	-0.007	-0.0073	0.0041	-0.0021	Indian_Cline_Populations	Chaurasia
CCMB_PL_8_119	0.0061	-0.0024	-0.0034	-0.0029	0.0004	0.0091	-0.0077	-0.0032	0.001	-0.0022	Indian_Cline_Populations	Chaurasia
CCMB_PL_8_118	0.0061	-0.0028	-0.0035	-0.0047	0.0013	0.0107	-0.0081	-0.0065	0.0044	-0.0022	Indian_Cline_Populations	Chaurasia
CCMB_PL_8_120	0.0064	-0.0015	-0.0028	-0.0017	0.0021	0.0072	-0.0045	-0.0053	0.0083	-0.0014	Indian_Cline_Populations	Chaurasia
CCMB_PL_8_117	0.0072	-0.0025	-0.0032	-0.005	0.0003	0.0093	-0.0069	-0.0075	0.0038	-0.0024	Indian_Cline_Populations	Chaurasia
CCMB_PL_8_123	0.0076	-0.0032	-0.0026	-0.0017	0.001	0.0082	-0.0067	-0.0066	0.0038	0.0008	Indian_Cline_Populations	Chaurasia
CCMB_PL_8_115	0.0077	-0.0038	-0.0039	-0.0031	0.0004	0.0084	-0.0075	-0.008	0.0075	0.0011	Indian_Cline_Populations	Chaurasia
CCMB_PL_8_122	0.0079	-0.0013	-0.003	-0.0026	0.0008	0.0075	-0.006	-0.0053	0.0048	-0.0026	Indian_Cline_Populations	Chaurasia
CCMB_PL_8_114	0.0079	-0.0016	-0.0035	-0.0008	0.001	0.008	-0.0068	-0.007	0.0035	-0.0041	Indian_Cline_Populations	Chaurasia
stockplate4_G8	0.0069	-0.0036	-0.0034	-0.0018	0	0.0061	-0.0061	-0.0068	0.0002	0.0001	Indian_Cline_Populations	Coorghi
stockplate4_G7	0.008	-0.0038	-0.0038	-0.0027	0.0013	0.0077	-0.0069	-0.0061	0.0016	0.0004	Indian_Cline_Populations	Coorghi
stockplate4_G4	0.0088	-0.0018	-0.0024	-0.0019	0.0008	0.0064	-0.0052	-0.0062	0.0013	0.0009	Indian_Cline_Populations	Coorghi
stockplate4_G5	0.0091	-0.0014	-0.0031	-0.002	0.0011	0.0075	-0.0067	-0.0075	0.0057	-0.0021	Indian_Cline_Populations	Coorghi
stockplate4_G6	0.0096	-0.0029	-0.0031	-0.0023	0.001	0.0078	-0.0056	-0.0084	0.0031	-0.0051	Indian_Cline_Populations	Coorghi
stockplate11_F9	0.0102	0.0014	-0.0032	-0.001	0.0008	0.0076	-0.0067	-0.0067	0.0002	-0.0027	Indian_Cline_Populations	Dawoodi
stockplate11_F10	0.0122	0.0029	-0.003	-0.0049	0.001	0.0088	-0.0088	-0.0071	0.001	-0.0046	Indian_Cline_Populations	Dawoodi
Box3_CHGMGAP34	-0.0016	-0.0212	-0.0007	-0.0049	-0.0002	0.0082	-0.007	0.0115	0.0106	-0.0027	Indian_Cline_Populations	Devendrakulathan
Box3_CHGC367	-0.0017	-0.0303	0.0203	-0.0131	-0.0045	-0.0037	-0.006	0.1721	0.0544	-0.0321	Indian_Cline_Populations	DevendrakulathanPall
stockplate9_B7	0.0007	-0.0125	-0.0023	-0.0019	0.0006	0.0095	-0.0071	-0.0072	-0.0001	0.0022	Indian_Cline_Populations	Dharikhar
stockplate16_D2	0.0018	-0.0137	-0.0027	-0.0011	0.001	0.0083	-0.0072	-0.0059	0.0016	-0.0011	Indian_Cline_Populations	Dharikhar
stockplate9_B8	0.002	-0.0111	-0.0037	-0.0036	0.0012	0.0084	-0.0071	-0.0085	0.0056	-0.001	Indian_Cline_Populations	Dharikhar
CCMB_PL_8_126	0.0035	-0.008	-0.0029	-0.0013	0.0011	0.0087	-0.0064	-0.007	0.006	-0.0022	Indian_Cline_Populations	Dhobi
CCMB_PL_8_124	0.0043	-0.0054	-0.0032	-0.0061	0.0012	0.0097	-0.0067	-0.0051	0.004	-0.0039	Indian_Cline_Populations	Dhobi
CCMB_PL_8_130	0.0048	-0.0048	-0.0036	-0.0039	0.0001	0.0103	-0.0079	-0.0045	0.0062	0.0003	Indian_Cline_Populations	Dhobi
CCMB_PL_8_125	0.005	-0.0056	-0.0036	-0.0021	0.0013	0.0064	-0.0055	-0.0045	0.0022	0.0008	Indian_Cline_Populations	Dhobi
stockplate14_B11	0.0051	-0.006	-0.0046	-0.0052	0.0008	0.0107	-0.0088	-0.0057	0.0005	0.0004	Indian_Cline_Populations	Dhobi
CCMB_PL_8_127	0.0054	-0.0068	-0.002	-0.0027	0.0002	0.0072	-0.0067	-0.0052	0.0056	-0.0017	Indian_Cline_Populations	Dhobi
CCMB_PL_8_129	0.0064	-0.0078	-0.0023	-0.0046	0.0006	0.0102	-0.0085	-0.0049	0.0031	0.0016	Indian_Cline_Populations	Dhobi
CCMB_PL_8_128	0.0066	-0.0067	-0.0029	-0.003	0	0.0083	-0.0059	-0.007	0.0029	-0.0045	Indian_Cline_Populations	Dhobi
stockplate15_C1	0.0036	-0.0144	-0.0014	-0.0039	0.0006	0.009	-0.0066	-0.0046	0.0069	0.0027	Indian_Cline_Populations	Dhokkali
stockplate15_C2	0.0063	-0.0093	-0.0032	-0.0033	0.0009	0.0087	-0.0072	-0.0107	0.0115	-0.0015	Indian_Cline_Populations	Dhokkali
stockplate14_E9	0.0119	0.0157	-0.0028	-0.0004	0.0008	0.0032	-0.0036	-0.0017	0.0023	-0.0021	Indian_Cline_Populations	Dogra
stockplate14_E10	0.0126	0.0156	-0.0054	-0.0016	0.0003	0.0057	-0.0027	-0.0063	0.0018	-0.0009	Indian_Cline_Populations	Dogra
stockplate14_E12	0.0131	0.0165	-0.0063	0.0003	0.001	0.0039	-0.0017	-0.0043	0.0027	0.0003	Indian_Cline_Populations	Dogra
stockplate14_E8	0.0131	0.0163	0.0001	-0.0039	0.0009	0.0039	-0.0039	0.006	0.0032	-0.0052	Indian_Cline_Populations	Dogra
stockplate14_E11	0.0137	0.0193	-0.0054	0.0003	0.0005	0.0047	-0.0022	-0.0063	0.0065	-0.0028	Indian_Cline_Populations	Dogra
CCMB_PL_4_f9	0.0025	-0.0129	-0.0021	-0.0062	0.0009	0.0081	-0.0079	-0.0066	0.0076	-0.0015	Indian_Cline_Populations	Dudhekula
CCMB_PL_4_f12	0.0032	-0.0119	0.0014	-0.004	0	0.0076	-0.0078	0.0038	0.0013	-0.0005	Indian_Cline_Populations	Dudhekula
CCMB_PL_4_f2	0.0042	-0.0113	-0.0026	-0.0052	0.0002	0.0083	-0.0069	-0.0088	0.0042	-0.005	Indian_Cline_Populations	Dudhekula
CCMB_PL_4_f10	0.0049	-0.0088	-0.0037	-0.006	0.0007	0.0086	-0.008	-0.008	0.0039	0.0031	Indian_Cline_Populations	Dudhekula
stockplate13_D4	0.0022	-0.0083	-0.0039	-0.0045	0.0015	0.0115	-0.0097	-0.0066	0.0045	0.0004	Indian_Cline_Populations	Dushadh
stockplate16_D12	0.0042	-0.0093	-0.0048	-0.0035	0.0011	0.0093	-0.009	-0.0079	0.0024	0.0002	Indian_Cline_Populations	Dushadh
stockplate13_D2	0.0046	-0.0093	-0.0043	-0.0041	0.0007	0.0102	-0.0084	-0.0069	0.0033	0.0034	Indian_Cline_Populations	Dushadh
stockplate13_C12	0.0052	-0.0042	-0.0033	-0.0018	0	0.0092	-0.0084	-0.0068	0.0046	-0.0029	Indian_Cline_Populations	Dushadh
stockplate13_D3	0.006	-0.0082	-0.004	-0.0029	0.0001	0.0074	-0.0058	-0.009	0.0067	0.0007	Indian_Cline_Populations	Dushadh
CCMB_PL_14_h12	0.0046	-0.011	0.0041	-0.0038	0.0002	0.0045	-0.0073	0.0067	0.0093	-0.0046	Indian_Cline_Populations	Ediga
CCMB_PL_16_a1	0.0048	-0.0111	0.0003	-0.0041	0.0004	0.0081	-0.0074	-0.0026	0.0086	-0.001	Indian_Cline_Populations	Ediga
CCMB_PL_14_g11	0.0053	-0.0089	0.0011	-0.0025	0.0011	0.0057	-0.0058	-0.0014	0.0079	-0.0034	Indian_Cline_Populations	Ediga
stockplate3_E6	-0.0014	-0.0187	-0.0017	-0.0059	0.0004	0.0077	-0.006	-0.0061	0.0021	0.0034	Indian_Cline_Populations	Gamit
stockplate3_E7	-0.0001	-0.0188	-0.0017	-0.0016	0.0007	0.0084	-0.007	-0.0072	0.0002	0.0036	Indian_Cline_Populations	Gamit
stockplate3_E5	0.001	-0.0088	-0.0027	-0.0008	0.001	0.0085	-0.0073	-0.0058	0.0008	-0.0036	Indian_Cline_Populations	Gamit
stockplate11_F11	-0.0005	-0.0138	-0.0022	-0.0048	0.0004	0.0082	-0.0053	-0.0085	0.0001	0.0029	Indian_Cline_Populations	Garasia
stockplate11_G1	0.001	-0.0175	-0.0022	-0.0026	0.0002	0.0077	-0.0057	-0.0071	0.0026	0.0026	Indian_Cline_Populations	Garasia
stockplate11_F12	0.0017	-0.0163	-0.0028	-0.0038	0.0009	0.0086	-0.008	-0.0087	0.0018	0.0015	Indian_Cline_Populations	Garasia
stockplate11_G3	0.0018	-0.0177	-0.003	-0.0026	0.0006	0.0077	-0.0063	-0.0072	-0.0009	0.0062	Indian_Cline_Populations	Garasia
stockplate15_F10	0.0034	-0.0098	-0.0031	-0.004	0.0004	0.008	-0.0064	-0.0069	0.0036	-0.0006	Indian_Cline_Populations	Gaud_Karnataka
stockplate15_F11	0.0068	-0.0052	-0.0037	-0.0026	0.0006	0.0076	-0.0062	-0.0076	0.0023	-0.0036	Indian_Cline_Populations	Gaud_Karnataka
stockplate15_F9	0.0076	-0.0066	-0.0029	-0.0023	0.0008	0.0086	-0.0071	-0.0069	0.0061	0.0005	Indian_Cline_Populations	Gaud_Karnataka
stockplate2_A4	0.0036	-0.0122	-0.0026	-0.0045	0.0005	0.01	-0.008	-0.0083	0.0059	-0.0007	Indian_Cline_Populations	Gaud_Telangana
stockplate2_A2	0.0041	-0.0124	-0.0019	-0.0019	-0.0002	0.0095	-0.008	-0.0067	0.0059	-0.0036	Indian_Cline_Populations	Gaud_Telangana
stockplate2_A5	0.0052	-0.0083	-0.0033	-0.0018	0.0003	0.009	-0.0065	-0.0059	0.0068	0.0041	Indian_Cline_Populations	Gaud_Telangana
stockplate2_A3	0.0061	-0.0136	-0.0041	-0.0054	0.0005	0.0156	-0.0138	-0.0122	0.0124	-0.0012	Indian_Cline_Populations	Gaud_Telangana
stockplate8_D12	0.0074	-0.0053	-0.0038	-0.0031	0.0003	0.0085	-0.0066	-0.0078	0.0047	-0.0002	Indian_Cline_Populations	Gounder
stockplate4_H12	0.005	-0.0088	-0.0031	-0.001	0.0013	0.0095	-0.0071	-0.0081	0.0031	-0.0004	Indian_Cline_Populations	Gowli
stockplate8_G10	-0.0014	-0.0221	-0.0015	-0.0029	0.0006	0.0087	-0.007	-0.0075	0.0001	0.0019	Indian_Cline_Populations	Gugavellalar
stockplate8_G11	-0.0014	-0.0231	-0.0023	-0.0055	0.0012	0.0097	-0.0076	-0.0072	0.0044	0.0024	Indian_Cline_Populations	Gugavellalar
stockplate8_G12	-0.0011	-0.0226	-0.002	-0.0036	0.0004	0.0095	-0.0078	-0.0057	0.0013	0.0056	Indian_Cline_Populations	Gugavellalar
stockplate8_G9	-0.0009	-0.022	-0.0018	-0.005	-0.0001	0.0092	-0.0078	-0.0088	0.0019	-0.0012	Indian_Cline_Populations	Gugavellalar
NA20862	0.0151	0.0133	-0.0057	-0.0022	0.0007	0.0016	0.0003	-0.0056	0.0032	-0.003	Indian_Cline_Populations	GujaratiA
NA20910	0.0156	0.0153	-0.0057	0.0005	0.0011	0.0057	-0.0038	-0.0048	0.0018	-0.0005	Indian_Cline_Populations	GujaratiA
NA20904	0.0158	0.0159	-0.0057	0	0.0008	0.0048	-0.0024	-0.0053	0.0042	-0.0012	Indian_Cline_Populations	GujaratiA
NA20858	0.0159	0.0192	-0.006	0.0013	0.0009	0.0021	-0.0023	-0.0052	0.0008	-0.0034	Indian_Cline_Populations	GujaratiA
NA20885	0.0115	0.0081	-0.0039	0.0003	0.0009	0.0057	-0.0041	-0.0059	0.0052	-0.0011	Indian_Cline_Populations	GujaratiB
NA20873	0.0118	0.0074	-0.0048	0.0001	0.001	0.0049	-0.0034	-0.0066	0.0027	-0.001	Indian_Cline_Populations	GujaratiB
NA20854	0.0121	0.0064	-0.005	-0.0003	0.0004	0.0053	-0.0024	-0.0081	0.0054	0.0013	Indian_Cline_Populations	GujaratiB
NA20882	0.0126	0.0092	-0.0045	-0.0004	0.0012	0.0037	-0.0022	-0.0068	0.0015	0.0034	Indian_Cline_Populations	GujaratiB
NA20898	0.0136	0.012	-0.0047	-0.0003	0.0015	0.0036	-0.0019	-0.0065	0.0037	-0.0025	Indian_Cline_Populations	GujaratiB
NA21116	0.0088	-0.0013	-0.0044	-0.0039	0.001	0.0099	-0.0073	-0.0073	0.0059	-0.0005	Indian_Cline_Populations	GujaratiC
NA20883	0.0104	0.0022	-0.0052	-0.0022	0.0006	0.0087	-0.0055	-0.0069	0	-0.0055	Indian_Cline_Populations	GujaratiC
NA21097	0.0104	0.0006	-0.0044	-0.0028	0.0011	0.0088	-0.0065	-0.0081	0.0047	0.0024	Indian_Cline_Populations	GujaratiC
NA20903	0.0107	0.0026	-0.0048	-0.0021	0.0008	0.0097	-0.0077	-0.0075	0.0057	-0.0001	Indian_Cline_Populations	GujaratiC
NA20866	0.0112	0.003	-0.0051	-0.0018	0.001	0.0067	-0.0051	-0.0057	0.0031	0.0018	Indian_Cline_Populations	GujaratiC
NA20911	0.0074	-0.0028	-0.0047	-0.0025	0.0012	0.0083	-0.0072	-0.0093	0.0075	0.0003	Indian_Cline_Populations	GujaratiD
NA21125	0.0085	-0.0033	-0.005	-0.0044	0.0004	0.01	-0.009	-0.0082	0.0053	-0.0027	Indian_Cline_Populations	GujaratiD
NA20899	0.0089	-0.0029	-0.0048	-0.0044	0.0022	0.0103	-0.0088	-0.0091	0.0067	-0.0016	Indian_Cline_Populations	GujaratiD
NA20847	0.0094	-0.0044	-0.0047	-0.0039	0.0018	0.0113	-0.0099	-0.0104	0.0069	-0.0061	Indian_Cline_Populations	GujaratiD
NA21123	0.0095	-0.0031	-0.0038	-0.0039	0.0015	0.0099	-0.0075	-0.01	0.0078	-0.0002	Indian_Cline_Populations	GujaratiD
CCMB_PL_2_h12	0.0139	0.0113	0.0056	-0.0043	0.0002	0.0008	-0.0027	0.0174	0.0078	-0.0088	Indian_Cline_Populations	Gujjar
stockplate3_H9	0.0161	0.0177	-0.0058	0.0013	0.0009	0.0037	-0.0022	-0.0057	0.0041	-0.0021	Indian_Cline_Populations	Gujjar
stockplate3_H12	0.0177	0.0177	-0.0055	-0.0023	0.0009	0.004	-0.004	-0.0046	0.0062	-0.004	Indian_Cline_Populations	Gujjar
stockplate3_H10	0.0179	0.0173	-0.0054	0.0003	0.0005	0.0063	-0.0036	-0.0078	0.0076	-0.001	Indian_Cline_Populations	Gujjar
stockplate4_H11	0.0042	-0.0089	-0.0055	-0.0053	0.0011	0.0192	-0.0156	-0.0284	0.0189	-0.0052	Indian_Cline_Populations	Hakki_Pikki
stockplate4_G11	0.0047	-0.0082	-0.0055	-0.0057	0.0009	0.0189	-0.014	-0.0282	0.0197	0.0001	Indian_Cline_Populations	Hakki_Pikki
stockplate4_H8	0.0048	-0.0105	-0.0057	-0.0048	0.0014	0.0155	-0.011	-0.0212	0.0099	-0.0033	Indian_Cline_Populations	Hakki_Pikki
stockplate4_G10	0.005	-0.0095	-0.0056	-0.0086	0.0001	0.0183	-0.0141	-0.0245	0.0169	-0.0047	Indian_Cline_Populations	Hakki_Pikki
stockplate4_H10	0.0056	-0.0081	-0.0058	-0.0053	0.0012	0.0192	-0.0146	-0.0286	0.0184	-0.0047	Indian_Cline_Populations	Hakki_Pikki
stockplate4_H6	0.0056	-0.0092	-0.0057	-0.0058	0.0009	0.0188	-0.0141	-0.0268	0.0172	0.0011	Indian_Cline_Populations	Hakki_Pikki
stockplate4_G9	0.0059	-0.0089	-0.0056	-0.0035	0.0007	0.0159	-0.0122	-0.0222	0.0137	-0.0043	Indian_Cline_Populations	Hakki_Pikki
stockplate4_H7	0.0062	-0.0081	-0.0052	-0.0064	0.0007	0.0163	-0.0117	-0.0246	0.0161	-0.0039	Indian_Cline_Populations	Hakki_Pikki
stockplate4_G12	0.0067	-0.007	-0.005	-0.0064	0.0011	0.0127	-0.0104	-0.0238	0.0117	-0.0023	Indian_Cline_Populations	Hakki_Pikki
stockplate4_H9	0.0067	-0.0089	-0.0057	-0.0058	0.0015	0.017	-0.0123	-0.0234	0.0127	-0.0031	Indian_Cline_Populations	Hakki_Pikki
stockplate4_F1	-0.001	-0.02	-0.0014	-0.0041	0.0014	0.0086	-0.0059	-0.0064	-0.0013	0.0045	Indian_Cline_Populations	Hallaki
stockplate4_E10	-0.0008	-0.022	-0.0009	-0.0041	0.0005	0.0049	-0.003	-0.0058	0.0014	0.0065	Indian_Cline_Populations	Hallaki
stockplate4_E12	-0.0005	-0.0199	-0.0024	-0.0032	-0.0002	0.0053	-0.0056	-0.007	-0.0007	0.0037	Indian_Cline_Populations	Hallaki
stockplate4_E9	-0.0001	-0.0194	-0.0013	-0.0056	-0.0007	0.0077	-0.0063	-0.009	0.0032	0.0052	Indian_Cline_Populations	Hallaki
stockplate4_E11	0.0015	-0.0145	0	-0.0046	0.0007	0.0061	-0.0069	-0.0075	-0.0017	0.0013	Indian_Cline_Populations	Hallaki
stockplate4_F2	0.0037	-0.0151	-0.0025	-0.0035	0.0007	0.0087	-0.0076	-0.0068	0.0036	-0.0036	Indian_Cline_Populations	Hallaki
stockplate4_F5	0.0056	-0.01	-0.0041	-0.0033	0.0013	0.0109	-0.0081	-0.0065	0.0024	-0.0012	Indian_Cline_Populations	Hallaki
stockplate4_F4	0.0057	-0.0038	-0.0028	0.0004	0.0002	0.0068	-0.0058	-0.0066	0.0051	0.0043	Indian_Cline_Populations	Hallaki
stockplate4_F3	0.0067	-0.0042	-0.0033	-0.003	-0.0001	0.0079	-0.0052	-0.0097	0.0039	0.0013	Indian_Cline_Populations	Hallaki
Box3_HG14	-0.008	-0.0359	0.0034	-0.0057	0.0001	0.0034	-0.0062	0.053	-0.0094	-0.0048	Indian_Cline_Populations	Handigodu
Box3_HG11	-0.0072	-0.0338	0.0012	-0.0047	0.0005	0.0058	-0.0071	0.0359	-0.011	-0.0022	Indian_Cline_Populations	Handigodu
Box3_HG22	-0.0072	-0.0358	0.0029	-0.0065	-0.0004	0.005	-0.009	0.0463	-0.0093	-0.0056	Indian_Cline_Populations	Handigodu
Box3__HG1	-0.0062	-0.0304	0.0007	-0.0035	-0.0002	0.0062	-0.0055	0.0111	-0.0191	0.0017	Indian_Cline_Populations	Handigodu
Box3_HG16	-0.0059	-0.0381	0.0257	-0.0143	-0.0046	-0.0105	-0.0043	0.2164	0.0453	-0.0379	Indian_Cline_Populations	Handigodu
Box3_HG13	-0.0058	-0.0338	0.0075	-0.0048	-0.0002	0.001	-0.0057	0.0788	0.008	-0.0143	Indian_Cline_Populations	Handigodu
Box3_HG2	-0.0053	-0.0307	0.0008	-0.0039	0.0009	0.0073	-0.0066	0.0009	-0.0102	-0.0005	Indian_Cline_Populations	Handigodu
Box3_HG21	-0.0049	-0.0382	0.0231	-0.0131	-0.0055	-0.0086	-0.0055	0.2115	0.0346	-0.0483	Indian_Cline_Populations	Handigodu
Box3_HG18	-0.0048	-0.0403	0.0315	-0.0143	-0.0054	-0.0112	-0.0039	0.2639	0.0477	-0.0581	Indian_Cline_Populations	Handigodu
Box3_HG19	-0.0047	-0.0309	0.0058	-0.0064	-0.003	0.0024	-0.0059	0.0838	0.0109	-0.0149	Indian_Cline_Populations	Handigodu
Box3_HG3	-0.0045	-0.0289	0.0008	-0.003	0.0007	0.0049	-0.0059	0.0033	-0.0075	0.002	Indian_Cline_Populations	Handigodu
Box3_HG4	-0.0045	-0.0362	0.0165	-0.0087	-0.0022	-0.0046	-0.0048	0.1609	0.0273	-0.0338	Indian_Cline_Populations	Handigodu
Box3_HG20	-0.0042	-0.0304	0.0028	-0.0083	-0.0001	0.0014	-0.0043	0.0454	-0.0009	-0.0047	Indian_Cline_Populations	Handigodu
Box3_HG15	-0.0042	-0.0335	0.0079	-0.0082	-0.0014	-0.0012	-0.0031	0.1051	0.0079	-0.0224	Indian_Cline_Populations	Handigodu
Box3_HG10	-0.0038	-0.0352	0.0209	-0.0126	-0.004	-0.0058	-0.0046	0.1812	0.0403	-0.0402	Indian_Cline_Populations	Handigodu
Box3_HG5	-0.0037	-0.0296	0.0009	-0.0048	0.0003	0.0038	-0.006	0.0298	0.001	-0.0042	Indian_Cline_Populations	Handigodu
Box3_HG17	-0.0037	-0.03	-0.0002	-0.0045	0.0002	0.0069	-0.0088	0.0102	-0.0132	-0.0039	Indian_Cline_Populations	Handigodu
Box3_HG8	-0.0034	-0.0376	0.0198	-0.0144	-0.0026	-0.0049	-0.0048	0.1791	0.0348	-0.037	Indian_Cline_Populations	Handigodu
stockplate4_F8	0.0098	0.0009	-0.0043	-0.0014	0.0008	0.0055	-0.0039	-0.0064	0.0034	0.0008	Indian_Cline_Populations	Havik
stockplate4_F6	0.0104	0.0039	-0.0038	-0.0015	0.0001	0.0051	-0.0048	-0.0064	0.0026	-0.0012	Indian_Cline_Populations	Havik
stockplate4_F9	0.0106	0.0047	-0.0045	-0.0028	0.0009	0.0036	-0.0033	-0.0076	0.0048	-0.0019	Indian_Cline_Populations	Havik
stockplate4_F10	0.011	0.0045	-0.0046	-0.0013	0.0016	0.007	-0.004	-0.0072	0.0069	-0.0028	Indian_Cline_Populations	Havik
stockplate4_F7	0.0112	0.0054	-0.0047	-0.0022	-0.0002	0.0058	-0.0031	-0.0066	0.0029	-0.001	Indian_Cline_Populations	Havik
stockplate8_A8	-0.003	-0.0233	-0.0005	-0.0019	0	-0.0022	0.0027	-0.0076	-0.0009	0.0126	Indian_Cline_Populations	Indumalayali
stockplate8_A7	-0.0003	-0.0179	-0.0018	-0.0034	0.0006	0.0058	-0.0051	-0.0088	0.0055	0.0051	Indian_Cline_Populations	Indumalayali
stockplate16_C5	0.0011	-0.0159	-0.0023	-0.0033	0.0008	0.006	-0.0048	-0.0088	0.0043	0.0029	Indian_Cline_Populations	Indumalayali
stockplate8_A5	0.0015	-0.0175	-0.0025	-0.0046	0.0011	0.0061	-0.0049	-0.0075	0.0059	0.0029	Indian_Cline_Populations	Indumalayali
stockplate8_A9	0.0029	-0.0154	-0.0023	-0.005	0.0007	0.0064	-0.0057	-0.0077	0.002	0.0009	Indian_Cline_Populations	Indumalayali
CCMB_PL_8_174	-0.009	-0.0305	0.0036	0	-0.0014	-0.0133	0.0114	-0.003	-0.0029	0.023	Indian_Cline_Populations	Irula
CCMB_PL_8_169	-0.0083	-0.0292	0.002	-0.0013	-0.0014	-0.0102	0.0101	-0.0045	-0.0059	0.0245	Indian_Cline_Populations	Irula
CCMB_PL_8_172	-0.0082	-0.0282	0.0013	-0.0018	-0.0004	-0.0102	0.0084	-0.0034	-0.0015	0.0218	Indian_Cline_Populations	Irula
CCMB_PL_8_173	-0.0082	-0.0299	0.0056	0.0002	-0.0013	-0.0165	0.0135	0.001	0	0.0257	Indian_Cline_Populations	Irula
CCMB_PL_8_171	-0.0081	-0.0278	0.0016	-0.0006	-0.0009	-0.0125	0.0099	-0.0021	-0.0016	0.0235	Indian_Cline_Populations	Irula
CCMB_PL_8_178	-0.0081	-0.029	0.0028	0.0008	-0.0004	-0.0146	0.0124	-0.0041	-0.0041	0.0275	Indian_Cline_Populations	Irula
CCMB_PL_8_175	-0.0079	-0.0304	0.0033	-0.0027	0.0002	-0.0151	0.013	-0.0013	-0.0016	0.0256	Indian_Cline_Populations	Irula
CCMB_PL_8_179	-0.0077	-0.0285	0.0015	-0.0004	-0.0011	-0.0119	0.0095	-0.0024	-0.007	0.0241	Indian_Cline_Populations	Irula
CCMB_PL_8_181	-0.0077	-0.0291	0.0013	0.002	-0.0013	-0.0106	0.0094	-0.0036	-0.0046	0.0203	Indian_Cline_Populations	Irula
CCMB_PL_8_177	-0.0077	-0.0293	0.002	-0.0014	-0.0011	-0.0122	0.0105	-0.0051	-0.0054	0.0226	Indian_Cline_Populations	Irula
CCMB_PL_8_166	-0.0076	-0.0303	0.0014	-0.0006	-0.0008	-0.0095	0.0094	-0.0031	-0.0046	0.0203	Indian_Cline_Populations	Irula
CCMB_PL_8_165	-0.0073	-0.0315	0.0024	-0.0028	-0.0012	-0.0125	0.0106	-0.0019	-0.0038	0.0257	Indian_Cline_Populations	Irula
CCMB_PL_8_168	-0.0071	-0.0273	0.0028	0.0001	-0.0003	-0.0097	0.0085	-0.0019	-0.0048	0.0255	Indian_Cline_Populations	Irula
CCMB_PL_8_176	-0.0067	-0.0281	0.002	0.001	-0.0014	-0.011	0.0097	-0.0074	-0.0035	0.0215	Indian_Cline_Populations	Irula
CCMB_PL_8_167	-0.0061	-0.0286	0.0026	-0.0016	-0.0019	-0.0127	0.0087	-0.0036	-0.004	0.0197	Indian_Cline_Populations	Irula
CCMB_PL_8_180	0	-0.0173	0.0005	-0.0028	-0.0006	-0.0005	0.0013	-0.003	0.0018	0.0062	Indian_Cline_Populations	Irula
CCMB_PL_8_170	0.0001	-0.0153	-0.0006	-0.0019	-0.0004	0.0022	-0.0013	-0.0043	0.002	0.0039	Indian_Cline_Populations	Irula
stockplate7_G9	0.0079	-0.0005	-0.0044	-0.0035	0.001	0.0082	-0.007	-0.0069	0.0066	0.0004	Indian_Cline_Populations	Jain
stockplate7_G11	0.0079	-0.0013	-0.0057	-0.0039	0.001	0.01	-0.0075	-0.0078	0.0066	0.0032	Indian_Cline_Populations	Jain
stockplate7_G10	0.0092	-0.0045	-0.0053	-0.0038	0.002	0.0101	-0.0079	-0.007	0.0014	-0.0032	Indian_Cline_Populations	Jain
stockplate9_C5	0.0055	-0.0014	-0.0044	-0.0022	0.0012	0.0074	-0.0059	-0.0086	0.0046	-0.0011	Indian_Cline_Populations	Jatav
stockplate16_C11	0.0063	-0.0017	-0.0036	-0.0013	0.0002	0.0077	-0.0052	-0.0073	0.0022	-0.0019	Indian_Cline_Populations	Jatav
stockplate9_C8	0.0063	-0.0018	-0.0034	-0.0011	0.0013	0.01	-0.0062	-0.0053	0.001	0.0016	Indian_Cline_Populations	Jatav
stockplate9_C7	0.0063	-0.0057	-0.0042	-0.0031	0.0014	0.0118	-0.0096	-0.0069	0.0028	-0.0014	Indian_Cline_Populations	Jatav
stockplate9_C4	0.0067	-0.0042	-0.0045	-0.0012	0.0014	0.0088	-0.008	-0.0078	0.004	-0.0001	Indian_Cline_Populations	Jatav
CCMB_PL_9_256	0.0035	-0.0059	0.0004	-0.0025	0.0006	0.0058	-0.0066	0.0006	0.0048	-0.006	Indian_Cline_Populations	Jogi
CCMB_PL_9_251	0.0055	0.0009	-0.0023	-0.0038	0.0016	0.006	-0.0046	-0.0051	0.0067	-0.0013	Indian_Cline_Populations	Jogi
CCMB_PL_9_254	0.0056	-0.0032	0.0072	-0.0053	-0.0014	0.0018	-0.0049	0.0097	0.008	-0.0048	Indian_Cline_Populations	Jogi
CCMB_PL_9_255	0.0057	-0.0019	-0.003	-0.002	0.0011	0.006	-0.0044	-0.0039	0.0069	-0.0015	Indian_Cline_Populations	Jogi
CCMB_PL_9_257	0.0061	-0.0018	0.0033	-0.0011	-0.0009	0.005	-0.0044	0.0055	0.0083	-0.0036	Indian_Cline_Populations	Jogi
stockplate13_G7	0.0062	-0.0023	-0.0035	-0.0036	0.0001	0.009	-0.0073	-0.0043	0.0049	-0.0033	Indian_Cline_Populations	Jogi
CCMB_PL_9_252	0.0062	-0.0048	-0.0004	-0.0049	0.0005	0.0069	-0.007	-0.0024	0.0037	-0.0022	Indian_Cline_Populations	Jogi
CCMB_PL_9_253	0.0064	-0.0028	0.0008	-0.0031	0	0.0037	-0.0035	0.0019	0.0044	-0.0053	Indian_Cline_Populations	Jogi
HGDP00311	0.0186	0.0324	-0.0082	0.0012	0.0017	-0.0006	0.0031	-0.0037	0.0041	0.0005	Indian_Cline_Populations	Kalash
HGDP00290	0.0189	0.032	-0.0075	0.0017	0.0015	0.0012	0.0022	-0.0043	0.0058	-0.0041	Indian_Cline_Populations	Kalash
HGDP00313	0.0191	0.0303	-0.0077	0.0007	0.0017	0.0015	0.0001	-0.0059	0.0037	-0.0021	Indian_Cline_Populations	Kalash
HGDP00302	0.0191	0.0302	-0.0077	0.0017	0.0018	0	0.0021	-0.0046	0.0041	-0.0025	Indian_Cline_Populations	Kalash
HGDP00315	0.0196	0.0303	-0.0077	0.0037	0.0023	0.0004	0.0002	-0.0048	0.0043	0.0021	Indian_Cline_Populations	Kalash
HGDP00298	0.0199	0.032	-0.0069	0.0008	0.0006	-0.0002	0.001	-0.0059	0.0005	-0.0011	Indian_Cline_Populations	Kalash
HGDP00330	0.0199	0.0317	-0.0081	0.0006	0.0014	0.0015	0.0006	-0.0032	-0.0027	-0.0018	Indian_Cline_Populations	Kalash
HGDP00281	0.0199	0.0316	-0.0054	0.0006	0.0011	0.0021	-0.0003	-0.0001	0.0035	-0.0031	Indian_Cline_Populations	Kalash
HGDP00307	0.0199	0.0315	-0.008	0.002	0.0009	0.0004	0.0015	-0.0046	0.0016	-0.0039	Indian_Cline_Populations	Kalash
HGDP00333	0.02	0.0311	-0.0061	0.0029	0.0014	-0.001	0.0034	-0.0045	0.0002	-0.0039	Indian_Cline_Populations	Kalash
HGDP00286	0.0202	0.0316	-0.0078	0.002	0.0006	0.0013	0.001	-0.006	0.0074	-0.005	Indian_Cline_Populations	Kalash
HGDP00285	0.0204	0.0327	-0.008	0.0022	0.0021	0.0014	0.0006	-0.0064	0.0045	-0.0049	Indian_Cline_Populations	Kalash
HGDP00288	0.0205	0.0306	-0.0073	0.0008	0.0008	0.0012	0.0012	-0.0041	0.0019	-0.0008	Indian_Cline_Populations	Kalash
HGDP00328	0.0209	0.032	-0.0073	-0.0003	0.0014	0.0017	0.0003	-0.0057	0.0038	-0.0038	Indian_Cline_Populations	Kalash
HGDP00277	0.0209	0.0312	-0.007	0.0012	0.0011	-0.0004	0.002	-0.0025	0.0049	0.0009	Indian_Cline_Populations	Kalash
HGDP00319	0.021	0.0323	-0.0077	-0.0006	0.0021	0.0004	0.0008	-0.005	0.0001	-0.0018	Indian_Cline_Populations	Kalash
HGDP00323	0.0211	0.0352	-0.0063	0.0004	0.0012	0.0009	0.0012	-0.0044	0.0017	-0.0033	Indian_Cline_Populations	Kalash
stockplate2_A11	0.0052	-0.0057	-0.0028	-0.0039	0.0017	0.0059	-0.004	-0.0066	0.002	-0.0012	Indian_Cline_Populations	Kalinga
stockplate2_A10	0.0061	-0.0045	-0.0035	-0.0027	0.0015	0.0068	-0.0058	-0.0095	0.0075	0.0037	Indian_Cline_Populations	Kalinga
stockplate15_B4	0.0068	-0.0059	-0.0036	-0.002	0.0014	0.0078	-0.0065	-0.0046	0.0039	-0.003	Indian_Cline_Populations	Kalinga
CCMB_PL_9_246	0.0018	-0.0126	0.0013	-0.0028	0.0009	0.0069	-0.0063	-0.0009	0.0053	0.0018	Indian_Cline_Populations	Kallar
stockplate16_C3	0.002	-0.0141	-0.0031	-0.0039	0.0002	0.0074	-0.0056	-0.008	0.0036	0.0012	Indian_Cline_Populations	Kallar
CCMB_PL_9_223	0.0023	-0.0121	-0.0016	-0.0054	-0.0004	0.0073	-0.0067	-0.0034	0.007	0.0012	Indian_Cline_Populations	Kallar
CCMB_PL_9_222	0.0023	-0.0154	0.0018	-0.0051	0.0003	0.0076	-0.0062	-0.0053	0.0111	-0.0025	Indian_Cline_Populations	Kallar
CCMB_PL_9_245	0.0025	-0.0134	0.0052	-0.0034	-0.001	0.0031	-0.0033	0.0041	0.0086	-0.0016	Indian_Cline_Populations	Kallar
CCMB_PL_9_215	0.0026	-0.0136	-0.0013	-0.0032	0.0001	0.0088	-0.0083	-0.0052	0.0059	0.0031	Indian_Cline_Populations	Kallar
CCMB_PL_9_232	0.0029	-0.0134	0.0056	-0.0023	-0.0011	0.0022	-0.0039	0.005	0.0083	-0.0018	Indian_Cline_Populations	Kallar
CCMB_PL_9_217	0.0029	-0.0135	-0.0005	-0.0046	0.0002	0.0061	-0.007	-0.0055	0.0051	0.0002	Indian_Cline_Populations	Kallar
CCMB_PL_9_230	0.0031	-0.0142	-0.0013	-0.0063	0.0007	0.0054	-0.0055	-0.0054	0.0032	0.0011	Indian_Cline_Populations	Kallar
CCMB_PL_9_227	0.0031	-0.015	0.008	-0.0049	-0.0019	0.0023	-0.0056	0.0057	0.0097	-0.0076	Indian_Cline_Populations	Kallar
CCMB_PL_9_224	0.0032	-0.0134	0	-0.0025	0.0003	0.0046	-0.0059	-0.0028	0.0059	0.0016	Indian_Cline_Populations	Kallar
CCMB_PL_9_243	0.0032	-0.0139	0.0048	-0.0046	-0.0004	0.004	-0.0062	0.0057	0.0121	-0.0032	Indian_Cline_Populations	Kallar
CCMB_PL_9_228	0.0032	-0.0143	0.0005	-0.005	-0.0004	0.0058	-0.0047	-0.002	0.0023	-0.0015	Indian_Cline_Populations	Kallar
CCMB_PL_9_231	0.0033	-0.0117	0.0014	-0.0046	0.0005	0.0045	-0.0064	-0.0018	0.0074	0.0006	Indian_Cline_Populations	Kallar
CCMB_PL_9_242	0.0034	-0.0126	-0.0016	-0.0023	0.0009	0.007	-0.0058	-0.0045	0.0052	-0.0002	Indian_Cline_Populations	Kallar
CCMB_PL_9_226	0.0034	-0.0135	0.0001	-0.0041	0.0006	0.0068	-0.0068	-0.0027	0.0068	-0.0008	Indian_Cline_Populations	Kallar
stockplate16_C2	0.0037	-0.0138	-0.0028	-0.0026	0.0015	0.0086	-0.0078	-0.0073	0.0027	0.0026	Indian_Cline_Populations	Kallar
CCMB_PL_9_225	0.0038	-0.0133	0.0052	-0.0059	-0.0006	0.0036	-0.0065	0.0036	0.0078	-0.0053	Indian_Cline_Populations	Kallar
CCMB_PL_9_239	0.0038	-0.0138	0.0018	-0.0035	0.0007	0.0053	-0.0049	0.0003	0.0078	-0.0003	Indian_Cline_Populations	Kallar
CCMB_PL_9_247	0.0039	-0.0108	-0.0017	-0.0027	0.0017	0.0091	-0.007	-0.0058	0.0046	0.0014	Indian_Cline_Populations	Kallar
CCMB_PL_9_238	0.0039	-0.0123	0.0002	-0.0018	0.0002	0.0035	-0.0045	-0.0015	0.0062	0.0025	Indian_Cline_Populations	Kallar
CCMB_PL_9_235	0.0039	-0.0139	0.0065	-0.0061	0.0003	0.0033	-0.006	0.0082	0.0055	-0.0068	Indian_Cline_Populations	Kallar
CCMB_PL_9_240	0.004	-0.0124	0.0008	-0.003	0.0001	0.0033	-0.0048	-0.0006	0.0094	0.0012	Indian_Cline_Populations	Kallar
CCMB_PL_9_234	0.004	-0.0129	0.0002	-0.0051	0.0006	0.0081	-0.0081	-0.005	0.004	-0.0057	Indian_Cline_Populations	Kallar
stockplate16_C4	0.0046	-0.0135	-0.0032	-0.0005	0.0009	0.0082	-0.0063	-0.0072	0.008	0.0057	Indian_Cline_Populations	Kallar
CCMB_PL_9_233	0.0046	-0.0139	-0.0007	-0.0023	0.0001	0.0061	-0.0053	-0.0062	0.0055	0.0016	Indian_Cline_Populations	Kallar
CCMB_PL_9_229	0.0046	-0.014	-0.0001	-0.0061	0.0001	0.0066	-0.0064	-0.0032	0.0049	-0.002	Indian_Cline_Populations	Kallar
stockplate16_C1	0.0047	-0.014	-0.0031	-0.0048	-0.0003	0.0079	-0.0082	-0.0068	0.0026	0.0011	Indian_Cline_Populations	Kallar
CCMB_PL_9_237	0.0048	-0.0135	-0.0008	-0.0033	0.0005	0.0067	-0.0049	-0.0068	0.0057	-0.0008	Indian_Cline_Populations	Kallar
CCMB_PL_9_236	0.005	-0.0134	0.0013	-0.0064	-0.0001	0.005	-0.0051	-0.003	0.0084	-0.0024	Indian_Cline_Populations	Kallar
stockplate8_F2	0.0052	-0.0125	-0.0018	-0.0046	0.0008	0.0082	-0.0068	-0.0094	0.0018	-0.0008	Indian_Cline_Populations	Kallar
CCMB_PL_13_b1	0.0099	0.0118	-0.0019	0.0011	0.0002	0.0033	-0.002	0.0008	0.0039	-0.0038	Indian_Cline_Populations	Kamboj
CCMB_PL_11_d6	0.0143	0.017	0.0005	0.0001	-0.0001	0.0004	-0.0015	0.0091	0.0056	-0.005	Indian_Cline_Populations	Kamboj
stockplate3_F3	0.0148	0.0175	-0.0051	-0.0024	0.0008	0.0008	0.0009	-0.004	0.0058	-0.0007	Indian_Cline_Populations	Kamboj
CCMB_PL_13_a12	0.0159	0.0185	-0.0031	-0.002	-0.0002	0.0028	-0.0006	0.0002	0.0048	-0.0038	Indian_Cline_Populations	Kamboj
CCMB_PL_16_a10	0.0161	0.0253	0.0024	0.0021	-0.0012	-0.0043	0.0046	0.0073	0.0044	-0.0079	Indian_Cline_Populations	Kamboj
CCMB_PL_12_h3	0.0166	0.0229	-0.0023	-0.0002	-0.0007	-0.0005	0.0007	0.0017	0.0018	-0.0062	Indian_Cline_Populations	Kamboj
CCMB_PL_12_f5	0.0173	0.0227	-0.0014	-0.0002	-0.0003	0.0011	-0.0006	0.0054	0.0046	-0.0009	Indian_Cline_Populations	Kamboj
CCMB_PL_16_a9	0.0174	0.0238	-0.0047	0.0012	-0.0002	0.0023	-0.0003	-0.0012	0.0056	-0.0009	Indian_Cline_Populations	Kamboj
CCMB_PL_11_c9	0.0176	0.0216	-0.0037	0	0.0006	0.0025	-0.0012	0.0007	0.0038	-0.004	Indian_Cline_Populations	Kamboj
stockplate3_F6	0.0177	0.0232	-0.0055	0.0011	-0.0001	0.0001	0.0014	-0.0043	0.0038	-0.0036	Indian_Cline_Populations	Kamboj
CCMB_PL_12_h7	0.0178	0.0265	-0.0016	0.0019	0.0002	-0.0008	0.0001	0.002	0.0013	0.0003	Indian_Cline_Populations	Kamboj
CCMB_PL_13_a2	0.0178	0.0209	-0.0017	0.0001	0	0.001	0.0001	0.0012	0.0063	-0.0086	Indian_Cline_Populations	Kamboj
CCMB_PL_13_a9	0.0179	0.0257	-0.004	-0.0013	-0.0002	0.0008	0.0011	0.0031	0.007	0.0001	Indian_Cline_Populations	Kamboj
CCMB_PL_12_f6	0.0181	0.0259	0.0036	0.0019	-0.0015	-0.0034	0.0017	0.0159	0.0091	-0.0092	Indian_Cline_Populations	Kamboj
CCMB_PL_13_b8	0.0181	0.0244	0.0015	0.0011	0	-0.0023	0.0025	0.0078	0.0086	-0.0078	Indian_Cline_Populations	Kamboj
CCMB_PL_11_d4	0.0182	0.0252	-0.0024	-0.0007	-0.0009	-0.0013	0.0016	0.0028	0.0008	-0.0022	Indian_Cline_Populations	Kamboj
CCMB_PL_13_b10	0.0182	0.0237	0.0015	0.0009	0.0003	-0.0023	0.003	0.0074	0.004	-0.0078	Indian_Cline_Populations	Kamboj
CCMB_PL_11_c12	0.0184	0.0254	0	0.0004	-0.0008	-0.0007	0.0006	0.0082	0.0069	-0.0071	Indian_Cline_Populations	Kamboj
CCMB_PL_13_b4	0.0184	0.023	0.002	0.0006	-0.0021	-0.0033	0.0017	0.0119	0.0065	-0.0076	Indian_Cline_Populations	Kamboj
stockplate3_F7	0.0184	0.0224	-0.0048	0.0011	0.0005	0.0004	0.0011	-0.0038	0.0056	-0.0012	Indian_Cline_Populations	Kamboj
CCMB_PL_13_b3	0.0186	0.0249	0.0046	0.0015	-0.0001	-0.0035	0.0016	0.0148	0.0075	-0.0089	Indian_Cline_Populations	Kamboj
CCMB_PL_12_h6	0.0186	0.0244	-0.0032	-0.0009	0.0002	-0.0008	0.0027	-0.0009	0.004	-0.0044	Indian_Cline_Populations	Kamboj
CCMB_PL_13_a11	0.0187	0.025	-0.0015	-0.0011	0.0011	-0.0033	0.0016	0.0034	0.0028	-0.004	Indian_Cline_Populations	Kamboj
CCMB_PL_11_d8	0.0189	0.0236	-0.0031	0.0012	0	0.0011	-0.0005	0.0022	0.0006	-0.0031	Indian_Cline_Populations	Kamboj
CCMB_PL_12_h12	0.019	0.0228	0.0011	0.0001	-0.0001	-0.0031	0.0025	0.01	0.0103	-0.0073	Indian_Cline_Populations	Kamboj
CCMB_PL_11_d2	0.0192	0.0265	0.0015	0.0012	-0.0013	-0.0023	0.0025	0.0127	0.006	-0.0033	Indian_Cline_Populations	Kamboj
CCMB_PL_13_a1	0.0193	0.0275	0.0022	-0.0002	-0.0009	-0.0031	0.002	0.01	0.0052	-0.0041	Indian_Cline_Populations	Kamboj
CCMB_PL_16_a11	0.0193	0.0242	-0.0018	0.0004	-0.0005	-0.0033	0.0038	0	0.0032	-0.0027	Indian_Cline_Populations	Kamboj
CCMB_PL_13_a4	0.0195	0.0266	0.0004	0.0025	0.0003	-0.0011	0.0006	0.0051	0.0084	-0.0017	Indian_Cline_Populations	Kamboj
CCMB_PL_13_a3	0.0195	0.024	0.0009	0.0008	-0.0011	-0.0005	0.0005	0.0093	0.0047	-0.0078	Indian_Cline_Populations	Kamboj
CCMB_PL_12_h4	0.0205	0.0255	-0.0034	0.0007	-0.0007	-0.0009	0.0019	0.0016	0.0038	-0.0036	Indian_Cline_Populations	Kamboj
CCMB_PL_13_c1	0.0205	0.0269	0.0003	0.0018	0.0002	-0.0017	0.0003	0.0089	0.0057	-0.0062	Indian_Cline_Populations	Kamsali
stockplate8_H11	0.0019	-0.0067	-0.003	-0.0031	0.0013	0.0058	-0.0027	-0.0066	0.0026	0.0021	Indian_Cline_Populations	Kanjad
stockplate16_D3	0.006	-0.0038	-0.0033	-0.0021	0.0011	0.0075	-0.005	-0.0076	0.0045	0.0022	Indian_Cline_Populations	Kanjad
stockplate8_H6	0.0062	-0.0033	-0.0039	-0.0031	0.0004	0.0074	-0.0041	-0.009	0.0049	0.0018	Indian_Cline_Populations	Kanjad
stockplate8_H10	0.0062	-0.0052	-0.0007	-0.0049	-0.0012	0.0099	-0.0086	-0.0062	0.0018	-0.0013	Indian_Cline_Populations	Kanjad
stockplate8_H8	0.0069	-0.0022	-0.0042	-0.0004	0.0014	0.0086	-0.0059	-0.0085	0.0037	-0.0003	Indian_Cline_Populations	Kanjad
stockplate8_H2	0.0071	-0.0031	-0.0042	-0.0006	0.0005	0.0072	-0.0059	-0.0071	-0.0011	-0.0008	Indian_Cline_Populations	Kanjad
stockplate8_H7	0.0073	-0.0024	-0.0034	-0.0026	0.0012	0.0071	-0.0056	-0.0071	0.0022	-0.0005	Indian_Cline_Populations	Kanjad
stockplate8_H3	0.0079	-0.0012	-0.0035	0.0002	-0.0001	0.007	-0.0051	-0.0081	0.0016	0.0007	Indian_Cline_Populations	Kanjad
stockplate11_E4	-0.003	-0.0223	-0.0006	-0.0026	0.0002	0.0068	-0.0058	-0.007	-0.002	0.0015	Indian_Cline_Populations	Kathodi
stockplate11_E6	-0.0029	-0.0201	-0.0008	-0.0027	0.0007	0.0079	-0.0067	-0.0074	0.001	0.0031	Indian_Cline_Populations	Kathodi
stockplate11_E3	-0.0021	-0.0215	-0.0003	-0.0032	0.0007	0.0071	-0.0071	-0.0069	-0.0006	0.0042	Indian_Cline_Populations	Kathodi
stockplate11_E5	-0.0018	-0.0207	-0.0004	-0.0015	0.0012	0.0069	-0.0052	-0.0064	-0.0011	0.0061	Indian_Cline_Populations	Kathodi
stockplate11_E7	0.0004	-0.0172	0.0003	-0.0007	0.0012	0.0071	-0.006	-0.0061	0.0025	0.0055	Indian_Cline_Populations	Kathodi
stockplate7_G6	0.0151	0.0224	-0.0058	0.0006	0.0018	0.0018	-0.0011	-0.0032	0.0033	-0.0018	Indian_Cline_Populations	Khatri
stockplate7_G4	0.0157	0.0222	-0.0062	-0.0022	0.0016	0.004	-0.0022	-0.0053	0.0042	0.0025	Indian_Cline_Populations	Khatri
stockplate7_G8	0.017	0.0217	-0.0065	0.0026	0.0001	0.0015	0.001	-0.003	0.0036	0.0019	Indian_Cline_Populations	Khatri
stockplate11_E2	-0.0034	-0.024	-0.0012	-0.0013	0.0009	0.0074	-0.0058	-0.0096	-0.0013	0.0027	Indian_Cline_Populations	Kolcha
stockplate11_D12	-0.0029	-0.0203	0.0002	-0.0025	-0.0003	0.0067	-0.0048	-0.0082	0.0005	0.0038	Indian_Cline_Populations	Kolcha
stockplate11_D11	-0.0025	-0.0223	-0.002	-0.0025	0.0005	0.005	-0.0053	-0.0063	-0.0015	0.0053	Indian_Cline_Populations	Kolcha
stockplate11_D10	-0.0018	-0.0219	-0.0011	-0.0017	0.0012	0.0071	-0.0051	-0.0083	0.001	0.0048	Indian_Cline_Populations	Kolcha
stockplate11_E1	-0.0014	-0.0206	-0.0013	-0.0027	0.001	0.0056	-0.0066	-0.0069	-0.0012	0.0004	Indian_Cline_Populations	Kolcha
stockplate3_D5	-0.0029	-0.0192	-0.0024	-0.0023	0.001	0.0074	-0.0062	-0.0072	-0.0012	0.0053	Indian_Cline_Populations	Koli
stockplate3_D4	-0.0013	-0.0222	0.0011	-0.0047	0	0.0101	-0.0093	-0.005	0.0028	0.0002	Indian_Cline_Populations	Koli
stockplate15_E3	0.0007	-0.0165	-0.0032	-0.0041	0.0007	0.0099	-0.0084	-0.0077	0.0023	0.0078	Indian_Cline_Populations	Koli
stockplate3_D2	0.0013	-0.0158	-0.0027	-0.0019	0.0005	0.0079	-0.0061	-0.0072	0.0031	0.001	Indian_Cline_Populations	Koli
stockplate12_B11	0.0029	-0.013	-0.0028	-0.0034	0.0007	0.0084	-0.0066	-0.0063	0.0039	0.0048	Indian_Cline_Populations	Korava
stockplate12_B10	0.0035	-0.0106	-0.0021	-0.0002	0.0025	0.0073	-0.007	-0.0056	0.0023	0	Indian_Cline_Populations	Korava
stockplate12_B12	0.0044	-0.0139	-0.0031	-0.0051	0.0008	0.0093	-0.0074	-0.0075	0.0012	0.0013	Indian_Cline_Populations	Korava
stockplate12_B9	0.0045	-0.0112	-0.0025	-0.0029	0.0003	0.006	-0.0054	-0.0072	0.002	0.0044	Indian_Cline_Populations	Korava
stockplate12_C1	0.005	-0.0117	-0.003	-0.0028	0.0011	0.0081	-0.0068	-0.0091	0.003	-0.0006	Indian_Cline_Populations	Korava
stockplate11_D9	-0.0034	-0.0234	-0.0012	-0.0037	0.0011	0.0063	-0.005	-0.0087	0.0028	0.0036	Indian_Cline_Populations	Kotwalia
stockplate11_D6	-0.0012	-0.0201	-0.0031	-0.0038	-0.001	0.006	-0.0047	-0.0081	-0.0007	0.0041	Indian_Cline_Populations	Kotwalia
stockplate11_D7	-0.001	-0.0195	-0.0017	-0.0055	0.0012	0.008	-0.0072	-0.0052	0.0012	0.0046	Indian_Cline_Populations	Kotwalia
stockplate11_D8	0.0003	-0.0197	-0.0029	-0.0049	0.0005	0.0078	-0.0076	-0.008	0.0015	0.0076	Indian_Cline_Populations	Kotwalia
stockplate11_D5	0.0021	-0.016	-0.0026	-0.0028	0.0001	0.0095	-0.0072	-0.0074	0.0035	0.0011	Indian_Cline_Populations	Kotwalia
stockplate11_A2	0.0008	-0.0125	-0.0021	-0.0025	0.0004	0.0069	-0.0069	-0.0088	0.0076	0.0009	Indian_Cline_Populations	Kshatriya_Aquikula
stockplate11_A4	0.0008	-0.0132	-0.0019	-0.0026	0.0003	0.0089	-0.0075	-0.0066	-0.0006	-0.0015	Indian_Cline_Populations	Kshatriya_Aquikula
stockplate11_A5	0.0017	-0.0109	-0.0024	-0.0038	0.0006	0.006	-0.0047	-0.006	0.0039	0.0037	Indian_Cline_Populations	Kshatriya_Aquikula
stockplate11_A3	0.0036	-0.0101	-0.0025	-0.0032	0.0003	0.0081	-0.006	-0.008	0.004	-0.0025	Indian_Cline_Populations	Kshatriya_Aquikula
stockplate13_G4	0.0105	0.0087	0.0014	-0.0036	-0.0002	0.0052	-0.0046	-0.0026	0.0082	-0.0043	Indian_Cline_Populations	Kshatriya_Durgvanshi
stockplate13_G6	0.011	0.0095	-0.0052	-0.0006	0.0025	0.006	-0.0044	-0.006	0.0032	-0.0041	Indian_Cline_Populations	Kshatriya_Durgvanshi
stockplate13_G3	0.011	0.0069	0.0064	-0.0026	0.0012	0.0039	-0.0048	0.0013	0.0037	-0.0013	Indian_Cline_Populations	Kshatriya_Durgvanshi
stockplate13_G2	0.0123	0.0097	-0.005	-0.0009	0.0014	0.0035	-0.0031	-0.0053	0.0028	-0.0002	Indian_Cline_Populations	Kshatriya_Durgvanshi
CCMB_PL_9_278	-0.0038	-0.0285	0.0062	-0.0066	0.0016	0.0036	-0.0061	0.0053	0.0037	0.0011	Indian_Cline_Populations	Kumhar
CCMB_PL_9_286	-0.003	-0.0248	0.0048	-0.0026	-0.0013	0.0039	-0.0048	0.0057	0.0025	-0.0008	Indian_Cline_Populations	Kumhar
CCMB_PL_9_290	-0.003	-0.0267	0.002	-0.005	0.0002	0.0034	-0.0052	0.002	0.0014	0.0053	Indian_Cline_Populations	Kumhar
CCMB_PL_9_301	-0.0029	-0.0254	0.0018	-0.0035	0.0015	0.0041	-0.0053	0.0014	-0.0001	-0.0007	Indian_Cline_Populations	Kumhar
CCMB_PL_9_297	-0.0029	-0.0256	0.0084	-0.004	-0.0009	-0.0001	-0.0031	0.0092	0.0037	0.0024	Indian_Cline_Populations	Kumhar
CCMB_PL_9_285	-0.0027	-0.0273	0.0031	-0.0049	0.0002	0.0033	-0.0052	0.0001	0.0019	0.004	Indian_Cline_Populations	Kumhar
CCMB_PL_9_280	-0.0025	-0.0247	0.0032	-0.0033	0.0004	0.0014	-0.0045	0.0024	0.0034	0.0031	Indian_Cline_Populations	Kumhar
CCMB_PL_9_304	-0.0024	-0.0252	0.0044	-0.0041	-0.0008	0.0017	-0.0031	0.0059	0.006	-0.0002	Indian_Cline_Populations	Kumhar
CCMB_PL_9_305	-0.0024	-0.0254	0.0076	-0.0043	-0.0004	0.0008	-0.0052	0.0111	0.0068	0.0033	Indian_Cline_Populations	Kumhar
CCMB_PL_9_287	-0.0024	-0.0283	0.0045	-0.0036	-0.0003	0.0038	-0.006	0.0056	0.0023	0.0027	Indian_Cline_Populations	Kumhar
CCMB_PL_9_281	-0.0023	-0.0242	0.0028	-0.0047	0.0001	0.0045	-0.0069	0.0012	0.0008	0.0022	Indian_Cline_Populations	Kumhar
CCMB_PL_9_291	-0.0023	-0.0279	0.0024	-0.0047	0.0005	0.0035	-0.0051	0.0005	0.0019	0.0035	Indian_Cline_Populations	Kumhar
CCMB_PL_9_282	-0.0023	-0.0289	0.007	-0.0046	-0.0009	0.0037	-0.007	0.0088	0.0017	0.0019	Indian_Cline_Populations	Kumhar
CCMB_PL_9_283	-0.0021	-0.0259	0.0058	-0.0057	-0.0015	0.0018	-0.0038	0.0068	0.0047	0.0008	Indian_Cline_Populations	Kumhar
CCMB_PL_9_296	-0.0021	-0.0264	0.0051	-0.0022	0.0003	0.0025	-0.0053	0.0039	0.0025	0.0024	Indian_Cline_Populations	Kumhar
CCMB_PL_9_307	-0.002	-0.0247	0.0068	-0.0035	-0.0004	0.0031	-0.0046	0.0072	0.0031	0.0009	Indian_Cline_Populations	Kumhar
CCMB_PL_9_300	-0.0019	-0.0252	0.0022	-0.0025	-0.0004	0.0042	-0.0072	-0.0002	0.0021	0.0031	Indian_Cline_Populations	Kumhar
CCMB_PL_9_289	-0.0018	-0.0254	0.0007	-0.004	0.0006	0.007	-0.0058	-0.0034	0.0016	0.0036	Indian_Cline_Populations	Kumhar
CCMB_PL_9_295	-0.0018	-0.026	0.0017	-0.0027	0.0004	0.0044	-0.0072	-0.0001	0.0049	0.0036	Indian_Cline_Populations	Kumhar
CCMB_PL_9_294	-0.0015	-0.0259	0.0041	-0.0032	-0.0005	0.0037	-0.0054	0.001	0.0042	0.0026	Indian_Cline_Populations	Kumhar
CCMB_PL_9_308	-0.0012	-0.0245	0.0018	-0.0027	0.0003	0.0046	-0.0074	0.0026	0.0013	0.005	Indian_Cline_Populations	Kumhar
CCMB_PL_9_284	-0.0012	-0.0252	0.0024	-0.0046	0.0015	0.0041	-0.0053	0.0002	0.0009	0.0045	Indian_Cline_Populations	Kumhar
CCMB_PL_9_302	-0.0011	-0.0263	0.0113	-0.0045	0.0017	0.0012	-0.0041	0.0156	0.0045	-0.0067	Indian_Cline_Populations	Kumhar
CCMB_PL_9_292	-0.0009	-0.0256	0.003	-0.0025	0.0001	0.0038	-0.0047	0.0041	-0.0002	0.0019	Indian_Cline_Populations	Kumhar
CCMB_PL_9_293	-0.0007	-0.0249	0.0022	-0.0024	0.001	0.0038	-0.0033	-0.0014	0.0016	0.0016	Indian_Cline_Populations	Kumhar
CCMB_PL_9_298	0.0009	-0.0207	0.0016	-0.0043	0.001	0.0049	-0.0052	-0.0001	0.0076	-0.0007	Indian_Cline_Populations	Kumhar
stockplate14_C4	0.0044	-0.0075	-0.0038	-0.005	0.0004	0.0103	-0.0078	-0.0095	0.0062	-0.0058	Indian_Cline_Populations	Kumhar
stockplate14_C5	0.0046	-0.0103	-0.0046	-0.0014	0.001	0.0098	-0.008	-0.0099	0.0072	-0.0036	Indian_Cline_Populations	Kumhar
stockplate14_C6	0.0051	-0.0128	-0.0008	-0.0041	0.0008	0.0128	-0.0121	-0.0039	-0.0201	-0.0072	Indian_Cline_Populations	Kumhar
stockplate14_C2	0.0053	-0.007	-0.0037	-0.0047	0.0008	0.0114	-0.0083	-0.0075	0.0034	0.0004	Indian_Cline_Populations	Kumhar
stockplate14_C3	0.0056	-0.0087	-0.0028	-0.0043	0.0017	0.0114	-0.0105	-0.0095	-0.0022	-0.0067	Indian_Cline_Populations	Kumhar
stockplate12_C5	-0.0052	-0.0229	-0.0013	-0.0034	0.0012	0.0064	-0.0071	-0.007	-0.0023	0.002	Indian_Cline_Populations	Kunabi
stockplate12_C2	-0.0041	-0.0252	-0.0018	-0.0027	0.002	0.0056	-0.0046	-0.0078	-0.0024	0.0008	Indian_Cline_Populations	Kunabi
stockplate12_C3	-0.002	-0.0238	-0.0017	-0.0021	0.0006	0.0054	-0.0047	-0.0076	0	0.0077	Indian_Cline_Populations	Kunabi
stockplate15_F8	0.0042	-0.0132	-0.002	-0.0054	0.0004	0.0081	-0.0049	-0.0091	0.0023	-0.0026	Indian_Cline_Populations	Kunabi
stockplate12_C6	0.0076	-0.0036	-0.0036	-0.0038	0.0004	0.0078	-0.0063	-0.0069	0.0073	0.0005	Indian_Cline_Populations	Kunabi
stockplate12_C7	-0.0025	-0.0241	0.0005	-0.0025	0.0008	0.0056	-0.0066	-0.0066	0.0017	0.0051	Indian_Cline_Populations	Kurchas
stockplate12_C9	-0.0022	-0.0251	-0.0005	-0.0018	-0.0001	0.0046	-0.0052	-0.0067	0.0027	0.0052	Indian_Cline_Populations	Kurchas
stockplate12_C10	-0.0019	-0.0243	0.0009	-0.0032	0.0009	0.0069	-0.0075	-0.0038	-0.0035	0.0036	Indian_Cline_Populations	Kurchas
stockplate12_C11	-0.0018	-0.0258	0.0047	-0.0029	0.0005	0.0041	-0.0083	0.0052	-0.0092	0.0051	Indian_Cline_Populations	Kurchas
stockplate12_H5	0.0069	-0.0044	-0.0042	-0.0039	0.0007	0.0108	-0.0081	-0.0084	-0.0009	0.0014	Indian_Cline_Populations	Kurmi_MP
stockplate12_H2	0.007	-0.0035	-0.0038	-0.0041	0.0007	0.0084	-0.0068	-0.0087	0.0014	-0.0028	Indian_Cline_Populations	Kurmi_MP
stockplate12_H3	0.0072	-0.0034	-0.0005	-0.0058	0.0003	0.0109	-0.0108	-0.0012	-0.025	-0.0047	Indian_Cline_Populations	Kurmi_MP
stockplate9_C2	0.0067	-0.0021	-0.0035	-0.0047	0.0008	0.0093	-0.0065	-0.0064	0.0037	-0.0034	Indian_Cline_Populations	Kurmi_UP
stockplate9_C3	0.0072	-0.0008	-0.0041	-0.0031	0.0011	0.0093	-0.0073	-0.0067	0.0062	0.0037	Indian_Cline_Populations	Kurmi_UP
stockplate9_B11	0.0075	-0.0035	-0.0017	-0.0051	0.001	0.0085	-0.0084	0.002	0.0093	-0.0065	Indian_Cline_Populations	Kurmi_UP
stockplate9_C1	0.0076	-0.0005	-0.0039	-0.0023	0.0013	0.0075	-0.0053	-0.0058	0.0035	-0.0038	Indian_Cline_Populations	Kurmi_UP
stockplate9_B12	0.0088	-0.002	-0.0047	-0.0012	0.0006	0.0088	-0.0075	-0.0079	0.0065	-0.0009	Indian_Cline_Populations	Kurmi_UP
stockplate16_G12	0.0034	-0.0087	-0.0036	-0.0019	0.0003	0.0071	-0.0053	-0.0078	0.0051	0.0001	Indian_Cline_Populations	Kuruba
stockplate16_G8	0.0054	-0.0097	-0.0023	-0.0032	0.0014	0.0062	-0.005	-0.0081	0.0028	-0.0001	Indian_Cline_Populations	Kuruba
stockplate16_G10	0.0057	-0.0078	-0.0031	-0.0023	0	0.0068	-0.0065	-0.0056	0.0033	-0.0014	Indian_Cline_Populations	Kuruba
stockplate16_G9	0.0058	-0.0083	-0.0029	-0.0043	-0.0004	0.0089	-0.0056	-0.0084	0.0007	-0.0002	Indian_Cline_Populations	Kuruba
stockplate16_G11	0.0059	-0.0091	-0.0022	-0.0035	0.0009	0.007	-0.0068	-0.0069	0.0031	0.0008	Indian_Cline_Populations	Kuruba
stockplate12_C12	-0.0055	-0.028	0.0011	-0.0008	0.0002	0.004	-0.0034	-0.0046	-0.0074	0.0072	Indian_Cline_Populations	Kurumans
stockplate12_D2	-0.0027	-0.0191	-0.0006	-0.0016	0.0002	0	-0.0004	-0.0045	-0.0034	0.0096	Indian_Cline_Populations	Kurumans
stockplate12_D3	-0.0019	-0.0204	-0.0003	-0.0031	0.0006	0.0006	-0.0013	-0.0057	-0.0068	0.0078	Indian_Cline_Populations	Kurumans
stockplate12_D1	-0.0014	-0.0171	-0.001	-0.0023	0.0001	0.0035	-0.0014	-0.0063	-0.0013	0.0046	Indian_Cline_Populations	Kurumans
stockplate12_D4	-0.0004	-0.0223	0.0066	-0.007	-0.0002	0.0032	-0.0053	0.008	-0.0326	0.0025	Indian_Cline_Populations	Kurumans
stockplate15_B2	0.0024	-0.0097	-0.0038	-0.0031	0.0001	0.0105	-0.0086	-0.009	0.0045	-0.0018	Indian_Cline_Populations	Lambadi
stockplate2_B11	0.0029	-0.0132	-0.0027	-0.0026	0	0.0096	-0.0087	-0.0073	0.0061	-0.0019	Indian_Cline_Populations	Lambadi
stockplate2_B10	0.0058	-0.0024	-0.0038	-0.0035	0.0002	0.0052	-0.0066	-0.0063	0.0011	-0.0027	Indian_Cline_Populations	Lambadi
stockplate2_C2	0.0066	-0.0038	-0.0029	-0.0007	0.001	0.0072	-0.0067	-0.0062	0.0066	-0.0022	Indian_Cline_Populations	Lambadi
stockplate2_C1	0.0067	-0.0044	-0.003	0	0.001	0.0045	-0.0026	-0.0056	0.0021	0.0034	Indian_Cline_Populations	Lambadi
stockplate15_G2	0.0055	-0.0101	-0.0025	-0.0022	0.0002	0.006	-0.0055	-0.0081	0.0054	-0.0009	Indian_Cline_Populations	Lingayath_Karnataka
stockplate15_G1	0.0056	-0.0086	-0.0034	-0.0043	0.0008	0.0095	-0.0061	-0.0059	0.0026	0.002	Indian_Cline_Populations	Lingayath_Karnataka
stockplate15_G3	0.0057	-0.0087	-0.0029	-0.004	0.0015	0.0081	-0.0071	-0.0074	0.0056	0.0026	Indian_Cline_Populations	Lingayath_Karnataka
stockplate8_E8	0.0006	-0.016	-0.0023	-0.0027	0.0007	0.0071	-0.0065	-0.0086	0.0008	0.001	Indian_Cline_Populations	Lingayath_TN
stockplate8_E10	0.0006	-0.0194	0.0019	-0.0033	0.0006	0.0072	-0.0064	-0.0016	0.0016	0.0038	Indian_Cline_Populations	Lingayath_TN
stockplate16_B12	0.0013	-0.0149	-0.0022	-0.0029	0.0003	0.0055	-0.0048	-0.0084	0.0014	0.0015	Indian_Cline_Populations	Lingayath_TN
stockplate16_B11	0.0023	-0.0152	-0.0024	-0.0026	0.0019	0.0074	-0.0057	-0.0085	0.0039	0.0017	Indian_Cline_Populations	Lingayath_TN
Lodhi6	0.0029	-0.0096	-0.0042	-0.0072	0.0016	0.0135	-0.012	-0.0088	0.0055	-0.0039	Indian_Cline_Populations	Lodhi
Lodhi3	0.0033	-0.009	-0.0039	-0.0057	0.001	0.011	-0.0094	-0.0085	0.0025	-0.002	Indian_Cline_Populations	Lodhi
Lodhi9	0.0033	-0.0091	-0.0038	-0.0039	0.0002	0.0114	-0.0074	-0.0075	0.0033	-0.0038	Indian_Cline_Populations	Lodhi
Lodhi5	0.0038	-0.0085	-0.0003	-0.0043	-0.0001	0.0106	-0.0086	0.0009	0.0055	-0.0034	Indian_Cline_Populations	Lodhi
Lodhi7	0.0042	-0.0093	-0.003	-0.0026	0.0015	0.0102	-0.0082	-0.0102	0.006	0.0017	Indian_Cline_Populations	Lodhi
Lodhi14	0.0045	-0.0085	-0.0034	-0.003	0.0013	0.0116	-0.0093	-0.0078	0.0066	0.0035	Indian_Cline_Populations	Lodhi
Lodhi11	0.0046	-0.0082	-0.0033	-0.003	-0.0006	0.0092	-0.0078	-0.0072	0.0058	-0.0002	Indian_Cline_Populations	Lodhi
Lodhi4	0.0053	-0.0098	-0.0038	-0.0029	0.0013	0.0114	-0.0096	-0.0089	0.0046	-0.0015	Indian_Cline_Populations	Lodhi
Lodhi13	0.0056	-0.0108	-0.0034	-0.0034	0.0011	0.0125	-0.0105	-0.0082	0.0045	-0.0009	Indian_Cline_Populations	Lodhi
Lodhi8	0.0059	-0.0073	-0.0036	-0.0032	0.0013	0.0109	-0.0085	-0.0087	0.0072	0.0014	Indian_Cline_Populations	Lodhi
Lodhi15	0.006	-0.0093	-0.0031	-0.003	0.0007	0.0106	-0.0089	-0.0086	0.0073	0.0014	Indian_Cline_Populations	Lodhi
Lodhi10	0.0061	-0.0104	-0.0033	-0.0047	0.0008	0.0106	-0.0079	-0.0087	0.0072	0.0001	Indian_Cline_Populations	Lodhi
Lodhi2	0.0066	-0.007	-0.0038	-0.0015	0.0021	0.009	-0.0079	-0.0085	0.0024	0.0019	Indian_Cline_Populations	Lodhi
stockplate11_D1	0.0162	0.0218	-0.0056	0.003	0.0013	0.0053	-0.0035	-0.0029	0.0045	-0.0011	Indian_Cline_Populations	Lohana
stockplate11_C12	0.0168	0.0212	-0.0054	0.001	0.0003	0.0012	0	-0.0054	0.0022	0.0042	Indian_Cline_Populations	Lohana
stockplate13_H3	0.0067	-0.0061	0.0012	-0.003	0.0007	0.0095	-0.0059	-0.0055	0.007	-0.0039	Indian_Cline_Populations	Lohar
stockplate13_H1	0.0078	-0.0077	-0.0029	-0.0046	0.001	0.0082	-0.0067	-0.0081	-0.0014	-0.0015	Indian_Cline_Populations	Lohar
stockplate1_F10	-0.0011	-0.0228	-0.0014	-0.0031	0.0004	0.0077	-0.0067	-0.0064	0.0041	0.004	Indian_Cline_Populations	Madiga
stockplate1_F9	-0.0001	-0.0178	-0.002	-0.0046	0.0005	0.0091	-0.0103	-0.0045	0.0007	0.0021	Indian_Cline_Populations	Madiga
stockplate1_F8	0.0018	-0.0164	-0.0022	-0.0032	0.0006	0.0091	-0.0082	-0.0065	0.0011	-0.001	Indian_Cline_Populations	Madiga
stockplate6_C12	-0.001	-0.0141	-0.0016	-0.0036	0.0011	0.0061	-0.0059	-0.0057	-0.0001	0.0033	Indian_Cline_Populations	Mahadeo_Koli
stockplate6_C9	0.0003	-0.0167	-0.0025	-0.0034	0.0002	0.0072	-0.006	-0.008	0.0044	0.0024	Indian_Cline_Populations	Mahadeo_Koli
stockplate6_C10	0.0004	-0.0159	-0.0028	-0.0031	0.0015	0.0073	-0.007	-0.0069	0.0051	0.0071	Indian_Cline_Populations	Mahadeo_Koli
stockplate6_C11	0.0014	-0.0151	-0.0023	-0.0029	0.0014	0.0087	-0.0081	-0.0069	0.0025	0.0028	Indian_Cline_Populations	Mahadeo_Koli
stockplate6_C8	0.0014	-0.0168	-0.0016	-0.0027	0.0006	0.0081	-0.0063	-0.0065	0.0023	0.0057	Indian_Cline_Populations	Mahadeo_Koli
HGDP00140	0.022	0.034	0.0153	0.0036	-0.0026	-0.0059	-0.0013	0.0029	0.0003	-0.0011	Indian_Cline_Populations	Makrani
HGDP00136	0.0229	0.033	0.0081	0.002	-0.0017	-0.0024	0.0027	-0.0008	0.0063	0.007	Indian_Cline_Populations	Makrani
HGDP00160	0.0233	0.0354	0.0013	0.0046	-0.0024	-0.0047	0.0014	-0.0023	0.0027	-0.0031	Indian_Cline_Populations	Makrani
HGDP00141	0.0234	0.0366	0.0141	0.0031	-0.0028	-0.0022	0.0066	0.0004	0.0041	-0.0021	Indian_Cline_Populations	Makrani
HGDP00153	0.0235	0.0364	0.0255	0.0032	-0.004	-0.0049	0.0052	0.0016	0.0004	-0.0064	Indian_Cline_Populations	Makrani
HGDP00158	0.0238	0.035	-0.0021	0.005	-0.0005	-0.0029	0.0022	-0.0031	0.004	-0.0025	Indian_Cline_Populations	Makrani
HGDP00145	0.0241	0.0362	0.0095	0.0024	-0.0022	-0.0033	0.0032	-0.0026	0.0072	-0.0015	Indian_Cline_Populations	Makrani
HGDP00148	0.0241	0.0361	0.0127	0.002	-0.0029	-0.0055	-0.0008	-0.0024	0.0062	-0.0001	Indian_Cline_Populations	Makrani
HGDP00144	0.0242	0.0347	0.006	0.0017	0.0034	-0.0033	0.0023	-0.001	0.005	-0.0088	Indian_Cline_Populations	Makrani
HGDP00135	0.0243	0.0341	-0.0031	0.0031	0.0016	-0.0035	0.004	-0.0033	0.0029	-0.0025	Indian_Cline_Populations	Makrani
HGDP00137	0.0244	0.0361	0.0061	0.0047	-0.0009	-0.0056	0.0041	-0.0011	0.0041	-0.0014	Indian_Cline_Populations	Makrani
HGDP00161	0.0245	0.0342	0.0087	0.0029	-0.0027	-0.0047	0.0057	-0.0034	0.007	-0.0075	Indian_Cline_Populations	Makrani
HGDP00131	0.0245	0.0339	0.0012	0.0032	0	-0.0052	0.0026	-0.0009	0.0022	-0.0018	Indian_Cline_Populations	Makrani
HGDP00134	0.0247	0.0373	0.0198	0.004	0.0017	-0.0031	0.0037	0.0006	0.0014	-0.0031	Indian_Cline_Populations	Makrani
HGDP00133	0.0248	0.0358	0.0003	0.0049	-0.0013	-0.0036	0.0037	-0.0033	0.0012	-0.003	Indian_Cline_Populations	Makrani
HGDP00157	0.0254	0.0381	0.0095	0.002	-0.0061	-0.0034	0.0024	-0.003	0.0071	-0.0044	Indian_Cline_Populations	Makrani
HGDP00151	0.0254	0.0343	0.0133	0.0034	0.0027	-0.0072	0.0017	0.0001	0.0022	0.0001	Indian_Cline_Populations	Makrani
HGDP00154	0.0255	0.0371	0.0093	0.0033	-0.0055	-0.0032	0.0051	-0.0041	0.0053	-0.0052	Indian_Cline_Populations	Makrani
HGDP00155	0.0255	0.0368	0.0025	0.0031	-0.0017	-0.0024	0.003	-0.0027	0.0034	-0.0031	Indian_Cline_Populations	Makrani
HGDP00146	0.0262	0.0371	0.0039	0.0045	0.0021	-0.0059	0.0049	-0.0003	0.0033	-0.0011	Indian_Cline_Populations	Makrani
Mala13	-0.0019	-0.0235	-0.0022	-0.0048	0.0002	0.0078	-0.0063	-0.0092	0.0057	0.0041	Indian_Cline_Populations	Mala
Mala3	-0.0016	-0.0167	-0.0022	-0.0052	0.0012	0.0109	-0.0105	-0.0063	0.0049	0.0019	Indian_Cline_Populations	Mala
Mala5	-0.0014	-0.0213	-0.0014	-0.0052	-0.0005	0.0084	-0.0056	-0.0094	0.0046	0.0028	Indian_Cline_Populations	Mala
Mala12	-0.0013	-0.0222	-0.0019	-0.0037	-0.0003	0.0094	-0.0087	-0.0083	0.0025	0.0033	Indian_Cline_Populations	Mala
Mala11	-0.001	-0.0218	-0.0016	-0.0045	0.0004	0.0089	-0.0068	-0.0063	-0.0002	-0.0008	Indian_Cline_Populations	Mala
Mala4	-0.0009	-0.0192	-0.0019	-0.0066	0.0006	0.0097	-0.009	-0.0073	0.0006	-0.0012	Indian_Cline_Populations	Mala
Mala6	-0.0006	-0.0222	-0.0018	-0.0042	0.0006	0.0077	-0.0068	-0.0072	0.0015	0.0037	Indian_Cline_Populations	Mala
Mala10	0	-0.022	-0.002	-0.0033	0.0008	0.0111	-0.0088	-0.0067	0.0019	-0.0015	Indian_Cline_Populations	Mala
Mala8	0.0002	-0.0204	-0.0015	-0.005	0.0003	0.0094	-0.0099	-0.0091	0.0043	0.0019	Indian_Cline_Populations	Mala
Mala2	0.0005	-0.0184	-0.0022	-0.004	0.0009	0.008	-0.0077	-0.0077	0.0041	0.0031	Indian_Cline_Populations	Mala
Mala7	0.0009	-0.0216	-0.0029	-0.0067	0.0007	0.0109	-0.0092	-0.0086	0.0022	-0.0008	Indian_Cline_Populations	Mala
Mala9	0.001	-0.017	-0.002	-0.0029	0.0011	0.0103	-0.0078	-0.009	0.0036	0.0005	Indian_Cline_Populations	Mala
Mala1	0.0016	-0.0183	-0.0019	-0.0031	0.001	0.0092	-0.0069	-0.0071	0.0032	0.003	Indian_Cline_Populations	Mala
stockplate7_H12	0.0046	-0.0117	-0.0055	-0.0049	0.0019	0.0164	-0.0127	-0.0242	0.0182	-0.0036	Indian_Cline_Populations	Malaikuarvar
stockplate7_H10	0.005	-0.0086	-0.005	-0.0036	0.0015	0.0178	-0.013	-0.0237	0.0141	-0.0052	Indian_Cline_Populations	Malaikuarvar
stockplate7_H8	0.0056	-0.009	-0.0044	-0.0052	0.0007	0.0184	-0.0147	-0.0271	0.0179	-0.0016	Indian_Cline_Populations	Malaikuarvar
stockplate8_A3	0.0062	-0.0092	-0.0053	-0.0043	0.0014	0.0183	-0.0141	-0.0267	0.0199	-0.0036	Indian_Cline_Populations	Malaikuarvar
stockplate8_A1	0.0063	-0.0086	-0.0049	-0.0028	0.0015	0.018	-0.0137	-0.0282	0.0205	-0.0063	Indian_Cline_Populations	Malaikuarvar
stockplate16_C9	0.0066	-0.0062	-0.006	-0.0028	0.0015	0.0217	-0.018	-0.0298	0.0225	-0.0064	Indian_Cline_Populations	Malaikuarvar
stockplate7_H11	0.0068	-0.0085	-0.0055	-0.0031	0.001	0.0187	-0.0145	-0.0274	0.0202	-0.0032	Indian_Cline_Populations	Malaikuarvar
stockplate12_D6	-0.009	-0.031	0.0028	-0.0015	-0.0004	-0.0126	0.0087	-0.0052	-0.0154	0.0223	Indian_Cline_Populations	Malayan
stockplate12_D9	-0.0081	-0.0319	0.0035	-0.0033	-0.0008	-0.0144	0.0116	-0.003	-0.0207	0.0271	Indian_Cline_Populations	Malayan
stockplate12_D7	-0.0079	-0.0303	0.0015	-0.0016	-0.0008	-0.0104	0.0088	-0.004	-0.0124	0.0237	Indian_Cline_Populations	Malayan
stockplate12_D5	-0.0055	-0.0275	-0.0001	-0.0005	-0.0001	0.0004	-0.0003	-0.0055	-0.0064	0.0092	Indian_Cline_Populations	Malayan
stockplate12_D8	-0.0042	-0.0271	0	-0.0022	0.0004	0.0042	-0.0053	-0.0063	-0.0043	0.0037	Indian_Cline_Populations	Malayan
stockplate15_G6	0.0074	-0.0039	-0.002	-0.0002	0.0004	0.0073	-0.0066	-0.0055	0.0035	-0.0017	Indian_Cline_Populations	Malmi
stockplate12_E3	0.0022	-0.0127	0.0031	-0.0062	-0.0002	0.0122	-0.0125	0.0037	-0.0227	-0.0058	Indian_Cline_Populations	Manjhi_MP
stockplate12_E4	0.0026	-0.008	-0.0033	-0.0022	0.0011	0.0093	-0.0081	-0.0083	0.0007	0.0043	Indian_Cline_Populations	Manjhi_MP
stockplate12_E6	0.0038	-0.0052	-0.003	-0.0043	0.0015	0.0068	-0.0076	-0.007	0.0036	0.0005	Indian_Cline_Populations	Manjhi_MP
stockplate16_H2	0.0052	-0.0092	-0.0026	-0.0018	0.0007	0.0076	-0.007	-0.0064	0.0036	-0.0037	Indian_Cline_Populations	Maratha
stockplate16_H3	0.006	-0.0073	-0.0037	-0.001	0.0002	0.0102	-0.0081	-0.0081	0.0002	-0.0012	Indian_Cline_Populations	Maratha
stockplate16_H5	0.0067	-0.0059	-0.0032	-0.0015	0.0008	0.0096	-0.0068	-0.0061	0.0031	0.0013	Indian_Cline_Populations	Maratha
stockplate16_H1	0.0068	-0.0028	-0.0038	-0.0048	0.0007	0.0069	-0.0046	-0.0086	0.0062	-0.0014	Indian_Cline_Populations	Maratha
stockplate15_B12	0.0006	-0.0163	-0.0027	-0.003	0.0002	0.0094	-0.0064	-0.0058	0.0036	0.0039	Indian_Cline_Populations	Meddari
stockplate15_B9	0.0013	-0.0172	-0.0026	-0.0032	0.0008	0.0112	-0.0079	-0.0077	-0.0014	0.0029	Indian_Cline_Populations	Meddari
stockplate15_B8	0.0014	-0.0162	-0.003	-0.0055	-0.0006	0.01	-0.0071	-0.0076	0.0032	0.0042	Indian_Cline_Populations	Meddari
stockplate15_B10	0.0028	-0.0177	0.0032	-0.0068	0.0003	0.0098	-0.01	0.0066	0.0068	-0.0013	Indian_Cline_Populations	Meddari
stockplate13_C11	0.0025	-0.0139	-0.0021	-0.0047	0.0002	0.008	-0.0067	-0.0083	0.0029	-0.0019	Indian_Cline_Populations	Meena
stockplate13_C7	0.0069	-0.0059	-0.0038	-0.0035	0.0006	0.0095	-0.0076	-0.0088	0.0065	-0.0024	Indian_Cline_Populations	Meena
stockplate13_C8	0.011	0.0053	-0.006	-0.0021	0.0013	0.0082	-0.0064	-0.0082	0.0037	-0.0042	Indian_Cline_Populations	Meena
stockplate13_C10	0.0123	0.0076	-0.005	-0.0014	0.0011	0.0072	-0.0044	-0.0064	0.006	0.0006	Indian_Cline_Populations	Meena
Box4_MPS93	-0.0015	-0.0225	-0.0005	-0.0049	0.0012	0.0097	-0.0085	0.0083	0.0084	-0.0015	Indian_Cline_Populations	MPS_Patient
Box4_MPS62	-0.0004	-0.0206	-0.0006	-0.005	0.001	0.0054	-0.0063	0.0024	0.0088	-0.0031	Indian_Cline_Populations	MPS_Patient
Box4_MPS24	-0.0003	-0.0308	0.0303	-0.016	-0.0063	-0.0157	-0.0036	0.2677	0.075	-0.0581	Indian_Cline_Populations	MPS_Patient
Box4_MPS68	0.0057	-0.0168	0.0143	-0.0103	-0.0019	-0.004	-0.0022	0.1338	0.0421	-0.0302	Indian_Cline_Populations	MPS_Patient
Box4_MPS73	0.0061	-0.007	0.0056	-0.0081	-0.0005	0.0022	-0.0057	0.0877	0.0259	-0.0202	Indian_Cline_Populations	MPS_Patient
Box4_MPS1064	0.0066	-0.0064	-0.0001	-0.0075	-0.0016	0.0066	-0.0059	0.0463	0.0165	-0.0096	Indian_Cline_Populations	MPS_Patient
Box4_MPS37	0.0072	-0.0105	0.0078	-0.009	-0.0017	-0.0014	-0.0043	0.1107	0.0317	-0.0255	Indian_Cline_Populations	MPS_Patient
CCMB_PL_11_g1	0.0039	-0.0104	0.0013	-0.0051	-0.0006	0.0045	-0.0047	-0.0007	0.0046	0.0005	Indian_Cline_Populations	Mudaliar
stockplate2_F8	0.003	-0.0065	-0.0018	-0.0037	0.0002	0.0066	-0.0071	-0.0062	0.0019	-0.0065	Indian_Cline_Populations	Muslim_Bihar
stockplate2_F10	0.0044	-0.003	-0.0037	-0.0026	0.0021	0.0097	-0.0086	-0.0051	0.0023	-0.0009	Indian_Cline_Populations	Muslim_Bihar
stockplate2_F11	0.0049	-0.0011	-0.0034	-0.0039	0	0.0083	-0.0063	-0.0083	0.0027	0.0015	Indian_Cline_Populations	Muslim_Bihar
stockplate2_F7	0.0071	-0.005	0.0088	-0.0022	-0.0002	0.0065	-0.01	0.0021	0.0037	-0.0047	Indian_Cline_Populations	Muslim_Bihar
stockplate11_E10	0.019	0.0238	-0.0015	-0.0005	0.0016	0.0014	-0.0047	-0.0055	0.0069	-0.0044	Indian_Cline_Populations	Muslim_Jat
stockplate11_E12	0.0206	0.0231	-0.002	0.0029	0.0014	0.0006	-0.0002	-0.0027	0.003	0.0002	Indian_Cline_Populations	Muslim_Jat
stockplate11_E8	0.0212	0.0264	-0.0045	0.0036	0.001	0.0009	-0.0008	-0.0056	0.0054	-0.0058	Indian_Cline_Populations	Muslim_Jat
stockplate11_E9	0.0215	0.0267	-0.0042	0	0.0011	0.0008	0.0014	-0.0054	0.0082	-0.0057	Indian_Cline_Populations	Muslim_Jat
CCMB_T178	0.0044	-0.0081	0.0029	-0.0023	-0.0006	0.005	-0.0069	-0.0002	0.0077	-0.0052	Indian_Cline_Populations	Muslim_Karnataka
CCMB_T165	0.0046	-0.0074	0.0027	-0.0047	-0.0007	0.0036	-0.0038	0.0025	0.0034	-0.0036	Indian_Cline_Populations	Muslim_Karnataka
CCMB_T169	0.0058	-0.0054	0.0021	-0.0033	-0.001	0.0033	-0.0046	-0.001	0.0046	-0.004	Indian_Cline_Populations	Muslim_Karnataka
CCMB_T223	0.0064	-0.0018	0.0083	-0.0031	-0.0027	0.0015	-0.0022	0.0144	0.0076	-0.0041	Indian_Cline_Populations	Muslim_Karnataka
CCMB_T156	0.0073	0.0022	0.0022	-0.0019	-0.0014	0.0034	-0.0014	0.0018	0.0024	-0.0024	Indian_Cline_Populations	Muslim_Karnataka
CCMB_T114	0.0078	0.0042	0.0062	-0.001	0.0009	-0.0001	-0.0045	0.0074	0.0084	-0.006	Indian_Cline_Populations	Muslim_Karnataka
stockplate14_E7	0.0066	-0.0002	-0.0047	-0.002	0.0007	0.009	-0.0067	-0.0064	0.0067	-0.0021	Indian_Cline_Populations	Muslim_Kashmiri
stockplate14_E6	0.007	0.0109	-0.0052	-0.0003	0.0005	0.0038	-0.0024	-0.0071	0.0017	0.0016	Indian_Cline_Populations	Muslim_Kashmiri
stockplate14_E5	0.0103	0.0104	-0.0053	-0.0014	0.0005	0.0065	-0.0037	-0.0054	0.002	0.0011	Indian_Cline_Populations	Muslim_Kashmiri
stockplate14_E4	0.0121	0.0097	-0.0048	-0.0027	0.0018	0.0046	-0.0028	-0.0069	0.0041	-0.002	Indian_Cline_Populations	Muslim_Kashmiri
stockplate4_A8	0.0125	0.0179	-0.0043	-0.0011	0.0009	0.003	-0.0011	-0.006	0.0038	-0.0019	Indian_Cline_Populations	Muslim_Kashmiri
stockplate4_A11	0.0133	0.0184	-0.0052	0.0006	0.0018	0.0052	-0.003	-0.0057	0.0041	-0.0037	Indian_Cline_Populations	Muslim_Kashmiri
stockplate4_A10	0.0135	0.0154	-0.0055	0.0009	0.0005	0.0018	-0.0016	-0.0057	0.0045	-0.0005	Indian_Cline_Populations	Muslim_Kashmiri
stockplate14_E3	0.0147	0.0164	-0.0047	-0.0013	0.001	0.004	-0.0047	-0.0002	0.0019	-0.0008	Indian_Cline_Populations	Muslim_Kashmiri
stockplate4_A7	0.0148	0.0179	-0.0047	-0.0008	0.0012	0.0024	-0.0013	-0.0056	0.0052	-0.0044	Indian_Cline_Populations	Muslim_Kashmiri
stockplate7_E9	0.0045	-0.0112	-0.0026	-0.0047	0.0008	0.0061	-0.0041	-0.0085	0.0029	0.0067	Indian_Cline_Populations	Muthuliar
stockplate7_E12	0.0048	-0.0113	-0.0028	-0.0017	0.0001	0.0085	-0.0071	-0.0063	0.0026	0.0003	Indian_Cline_Populations	Muthuliar
stockplate7_E10	0.0049	-0.0094	-0.0028	-0.0018	0.0013	0.0084	-0.0074	-0.0082	0.0056	0.002	Indian_Cline_Populations	Muthuliar
stockplate7_E11	0.0054	-0.0103	-0.0024	-0.0028	0.0004	0.0093	-0.0088	-0.0079	0.0043	0.0014	Indian_Cline_Populations	Muthuliar
stockplate8_E2	0.0022	-0.0157	-0.0024	-0.004	0.0006	0.0094	-0.0079	-0.0073	0.006	-0.0009	Indian_Cline_Populations	Muthuraja
stockplate8_E6	0.0023	-0.0141	0.0034	-0.0045	-0.0004	0.0056	-0.0072	0.0057	0.0043	-0.0013	Indian_Cline_Populations	Muthuraja
stockplate8_E4	0.0043	-0.0137	-0.0009	-0.0026	0.0012	0.0071	-0.0068	-0.007	0.0074	0.0011	Indian_Cline_Populations	Muthuraja
CCMB_PL_11_g6	0.0016	-0.0174	0.0012	-0.004	0.0004	0.0062	-0.0049	0.0004	0.0035	0.0001	Indian_Cline_Populations	Nadar
CCMB_PL_16_c2	0.0026	-0.0131	-0.001	-0.004	0.0001	0.0073	-0.0062	-0.0053	0.0013	-0.0024	Indian_Cline_Populations	Nadar
CCMB_PL_16_c12	0.0028	-0.0127	-0.0007	-0.0028	0.0007	0.0075	-0.006	-0.002	0.0056	0.0008	Indian_Cline_Populations	Nadar
CCMB_PL_16_c7	0.0031	-0.0123	-0.0007	-0.0031	0.0005	0.0074	-0.0061	-0.0041	0.0049	0.0021	Indian_Cline_Populations	Nadar
CCMB_PL_16_c9	0.0031	-0.0124	0.0019	-0.0053	0.0001	0.0065	-0.008	0.0013	0.0059	-0.0026	Indian_Cline_Populations	Nadar
CCMB_PL_11_h6	0.0032	-0.0108	0.0021	-0.0033	-0.0009	0.0083	-0.0075	0.0022	0.0104	-0.0045	Indian_Cline_Populations	Nadar
CCMB_PL_11_h9	0.0034	-0.0127	0.0018	-0.0022	-0.0011	0.0057	-0.0053	-0.0015	0.0058	-0.0011	Indian_Cline_Populations	Nadar
CCMB_PL_11_g5	0.0037	-0.0123	0.0022	-0.0029	0.0011	0.0064	-0.0059	-0.0009	0.0098	-0.0026	Indian_Cline_Populations	Nadar
CCMB_PL_16_c6	0.0039	-0.0129	-0.0016	-0.0053	-0.0006	0.0083	-0.0067	-0.0037	0.0078	-0.0041	Indian_Cline_Populations	Nadar
CCMB_PL_11_g7	0.0043	-0.0118	0.0056	-0.0038	0.0004	0.0062	-0.0068	0.0104	0.0085	-0.0048	Indian_Cline_Populations	Nadar
CCMB_PL_11_h5	0.0043	-0.0135	-0.0008	-0.0035	0.0002	0.0085	-0.0065	-0.0032	0.0068	-0.0013	Indian_Cline_Populations	Nadar
CCMB_PL_12_a6	0.0048	-0.0123	-0.0004	-0.0024	0.0004	0.0075	-0.0077	-0.003	0.0078	0.0022	Indian_Cline_Populations	Nadar
CCMB_PL_11_g10	0.0049	-0.01	0.0042	-0.0038	-0.0014	0.0053	-0.0061	0.0079	0.0075	-0.0028	Indian_Cline_Populations	Nadar
CCMB_PL_11_g11	0.0051	-0.0125	0.0015	-0.0037	0.0001	0.0071	-0.006	-0.0013	0.0097	-0.0028	Indian_Cline_Populations	Nadar
CCMB_PL_11_g9	0.0053	-0.0061	-0.0001	-0.0026	0.0001	0.0057	-0.0067	0.0008	0.0064	-0.0011	Indian_Cline_Populations	Nadar
stockplate12_F1	0.0067	0.0015	-0.0041	-0.0011	0.0011	0.0081	-0.0064	-0.0063	0.0016	0.0033	Indian_Cline_Populations	Nai
stockplate12_F2	0.0073	-0.0037	-0.0036	-0.0034	0.0009	0.0072	-0.0069	-0.0063	0.0055	0.0036	Indian_Cline_Populations	Nai
stockplate12_F3	0.0079	-0.0006	-0.0042	-0.0021	0.0008	0.0075	-0.0046	-0.0076	0.004	-0.0023	Indian_Cline_Populations	Nai
stockplate12_F4	0.0088	-0.0034	-0.0047	-0.0026	0.0007	0.0082	-0.006	-0.0086	0.0027	0.0006	Indian_Cline_Populations	Nai
stockplate1_D9	0.0026	-0.0131	-0.0009	-0.0026	-0.0005	0.0057	-0.0048	-0.004	0.0061	-0.0027	Indian_Cline_Populations	Naidu
stockplate1_D3	0.0032	-0.0119	-0.0024	-0.0041	0.0006	0.0061	-0.0071	-0.0053	0.0035	0.0003	Indian_Cline_Populations	Naidu
stockplate15_C4	0.0037	-0.011	-0.003	-0.006	-0.0001	0.0063	-0.0065	-0.0066	0.0029	-0.0011	Indian_Cline_Populations	Naidu
stockplate1_D11	0.0043	-0.0111	-0.0019	-0.0057	0.0003	0.0097	-0.008	-0.0071	0.0012	-0.0018	Indian_Cline_Populations	Naidu
stockplate1_D2	0.0045	-0.0121	-0.0021	-0.0025	0.0003	0.0081	-0.0056	-0.0093	0.0095	-0.0009	Indian_Cline_Populations	Naidu
stockplate15_C3	0.0047	-0.0092	-0.004	-0.005	0.0019	0.0106	-0.0076	-0.0082	0.0055	0.0025	Indian_Cline_Populations	Naidu
stockplate1_D10	0.0047	-0.0106	-0.0026	-0.0021	0.0012	0.0074	-0.0077	-0.0056	0.0086	-0.0004	Indian_Cline_Populations	Naidu
stockplate1_D8	0.0049	-0.0092	-0.0026	-0.0027	0.0013	0.0108	-0.0078	-0.0075	0.0019	-0.0005	Indian_Cline_Populations	Naidu
stockplate8_G3	0.0032	-0.0096	-0.0039	-0.0037	0.0012	0.0106	-0.0079	-0.0148	0.0104	-0.0006	Indian_Cline_Populations	Narikuruvar
stockplate8_F10	0.0043	-0.0081	-0.0055	-0.0053	0.0022	0.0189	-0.014	-0.0265	0.0194	-0.0073	Indian_Cline_Populations	Narikuruvar
stockplate8_F8	0.0051	-0.0075	-0.0062	-0.0018	0.0011	0.0178	-0.0136	-0.0278	0.0205	-0.006	Indian_Cline_Populations	Narikuruvar
stockplate8_F12	0.0057	-0.009	-0.0052	-0.0034	0.0008	0.0182	-0.0142	-0.0268	0.0196	0.0004	Indian_Cline_Populations	Narikuruvar
stockplate8_G1	0.0058	-0.0092	-0.0057	-0.0046	0.0011	0.0186	-0.0137	-0.0247	0.0188	-0.0045	Indian_Cline_Populations	Narikuruvar
stockplate8_G2	0.0059	-0.0101	-0.006	-0.0048	0.0015	0.0184	-0.0152	-0.0224	0.0135	-0.0037	Indian_Cline_Populations	Narikuruvar
stockplate8_F11	0.0062	-0.0092	-0.0051	-0.0049	0.0012	0.0191	-0.0152	-0.0278	0.0194	-0.0057	Indian_Cline_Populations	Narikuruvar
stockplate8_F7	0.0072	-0.009	-0.0058	-0.0039	0.002	0.0171	-0.013	-0.0276	0.0197	-0.0083	Indian_Cline_Populations	Narikuruvar
stockplate2_D11	0.0011	-0.0184	-0.0032	-0.0061	0.0007	0.009	-0.0086	-0.0083	0.0056	-0.0012	Indian_Cline_Populations	Oddari
stockplate2_E3	0.0012	-0.0147	-0.0029	-0.0048	0.002	0.0074	-0.0081	-0.0066	0.0062	0.0001	Indian_Cline_Populations	Oddari
stockplate2_E2	0.0025	-0.0163	0.0008	-0.0045	0	0.0088	-0.0073	0.0008	0.0035	-0.0026	Indian_Cline_Populations	Oddari
stockplate2_E1	0.0027	-0.0153	0.0017	-0.004	0.0012	0.009	-0.0099	-0.0001	0.0055	-0.0042	Indian_Cline_Populations	Oddari
Box7_KDO_582	0.0084	-0.0013	-0.001	-0.0024	0.0013	0.0074	-0.0078	-0.0011	0.0086	-0.0028	Indian_Cline_Populations	Oswal_Jain
Box7_KDO_285	0.0088	-0.0008	0.0138	-0.0054	-0.0027	-0.0003	-0.0037	0.0246	0.0083	-0.0159	Indian_Cline_Populations	Oswal_Jain
Box7_KDO_551	0.0101	-0.0001	0.0012	-0.0037	0	0.0046	-0.0035	0.0037	0.0078	-0.0048	Indian_Cline_Populations	Oswal_Jain
Box7_KDO_573	0.0109	-0.001	-0.0006	-0.0036	0.0005	0.0087	-0.0078	-0.0016	0.0077	-0.0075	Indian_Cline_Populations	Oswal_Jain
stockplate15_B3	0.0027	-0.0111	-0.0034	-0.0027	0.0009	0.0072	-0.0058	-0.0078	0.0036	0.0013	Indian_Cline_Populations	Padmashali
CCMB_PL_16_d9	-0.001	-0.0205	-0.0001	-0.0011	0.0002	0.0058	-0.0044	-0.0037	0.0032	0.0025	Indian_Cline_Populations	Pal
stockplate13_E10	0.0046	-0.0043	-0.0029	-0.0016	0.0005	0.0077	-0.0067	-0.0076	0.0046	0.0021	Indian_Cline_Populations	Pal
stockplate13_E9	0.0047	-0.0066	-0.0036	-0.0016	0.0013	0.0102	-0.0089	-0.0075	-0.0016	-0.0003	Indian_Cline_Populations	Pal
stockplate13_E7	0.0057	-0.0057	0.0007	-0.0051	-0.0002	0.0103	-0.0102	0.0001	-0.0194	-0.0045	Indian_Cline_Populations	Pal
stockplate13_E6	0.0077	-0.0042	-0.0036	0.0001	0.0009	0.0091	-0.007	-0.0065	0.0026	0.0003	Indian_Cline_Populations	Pal
stockplate8_B7	-0.0143	-0.0426	0.0028	-0.0013	-0.0017	-0.0494	0.0434	0.0005	-0.0137	0.1643	Indian_Cline_Populations	Palliyar
Box5_Pal35	-0.0133	-0.0409	0.0062	-0.0011	-0.0033	-0.0507	0.0458	0.0057	-0.015	0.1719	Indian_Cline_Populations	Palliyar
Box5_Pal27	-0.0133	-0.0419	0.006	0.0019	-0.003	-0.0564	0.0492	0.0034	-0.018	0.1692	Indian_Cline_Populations	Palliyar
stockplate8_B11	-0.0131	-0.0445	0.0045	0.0008	-0.0017	-0.0508	0.0454	0.0091	-0.0145	0.1603	Indian_Cline_Populations	Palliyar
stockplate8_B4	-0.0129	-0.0429	0.0048	-0.0001	-0.0024	-0.0562	0.0501	0.0004	-0.0192	0.1922	Indian_Cline_Populations	Palliyar
Box5_Pal28	-0.0128	-0.0435	0.0096	0.0007	-0.0038	-0.0586	0.0496	0.011	-0.0131	0.1685	Indian_Cline_Populations	Palliyar
Box5_Pal45	-0.0126	-0.0442	0.0065	-0.0006	-0.0025	-0.0602	0.0526	0.0063	-0.0197	0.2054	Indian_Cline_Populations	Palliyar
Box5_Pal29	-0.0125	-0.0407	0.0076	0.0004	-0.0032	-0.0556	0.0477	0.0071	-0.0143	0.1659	Indian_Cline_Populations	Palliyar
Box5_Pal5	-0.0125	-0.0443	0.006	-0.0018	-0.0031	-0.0478	0.0412	0.0384	-0.0062	0.155	Indian_Cline_Populations	Palliyar
Box5_Pal31	-0.0124	-0.0402	0.0052	0	-0.003	-0.052	0.0452	0.004	-0.0152	0.1578	Indian_Cline_Populations	Palliyar
stockplate8_B10	-0.0124	-0.0411	0.0042	0.001	-0.0015	-0.0405	0.0354	0.0077	-0.0112	0.1384	Indian_Cline_Populations	Palliyar
Box5_Pal34	-0.0123	-0.0423	0.006	-0.0013	-0.0032	-0.0507	0.0438	0.0063	-0.0131	0.1566	Indian_Cline_Populations	Palliyar
Box5_Pal33	-0.0123	-0.0428	0.0058	-0.0032	-0.003	-0.0572	0.0512	0.0047	-0.0137	0.1933	Indian_Cline_Populations	Palliyar
Box5_Pal44	-0.0123	-0.0446	0.0057	0.0003	-0.0025	-0.0584	0.0522	0.0024	-0.0182	0.1976	Indian_Cline_Populations	Palliyar
Box5_Pal43	-0.0122	-0.0429	0.0098	0	-0.004	-0.058	0.0486	0.0081	-0.0188	0.184	Indian_Cline_Populations	Palliyar
Box5_Pal25	-0.012	-0.0426	0.009	-0.0018	-0.0041	-0.0576	0.0491	0.0094	-0.0149	0.1829	Indian_Cline_Populations	Palliyar
Box5_Pal38	-0.0117	-0.0434	0.0064	0.0012	-0.0027	-0.0571	0.0519	0.0029	-0.0159	0.184	Indian_Cline_Populations	Palliyar
Box5_Pal46	-0.0116	-0.0402	0.0048	-0.0005	-0.0024	-0.0562	0.0491	0.002	-0.0178	0.1875	Indian_Cline_Populations	Palliyar
Box5_Pal18	-0.0112	-0.0415	0.0124	-0.0064	-0.004	-0.0508	0.0396	0.099	0.0249	0.0246	Indian_Cline_Populations	Palliyar
Box5_Pal42	-0.0111	-0.0425	0.0061	0.0012	-0.0029	-0.0569	0.0509	0.0059	-0.0196	0.1873	Indian_Cline_Populations	Palliyar
Box5_Pal32	-0.0109	-0.0395	0.0041	-0.0002	-0.0022	-0.0499	0.0447	-0.0001	-0.0161	0.1622	Indian_Cline_Populations	Palliyar
Box5_Pal11	-0.0104	-0.0443	0.0181	-0.009	-0.0059	-0.0513	0.0413	0.1472	0.0358	0.0105	Indian_Cline_Populations	Palliyar
Box5_Pal20	-0.0101	-0.0355	0.0079	-0.0028	-0.0028	-0.0464	0.0402	0.0249	0.0076	0.0228	Indian_Cline_Populations	Palliyar
Box5_Pal21	-0.0101	-0.0372	0.0059	-0.0005	-0.0031	-0.0412	0.0375	0.0081	0.0016	0.0196	Indian_Cline_Populations	Palliyar
Box5_Pal19	-0.01	-0.0349	0.0045	-0.0028	-0.003	-0.0386	0.0342	0.0019	0.0002	0.0175	Indian_Cline_Populations	Palliyar
Box5_Pal37	-0.0097	-0.0387	0.0035	0.0001	-0.002	-0.0367	0.0334	-0.0012	-0.0084	0.1069	Indian_Cline_Populations	Palliyar
Box5_Pal8	-0.0094	-0.039	0.0078	-0.0015	-0.0041	-0.0423	0.036	0.0618	0.0185	0.0093	Indian_Cline_Populations	Palliyar
Box5_Pal23	-0.0091	-0.0335	0.0038	0.0004	-0.0018	-0.0359	0.0318	-0.0007	0.0014	0.0157	Indian_Cline_Populations	Palliyar
Box5_Pal12	-0.009	-0.0376	0.0058	-0.0048	-0.0027	-0.0377	0.0307	0.0518	0.012	0.03	Indian_Cline_Populations	Palliyar
Box5_Pal22	-0.0086	-0.0348	0.0036	-0.0017	-0.0019	-0.033	0.0293	-0.0019	-0.0025	0.017	Indian_Cline_Populations	Palliyar
Box5_Pal24	-0.0086	-0.0353	0.0049	-0.0019	-0.002	-0.0379	0.0324	0.0042	-0.002	0.0534	Indian_Cline_Populations	Palliyar
Box5_Pal26	-0.0085	-0.0372	0.0047	-0.0021	-0.0005	-0.0443	0.0407	-0.0023	-0.0124	0.1551	Indian_Cline_Populations	Palliyar
Box5_Pal30	-0.0079	-0.0359	0.0038	-0.0007	-0.0027	-0.0299	0.0273	0.0013	-0.0071	0.0827	Indian_Cline_Populations	Palliyar
stockplate8_B12	-0.0078	-0.0375	0.0047	-0.0033	-0.0031	-0.0352	0.0323	-0.0003	-0.0167	0.1396	Indian_Cline_Populations	Palliyar
Box5_Pal14	-0.0068	-0.0367	0.0089	-0.005	-0.0014	-0.0342	0.0265	0.0855	0.0269	-0.0006	Indian_Cline_Populations	Palliyar
Box5_Pal6	-0.0066	-0.0353	0.0137	-0.0064	-0.0038	-0.0338	0.024	0.1233	0.0297	-0.0137	Indian_Cline_Populations	Palliyar
stockplate8_B9	-0.0063	-0.0299	0.0023	-0.0011	-0.0024	-0.0308	0.0278	-0.0058	0.0012	0.0114	Indian_Cline_Populations	Palliyar
Box5_Pal1	-0.0063	-0.0351	0.0129	-0.0077	-0.0046	-0.0315	0.0239	0.1211	0.025	0.0653	Indian_Cline_Populations	Palliyar
Box5_Pal4	-0.0034	-0.033	0.0077	-0.0084	-0.0021	-0.0286	0.0207	0.0836	0.0119	0.0704	Indian_Cline_Populations	Palliyar
Box5_Pal47	-0.0023	-0.0257	0.0028	-0.0001	0.0002	-0.0178	0.0164	-0.0005	-0.0045	0.0604	Indian_Cline_Populations	Palliyar
stockplate8_B3	-0.0022	-0.0211	-0.0009	-0.0017	-0.0012	-0.0097	0.0093	-0.0048	0.0007	0.0449	Indian_Cline_Populations	Palliyar
stockplate3_H6	0.013	0.018	-0.0057	0.0007	0.0008	0.004	-0.0019	-0.004	0.0035	-0.0001	Indian_Cline_Populations	Pandit
stockplate3_H7	0.0132	0.0175	-0.0051	-0.0015	0.0005	0.0028	-0.0013	-0.0043	0.0048	-0.0019	Indian_Cline_Populations	Pandit
stockplate3_H8	0.0142	0.016	-0.0048	-0.0017	0.0011	0.0036	-0.0015	-0.0034	0.0074	0.0003	Indian_Cline_Populations	Pandit
stockplate3_H4	0.0143	0.0171	-0.0053	0.0008	0.0014	0.0059	-0.0052	-0.0051	0.0065	0.003	Indian_Cline_Populations	Pandit
CCMB_PL_4_d6	0.0062	-0.0104	-0.0026	-0.0031	0.0007	0.012	-0.0093	-0.0108	0.0109	-0.0003	Indian_Cline_Populations	Panta_Kapu
CCMB_PL_4_e1	0.0064	-0.008	-0.0036	-0.0038	0.0008	0.009	-0.0085	-0.0077	0.0063	-0.0002	Indian_Cline_Populations	Panta_Kapu
CCMB_PL_4_d10	0.0068	-0.0051	-0.0019	-0.0021	0.0003	0.0066	-0.0055	-0.0077	0.0082	-0.0023	Indian_Cline_Populations	Panta_Kapu
CCMB_PL_4_c10	0.0068	-0.0054	0.0045	-0.0071	0.0002	0.0061	-0.0073	0.0094	0.0019	-0.0072	Indian_Cline_Populations	Panta_Kapu
CCMB_PL_4_e3	0.0069	-0.0052	-0.0029	-0.0038	0.0012	0.0073	-0.0061	-0.0071	0.005	-0.0015	Indian_Cline_Populations	Panta_Kapu
CCMB_PL_4_c8	0.007	-0.0091	-0.0026	-0.0038	0.001	0.0118	-0.0089	-0.0093	0.0079	-0.0003	Indian_Cline_Populations	Panta_Kapu
CCMB_PL_4_e5	0.0076	-0.0062	-0.0042	-0.0047	-0.0001	0.009	-0.0069	-0.0099	0.0069	-0.0004	Indian_Cline_Populations	Panta_Kapu
CCMB_PL_4_e9	0.0077	-0.0054	-0.0034	-0.0034	0.0015	0.008	-0.0069	-0.0086	0.0058	-0.0016	Indian_Cline_Populations	Panta_Kapu
CCMB_PL_4_c11	0.0077	-0.006	-0.0029	-0.004	0.0005	0.0069	-0.0054	-0.0075	0.0089	0.0027	Indian_Cline_Populations	Panta_Kapu
CCMB_PL_4_e2	0.0078	-0.0073	-0.0032	-0.0024	0.0006	0.0098	-0.0084	-0.0081	0.006	0.003	Indian_Cline_Populations	Panta_Kapu
CCMB_PL_4_d11	0.0079	-0.0056	-0.0038	-0.0044	0.0002	0.0088	-0.0081	-0.0084	0.0081	-0.001	Indian_Cline_Populations	Panta_Kapu
CCMB_PL_4_d2	0.008	-0.0047	-0.0041	-0.0059	0.0009	0.0087	-0.0085	-0.0077	0.0057	-0.0016	Indian_Cline_Populations	Panta_Kapu
CCMB_PL_4_d9	0.0081	-0.0048	-0.0035	-0.0037	0.0016	0.0081	-0.0084	-0.0097	0.0045	-0.0024	Indian_Cline_Populations	Panta_Kapu
CCMB_PL_4_d5	0.0083	-0.0039	-0.0046	-0.0027	-0.0005	0.0094	-0.0073	-0.0083	0.0083	-0.0018	Indian_Cline_Populations	Panta_Kapu
CCMB_PL_4_e12	0.0084	-0.0054	-0.004	-0.006	0.0007	0.0093	-0.0075	-0.0085	0.0088	-0.0035	Indian_Cline_Populations	Panta_Kapu
CCMB_PL_4_d1	0.0085	-0.006	-0.0037	-0.0045	-0.0001	0.0103	-0.0074	-0.0077	0.0048	-0.0023	Indian_Cline_Populations	Panta_Kapu
CCMB_PL_4_d8	0.0091	-0.004	-0.0044	-0.0034	0.0009	0.0084	-0.007	-0.0081	0.0044	0.0002	Indian_Cline_Populations	Panta_Kapu
CCMB_PL_4_e6	0.0092	-0.0025	-0.0037	-0.0051	-0.0004	0.0095	-0.0081	-0.0077	0.0073	-0.0021	Indian_Cline_Populations	Panta_Kapu
stockplate8_D2	-0.0026	-0.0243	-0.001	-0.0059	-0.0002	0.0108	-0.0077	-0.0085	0.0052	0.0025	Indian_Cline_Populations	Paravar
stockplate16_C7	-0.0022	-0.0238	-0.0014	-0.0032	0.0001	0.0085	-0.0074	-0.0059	-0.0004	0.0007	Indian_Cline_Populations	Paravar
stockplate16_C8	0.0014	-0.0111	-0.0016	-0.0033	0.0012	0.0083	-0.0073	-0.0065	-0.0007	0.0011	Indian_Cline_Populations	Paravar
stockplate8_C10	0.0022	-0.0106	-0.0013	-0.0012	-0.0006	0.0062	-0.0048	-0.0065	0.0065	0.0043	Indian_Cline_Populations	Paravar
stockplate8_D3	0.0031	-0.0146	-0.0024	-0.0022	0.001	0.008	-0.0062	-0.0069	0.0036	0.0043	Indian_Cline_Populations	Paravar
stockplate8_C7	0.0038	-0.0124	-0.0023	-0.0012	0.0009	0.0087	-0.0079	-0.007	0.0024	0.0007	Indian_Cline_Populations	Paravar
stockplate8_C8	0.0043	-0.011	-0.002	-0.0048	0.0014	0.0066	-0.0054	-0.0086	0.0031	-0.0008	Indian_Cline_Populations	Paravar
stockplate16_C6	0.0044	-0.0078	-0.0029	-0.0041	0.0014	0.0102	-0.008	-0.0069	0.0073	-0.0001	Indian_Cline_Populations	Paravar
stockplate13_E4	0.0041	-0.0116	-0.0027	-0.0021	0.0016	0.0117	-0.0087	-0.0074	0.0029	0.0024	Indian_Cline_Populations	Pasi
stockplate13_E3	0.0049	-0.0087	-0.0023	-0.0037	0.0018	0.0118	-0.0107	-0.0093	0.0091	0.0005	Indian_Cline_Populations	Pasi
stockplate13_E5	0.0059	-0.0076	-0.003	-0.004	0.0009	0.01	-0.0084	-0.0071	0.0004	-0.0001	Indian_Cline_Populations	Pasi
stockplate3_C8	0.0077	-0.0037	-0.0048	-0.006	0.0011	0.011	-0.0085	-0.0079	0.0022	-0.0057	Indian_Cline_Populations	Patel
stockplate15_E1	0.0077	-0.0054	-0.0043	-0.0044	0.0006	0.0085	-0.007	-0.0095	0.0054	-0.0006	Indian_Cline_Populations	Patel
stockplate3_C5	0.0078	-0.0044	-0.0035	-0.0026	0.001	0.011	-0.0095	-0.0078	0.0072	-0.0025	Indian_Cline_Populations	Patel
stockplate3_C2	0.0089	-0.0041	-0.0012	-0.0025	-0.0004	0.0097	-0.0084	-0.0031	0.0034	-0.0034	Indian_Cline_Populations	Patel
stockplate3_C1	0.0094	-0.0011	-0.0048	-0.0048	0.0007	0.0082	-0.0079	-0.0083	0.0058	-0.0005	Indian_Cline_Populations	Patel
stockplate3_C4	0.0098	-0.0012	-0.0039	-0.0018	0.0002	0.0117	-0.0082	-0.0078	0.006	-0.0047	Indian_Cline_Populations	Patel
stockplate3_C7	0.0098	-0.0028	-0.0048	-0.0022	0.0012	0.0101	-0.0083	-0.0089	0.0067	-0.0033	Indian_Cline_Populations	Patel
HGDP00258	0.0145	0.0198	-0.0053	-0.0005	0.0005	0.0027	0	-0.0048	0.0045	-0.0004	Indian_Cline_Populations	Pathan
HGDP00264	0.0159	0.0226	-0.0041	0.0017	0.0005	0.0003	0.0006	-0.0049	0.0029	0.0004	Indian_Cline_Populations	Pathan
HGDP00216	0.0163	0.024	-0.0046	0.0025	0.0001	0.0006	0.0009	-0.0014	0.0008	0.0028	Indian_Cline_Populations	Pathan
HGDP00244	0.0164	0.0259	-0.0046	0.0002	0.0021	0.0004	0.0001	-0.0027	0.0015	-0.0024	Indian_Cline_Populations	Pathan
HGDP00228	0.0165	0.0236	-0.0038	0.0018	0.0011	0.0031	-0.0013	-0.0046	0.0014	-0.0014	Indian_Cline_Populations	Pathan
HGDP00248	0.0169	0.0221	-0.0043	-0.0003	0.0006	0.0031	-0.0009	-0.0031	0.0013	-0.0038	Indian_Cline_Populations	Pathan
HGDP00226	0.017	0.0287	-0.0053	0.0038	-0.0001	-0.0019	0.0029	0.0008	0.0007	0.001	Indian_Cline_Populations	Pathan
HGDP00262	0.0172	0.0286	-0.0051	0.0031	0.001	-0.0025	0.0027	-0.0042	0.0017	0.0004	Indian_Cline_Populations	Pathan
HGDP00222	0.0174	0.0218	-0.006	0.001	0.0008	-0.0012	0.0027	-0.0038	0.0027	-0.0009	Indian_Cline_Populations	Pathan
HGDP00232	0.0174	0.0205	-0.005	-0.0003	0.0012	0.0039	-0.0022	-0.0046	0.002	-0.0002	Indian_Cline_Populations	Pathan
HGDP00224	0.0185	0.0265	-0.006	0.0024	0.0019	-0.0021	0.0019	-0.0035	-0.0001	-0.0008	Indian_Cline_Populations	Pathan
HGDP00254	0.0186	0.0281	-0.0051	0.003	0.0006	-0.0016	0.0004	-0.0033	0.0003	0	Indian_Cline_Populations	Pathan
HGDP00218	0.0187	0.0281	-0.0056	0.0028	-0.0003	-0.002	0.002	-0.0024	0	0.0002	Indian_Cline_Populations	Pathan
HGDP00259	0.0201	0.0311	-0.0051	0.0033	0.0009	-0.0017	0.0028	-0.0028	-0.0001	-0.0008	Indian_Cline_Populations	Pathan
HGDP00241	0.0201	0.0274	-0.0053	0.0026	0.0005	-0.0015	0.0035	-0.0022	-0.0014	-0.0019	Indian_Cline_Populations	Pathan
HGDP00213	0.0202	0.0292	-0.0058	0.0025	0.0005	-0.0026	0.0034	-0.0018	0.0007	-0.002	Indian_Cline_Populations	Pathan
HGDP00243	0.0213	0.0309	-0.0056	0.0024	-0.0005	-0.0003	0.0011	-0.003	0.0031	-0.001	Indian_Cline_Populations	Pathan
stockplate1_E4	0.0026	-0.0125	-0.0028	-0.0057	0	0.0094	-0.0071	-0.0085	0.0051	-0.0013	Indian_Cline_Populations	Pattapu_Kapu
stockplate1_E3	0.0028	-0.0164	0.0024	-0.0032	-0.0002	0.0069	-0.0065	0.0027	0.0053	-0.0045	Indian_Cline_Populations	Pattapu_Kapu
stockplate15_A7	0.0032	-0.0129	-0.0026	-0.0054	-0.0002	0.0092	-0.0082	-0.0087	0.0074	-0.0011	Indian_Cline_Populations	Pattapu_Kapu
stockplate15_A8	0.0035	-0.0147	-0.0017	-0.0047	0.0006	0.0086	-0.0064	-0.0095	0.0049	-0.0024	Indian_Cline_Populations	Pattapu_Kapu
stockplate1_E5	0.0037	-0.0141	-0.0009	-0.0026	0.0007	0.0071	-0.0064	-0.0055	0.0064	-0.0044	Indian_Cline_Populations	Pattapu_Kapu
Box4_PPD34	-0.0069	-0.014	0.0092	-0.0114	-0.0025	-0.0001	-0.0055	0.1117	0.0375	-0.0238	Indian_Cline_Populations	PPD_Patient
Box4_PPD44	-0.0055	-0.013	0.0046	-0.0074	-0.0023	0.004	-0.0054	0.0912	0.033	-0.0226	Indian_Cline_Populations	PPD_Patient
Box4_PPD38	-0.0042	-0.0137	0.0079	-0.0081	-0.0023	0.0017	-0.0063	0.1009	0.0318	-0.0192	Indian_Cline_Populations	PPD_Patient
Box4_PPD79	-0.0039	-0.0162	0.0164	-0.0147	-0.0042	-0.0059	-0.0036	0.1721	0.0527	-0.0366	Indian_Cline_Populations	PPD_Patient
Box4_PPD71	-0.0034	-0.0112	0.001	-0.0064	-0.0007	0.0038	-0.006	0.0454	0.0186	-0.0073	Indian_Cline_Populations	PPD_Patient
Box4_PPD23	-0.0029	-0.011	0.0021	-0.0049	0	0.0057	-0.0065	0.0583	0.025	-0.0108	Indian_Cline_Populations	PPD_Patient
Box4_PPD80	-0.0014	-0.0232	-0.0006	-0.0042	-0.0003	0.0047	-0.0059	0.0247	0.0084	-0.0024	Indian_Cline_Populations	PPD_Patient
Box4_PPD30	0.0032	-0.0129	-0.0022	-0.0053	0.0005	0.0083	-0.0082	0.0171	0.0093	-0.0032	Indian_Cline_Populations	PPD_Patient
Box4_PPD25	0.0035	-0.0168	0.008	-0.0095	-0.0033	-0.0002	-0.0038	0.1109	0.0408	-0.0261	Indian_Cline_Populations	PPD_Patient
Box4_PPD19	0.0038	-0.013	-0.0024	-0.0054	0.0009	0.0089	-0.0089	0.0014	0.0087	-0.0023	Indian_Cline_Populations	PPD_Patient
Box4_PPD26	0.0042	-0.0163	0.0086	-0.0091	-0.0027	0.0015	-0.0049	0.1147	0.0414	-0.0257	Indian_Cline_Populations	PPD_Patient
Box4_PPD12	0.0042	-0.0166	0.0112	-0.0096	-0.0033	-0.0041	-0.0026	0.1292	0.0378	-0.0282	Indian_Cline_Populations	PPD_Patient
Box4_PPD29	0.0043	-0.0105	-0.0032	-0.0053	-0.0001	0.0063	-0.0063	0.012	0.0086	-0.004	Indian_Cline_Populations	PPD_Patient
Box4_PPD43	0.0049	-0.0108	0.0033	-0.0063	-0.0009	0.0034	-0.0078	0.0767	0.0293	-0.0172	Indian_Cline_Populations	PPD_Patient
Box4_PPD28	0.0076	-0.0074	0.0231	-0.0102	-0.0048	-0.0096	0.0003	0.1834	0.0544	-0.0345	Indian_Cline_Populations	PPD_Patient
Box6_PU54	-0.0089	-0.0372	0.0051	-0.0034	-0.0042	-0.084	0.075	-0.033	0.0073	-0.0643	Indian_Cline_Populations	Pulliyar
Box6_PU61	-0.0087	-0.0369	0.007	-0.0019	-0.0044	-0.0889	0.0794	-0.0294	0.0059	-0.0683	Indian_Cline_Populations	Pulliyar
Box6_PU64	-0.0086	-0.0362	0.007	-0.0021	-0.0053	-0.0825	0.0727	-0.0259	0.0077	-0.0615	Indian_Cline_Populations	Pulliyar
Box6_PU56	-0.0086	-0.0367	0.0046	-0.0036	-0.0046	-0.0832	0.0745	-0.033	0.0089	-0.0631	Indian_Cline_Populations	Pulliyar
Box6_PU89	-0.0086	-0.0375	0.008	-0.0021	-0.0052	-0.0949	0.0836	-0.0298	0.0089	-0.0686	Indian_Cline_Populations	Pulliyar
Box6_PU86	-0.0086	-0.0377	0.0128	-0.0023	-0.0062	-0.0939	0.0846	-0.0198	0.0106	-0.0755	Indian_Cline_Populations	Pulliyar
Box6_PU57	-0.0086	-0.0378	0.0062	-0.0041	-0.0046	-0.0921	0.0823	-0.0317	0.0095	-0.0782	Indian_Cline_Populations	Pulliyar
Box6_PU90	-0.0085	-0.0382	0.0088	-0.0021	-0.0056	-0.0897	0.0808	-0.0246	0.0104	-0.0638	Indian_Cline_Populations	Pulliyar
Box6_PU59	-0.0084	-0.0383	0.0063	-0.0036	-0.0045	-0.0831	0.0753	-0.0304	0.007	-0.0651	Indian_Cline_Populations	Pulliyar
Box6_PU91	-0.0084	-0.0387	0.0103	-0.0056	-0.0063	-0.0961	0.0848	-0.03	0.014	-0.0774	Indian_Cline_Populations	Pulliyar
Box6_PU68	-0.0082	-0.0369	0.0061	-0.0031	-0.0039	-0.0897	0.0788	-0.0289	0.0046	-0.0659	Indian_Cline_Populations	Pulliyar
Box6_PU53	-0.0082	-0.0379	0.0072	-0.0059	-0.0042	-0.0867	0.0761	-0.0308	0.0138	-0.0623	Indian_Cline_Populations	Pulliyar
Box6_PU63	-0.0082	-0.0388	0.0065	-0.0019	-0.0058	-0.0865	0.0764	-0.031	0.0077	-0.064	Indian_Cline_Populations	Pulliyar
Box6_PU49	-0.0081	-0.0362	0.0046	-0.0045	-0.005	-0.088	0.08	-0.0333	0.0073	-0.0681	Indian_Cline_Populations	Pulliyar
Box6_PU76	-0.0081	-0.0371	0.0067	-0.0024	-0.0045	-0.0883	0.0766	-0.0285	0.0064	-0.0661	Indian_Cline_Populations	Pulliyar
Box6_PU58	-0.0081	-0.038	0.0051	-0.0035	-0.0049	-0.0921	0.0828	-0.0341	0.0079	-0.0797	Indian_Cline_Populations	Pulliyar
Box6_PU73	-0.008	-0.0337	0.0052	-0.0031	-0.0031	-0.0608	0.0534	-0.0202	0.0061	-0.0336	Indian_Cline_Populations	Pulliyar
Box6_PU80	-0.008	-0.037	0.0059	-0.0044	-0.0045	-0.0837	0.074	-0.0309	0.0094	-0.0596	Indian_Cline_Populations	Pulliyar
Box6_PU69	-0.0079	-0.0389	0.0062	-0.0036	-0.0055	-0.0886	0.0806	-0.0325	0.0064	-0.0703	Indian_Cline_Populations	Pulliyar
Box6_PU77	-0.0078	-0.0397	0.0096	-0.0034	-0.0056	-0.0952	0.0846	-0.0286	0.0098	-0.0759	Indian_Cline_Populations	Pulliyar
Box6_PU48	-0.0077	-0.0365	0.006	-0.0016	-0.0047	-0.089	0.0788	-0.0329	0.0144	-0.0713	Indian_Cline_Populations	Pulliyar
Box6_PU62	-0.0077	-0.0373	0.0054	-0.002	-0.0043	-0.0905	0.0805	-0.0333	0.0065	-0.0705	Indian_Cline_Populations	Pulliyar
Box6_PU88	-0.0077	-0.0374	0.0087	-0.0049	-0.005	-0.0888	0.078	-0.0284	0.0122	-0.0736	Indian_Cline_Populations	Pulliyar
Box6_PU93	-0.0077	-0.0384	0.008	-0.0039	-0.0047	-0.0948	0.0843	-0.0322	0.0107	-0.0741	Indian_Cline_Populations	Pulliyar
Box6_PU74	-0.0076	-0.0353	0.0074	-0.0037	-0.0057	-0.0813	0.0721	-0.026	0.0102	-0.0632	Indian_Cline_Populations	Pulliyar
Box6_PU95	-0.0076	-0.0356	0.0053	-0.004	-0.0045	-0.0851	0.0753	-0.0307	0.0067	-0.0644	Indian_Cline_Populations	Pulliyar
Box6_PU97	-0.0076	-0.0364	0.0051	-0.0025	-0.005	-0.0833	0.0746	-0.0296	0.0081	-0.0628	Indian_Cline_Populations	Pulliyar
Box6_PU87	-0.0076	-0.0372	0.0101	-0.0026	-0.0044	-0.0894	0.0775	-0.0235	0.0113	-0.0661	Indian_Cline_Populations	Pulliyar
Box6_PU82	-0.0076	-0.0376	0.0086	-0.003	-0.0045	-0.0829	0.0738	-0.0247	0.0095	-0.0626	Indian_Cline_Populations	Pulliyar
Box6_PU84	-0.0076	-0.0376	0.0107	-0.0045	-0.0056	-0.0861	0.0756	-0.0229	0.0116	-0.0683	Indian_Cline_Populations	Pulliyar
Box6_PU70	-0.0076	-0.0383	0.0064	-0.0056	-0.0032	-0.0847	0.0754	-0.0289	0.0105	-0.063	Indian_Cline_Populations	Pulliyar
Box6_PU50	-0.0075	-0.0355	0.0038	-0.0023	-0.0028	-0.0698	0.0614	-0.0265	0.009	-0.0473	Indian_Cline_Populations	Pulliyar
Box6_PU52	-0.0075	-0.0389	0.005	-0.004	-0.0046	-0.0907	0.081	-0.0346	0.0092	-0.0682	Indian_Cline_Populations	Pulliyar
Box6_PU85	-0.0074	-0.0364	0.0056	-0.0017	-0.0039	-0.0848	0.075	-0.0318	0.0104	-0.067	Indian_Cline_Populations	Pulliyar
Box6_PU47	-0.0074	-0.0366	0.0053	-0.0023	-0.0044	-0.0895	0.0808	-0.033	0.0095	-0.0705	Indian_Cline_Populations	Pulliyar
Box6_PU65	-0.0072	-0.0386	0.005	-0.0027	-0.0042	-0.0868	0.077	-0.0312	0.0057	-0.0655	Indian_Cline_Populations	Pulliyar
Box6_PU72	-0.0071	-0.0372	0.0064	-0.0032	-0.0041	-0.0873	0.0766	-0.0333	0.0112	-0.0644	Indian_Cline_Populations	Pulliyar
Box6_PU67	-0.0068	-0.0362	0.0068	-0.0017	-0.0036	-0.0863	0.0768	-0.0312	0.0097	-0.0682	Indian_Cline_Populations	Pulliyar
Box6_PU78	-0.0064	-0.0346	0.0076	-0.0036	-0.0048	-0.0786	0.0689	-0.0216	0.0106	-0.0621	Indian_Cline_Populations	Pulliyar
Box6_PU75	-0.0063	-0.0354	0.0047	-0.0035	-0.0046	-0.0795	0.0718	-0.0302	0.0068	-0.0605	Indian_Cline_Populations	Pulliyar
Box6_PU92	-0.0061	-0.0357	0.0154	-0.006	-0.0071	-0.1007	0.0862	-0.02	0.0146	-0.0851	Indian_Cline_Populations	Pulliyar
Box6_PU60	-0.0058	-0.036	0.0044	-0.0029	-0.0037	-0.0826	0.0745	-0.0322	0.0073	-0.0617	Indian_Cline_Populations	Pulliyar
Box6_PU66	-0.0057	-0.0358	0.0066	-0.0037	-0.0044	-0.0848	0.0752	-0.0309	0.0072	-0.0692	Indian_Cline_Populations	Pulliyar
Box6_PU51	-0.0053	-0.0358	0.0063	-0.0037	-0.0046	-0.0849	0.0754	-0.0295	0.009	-0.0647	Indian_Cline_Populations	Pulliyar
Box6_PU96	-0.0052	-0.0375	0.015	-0.0059	-0.0062	-0.1005	0.0861	-0.0203	0.0098	-0.0867	Indian_Cline_Populations	Pulliyar
HG02790	0.0047	-0.0062	-0.0047	-0.0039	0.0004	0.0072	-0.0043	-0.0075	0.0003	0.0029	Indian_Cline_Populations	Punjabi
HG02724	0.0052	-0.0061	-0.0042	-0.0044	0.0003	0.0083	-0.0064	-0.0082	0.005	-0.0005	Indian_Cline_Populations	Punjabi
HG02783	0.0055	-0.0069	-0.0036	-0.0011	-0.0004	0.0107	-0.0086	-0.0068	0.0003	-0.0012	Indian_Cline_Populations	Punjabi
HG02688	0.0057	-0.0043	-0.0039	-0.004	0.0012	0.0072	-0.0044	-0.0056	0.0011	-0.0005	Indian_Cline_Populations	Punjabi
HG02687	0.0066	-0.0098	-0.0035	-0.0024	0.0011	0.0088	-0.0061	-0.0071	0.0024	0.001	Indian_Cline_Populations	Punjabi
HG02600	0.0083	0.0012	-0.0047	-0.0013	0.0007	0.0076	-0.0063	-0.0072	0.0052	-0.0002	Indian_Cline_Populations	Punjabi
HG02601	0.0101	0.0033	-0.0036	0.0002	0.0016	0.0054	-0.0049	-0.007	0.0041	-0.0019	Indian_Cline_Populations	Punjabi
HG02491	0.0122	0.0093	-0.0053	-0.0023	0.0004	0.0051	-0.0039	-0.0059	0.0056	0.0013	Indian_Cline_Populations	Punjabi
stockplate14_E2	0.0121	0.0087	-0.005	-0.0006	0.0014	0.006	-0.004	-0.0069	0.004	-0.0009	Indian_Cline_Populations	Rajput
stockplate14_D11	0.0122	0.0113	-0.0044	-0.0009	0.0016	0.0061	-0.0035	-0.0066	0.0031	-0.0019	Indian_Cline_Populations	Rajput
stockplate14_D12	0.0126	0.01	-0.0052	-0.0016	0.0006	0.0067	-0.0053	-0.0056	0.0029	-0.0005	Indian_Cline_Populations	Rajput
stockplate11_C4	-0.0005	-0.0162	-0.0026	-0.0045	0.0017	0.0093	-0.0072	-0.0085	0.0011	-0.0005	Indian_Cline_Populations	Rathwa
stockplate11_C5	0.0007	-0.0171	-0.0022	-0.0025	0.0012	0.01	-0.0092	-0.0059	0.0004	0.0028	Indian_Cline_Populations	Rathwa
stockplate11_C3	0.0027	-0.0156	-0.0024	-0.0029	0.0003	0.0098	-0.0079	-0.0081	0.0021	0.0014	Indian_Cline_Populations	Rathwa
stockplate11_C2	0.003	-0.0102	-0.0041	-0.0027	0.001	0.01	-0.0075	-0.0083	0.0048	0.0031	Indian_Cline_Populations	Rathwa
stockplate11_C6	0.0038	-0.0096	-0.0029	-0.0048	0.0004	0.0084	-0.0055	-0.0062	0.0026	-0.0001	Indian_Cline_Populations	Rathwa
stockplate1_G8	0.0041	-0.0102	-0.0038	-0.0034	-0.0002	0.0064	-0.0052	-0.0085	0.0072	-0.0013	Indian_Cline_Populations	Reddy_Telangana
stockplate1_G5	0.0047	-0.0101	-0.0026	-0.0041	0.0006	0.0094	-0.0067	-0.0091	0.0091	0.0008	Indian_Cline_Populations	Reddy_Telangana
stockplate1_G9	0.0049	-0.0087	-0.0008	-0.0012	0.0008	0.0079	-0.0071	-0.0046	0.0067	0.0011	Indian_Cline_Populations	Reddy_Telangana
stockplate1_G6	0.0054	-0.0099	-0.004	-0.0047	0.0008	0.0104	-0.0086	-0.0094	0.0077	-0.0046	Indian_Cline_Populations	Reddy_Telangana
stockplate1_G10	0.0057	-0.0079	-0.0032	-0.004	-0.0006	0.0077	-0.0073	-0.0082	0.0068	0.0027	Indian_Cline_Populations	Reddy_Telangana
stockplate1_G4	0.0062	-0.0076	-0.0013	-0.0039	-0.0006	0.0059	-0.0053	-0.0015	0.0064	-0.0033	Indian_Cline_Populations	Reddy_Telangana
stockplate1_G2	0.0069	-0.0081	-0.0034	-0.0038	0.0009	0.0105	-0.0084	-0.007	0.0079	-0.0021	Indian_Cline_Populations	Reddy_Telangana
stockplate1_G3	0.0076	-0.008	-0.0031	-0.0037	0.0008	0.0083	-0.0056	-0.006	0.0034	0.002	Indian_Cline_Populations	Reddy_Telangana
stockplate2_D8	-0.0067	-0.0181	0.0313	-0.0087	-0.0012	0.0035	-0.0112	0.0363	0.017	-0.0341	Indian_Cline_Populations	Relli
stockplate2_D7	0.0009	-0.0146	0.0263	-0.0105	-0.0031	0.0028	-0.0157	0.0326	0.0192	-0.0615	Indian_Cline_Populations	Relli
stockplate2_G3	0.0022	-0.0085	-0.0037	-0.0007	0.0009	0.008	-0.0066	-0.0069	0.0041	0.0031	Indian_Cline_Populations	Sah_Obc
stockplate2_G4	0.0026	-0.0091	-0.0033	-0.0028	0.0011	0.0074	-0.0058	-0.0083	0.0018	0.0014	Indian_Cline_Populations	Sah_Obc
stockplate2_G2	0.0062	-0.0044	-0.0027	-0.0022	0.0012	0.0085	-0.0076	-0.0058	0.0045	-0.0002	Indian_Cline_Populations	Sah_Obc
stockplate3_A6	-0.0001	-0.0179	-0.0014	-0.0017	0.001	0.0108	-0.0084	-0.0077	0.0032	0.0034	Indian_Cline_Populations	Satnami
stockplate2_H5	0.0009	-0.0096	-0.0039	-0.0031	0.001	0.0091	-0.0062	-0.0081	0.0064	-0.0028	Indian_Cline_Populations	Satnami
stockplate3_A5	0.0011	-0.0096	-0.0038	-0.0008	0.0008	0.0077	-0.0071	-0.0078	0.0027	-0.0007	Indian_Cline_Populations	Satnami
stockplate3_A8	0.0018	-0.0109	-0.0026	-0.0027	0.0008	0.0075	-0.0053	-0.0076	0.0033	-0.0001	Indian_Cline_Populations	Satnami
stockplate3_A7	0.002	-0.01	-0.0039	-0.0048	0.0011	0.0101	-0.0081	-0.0068	0.0012	0.0029	Indian_Cline_Populations	Satnami
Box3_CHGMGAP1	-0.0023	-0.0283	0.0078	-0.0108	-0.0021	0.0016	-0.0045	0.0893	0.0246	-0.0113	Indian_Cline_Populations	Sch_caste_TN
Box3_CHGMGAP13	-0.0015	-0.0293	0.0071	-0.0088	-0.0018	-0.0021	-0.003	0.0973	0.0282	-0.0179	Indian_Cline_Populations	Sch_caste_TN
Box3_CHGC158	-0.0005	-0.0274	0.0201	-0.0118	-0.0032	-0.0051	-0.0033	0.1651	0.0473	-0.0354	Indian_Cline_Populations	Sch_caste_TN
Box3_CHGMGAP74	-0.0002	-0.0292	0.0196	-0.0135	-0.0048	-0.01	-0.003	0.2075	0.0599	-0.0435	Indian_Cline_Populations	Sch_caste_TN
stockplate3_F9	0.0018	-0.0111	-0.003	-0.0025	0.0007	0.0075	-0.0035	-0.0061	0.0017	-0.0002	Indian_Cline_Populations	Scheduled_Caste_Haryana
stockplate3_F12	0.0042	-0.0048	-0.003	-0.0019	0	0.0057	-0.0037	-0.008	0.0005	-0.0011	Indian_Cline_Populations	Scheduled_Caste_Haryana
stockplate3_F11	0.0054	-0.0069	-0.0033	-0.0019	0.0013	0.0098	-0.008	-0.0069	0.0014	0.0016	Indian_Cline_Populations	Scheduled_Caste_Haryana
stockplate3_F10	0.0061	-0.0023	-0.0033	-0.0003	0.0003	0.0068	-0.0053	-0.0053	-0.0006	0.0023	Indian_Cline_Populations	Scheduled_Caste_Haryana
stockplate16_H10	-0.0009	-0.0202	-0.0019	-0.003	0.0006	0.0072	-0.007	-0.0078	0	0.0018	Indian_Cline_Populations	Scheduled_Caste_Karnataka
stockplate16_H6	-0.0006	-0.0189	-0.002	-0.0034	0.001	0.0086	-0.0071	-0.0057	0.0008	0.0021	Indian_Cline_Populations	Scheduled_Caste_Karnataka
stockplate16_H7	0.0016	-0.0155	-0.0025	-0.0018	0.0013	0.0107	-0.009	-0.0072	0.0015	0.0034	Indian_Cline_Populations	Scheduled_Caste_Karnataka
stockplate16_H9	0.0042	-0.0113	-0.0025	-0.0028	0.0003	0.0079	-0.0056	-0.0075	0.0071	0.0031	Indian_Cline_Populations	Scheduled_Caste_Karnataka
stockplate16_H8	0.0045	-0.0126	-0.0021	-0.0053	-0.0001	0.0085	-0.0064	-0.0064	-0.001	0.0041	Indian_Cline_Populations	Scheduled_Caste_Karnataka
stockplate2_G11	-0.0002	-0.0134	-0.004	-0.0065	0.0013	0.0095	-0.007	-0.0071	0.0012	0.0015	Indian_Cline_Populations	Shani_Sc
stockplate2_G10	0.0017	-0.0105	-0.0036	-0.0052	0.0017	0.0088	-0.0066	-0.0083	0.0023	-0.0039	Indian_Cline_Populations	Shani_Sc
stockplate2_H2	0.0018	-0.012	0.0001	-0.0053	-0.0004	0.0101	-0.0096	0.0006	0.0029	-0.0042	Indian_Cline_Populations	Shani_Sc
CCMB_PL_16_g2	0.0075	-0.001	0.0132	-0.0041	-0.0007	-0.0015	-0.0022	0.0186	0.0081	-0.0111	Indian_Cline_Populations	Shiya
CCMB_PL_12_g7	0.0094	0.0025	0.0035	-0.0018	-0.002	0.003	-0.0042	0.0086	0.0054	-0.0099	Indian_Cline_Populations	Shiya
CCMB_PL_16_f12	0.0098	0.0068	-0.0014	-0.0018	-0.0007	0.0058	-0.0046	-0.0019	0.0045	0.0046	Indian_Cline_Populations	Shiya
stockplate13_F5	0.0107	0.0099	-0.004	-0.003	0.0008	0.004	-0.0028	-0.0059	0.0005	-0.0005	Indian_Cline_Populations	Shiya
CCMB_PL_16_g6	0.0108	0.0091	-0.0008	-0.0037	-0.0001	0.0053	-0.0047	0.0026	0.0035	-0.0048	Indian_Cline_Populations	Shiya
stockplate16_D8	0.0109	0.0082	-0.0048	0.0017	0.0015	0.0047	-0.003	-0.0043	0	0.0009	Indian_Cline_Populations	Shiya
CCMB_PL_16_g4	0.0113	0.0085	-0.0026	-0.0008	0.0022	0.001	-0.0031	-0.0015	-0.0008	-0.0022	Indian_Cline_Populations	Shiya
stockplate3_E1	-0.007	-0.0305	0.0001	-0.0011	0.0004	0.0058	-0.0064	-0.0061	-0.0043	0.0068	Indian_Cline_Populations	Siddi_Gujarat
stockplate3_E2	-0.0053	-0.0304	-0.0001	-0.0009	-0.0001	0.007	-0.0076	-0.0042	-0.0067	0.0068	Indian_Cline_Populations	Siddi_Gujarat
stockplate3_E3	-0.0035	-0.0241	-0.0004	-0.0036	0.0001	0.0067	-0.0051	-0.0048	0.0019	0.0043	Indian_Cline_Populations	Siddi_Gujarat
stockplate3_E4	0.0006	-0.0194	-0.0015	-0.0027	0.0005	0.0076	-0.0082	-0.0066	-0.0012	0.0034	Indian_Cline_Populations	Siddi_Gujarat
CCMB_PL_2_d12	0.0026	-0.0095	-0.0036	-0.0038	0.0001	0.0092	-0.0078	-0.0071	0.0017	0.0035	Indian_Cline_Populations	Sikh_Jatt
CCMB_PL_2_a5	0.0031	-0.0096	-0.0031	-0.0031	0.0018	0.0075	-0.0053	-0.0064	0.0004	0.0004	Indian_Cline_Populations	Sikh_Jatt
CCMB_PL_2_b9	0.0037	-0.0092	-0.0032	-0.0037	0.0005	0.0093	-0.0066	-0.0075	0.0048	0.0046	Indian_Cline_Populations	Sikh_Jatt
CCMB_PL_2_e7	0.004	-0.008	-0.0039	-0.0019	0	0.0068	-0.0069	-0.0085	-0.0009	0.0002	Indian_Cline_Populations	Sikh_Jatt
CCMB_PL_2_e4	0.0042	-0.0064	-0.0038	-0.002	-0.0004	0.0075	-0.0054	-0.0084	0.0005	-0.0017	Indian_Cline_Populations	Sikh_Jatt
CCMB_PL_2_e6	0.0043	-0.0076	-0.0039	-0.0028	-0.0002	0.0088	-0.0064	-0.0065	0.0012	0.0021	Indian_Cline_Populations	Sikh_Jatt
CCMB_PL_2_d1	0.0044	-0.0086	-0.0019	-0.0008	0.0004	0.0066	-0.0052	-0.0065	0.0007	0.0035	Indian_Cline_Populations	Sikh_Jatt
CCMB_PL_2_e12	0.0048	-0.0061	-0.0006	-0.0038	0.0002	0.0069	-0.0073	-0.0006	0.008	-0.0011	Indian_Cline_Populations	Sikh_Jatt
CCMB_PL_2_b6	0.0048	-0.0085	-0.0023	-0.0022	0.0009	0.0082	-0.0065	-0.0065	-0.0022	0	Indian_Cline_Populations	Sikh_Jatt
CCMB_PL_2_c7	0.0056	-0.0043	-0.003	-0.0053	0.0012	0.0085	-0.0064	-0.0073	0.004	-0.0012	Indian_Cline_Populations	Sikh_Jatt
CCMB_PL_2_d6	0.0056	-0.005	-0.0022	-0.0028	0.0006	0.0064	-0.004	-0.0066	0.005	0.0006	Indian_Cline_Populations	Sikh_Jatt
CCMB_PL_2_d8	0.006	-0.0028	-0.0042	-0.0016	0.0014	0.0056	-0.0041	-0.0067	0.0033	0.0021	Indian_Cline_Populations	Sikh_Jatt
CCMB_PL_2_e2	0.006	-0.0069	-0.0031	-0.0007	0.0009	0.0083	-0.0067	-0.0078	0.0004	-0.0029	Indian_Cline_Populations	Sikh_Jatt
CCMB_PL_2_a10	0.0075	-0.0016	-0.004	-0.0051	0.0007	0.0097	-0.0062	-0.0063	0.005	0.0008	Indian_Cline_Populations	Sikh_Jatt
CCMB_PL_2_b5	0.0096	0.0052	-0.0032	-0.0023	0.0003	0.0057	-0.0041	-0.0052	0.0064	0.0005	Indian_Cline_Populations	Sikh_Jatt
CCMB_PL_2_e10	0.0097	0.0039	-0.003	-0.0039	-0.0002	0.0064	-0.003	-0.0034	0.0016	0.0015	Indian_Cline_Populations	Sikh_Jatt
CCMB_PL_2_c4	0.0121	0.0134	-0.0036	0.0038	-0.0005	0.0029	0.0001	-0.0027	0.001	-0.0014	Indian_Cline_Populations	Sikh_Jatt
CCMB_PL_2_b11	0.0131	0.0145	-0.0048	-0.0005	0.0008	0.0021	-0.0003	-0.0037	0.0026	0.0008	Indian_Cline_Populations	Sikh_Jatt
CCMB_PL_2_d7	0.0131	0.0102	-0.0046	-0.0021	0.0011	0.0033	-0.0031	-0.0058	0.0042	-0.0033	Indian_Cline_Populations	Sikh_Jatt
CCMB_PL_2_e8	0.0144	0.0169	-0.0048	0.001	0.0015	0.0033	-0.0008	-0.0052	0.0024	-0.0038	Indian_Cline_Populations	Sikh_Jatt
CCMB_PL_2_b4	0.0145	0.016	-0.005	0.0003	0.0005	0.0047	-0.0033	-0.0036	0.0065	-0.0002	Indian_Cline_Populations	Sikh_Jatt
CCMB_PL_2_c6	0.0156	0.0154	-0.0039	-0.0011	0.0006	0.0027	-0.0004	-0.0015	0.0008	0.0009	Indian_Cline_Populations	Sikh_Jatt
CCMB_PL_2_a8	0.0157	0.0194	-0.0048	0.0029	0.0006	0.0023	-0.0006	-0.0012	-0.0011	-0.0045	Indian_Cline_Populations	Sikh_Jatt
CCMB_PL_2_c9	0.016	0.0264	-0.0064	0.0026	0.0014	0	0.0016	-0.001	0.0003	0.0016	Indian_Cline_Populations	Sikh_Jatt
CCMB_PL_2_b1	0.0163	0.0206	-0.006	0.0017	0.0006	0.0014	0	-0.0026	0.0005	0	Indian_Cline_Populations	Sikh_Jatt
CCMB_PL_2_c2	0.0167	0.0242	-0.005	0.0023	0.0001	-0.0003	0.0007	-0.0025	0.0026	0.0048	Indian_Cline_Populations	Sikh_Jatt
CCMB_PL_2_a3	0.0172	0.0228	-0.0058	0.0007	0.0007	0.0034	-0.0012	-0.0031	0.0043	-0.0003	Indian_Cline_Populations	Sikh_Jatt
CCMB_PL_2_e11	0.0176	0.0228	-0.0051	0.0029	0.0014	-0.0013	0.0007	-0.0025	0.0007	-0.0085	Indian_Cline_Populations	Sikh_Jatt
CCMB_PL_2_c12	0.0176	0.0201	-0.0046	0.0004	0.0011	0.0027	-0.0011	-0.0034	0.0012	-0.002	Indian_Cline_Populations	Sikh_Jatt
CCMB_PL_2_e3	0.0177	0.0261	-0.0057	0.0019	0.0008	-0.001	0.0016	-0.0015	-0.0012	-0.0011	Indian_Cline_Populations	Sikh_Jatt
CCMB_PL_2_a4	0.0177	0.0234	-0.0056	0.0023	-0.0004	0.0002	0.0005	-0.0028	0.0038	0.0001	Indian_Cline_Populations	Sikh_Jatt
CCMB_PL_2_e5	0.0178	0.025	-0.0053	0	0.0005	-0.002	0.003	-0.0036	0.0013	-0.0031	Indian_Cline_Populations	Sikh_Jatt
CCMB_PL_2_a12	0.0179	0.0239	-0.0047	0.0022	0.0025	-0.0001	0.0007	-0.0006	-0.0003	0.0005	Indian_Cline_Populations	Sikh_Jatt
CCMB_PL_2_c10	0.0181	0.022	-0.0061	0.0008	0.0016	0.0029	-0.0007	-0.0022	0.001	-0.0017	Indian_Cline_Populations	Sikh_Jatt
CCMB_PL_2_d10	0.0183	0.0248	-0.0053	0.0021	0.0005	-0.0004	0.0015	-0.0027	0.0007	-0.001	Indian_Cline_Populations	Sikh_Jatt
CCMB_PL_2_a2	0.0184	0.0243	-0.0065	0.0024	0.0009	-0.0004	0.0014	-0.0024	-0.0023	-0.0026	Indian_Cline_Populations	Sikh_Jatt
CCMB_PL_2_a11	0.0186	0.0245	-0.0051	0.0015	-0.0003	-0.0015	0.0007	-0.003	0.0031	-0.0016	Indian_Cline_Populations	Sikh_Jatt
CCMB_PL_2_b7	0.0188	0.0244	-0.0043	0.0012	0	0.0002	0.0017	0.0007	0	0.0027	Indian_Cline_Populations	Sikh_Jatt
CCMB_PL_2_d3	0.019	0.0244	-0.0058	0.0002	0.0008	-0.0023	0.0038	-0.0023	0.0013	-0.0038	Indian_Cline_Populations	Sikh_Jatt
CCMB_PL_2_c8	0.0191	0.0226	-0.0053	0.0008	0.0005	0.0023	0	-0.0026	-0.0026	-0.0004	Indian_Cline_Populations	Sikh_Jatt
CCMB_PL_2_c1	0.0196	0.0276	-0.0053	0.002	0.0012	-0.0006	0.002	-0.0008	0.0002	-0.0003	Indian_Cline_Populations	Sikh_Jatt
stockplate6_C7	0.0056	-0.0071	-0.0035	-0.0026	0.001	0.0124	-0.0088	-0.0078	0.0013	-0.0003	Indian_Cline_Populations	Silawat
stockplate6_C3	0.0061	-0.0072	-0.0028	-0.0013	0.001	0.009	-0.0065	-0.0073	0.0023	0.0003	Indian_Cline_Populations	Silawat
stockplate6_C6	0.0069	-0.006	-0.0041	-0.0062	0.0008	0.0093	-0.0068	-0.0059	0.0014	0.0011	Indian_Cline_Populations	Silawat
stockplate6_A7	0.0023	-0.0163	-0.0018	-0.0036	0.0005	0.0118	-0.0107	-0.0078	0.0043	0.0023	Indian_Cline_Populations	Sindhi_MP
stockplate6_A4	0.0024	-0.0149	-0.0034	-0.0048	0.0011	0.0089	-0.0075	-0.0079	-0.0012	-0.0032	Indian_Cline_Populations	Sindhi_MP
stockplate15_H7	0.0056	-0.0039	-0.0039	-0.0039	0.0014	0.0091	-0.0085	-0.0063	0.0084	0.0013	Indian_Cline_Populations	Sindhi_MP
stockplate6_A6	0.0078	-0.004	-0.003	-0.003	0.0007	0.0101	-0.0078	-0.0067	0.0027	-0.0009	Indian_Cline_Populations	Sindhi_MP
stockplate6_A5	0.0112	0.0077	-0.0039	-0.0003	0.0011	0.006	-0.0043	-0.0062	0.0046	-0.0006	Indian_Cline_Populations	Sindhi_MP
HGDP00206	0.0134	0.0141	-0.0035	0.0023	0.0005	0.0038	-0.0068	-0.0043	0.0032	-0.0014	Indian_Cline_Populations	Sindhi_Pakistan
HGDP00210	0.0153	0.0187	-0.0037	0.0013	-0.0006	0.0031	-0.003	-0.006	0.0033	0.0019	Indian_Cline_Populations	Sindhi_Pakistan
HGDP00195	0.0154	0.0126	-0.0045	-0.0023	0.0001	0.0042	-0.0027	-0.0063	0.0008	-0.003	Indian_Cline_Populations	Sindhi_Pakistan
HGDP00197	0.0158	0.0211	-0.0062	0.0009	0.0013	0.0012	-0.0012	-0.0036	0.0041	-0.0023	Indian_Cline_Populations	Sindhi_Pakistan
HGDP00167	0.0159	0.015	-0.0026	-0.001	0.0006	0.0011	0.0009	-0.0029	0.003	0.0002	Indian_Cline_Populations	Sindhi_Pakistan
HGDP00169	0.0164	0.0143	-0.0036	-0.0006	0.0009	0.0013	-0.0006	-0.007	0.005	-0.0039	Indian_Cline_Populations	Sindhi_Pakistan
HGDP00208	0.0165	0.0204	-0.0034	0.0004	0.0012	0.0022	-0.0015	-0.0013	0.0003	-0.0007	Indian_Cline_Populations	Sindhi_Pakistan
HGDP00187	0.0165	0.0203	-0.0045	-0.0008	0.0001	-0.0002	0	-0.0043	0.0047	-0.0035	Indian_Cline_Populations	Sindhi_Pakistan
HGDP00181	0.017	0.0187	-0.005	0.001	0.0011	0.001	0	-0.0082	0.0043	-0.0013	Indian_Cline_Populations	Sindhi_Pakistan
HGDP00191	0.0171	0.0211	-0.0051	0.0016	0.0009	0.001	0.001	-0.0057	0.0029	-0.002	Indian_Cline_Populations	Sindhi_Pakistan
HGDP00201	0.0171	0.0205	-0.0053	0.0004	0.0005	0.0001	-0.0002	-0.0039	0.0066	-0.0005	Indian_Cline_Populations	Sindhi_Pakistan
HGDP00171	0.0175	0.0184	-0.0059	0.0002	0.0014	0.0045	-0.0025	-0.0057	0.0057	-0.0021	Indian_Cline_Populations	Sindhi_Pakistan
HGDP00205	0.0178	0.0203	-0.0048	-0.0003	0.0001	0.0018	-0.001	-0.0047	0.0051	-0.0029	Indian_Cline_Populations	Sindhi_Pakistan
HGDP00179	0.0185	0.0178	-0.0036	0.0003	0.0019	0.0031	-0.0009	-0.0045	0.0057	-0.0032	Indian_Cline_Populations	Sindhi_Pakistan
stockplate15_D2	0.0033	-0.0112	-0.003	-0.005	0.001	0.0118	-0.0095	-0.01	0.0012	-0.0026	Indian_Cline_Populations	Sonkar
stockplate11_B9	0.0034	-0.0097	-0.0042	-0.004	0.0014	0.0121	-0.0099	-0.0096	0.0027	-0.0022	Indian_Cline_Populations	Sonkar
stockplate11_B11	0.0035	-0.0105	-0.0037	-0.0029	0.0001	0.011	-0.0095	-0.009	0.0011	-0.0029	Indian_Cline_Populations	Sonkar
stockplate11_B12	0.004	-0.0108	-0.0035	-0.0038	0.0003	0.0116	-0.0092	-0.0083	0.0008	-0.002	Indian_Cline_Populations	Sonkar
stockplate11_B10	0.0063	-0.0101	-0.0042	-0.0067	0.0002	0.0098	-0.0079	-0.009	-0.0006	-0.0008	Indian_Cline_Populations	Sonkar
stockplate13_F3	0.0063	-0.0014	-0.0038	-0.0016	0.0005	0.0071	-0.0055	-0.0076	0.003	0.0019	Indian_Cline_Populations	Srivastava
stockplate13_F2	0.0065	-0.0017	-0.0037	0.0001	0.0012	0.0083	-0.0077	-0.0088	0.0054	-0.0003	Indian_Cline_Populations	Srivastava
stockplate13_E11	0.0077	-0.0001	-0.0039	-0.0011	0.0009	0.0091	-0.0073	-0.007	0.0012	-0.0037	Indian_Cline_Populations	Srivastava
stockplate16_D6	0.0084	0.0031	-0.004	-0.0028	0.0012	0.006	-0.0047	-0.0051	0.0023	0.0061	Indian_Cline_Populations	Srivastava
stockplate13_F1	0.0087	-0.0031	-0.0045	-0.0055	0.001	0.0092	-0.0065	-0.009	0.0054	-0.0005	Indian_Cline_Populations	Srivastava
CCMB_PL_4_a7	-0.0016	-0.0217	-0.0018	-0.0067	0.0003	0.009	-0.0076	-0.0067	-0.0007	0.0041	Indian_Cline_Populations	Sugali
CCMB_PL_4_a3	-0.0012	-0.0189	-0.0014	-0.0042	-0.0007	0.0101	-0.0083	-0.007	0.0028	-0.0016	Indian_Cline_Populations	Sugali
CCMB_PL_4_a12	-0.0001	-0.02	-0.002	-0.003	-0.0003	0.0091	-0.0067	-0.0071	0.0064	0.0051	Indian_Cline_Populations	Sugali
CCMB_PL_4_a4	0.0001	-0.0176	-0.0005	-0.0044	0	0.0083	-0.0082	-0.0052	0.0025	0.0003	Indian_Cline_Populations	Sugali
CCMB_PL_14_a7	0.0037	-0.0112	0.0017	-0.004	0.0001	0.0091	-0.0065	0.002	0.0062	-0.0016	Indian_Cline_Populations	Syed
stockplate11_C9	-0.0003	-0.0204	-0.0006	-0.004	0.0019	0.0073	-0.0054	-0.0083	-0.0029	0.0026	Indian_Cline_Populations	Tadvi
stockplate11_C8	0	-0.018	-0.0012	-0.0039	0.0007	0.0064	-0.0039	-0.0069	-0.0014	0.0019	Indian_Cline_Populations	Tadvi
stockplate11_C10	0.0027	-0.0129	-0.0017	-0.0033	0.0013	0.0071	-0.0058	-0.0064	-0.0063	0.0027	Indian_Cline_Populations	Tadvi
stockplate11_H3	-0.0129	-0.0204	-0.0003	-0.0023	0.0005	0.0068	-0.0071	-0.0043	-0.0099	0.0034	Indian_Cline_Populations	Tanti
stockplate11_H6	0.004	-0.0104	-0.0033	-0.0031	0.0011	0.0119	-0.0093	-0.0076	0.004	0.0018	Indian_Cline_Populations	Tanti
stockplate12_D10	-0.0084	-0.0447	0.0039	-0.0121	-0.0003	0.0186	-0.0189	0.0225	-0.2472	-0.0382	Indian_Cline_Populations	Ulladan
Box2_U20	-0.0083	-0.0431	0.0035	-0.0103	0.0007	0.018	-0.0162	0.0328	-0.2127	-0.0394	Indian_Cline_Populations	Ulladan
Box2_U18	-0.0079	-0.0415	-0.0002	-0.0101	0.0017	0.0178	-0.0171	0.02	-0.2327	-0.0409	Indian_Cline_Populations	Ulladan
Box2_U10	-0.0078	-0.0401	0.0016	-0.0085	0.001	0.0139	-0.0143	0.017	-0.1985	-0.0338	Indian_Cline_Populations	Ulladan
Box2_U8	-0.0078	-0.0411	0.0008	-0.0058	0.0003	0.0155	-0.015	0.02	-0.2062	-0.0347	Indian_Cline_Populations	Ulladan
Box2_U11	-0.0076	-0.042	0.0012	-0.0098	0.0012	0.0166	-0.0151	0.0257	-0.232	-0.0414	Indian_Cline_Populations	Ulladan
Box2_U6	-0.0075	-0.0441	0.0012	-0.0087	0.0012	0.0176	-0.0168	0.0199	-0.2264	-0.0434	Indian_Cline_Populations	Ulladan
Box2_U16	-0.0074	-0.0426	0.0043	-0.0102	0.0011	0.0136	-0.0135	0.0256	-0.1919	-0.0301	Indian_Cline_Populations	Ulladan
Box2_U9	-0.0072	-0.0409	0.0009	-0.0101	0.0009	0.014	-0.0133	0.0183	-0.1876	-0.0348	Indian_Cline_Populations	Ulladan
stockplate12_E2	-0.0072	-0.0456	0.0067	-0.0129	0.0009	0.0193	-0.02	0.0253	-0.2434	-0.0422	Indian_Cline_Populations	Ulladan
Box2_U14	-0.007	-0.0418	0.0008	-0.0108	0.0002	0.0142	-0.0132	0.0202	-0.2148	-0.0381	Indian_Cline_Populations	Ulladan
Box2_U2	-0.007	-0.0424	0.001	-0.0079	0.0014	0.0149	-0.0146	0.0208	-0.201	-0.0373	Indian_Cline_Populations	Ulladan
Box2_U3	-0.0069	-0.0384	0.0038	-0.009	0.0012	0.0157	-0.0157	0.0255	-0.1868	-0.0354	Indian_Cline_Populations	Ulladan
Box2_U5	-0.0069	-0.0411	0.0047	-0.0084	-0.0002	0.0137	-0.0133	0.0352	-0.1879	-0.0364	Indian_Cline_Populations	Ulladan
Box2_U19	-0.0068	-0.0372	0.0008	-0.0083	0	0.0156	-0.0143	0.0183	-0.1794	-0.0313	Indian_Cline_Populations	Ulladan
Box2_U4	-0.0067	-0.0436	0.0033	-0.0076	0.001	0.0181	-0.0162	0.0326	-0.2097	-0.0377	Indian_Cline_Populations	Ulladan
Box2_U7	-0.0064	-0.0434	0.0002	-0.0093	0.0019	0.0166	-0.0153	0.0191	-0.2242	-0.0421	Indian_Cline_Populations	Ulladan
Box2_U15	-0.0061	-0.0385	0.0001	-0.0077	0.0013	0.0168	-0.016	0.0156	-0.1966	-0.0334	Indian_Cline_Populations	Ulladan
Box2_U1	-0.0054	-0.0351	-0.0001	-0.0068	0	0.0122	-0.0121	0.0086	-0.1346	-0.025	Indian_Cline_Populations	Ulladan
stockplate12_E1	-0.0036	-0.0325	0.0018	-0.0075	0.0019	0.0172	-0.0164	0.0105	-0.1399	-0.0198	Indian_Cline_Populations	Ulladan
CCMB_PL_11_b2	0.002	-0.0137	0.0036	-0.0061	0.0002	0.0051	-0.0043	0.0025	0.0061	-0.0042	Indian_Cline_Populations	Vadde
CCMB_PL_11_a12	0.0027	-0.0144	0.0032	-0.0047	-0.0002	0.0055	-0.0059	0.0063	0.0042	-0.0018	Indian_Cline_Populations	Vadde
CCMB_PL_11_a10	0.0046	-0.0129	-0.0008	-0.0039	0.0004	0.0101	-0.0083	-0.0035	0.0004	-0.0001	Indian_Cline_Populations	Vadde
Vishwabrahmin14	0.0003	-0.0169	-0.0018	-0.0053	0.0001	0.0068	-0.0061	-0.008	0.0026	0.0022	Indian_Cline_Populations	Vishwabrahmin
Vishwabrahmin5	0.0009	-0.0138	-0.0017	-0.0052	0.0004	0.0081	-0.0068	-0.0094	0.006	-0.0025	Indian_Cline_Populations	Vishwabrahmin
Vishwabrahmin3	0.0009	-0.0144	-0.0018	-0.0052	0.0001	0.0084	-0.0068	-0.0095	0.0026	0.0029	Indian_Cline_Populations	Vishwabrahmin
Vishwabrahmin1	0.0009	-0.0147	-0.0026	-0.0041	0.0002	0.0077	-0.0072	-0.0072	0.0041	0.0047	Indian_Cline_Populations	Vishwabrahmin
Vishwabrahmin11	0.0009	-0.0162	-0.0024	-0.0043	0.0003	0.0074	-0.0067	-0.007	0.0013	0.0042	Indian_Cline_Populations	Vishwabrahmin
Vishwabrahmin12	0.001	-0.0165	-0.0009	-0.0038	0.0002	0.0092	-0.0078	-0.0052	0.0023	-0.0055	Indian_Cline_Populations	Vishwabrahmin
Vishwabrahmin4	0.0015	-0.016	-0.0019	-0.0021	0.0009	0.0098	-0.0072	-0.0068	0.0055	0.0058	Indian_Cline_Populations	Vishwabrahmin
Vishwabrahmin15	0.0017	-0.0135	-0.0024	-0.0015	0	0.0074	-0.0067	-0.0068	0.0009	-0.001	Indian_Cline_Populations	Vishwabrahmin
Vishwabrahmin10	0.0018	-0.0168	-0.0025	-0.0051	0.0009	0.0096	-0.0082	-0.0086	0.0047	0.0001	Indian_Cline_Populations	Vishwabrahmin
Vishwabrahmin9	0.0019	-0.0164	-0.0025	-0.0053	-0.0002	0.0077	-0.0072	-0.0088	0.0017	0.0013	Indian_Cline_Populations	Vishwabrahmin
Vishwabrahmin6	0.0021	-0.0147	-0.0034	-0.0036	0.0011	0.0086	-0.0066	-0.0099	0.0074	0.0045	Indian_Cline_Populations	Vishwabrahmin
Vishwabrahmin8	0.003	-0.0141	-0.0021	-0.0019	0.0009	0.0087	-0.009	-0.0076	0.003	0.0045	Indian_Cline_Populations	Vishwabrahmin
Vishwabrahmin13	0.0038	-0.0117	-0.0026	-0.0029	0.0003	0.0087	-0.0082	-0.0098	0.003	0.0007	Indian_Cline_Populations	Vishwabrahmin
stockplate1_C8	0.004	-0.018	-0.003	-0.0071	0.0016	0.0164	-0.0141	-0.0109	0.0111	-0.0082	Indian_Cline_Populations	Vysya
stockplate1_B11	0.0041	-0.0151	-0.0035	-0.0072	0.0015	0.019	-0.016	-0.0137	0.0175	-0.0062	Indian_Cline_Populations	Vysya
Box1_v13	0.0041	-0.0162	-0.0019	-0.0062	0.0006	0.0187	-0.0159	-0.0111	0.0158	-0.0026	Indian_Cline_Populations	Vysya
Box1_v31	0.0043	-0.0171	-0.0033	-0.0071	0.0009	0.0189	-0.0155	-0.0077	0.0127	-0.006	Indian_Cline_Populations	Vysya
Box1_v17	0.0043	-0.0187	0.0005	-0.0061	-0.0003	0.0156	-0.0136	0.0047	0.016	-0.0084	Indian_Cline_Populations	Vysya
stockplate15_A10	0.0044	-0.014	-0.004	-0.0073	0.0015	0.0159	-0.0128	-0.0106	0.014	-0.0021	Indian_Cline_Populations	Vysya
Box1_v25	0.0044	-0.0155	-0.0042	-0.007	0.0013	0.0161	-0.0148	-0.015	0.016	-0.0062	Indian_Cline_Populations	Vysya
Box1_v34	0.0044	-0.0169	-0.0028	-0.0082	-0.0004	0.0166	-0.0141	-0.0114	0.0142	-0.0021	Indian_Cline_Populations	Vysya
Box1_v23	0.0044	-0.0177	-0.0044	-0.0075	0.0014	0.0205	-0.0182	-0.0142	0.0163	-0.0021	Indian_Cline_Populations	Vysya
stockplate1_C4	0.0045	-0.015	-0.0039	-0.01	0.0017	0.0169	-0.0134	-0.013	0.0182	-0.0031	Indian_Cline_Populations	Vysya
stockplate1_C5	0.0045	-0.017	-0.0001	-0.0061	0.001	0.0173	-0.0154	-0.0061	0.0176	-0.0033	Indian_Cline_Populations	Vysya
stockplate1_C3	0.0046	-0.0159	-0.003	-0.0064	0.0008	0.0161	-0.0137	-0.0096	0.0098	-0.005	Indian_Cline_Populations	Vysya
Box1_v4	0.0046	-0.0168	-0.0026	-0.0071	0.0011	0.0181	-0.0152	-0.0106	0.0167	-0.002	Indian_Cline_Populations	Vysya
Box1_v24	0.0047	-0.0144	-0.0029	-0.0043	0.0011	0.0178	-0.0152	-0.0125	0.0154	-0.0053	Indian_Cline_Populations	Vysya
Box1_v29	0.0047	-0.0179	-0.0032	-0.0054	0.0019	0.0188	-0.0162	-0.0128	0.0168	-0.0029	Indian_Cline_Populations	Vysya
Box1_v27	0.0048	-0.0154	-0.0031	-0.0061	0.0009	0.0173	-0.0147	-0.011	0.016	-0.0039	Indian_Cline_Populations	Vysya
Box1_v40	0.0048	-0.0167	-0.002	-0.0077	0	0.0158	-0.0137	-0.0074	0.0157	-0.0046	Indian_Cline_Populations	Vysya
Box1_v1	0.0049	-0.0181	0.0051	-0.0099	-0.0005	0.0148	-0.014	0.0164	0.02	-0.0105	Indian_Cline_Populations	Vysya
stockplate15_A11	0.0051	-0.0138	-0.0039	-0.0065	0.001	0.0182	-0.0143	-0.0115	0.0115	-0.0018	Indian_Cline_Populations	Vysya
Box1_v11	0.0051	-0.0158	-0.0027	-0.0067	0.0006	0.019	-0.0168	-0.0081	0.018	-0.0049	Indian_Cline_Populations	Vysya
Box1_v3	0.0051	-0.0162	-0.004	-0.0072	0.0015	0.0179	-0.0155	-0.0145	0.0155	0.0001	Indian_Cline_Populations	Vysya
Box1_v21	0.0051	-0.0176	0.0028	-0.0073	0.0014	0.0174	-0.0166	0.0072	0.0186	-0.009	Indian_Cline_Populations	Vysya
Box1_v39	0.0051	-0.0181	-0.0035	-0.006	0.0005	0.017	-0.0139	-0.0122	0.0148	-0.0019	Indian_Cline_Populations	Vysya
Box1_v15	0.0052	-0.015	-0.0012	-0.0054	0.0008	0.0158	-0.0142	-0.0013	0.0155	-0.0044	Indian_Cline_Populations	Vysya
Box1_v37	0.0052	-0.0153	-0.0039	-0.0074	0.0004	0.0192	-0.0166	-0.0129	0.019	-0.0023	Indian_Cline_Populations	Vysya
stockplate15_A12	0.0052	-0.0162	-0.004	-0.0079	0.0003	0.0194	-0.0162	-0.0119	0.0128	-0.0025	Indian_Cline_Populations	Vysya
Box1_v36	0.0053	-0.0131	-0.0024	-0.007	0.0014	0.0179	-0.016	-0.0104	0.0106	-0.003	Indian_Cline_Populations	Vysya
Box1_v32	0.0053	-0.015	-0.0034	-0.0057	0.0011	0.0176	-0.0146	-0.0107	0.0161	-0.0058	Indian_Cline_Populations	Vysya
Box1_v30	0.0053	-0.0162	0.0043	-0.0099	-0.0004	0.0163	-0.0164	0.0166	0.0234	-0.0083	Indian_Cline_Populations	Vysya
Box1_v35	0.0053	-0.0169	-0.0033	-0.0069	0.0011	0.0176	-0.014	-0.0132	0.0142	-0.0032	Indian_Cline_Populations	Vysya
Box1_v19	0.0054	-0.015	-0.003	-0.0053	0.0008	0.0189	-0.0164	-0.0115	0.0126	-0.0069	Indian_Cline_Populations	Vysya
Box1_v20	0.0054	-0.0151	-0.0038	-0.0106	0.0008	0.0177	-0.0144	-0.0128	0.0185	0.0022	Indian_Cline_Populations	Vysya
Box1_v16	0.0054	-0.018	-0.0026	-0.008	0.0005	0.017	-0.0145	-0.0131	0.0127	-0.002	Indian_Cline_Populations	Vysya
Box1_v14	0.0055	-0.0149	-0.0031	-0.0081	0.0015	0.0171	-0.0138	-0.0115	0.0125	-0.005	Indian_Cline_Populations	Vysya
Box1_v26	0.0055	-0.0176	-0.0011	-0.0077	-0.0004	0.0185	-0.0156	-0.0029	0.0196	-0.0064	Indian_Cline_Populations	Vysya
stockplate1_B9	0.0056	-0.0159	-0.0032	-0.0062	0.0012	0.0168	-0.0142	-0.0112	0.0162	-0.006	Indian_Cline_Populations	Vysya
Box1_v5	0.0058	-0.0168	-0.0039	-0.0074	0.0006	0.0173	-0.0136	-0.0105	0.0193	-0.0049	Indian_Cline_Populations	Vysya
Box1_v22	0.0058	-0.017	0.003	-0.0079	-0.0003	0.0161	-0.016	0.0159	0.0229	-0.011	Indian_Cline_Populations	Vysya
Box1_v33	0.0058	-0.0179	0.0003	-0.0093	0.0006	0.0183	-0.0171	0.0028	0.0203	-0.0082	Indian_Cline_Populations	Vysya
Box1_v7	0.0059	-0.015	-0.003	-0.0068	0.0013	0.016	-0.0139	-0.0136	0.0125	-0.0042	Indian_Cline_Populations	Vysya
Box1_v8	0.0062	-0.0183	0.0021	-0.0076	-0.0002	0.0164	-0.0158	0.0044	0.0196	-0.0104	Indian_Cline_Populations	Vysya
Box1_v38	0.0063	-0.0106	-0.0028	-0.0056	0.0007	0.016	-0.0126	-0.0113	0.0133	0.0007	Indian_Cline_Populations	Vysya
stockplate15_A9	0.0064	-0.015	-0.0048	-0.0069	0.0017	0.0188	-0.0159	-0.0125	0.0135	-0.004	Indian_Cline_Populations	Vysya
stockplate6_D4	-0.0032	-0.0224	-0.0015	-0.0024	0.0004	0.0076	-0.0059	-0.0083	-0.001	0.006	Indian_Cline_Populations	Warli
stockplate6_D5	-0.0028	-0.0223	-0.0016	-0.0033	-0.0001	0.0098	-0.008	-0.0067	0.0018	0.0058	Indian_Cline_Populations	Warli
stockplate6_D2	-0.002	-0.0206	-0.0004	-0.0027	0.0002	0.0091	-0.0061	-0.005	0.0027	0.0034	Indian_Cline_Populations	Warli
stockplate7_F9	0.0034	-0.0139	-0.002	-0.0046	-0.0004	0.0085	-0.0078	-0.007	0.0022	0.0045	Indian_Cline_Populations	Yadav_Pondicherry
stockplate7_G3	0.004	-0.0132	-0.0029	-0.0031	0.0004	0.008	-0.0073	-0.009	0.004	-0.0016	Indian_Cline_Populations	Yadav_Pondicherry
stockplate7_F6	0.0043	-0.0117	-0.0022	-0.0033	0.0004	0.008	-0.0065	-0.007	0.0023	0.0006	Indian_Cline_Populations	Yadav_Pondicherry
stockplate7_F1	0.0044	-0.0118	-0.0028	-0.0034	0.0011	0.0085	-0.0061	-0.0094	0.0033	0.0033	Indian_Cline_Populations	Yadav_Pondicherry
stockplate7_F10	0.0047	-0.0118	-0.0034	-0.0059	0.0007	0.0082	-0.0071	-0.0084	-0.0008	0.0049	Indian_Cline_Populations	Yadav_Pondicherry
stockplate7_F7	0.005	-0.0103	-0.0029	-0.0027	0.0017	0.0099	-0.008	-0.0074	0.0062	0.001	Indian_Cline_Populations	Yadav_Pondicherry
stockplate7_F3	0.0052	-0.0098	-0.0038	-0.0025	0.001	0.0076	-0.0058	-0.0106	0.0073	0.007	Indian_Cline_Populations	Yadav_Pondicherry
stockplate7_F11	0.0053	-0.0116	-0.003	-0.0045	0.0016	0.0085	-0.0076	-0.008	0.0025	0.0018	Indian_Cline_Populations	Yadav_Pondicherry
stockplate7_F5	0.0055	-0.0096	-0.0029	-0.0047	0.001	0.007	-0.0058	-0.008	0.0057	-0.0014	Indian_Cline_Populations	Yadav_Pondicherry
stockplate7_F2	0.0055	-0.0142	-0.0037	-0.0051	0.0014	0.0089	-0.0078	-0.0099	0.0062	0.0021	Indian_Cline_Populations	Yadav_Pondicherry
stockplate7_G2	0.006	-0.0092	-0.0032	-0.0042	0.0002	0.0076	-0.0066	-0.0094	0.0042	0.003	Indian_Cline_Populations	Yadav_Pondicherry
stockplate7_F8	0.006	-0.0128	-0.0025	-0.0042	0.0012	0.0098	-0.0084	-0.0093	0.006	0.0023	Indian_Cline_Populations	Yadav_Pondicherry
stockplate7_F12	0.0062	-0.0095	-0.0038	-0.0019	0.0013	0.0074	-0.0056	-0.0111	0.0072	0.004	Indian_Cline_Populations	Yadav_Pondicherry
stockplate7_F4	0.0062	-0.0101	-0.0027	-0.0037	0.0011	0.0075	-0.0076	-0.0085	0.0062	0.0012	Indian_Cline_Populations	Yadav_Pondicherry
stockplate7_H3	0.0138	0.0125	-0.0047	-0.0006	0.0008	0.0037	-0.0008	-0.0049	0.0025	-0.0044	Indian_Cline_Populations	Yadav_Rajasthan
stockplate16_B8	0.0149	0.0141	-0.0056	-0.0016	0.0012	0.0047	-0.003	-0.0065	0.0029	-0.0028	Indian_Cline_Populations	Yadav_Rajasthan
stockplate7_H2	0.0153	0.0144	-0.0056	0.0007	0.0007	0.0049	-0.0042	-0.0051	0.0046	0.0015	Indian_Cline_Populations	Yadav_Rajasthan
stockplate9_B3	0.0127	0.0092	-0.0058	-0.0014	0.0009	0.0031	-0.003	-0.0063	0.0007	-0.0029	Indian_Cline_Populations	Yadav_UP
stockplate9_B2	0.0128	0.0106	-0.0054	-0.0016	0.0017	0.0057	-0.0031	-0.008	0.0054	-0.0019	Indian_Cline_Populations	Yadav_UP
stockplate9_B4	0.0146	0.0092	-0.0044	-0.0009	0.0014	0.0037	-0.0022	-0.0056	0.0058	-0.0021	Indian_Cline_Populations	Yadav_UP
CCMB_PL_3_g10	-0.005	-0.0223	0.0005	-0.0025	0	-0.0022	0.002	-0.0083	0.0034	0.0118	Indian_Cline_Populations	Yanidi
CCMB_PL_3_g6	-0.0035	-0.0219	-0.0009	0.0003	-0.0004	-0.0038	0.0046	-0.0078	-0.0002	0.0115	Indian_Cline_Populations	Yanidi
CCMB_PL_3_h4	-0.0025	-0.0192	-0.0005	-0.0033	0.0007	-0.0016	0.001	-0.0067	-0.0007	0.0099	Indian_Cline_Populations	Yanidi
CCMB_PL_3_h11	0.0048	-0.0125	-0.0029	-0.0034	-0.0001	0.0078	-0.0068	-0.0087	0.0062	-0.0011	Indian_Cline_Populations	Yanidi
stockplate2_E8	0.0009	-0.0159	0.0058	-0.0052	0.0004	0.0079	-0.0084	-0.0063	0.0026	-0.0017	Indian_Cline_Populations	Yerukali
stockplate1_H2	0.002	-0.0161	-0.0022	-0.0047	0.0013	0.0088	-0.0082	-0.0077	0.0018	0.0025	Indian_Cline_Populations	Yerukali
stockplate2_E4	0.0024	-0.0165	0.0008	-0.0037	0.0006	0.0077	-0.0077	0.0001	0.0053	0.0015	Indian_Cline_Populations	Yerukali
stockplate1_H3	0.0031	-0.0129	-0.0016	-0.0013	0.0009	0.0079	-0.0059	-0.0061	0.0068	-0.0025	Indian_Cline_Populations	Yerukali
stockplate1_G12	0.0031	-0.0139	-0.0028	-0.0018	0.0009	0.0107	-0.0098	-0.0062	0.0032	0.0022	Indian_Cline_Populations	Yerukali
stockplate1_G11	0.0036	-0.0138	-0.0012	-0.0011	0.0003	0.0104	-0.01	-0.005	0.0055	-0.0016	Indian_Cline_Populations	Yerukali
stockplate2_E5	0.0052	-0.0123	-0.0024	-0.0032	0.0007	0.009	-0.0067	-0.0068	0.0009	0.0054	Indian_Cline_Populations	Yerukali
Onge14	-0.0436	-0.0213	0.0186	0.2299	0.0011	0.009	-0.0101	-0.0005	0.0068	-0.0067	Onge	Onge
Onge13	-0.043	-0.0196	0.0174	0.2175	0.0019	0.013	-0.0098	0.0013	0.0042	-0.0091	Onge	Onge
Onge7	-0.0429	-0.0188	0.019	0.2194	0.0021	0.0135	-0.0116	0.0027	0.0022	-0.0053	Onge	Onge
stockplate1_B2	-0.0429	-0.021	0.0211	0.2465	0.0024	0.0153	-0.0135	0.0042	0.0077	-0.0159	Onge	Onge
stockplate1_B8	-0.0429	-0.0216	0.0179	0.2244	0.001	0.0114	-0.009	0.0008	0.0073	-0.0082	Onge	Onge
Onge3	-0.0426	-0.0212	0.0199	0.2542	0.0032	0.0185	-0.0156	0.0008	0.0084	-0.0132	Onge	Onge
Onge16	-0.0425	-0.0194	0.0176	0.2099	0.0014	0.0109	-0.0083	-0.0004	0.0027	-0.0034	Onge	Onge
stockplate1_A11	-0.0423	-0.0199	0.0193	0.2246	0.0029	0.0117	-0.0103	0.0034	0.0046	-0.0097	Onge	Onge
stockplate1_B6	-0.0423	-0.0214	0.0207	0.2443	0.0028	0.0156	-0.0122	0.0025	0.0071	-0.0149	Onge	Onge
Onge1	-0.0421	-0.0194	0.0185	0.2243	0.0023	0.0144	-0.0117	0.0009	0.0037	-0.0108	Onge	Onge
Onge2	-0.042	-0.02	0.0182	0.2185	0.0015	0.0116	-0.0099	-0.0001	0.0048	-0.0092	Onge	Onge
Onge9	-0.0419	-0.0199	0.0181	0.2241	0.0024	0.0137	-0.0123	0.0008	0.0039	-0.0056	Onge	Onge
Onge12	-0.0419	-0.0205	0.0195	0.229	0.0025	0.0094	-0.0087	0.0024	0.0028	-0.0065	Onge	Onge
stockplate15_A1	-0.0416	-0.0194	0.0181	0.2084	0.0021	0.0124	-0.0103	0.0012	0.0026	-0.0065	Onge	Onge
Onge17	-0.0413	-0.02	0.0171	0.2046	0.0018	0.0092	-0.0079	-0.0007	0.0018	-0.0053	Onge	Onge
Onge15	-0.0411	-0.0193	0.0178	0.2134	0.0024	0.0111	-0.0108	-0.0002	0.0011	-0.0053	Onge	Onge
BR_Onge-1.DG	-0.0435	-0.0211	0.0185	0.2296	0.001	0.0091	-0.0101	-0.0007	0.007	-0.0065	Onge	Onge.DG
BR_Onge-2.DG	-0.0426	-0.0212	0.0198	0.2535	0.0031	0.0184	-0.0156	0.0007	0.0085	-0.0131	Onge	Onge.DG
I6946	-0.0043	-0.0123	0.0058	-0.0053	-0.0009	0.0101	-0.01	-0.0029	0.0017	-0.0043	Roopkund_A	Roopkund_A
I6941	-0.002	-0.0132	0.0043	-0.0053	0.0029	0.0042	-0.0065	-0.0043	0.0041	-0.0006	Roopkund_A	Roopkund_A
I6942	-0.0005	-0.0176	0.0002	-0.0062	0.0006	0.01	-0.0096	-0.0059	0.0025	-0.0017	Roopkund_A	Roopkund_A
I7036	0.0024	-0.0083	0.0015	-0.005	-0.0021	0.0063	-0.0079	-0.0023	0.003	-0.0021	Roopkund_A	Roopkund_A
I3407	0.0026	-0.0136	0.0066	-0.0077	-0.0061	0.0099	-0.007	-0.0065	0.0043	-0.0018	Roopkund_A	Roopkund_A
I7035	0.0039	-0.0088	0.0029	-0.0048	-0.0004	0.0093	-0.0085	-0.0064	0.004	-0.0017	Roopkund_A	Roopkund_A
I3342	0.004	-0.0093	0.0019	-0.0054	0.0017	0.0077	-0.0083	-0.006	0.0003	-0.0009	Roopkund_A	Roopkund_A
I2868	0.0042	-0.011	0.0022	-0.002	-0.002	0.0062	-0.0093	-0.0061	0.0055	-0.0041	Roopkund_A	Roopkund_A
I3402	0.0044	-0.0082	-0.0002	-0.0065	0.0025	0.0061	-0.0057	-0.0064	0.0066	0.0006	Roopkund_A	Roopkund_A
I3343	0.0067	-0.0045	0.0029	-0.0014	0.0036	0.0055	-0.0083	-0.0063	-0.0009	-0.0023	Roopkund_A	Roopkund_A
I6944	0.0075	-0.004	0.0029	-0.002	0.0035	0.0091	-0.0052	-0.007	0.0034	0.0006	Roopkund_A	Roopkund_A
I3344	0.0094	0.0041	-0.0006	-0.0036	-0.0009	0.0057	-0.0062	-0.0014	0.0043	-0.0064	Roopkund_A	Roopkund_A
I3349	0.0115	0.007	0.0014	-0.0036	-0.0001	-0.0001	-0.0024	-0.0039	0.0011	0.0051	Roopkund_A	Roopkund_A
I3346	0.0115	0.0051	0.0008	-0.0023	0.0039	0.0036	-0.0023	-0.0051	0.0012	-0.0036	Roopkund_A	Roopkund_A
I3352	0.0125	0.0059	0.0008	-0.0003	0.0006	0.0059	-0.0009	-0.0061	0.0045	-0.0031	Roopkund_A	Roopkund_A
I3406	0.0134	0.0152	0.0014	-0.0012	0.0033	0.0047	-0.0029	-0.0007	0.0018	-0.0021	Roopkund_A	Roopkund_A
I6938	0.0137	0.0151	0.0009	0.003	-0.0015	0.0029	-0.0048	-0.0047	0.0009	-0.0011	Roopkund_A	Roopkund_A
I6943	0.0137	0.0115	0.0099	-0.0041	-0.0004	0.002	-0.0017	-0.0004	0.0033	-0.0036	Roopkund_A	Roopkund_A
I2872	0.0141	0.0141	0.0029	-0.0018	0.0008	0.0025	-0.0016	-0.0051	0.0016	-0.0005	Roopkund_A	Roopkund_A
I2871	0.0148	0.0117	0.0008	-0.0029	0	0.0022	-0.0038	-0.0065	0.0036	-0.0021	Roopkund_A	Roopkund_A
I6934	0.0155	0.0148	0.0003	-0.0003	0.001	0.004	-0.0035	-0.0048	0.006	-0.0056	Roopkund_A	Roopkund_A
I6945	0.0056	-0.0018	-0.0022	0.0004	0.0001	0.0052	-0.0087	-0.0078	0.0035	-0.0002	Roopkund_A_LowCoverage	Roopkund_A_LowCoverage
I3351	0.0152	0.0161	-0.0024	0.0032	-0.0014	0.0008	-0.0014	-0.0031	-0.0052	-0.0012	Roopkund_A_LowCoverage	Roopkund_A_LowCoverage
I3404	0.0287	0.0562	0	0.0125	-0.0019	-0.0155	0.0166	0.0128	-0.0176	0.0074	Roopkund_B	Roopkund_B
I3345	0.0288	0.0567	0.0009	0.0136	-0.0032	-0.0205	0.0174	0.0114	-0.0124	0.0064	Roopkund_B	Roopkund_B
I3403	0.0289	0.0559	0.0015	0.0135	-0.0001	-0.0217	0.0173	0.0101	-0.0177	0.004	Roopkund_B	Roopkund_B
I6935	0.0291	0.0545	0.006	0.0095	0.0031	-0.0171	0.0114	0.0127	-0.0107	0.0049	Roopkund_B	Roopkund_B
I6936	0.0296	0.0589	0	0.0122	-0.0014	-0.0181	0.018	0.0119	-0.0147	0.0064	Roopkund_B	Roopkund_B
I6939	0.0298	0.0566	-0.0012	0.0104	0.0003	-0.0159	0.0192	0.012	-0.017	0.0057	Roopkund_B	Roopkund_B
I2869	0.0302	0.0551	0.0056	0.0131	-0.0028	-0.017	0.0164	0.0121	-0.0146	0.0047	Roopkund_B	Roopkund_B
I3405	0.0302	0.0547	0.0012	0.0134	-0.0013	-0.0221	0.0191	0.0151	-0.0154	0.005	Roopkund_B	Roopkund_B
I6937	0.0305	0.0565	0.0047	0.0107	-0.0001	-0.0187	0.0173	0.0105	-0.0137	0.0067	Roopkund_B	Roopkund_B
I3348	0.0309	0.0583	0.005	0.0084	-0.0025	-0.0179	0.0147	0.0133	-0.0109	0.0067	Roopkund_B	Roopkund_B
I3350	0.0311	0.0595	0.0007	0.013	-0.0024	-0.0183	0.0155	0.0144	-0.0121	0.0041	Roopkund_B	Roopkund_B
I2870	0.0246	0.0532	0.0028	0.0157	0.0055	-0.0146	0.0149	0.0093	-0.0184	0.0035	Roopkund_B_LowCoverage	Roopkund_B_LowCoverage
I3401	0.0247	0.0599	0.0047	0.0131	-0.0045	-0.0177	0.0183	0.0135	-0.0189	0.0097	Roopkund_B_LowCoverage	Roopkund_B_LowCoverage
I6947	0.0303	0.0635	-0.0037	0.0148	-0.001	-0.0207	0.0094	0.0146	-0.0225	0.0099	Roopkund_B_LowCoverage	Roopkund_B_LowCoverage
I6940	-0.0645	0.0192	0.0129	0.001	-0.0034	-0.0001	-0.0002	0.0042	-0.0028	0.0002	Roopkund_C	Roopkund_C

## Sheet: Fig 2b
Individual	PC1	PC2	PC3	PC4	PC5	PC6	PC7	PC8	PC9	PC10	Marker_Pop	Pop
abh27	-0.0158	-0.0592	-0.0013	-0.028	0.0087	-0.0192	-0.0248	-0.0075	-0.0007	-0.0003	West_Eurasian_Populations	Abkhasian
abh107	-0.018	-0.0643	-0.0013	-0.0212	0.0057	-0.0167	-0.0181	0.0001	0.004	-0.0048	West_Eurasian_Populations	Abkhasian
abh41	-0.0156	-0.0721	-0.0107	-0.0264	0.011	-0.0142	-0.0319	-0.0048	0.0018	-0.0053	West_Eurasian_Populations	Abkhasian
abh119	-0.0181	-0.0621	0.0003	-0.0218	0.0094	-0.0198	-0.0188	-0.0063	-0.0027	-0.0054	West_Eurasian_Populations	Abkhasian
abh122	-0.0159	-0.0545	-0.0019	-0.0208	0.0098	-0.014	-0.0202	-0.0087	-0.0052	0.0037	West_Eurasian_Populations	Abkhasian
abh133	-0.0173	-0.071	-0.0027	-0.0241	0.0106	-0.0142	-0.0159	-0.0157	-0.0066	-0.0064	West_Eurasian_Populations	Abkhasian
abh147	-0.0172	-0.0642	-0.0012	-0.0225	0.0033	-0.0082	-0.0133	-0.0071	-0.0101	0.0017	West_Eurasian_Populations	Abkhasian
abh154	-0.0208	-0.0594	0.0012	-0.0211	0.0064	-0.0152	-0.0139	-0.0056	-0.0092	-0.0102	West_Eurasian_Populations	Abkhasian
abh24	-0.0232	-0.0592	0.0026	-0.0132	-0.002	-0.0143	-0.0241	-0.0129	-0.004	0.0144	West_Eurasian_Populations	Abkhasian
HGDP01381	-0.006	-0.0642	-0.0186	-0.0067	0.0142	-0.0113	-0.0101	-0.0026	-0.0046	-0.002	West_Eurasian_Populations	Adygei
HGDP01382	-0.0065	-0.0573	-0.0176	-0.0126	0.0114	-0.0123	-0.016	-0.0028	-0.0014	0.006	West_Eurasian_Populations	Adygei
HGDP01383	-0.0081	-0.0572	-0.0101	-0.0212	0.0034	-0.0098	-0.0112	-0.0102	-0.0062	0.0005	West_Eurasian_Populations	Adygei
HGDP01385	-0.0069	-0.0567	-0.0182	-0.0128	0.0058	-0.0032	-0.0156	-0.005	-0.0003	-0.0008	West_Eurasian_Populations	Adygei
HGDP01386	-0.0089	-0.0576	-0.0056	-0.013	0.0099	-0.0139	-0.008	0.0028	-0.0043	0.0025	West_Eurasian_Populations	Adygei
HGDP01387	-0.0078	-0.0573	-0.015	-0.0138	0.008	-0.0048	-0.0157	-0.0116	-0.0063	-0.0039	West_Eurasian_Populations	Adygei
HGDP01396	0.0025	-0.047	-0.024	-0.0075	0.001	-0.0074	-0.0059	-0.016	-0.0017	-0.0033	West_Eurasian_Populations	Adygei
HGDP01397	-0.006	-0.0597	-0.0176	-0.0043	0.0095	-0.0141	-0.0127	-0.0076	-0.0065	-0.0043	West_Eurasian_Populations	Adygei
HGDP01398	-0.0123	-0.0634	-0.0097	-0.0177	0.0056	-0.0101	-0.014	-0.006	0.0019	-0.0006	West_Eurasian_Populations	Adygei
HGDP01399	-0.0093	-0.0605	-0.0099	-0.0116	0.0012	-0.0103	-0.0181	-0.0057	-0.0017	-0.0036	West_Eurasian_Populations	Adygei
HGDP01400	-0.0097	-0.0597	-0.0138	-0.0117	0.0095	-0.0023	-0.0192	-0.012	0.0026	0.0061	West_Eurasian_Populations	Adygei
HGDP01401	-0.0097	-0.0609	-0.0098	-0.0062	0.0171	-0.0093	-0.0159	0.0053	-0.0056	0.0055	West_Eurasian_Populations	Adygei
HGDP01402	-0.0043	-0.0568	-0.0046	-0.0128	0.0026	-0.0173	-0.0128	0.0002	-0.008	-0.0008	West_Eurasian_Populations	Adygei
HGDP01403	-0.0079	-0.0506	-0.0101	-0.015	0.0042	-0.017	-0.0173	-0.006	-0.0066	0.0051	West_Eurasian_Populations	Adygei
HGDP01404	-0.0114	-0.0629	-0.0203	-0.0085	0.0102	-0.0186	-0.0216	-0.0108	-0.0026	0.0049	West_Eurasian_Populations	Adygei
NA13626	-0.0081	-0.0617	-0.02	-0.0112	0.0015	-0.0108	-0.0144	-0.0082	-0.0093	0.0027	West_Eurasian_Populations	Adygei
ALB191	0.0085	-0.007	0.0102	-0.005	0.0009	0.0032	0	0.0011	-0.0017	-0.0073	West_Eurasian_Populations	Albanian
ALB213	0.0047	-0.0031	0.0138	-0.0105	0.0032	-0.0085	-0.0076	-0.0041	0.0021	0.0007	West_Eurasian_Populations	Albanian
ALB202	0.0058	-0.0072	0.0142	-0.0153	0.0056	0.0016	-0.0059	0.0049	0.0064	-0.0006	West_Eurasian_Populations	Albanian
ALB212	0.0054	0.004	0.0221	-0.0152	0.0034	-0.004	-0.0027	0.0011	0.0075	0.006	West_Eurasian_Populations	Albanian
ALB220	0.0015	0.0003	0.0151	-0.0037	-0.0063	-0.0034	-0.0039	-0.0036	0.0027	0.0025	West_Eurasian_Populations	Albanian
ALB230	0.0075	0.0018	0.0142	-0.0078	-0.0052	-0.0013	-0.0022	0.0005	-0.0003	0.001	West_Eurasian_Populations	Albanian
armenia176	-0.0252	-0.0353	0.012	-0.0216	0.0025	-0.0102	-0.0161	-0.0055	0.0039	0.0022	West_Eurasian_Populations	Armenian
armenia191	-0.0219	-0.0409	0.0112	-0.022	0.005	-0.016	-0.0243	-0.0044	0.0039	0.0003	West_Eurasian_Populations	Armenian
armenia86	-0.0222	-0.0354	0.0129	-0.0181	0.0008	-0.0105	-0.0069	-0.0063	0.003	0.0064	West_Eurasian_Populations	Armenian
armenia279	-0.0297	-0.0343	0.013	-0.017	-0.0007	-0.0056	-0.0069	-0.0003	-0.007	-0.0007	West_Eurasian_Populations	Armenian
armenia91	-0.0282	-0.0344	0.0116	-0.0256	0.0018	-0.0117	-0.0116	0.0031	-0.0039	0.0039	West_Eurasian_Populations	Armenian
armenia293	-0.0252	-0.0449	0.0101	-0.0172	0	-0.0075	-0.019	-0.0069	-0.0017	-0.0052	West_Eurasian_Populations	Armenian
armenia102	-0.0209	-0.0404	0.0117	-0.0192	0.0119	-0.0025	-0.0107	-0.0046	0.004	-0.0018	West_Eurasian_Populations	Armenian
armenia106	-0.022	-0.0412	0.013	-0.0225	-0.0056	-0.0012	-0.0081	-0.006	0.0049	-0.0028	West_Eurasian_Populations	Armenian
armenia139	-0.0281	-0.0274	0.0144	-0.0166	0.0032	-0.0054	-0.0052	-0.0007	-0.0007	-0.0063	West_Eurasian_Populations	Armenian
armenia162	-0.0259	-0.0389	0.0111	-0.024	0.0046	-0.0153	-0.0135	-0.0071	-0.0001	-0.0041	West_Eurasian_Populations	Armenian
Assyrian151	-0.0308	-0.0355	0.012	-0.025	0	-0.0106	-0.0155	0.0078	-0.0079	-0.0105	West_Eurasian_Populations	Assyrian
Assyrian152	-0.0269	-0.0387	0.0118	-0.016	0.0025	-0.007	-0.0102	-0.0037	0.0013	-0.003	West_Eurasian_Populations	Assyrian
Assyrian153	-0.027	-0.0341	0.0142	-0.0153	0.0123	-0.0076	-0.0136	-0.0027	-0.0071	-0.0019	West_Eurasian_Populations	Assyrian
Assyrian155	-0.0297	-0.0254	0.0151	-0.015	0.004	-0.0102	-0.0083	-0.0013	-0.007	-0.0039	West_Eurasian_Populations	Assyrian
Assyrian159	-0.0318	-0.0298	0.0111	-0.025	0.0053	-0.0057	-0.0047	0.0023	0.0007	-0.0086	West_Eurasian_Populations	Assyrian
Assyrian160	-0.0275	-0.0429	0.0068	-0.0131	0.0004	-0.0209	-0.0125	-0.0028	0.0004	-0.0052	West_Eurasian_Populations	Assyrian
Assyrian161	-0.0293	-0.0371	0.0182	-0.0182	0.0034	-0.0138	-0.0147	-0.0081	0.0042	-0.0029	West_Eurasian_Populations	Assyrian
Assyrian162	-0.0307	-0.0326	0.0075	-0.0161	0.0102	-0.0024	-0.0114	-0.0093	0.0028	-0.0021	West_Eurasian_Populations	Assyrian
Assyrian163	-0.0273	-0.0351	0.0084	-0.0223	0.001	-0.0093	-0.0192	-0.0044	-0.0037	0.0012	West_Eurasian_Populations	Assyrian
Assyrian164	-0.029	-0.0245	0.0074	-0.0202	0.0005	-0.0181	-0.0102	-0.0062	-0.0025	-0.0017	West_Eurasian_Populations	Assyrian
Assyrian165	-0.0285	-0.0381	0.0176	-0.0231	-0.0022	-0.0135	-0.0168	-0.0065	0.0032	-0.0011	West_Eurasian_Populations	Assyrian
bal102	-0.006	-0.0582	-0.0196	-0.0127	0.0023	-0.0144	-0.014	-0.0018	-0.003	-0.0052	West_Eurasian_Populations	Balkar
bal64	-0.0081	-0.0619	-0.019	-0.0062	0.0026	-0.0138	-0.0193	-0.0096	-0.0058	-0.001	West_Eurasian_Populations	Balkar
bal124	-0.0076	-0.0566	-0.0171	-0.0075	0.0089	-0.0117	-0.015	-0.0074	-0.0042	0.0058	West_Eurasian_Populations	Balkar
bal97	-0.0119	-0.0623	-0.025	-0.0032	0.0048	-0.0193	-0.016	-0.006	-0.0046	0.0068	West_Eurasian_Populations	Balkar
bal136	-0.007	-0.0557	-0.0228	-0.0118	0.0031	-0.0099	-0.0152	-0.0061	0.0002	0.0017	West_Eurasian_Populations	Balkar
bal22	-0.0081	-0.0578	-0.013	-0.0118	0.0069	-0.0155	-0.0221	-0.0089	0.0066	0.0006	West_Eurasian_Populations	Balkar
bal41	-0.009	-0.0605	-0.0137	-0.0023	0.0038	-0.0147	-0.0155	-0.0003	-0.0036	-0.0048	West_Eurasian_Populations	Balkar
bal42	-0.0073	-0.0595	-0.0125	0.0009	0.0077	-0.021	-0.0008	-0.0008	0.001	0.0032	West_Eurasian_Populations	Balkar
bal45	-0.0075	-0.0623	-0.0149	-0.0061	0.0106	-0.0156	-0.0117	-0.006	-0.0019	0.0032	West_Eurasian_Populations	Balkar
bal50	-0.0055	-0.055	-0.0155	-0.0164	0.0041	-0.0167	-0.0161	-0.0075	-0.0055	0.0064	West_Eurasian_Populations	Balkar
HGDP01357	0.0252	0.0396	0.0457	-0.0175	0.0053	-0.0121	-0.0109	0.0118	-0.0021	-0.0012	West_Eurasian_Populations	Basque
HGDP01358	0.0273	0.0429	0.0403	-0.0151	0.0049	-0.0115	-0.0108	-0.0044	-0.0046	0.0021	West_Eurasian_Populations	Basque
HGDP01359	0.0283	0.0409	0.0449	-0.0107	0.0071	-0.0061	-0.0197	-0.0058	-0.0018	0.0036	West_Eurasian_Populations	Basque
HGDP01360	0.0332	0.0455	0.0411	-0.0159	0.0047	-0.0184	-0.0143	-0.0009	-0.0053	-0.0004	West_Eurasian_Populations	Basque
HGDP01362	0.0287	0.0407	0.0428	-0.0165	0.0054	-0.0109	-0.0105	0.0044	-0.0073	0.0025	West_Eurasian_Populations	Basque
HGDP01363	0.0276	0.0391	0.0385	-0.0167	0.009	-0.0165	-0.019	0.0038	-0.0095	-0.001	West_Eurasian_Populations	Basque
HGDP01364	0.023	0.0382	0.0418	-0.0159	0.003	-0.0076	-0.0141	-0.0021	-0.0047	0.0034	West_Eurasian_Populations	Basque
HGDP01365	0.0262	0.0396	0.043	-0.018	0.0122	-0.0083	-0.0109	0.0067	-0.0055	-0.0007	West_Eurasian_Populations	Basque
HGDP01366	0.0284	0.0403	0.0372	-0.0125	0.0047	-0.0056	-0.0104	0.0052	-0.0043	0.0011	West_Eurasian_Populations	Basque
HGDP01367	0.0297	0.0389	0.0456	-0.0148	0.0058	-0.0126	-0.0143	0.0025	-0.0074	0.0039	West_Eurasian_Populations	Basque
HGDP01368	0.0255	0.0343	0.043	-0.0153	0.0045	-0.0071	-0.0171	-0.0008	-0.0073	-0.0039	West_Eurasian_Populations	Basque
HGDP01370	0.0278	0.0425	0.0451	-0.0171	0.0053	-0.008	-0.0096	0.0002	0.004	0.0016	West_Eurasian_Populations	Basque
HGDP01371	0.0297	0.0362	0.0381	-0.0168	0.0096	-0.0111	-0.0132	-0.0054	-0.0046	-0.0031	West_Eurasian_Populations	Basque
HGDP01373	0.0272	0.0444	0.0418	-0.0183	0.0175	-0.0209	-0.014	-0.0088	-0.0042	-0.0016	West_Eurasian_Populations	Basque
HGDP01374	0.0275	0.0466	0.04	-0.0202	0.01	-0.017	-0.0119	-0.0026	-0.0055	-0.0014	West_Eurasian_Populations	Basque
HGDP01375	0.0262	0.04	0.0479	-0.0182	0.0038	-0.0167	-0.0206	-0.0045	-0.0035	0.0022	West_Eurasian_Populations	Basque
HGDP01377	0.0279	0.0401	0.0469	-0.0118	0.0093	-0.0118	-0.0154	0.0011	-0.0041	0.0002	West_Eurasian_Populations	Basque
HGDP01378	0.0282	0.0382	0.0362	-0.0186	0.0088	-0.014	-0.0099	0.0051	-0.0021	-0.0016	West_Eurasian_Populations	Basque
HGDP01379	0.0286	0.0434	0.0451	-0.0179	0.0082	-0.0139	-0.0136	-0.0061	0.0009	0.0001	West_Eurasian_Populations	Basque
HGDP01380	0.0275	0.0442	0.0482	-0.019	0.0105	-0.0164	-0.0146	0.0018	-0.0064	0.004	West_Eurasian_Populations	Basque
BAS35	0.0297	0.04	0.0438	-0.0166	0.0041	-0.0112	-0.0185	-0.0131	0.0012	-0.0042	West_Eurasian_Populations	Basque
BAS31	0.0291	0.0422	0.0428	-0.0189	0.0048	-0.0176	-0.0068	0.0008	-0.0014	-0.0012	West_Eurasian_Populations	Basque
BAS22	0.0287	0.0426	0.0401	-0.0117	0.0109	-0.0062	-0.0134	0.0009	-0.0094	-0.0018	West_Eurasian_Populations	Basque
BAS25	0.029	0.0406	0.0414	-0.0207	0.0055	-0.0185	-0.011	-0.0072	-0.0074	-0.0064	West_Eurasian_Populations	Basque
BAS32	0.026	0.0423	0.0488	-0.0187	0.0074	-0.0108	-0.0133	-0.0074	-0.0057	-0.0086	West_Eurasian_Populations	Basque
BAS30	0.0284	0.0483	0.0412	-0.0166	0.0047	-0.0188	-0.0176	0.0053	-0.0047	-0.0055	West_Eurasian_Populations	Basque
BAS28	0.0286	0.0391	0.0461	-0.0147	0.0068	-0.0163	-0.013	-0.0067	-0.0085	-0.0039	West_Eurasian_Populations	Basque
BAS27	0.0276	0.04	0.0501	-0.0195	0.0043	-0.0057	-0.0139	0.0013	-0.0048	-0.0048	West_Eurasian_Populations	Basque
BAS33	0.0268	0.0405	0.0409	-0.0175	-0.0012	-0.0119	-0.0035	-0.0043	-0.0039	0.0085	West_Eurasian_Populations	Basque
HGDP00609	-0.0573	0.0452	-0.0296	0.1034	-0.0256	-0.0128	-0.0245	-0.0705	0.0372	0.0093	West_Eurasian_Populations	BedouinA
HGDP00611	-0.0675	0.0738	-0.0239	0.2196	-0.1127	0.0255	0.1266	-0.5416	-0.642	-0.292	West_Eurasian_Populations	BedouinA
HGDP00613	-0.0498	0.0137	-0.0091	0.0424	0.0045	0.0019	0.0052	-0.0072	-0.003	0.0129	West_Eurasian_Populations	BedouinA
HGDP00614	-0.0566	0.0309	-0.0214	0.0849	-0.1407	-0.3254	0.1739	0.1174	0.0346	-0.0127	West_Eurasian_Populations	BedouinA
HGDP00615	-0.0533	0.0298	-0.0192	0.0613	-0.1167	-0.3077	0.1819	0.1208	0.008	-0.0051	West_Eurasian_Populations	BedouinA
HGDP00619	-0.0519	0.0279	0.002	0.0549	-0.0304	0.0198	0.0068	-0.0503	0.0074	-0.0062	West_Eurasian_Populations	BedouinA
HGDP00620	-0.0654	0.0529	-0.0297	0.1711	-0.0912	0.0516	-0.0093	-0.1417	0.3288	-0.1998	West_Eurasian_Populations	BedouinA
HGDP00622	-0.0562	0.0415	-0.0304	0.0614	-0.0844	-0.2122	0.1149	0.0829	0.0038	-0.0243	West_Eurasian_Populations	BedouinA
HGDP00625	-0.0514	0.0381	-0.03	0.0359	-0.046	-0.1176	0.0327	0.0349	0.014	0.0094	West_Eurasian_Populations	BedouinA
HGDP00626	-0.0529	0.0367	-0.027	0.0732	-0.1241	-0.3272	0.184	0.1393	0.012	0.0083	West_Eurasian_Populations	BedouinA
HGDP00628	-0.0524	0.0372	-0.0395	0.0859	-0.1287	-0.3407	0.1853	0.1285	0.0226	-0.0157	West_Eurasian_Populations	BedouinA
HGDP00629	-0.0544	0.0422	-0.0182	0.0844	-0.029	-0.0119	0.0047	-0.0589	-0.0032	0.0458	West_Eurasian_Populations	BedouinA
HGDP00632	-0.0645	0.0561	-0.0299	0.1483	-0.096	-0.0391	-0.02	-0.1235	-0.0124	0.0525	West_Eurasian_Populations	BedouinA
HGDP00634	-0.0637	0.0551	-0.0344	0.1756	-0.1724	0.0741	-0.1438	-0.2172	0.5773	-0.456	West_Eurasian_Populations	BedouinA
HGDP00635	-0.055	0.0346	-0.0147	0.089	-0.0224	0.0345	-0.0118	-0.0752	0.0025	-0.0059	West_Eurasian_Populations	BedouinA
HGDP00637	-0.059	0.0356	-0.0203	0.0876	-0.0587	0.0054	-0.0066	-0.0351	0.0129	0.0076	West_Eurasian_Populations	BedouinA
HGDP00638	-0.064	0.0642	-0.0253	0.1561	-0.0175	0.1058	0.005	-0.2515	0.2227	0.5648	West_Eurasian_Populations	BedouinA
HGDP00639	-0.056	0.0562	-0.0496	-0.008	0.0073	-0.0051	-0.0211	-0.0233	0.0124	0.0229	West_Eurasian_Populations	BedouinA
HGDP00640	-0.0641	0.0632	-0.0206	0.1812	-0.0266	0.0523	0.0716	-0.1303	0.0337	0.5153	West_Eurasian_Populations	BedouinA
HGDP00642	-0.056	0.0316	-0.0193	0.0519	-0.1021	-0.2384	0.1255	0.0847	0.0123	0.0038	West_Eurasian_Populations	BedouinA
HGDP00644	-0.0489	0.0217	-0.0108	0.0448	-0.0089	0.0046	0.011	-0.0208	-0.0229	-0.0003	West_Eurasian_Populations	BedouinA
HGDP00645	-0.0561	0.027	0.0003	0.0907	-0.0234	0.006	-0.0357	-0.0525	-0.0336	0.011	West_Eurasian_Populations	BedouinA
HGDP00646	-0.0719	0.0805	-0.0239	0.2806	-0.4193	0.1105	-0.6347	0.4435	-0.2421	0.0371	West_Eurasian_Populations	BedouinA
HGDP00647	-0.053	0.0342	-0.0136	0.0535	-0.001	-0.0048	0.0189	-0.038	-0.0007	-0.0062	West_Eurasian_Populations	BedouinA
HGDP00654	-0.0426	0.007	-0.0197	0.0159	-0.0042	-0.0116	-0.0208	-0.0024	-0.0067	0.0052	West_Eurasian_Populations	BedouinA
HGDP00607	-0.0745	0.1003	-0.1284	-0.089	0.014	0.0014	-0.0174	-0.0087	-0.0012	-0.0214	West_Eurasian_Populations	BedouinB
HGDP00608	-0.0637	0.0698	-0.0597	-0.0399	-0.0043	-0.0101	-0.0074	0.0059	-0.0072	-0.0054	West_Eurasian_Populations	BedouinB
HGDP00610	-0.0728	0.1115	-0.1392	-0.1275	0.0125	0.0284	-0.0322	-0.0045	-0.0036	-0.0037	West_Eurasian_Populations	BedouinB
HGDP00612	-0.0755	0.1127	-0.1413	-0.1357	0.0055	0.0115	-0.0211	-0.0021	-0.012	0.0011	West_Eurasian_Populations	BedouinB
HGDP00616	-0.0697	0.1173	-0.1475	-0.1324	0.0255	0.0164	-0.0224	0.0009	-0.0039	-0.0011	West_Eurasian_Populations	BedouinB
HGDP00618	-0.0735	0.1109	-0.1392	-0.119	0.0123	0.0058	-0.0356	0.0011	-0.0047	-0.0028	West_Eurasian_Populations	BedouinB
HGDP00623	-0.0755	0.1108	-0.1375	-0.1077	0.0136	-0.0096	-0.0248	0.0228	-0.0084	-0.0078	West_Eurasian_Populations	BedouinB
HGDP00624	-0.073	0.0972	-0.113	-0.0908	-0.0002	0.0097	-0.0232	-0.0008	-0.0039	-0.0056	West_Eurasian_Populations	BedouinB
HGDP00630	-0.0755	0.1248	-0.1798	-0.1568	0.0181	0.0141	-0.0242	-0.0101	-0.002	-0.0079	West_Eurasian_Populations	BedouinB
HGDP00631	-0.0758	0.1147	-0.1513	-0.1427	0.0145	0.0211	-0.0125	0.0021	-0.0188	-0.0004	West_Eurasian_Populations	BedouinB
HGDP00636	-0.0686	0.0822	-0.0989	-0.0742	0.0088	0.0021	0.0026	0.0013	-0.0012	-0.0005	West_Eurasian_Populations	BedouinB
HGDP00641	-0.0694	0.094	-0.1248	-0.0967	-0.0004	0.0162	-0.0096	0.0045	-0.0017	0.0035	West_Eurasian_Populations	BedouinB
HGDP00643	-0.069	0.0979	-0.1136	-0.1047	0.0053	-0.0039	-0.0029	0.0167	-0.0118	-0.0084	West_Eurasian_Populations	BedouinB
HGDP00648	-0.0686	0.0974	-0.1287	-0.1066	0.0044	0.0047	-0.0131	-0.0002	-0.0001	0.0095	West_Eurasian_Populations	BedouinB
HGDP00649	-0.072	0.113	-0.1589	-0.1437	0.0093	0.0166	-0.0243	-0.0051	-0.0103	-0.0208	West_Eurasian_Populations	BedouinB
HGDP00650	-0.066	0.0921	-0.1234	-0.104	0.0076	0.0041	-0.0301	0.0017	0.0022	-0.0075	West_Eurasian_Populations	BedouinB
HGDP00651	-0.07	0.0951	-0.1048	-0.0784	0.0285	0.0034	-0.0002	0.008	-0.0063	0.005	West_Eurasian_Populations	BedouinB
HGDP00653	-0.0711	0.0912	-0.129	-0.1086	0.0018	-0.004	-0.0132	0.0015	-0.0077	-0.0006	West_Eurasian_Populations	BedouinB
HGDP00701	-0.0699	0.1048	-0.1399	-0.1281	0.0054	0.0179	-0.0155	0.0016	0.0022	-0.0081	West_Eurasian_Populations	BedouinB
bel43s	0.0385	-0.0059	-0.0382	0.0175	-0.0068	0.0026	0.0136	0.0023	0.0005	0.0013	West_Eurasian_Populations	Belarusian
bel30s	0.038	-0.0015	-0.0341	0.0109	-0.0056	0.0083	0.0142	0.0042	0.004	0.0008	West_Eurasian_Populations	Belarusian
bel72c	0.0347	-0.0064	-0.0362	0.012	-0.0051	0.0059	0.0118	0.0071	0.0024	0.0025	West_Eurasian_Populations	Belarusian
bel93c	0.0393	-0.0048	-0.037	0.021	-0.0055	0.0056	0.0139	-0.0059	0.003	0.0018	West_Eurasian_Populations	Belarusian
bel110c	0.0361	-0.0063	-0.0377	0.0209	-0.0026	0.0122	0.0174	-0.0023	-0.0019	-0.0012	West_Eurasian_Populations	Belarusian
bel8s	0.0322	-0.0041	-0.0335	0.0124	-0.002	0.0114	0.0102	0.0032	0.0071	-0.0027	West_Eurasian_Populations	Belarusian
belarusian23vp	0.0353	-0.0107	-0.0366	0.0148	-0.0066	0.0109	0.0057	0.0098	0.0002	0.0006	West_Eurasian_Populations	Belarusian
bel23s	0.0409	-0.0052	-0.0335	0.0173	-0.0081	0.0173	0.0135	0.0016	0.0037	0.0061	West_Eurasian_Populations	Belarusian
belarusian47zp	0.0377	-0.0051	-0.0288	0.013	-0.0025	0.0077	0.0107	0.0018	-0.002	-0.0025	West_Eurasian_Populations	Belarusian
bel82s	0.0373	-0.0036	-0.0324	0.0155	-0.0072	0.0064	0.008	0.0072	0.0039	0.0039	West_Eurasian_Populations	Belarusian
BulgarianD6	0.0157	-0.0027	0.0034	-0.0061	0.0032	0.0027	-0.0041	-0.0006	0.004	0.0028	West_Eurasian_Populations	Bulgarian
BulgarianA4	0.0165	0.0002	-0.002	0.0051	-0.0073	-0.005	0.0019	0.0025	-0.0003	-0.0019	West_Eurasian_Populations	Bulgarian
BulgarianE2	0.0141	-0.0034	0.0008	-0.0024	-0.008	0.0028	0.0021	0.0008	0.0052	0.0067	West_Eurasian_Populations	Bulgarian
BulgarianB4	0.0108	-0.0071	0.0012	0.0002	-0.0005	-0.001	0.001	-0.0021	-0.0009	0.007	West_Eurasian_Populations	Bulgarian
BulgarianA1	0.0105	-0.0051	0.0055	0.0012	0.0037	0.0022	-0.0074	0	-0.0044	0.0016	West_Eurasian_Populations	Bulgarian
BulgarianB1	0.0126	-0.0004	0.0053	-0.0033	0.0017	0.004	0.001	0.0061	0.0043	0.0018	West_Eurasian_Populations	Bulgarian
BulgarianC1	0.0076	-0.0032	0.0046	-0.0076	0.0033	-0.0036	-0.0057	-0.0056	0.0076	0.0002	West_Eurasian_Populations	Bulgarian
BulgarianF1	0.0139	-0.0072	0.0009	-0.0086	0.0001	0.0043	-0.0048	0.0053	0.005	0.0078	West_Eurasian_Populations	Bulgarian
BulgarianH2	0.0076	-0.0019	0.0023	-0.0074	0.0053	-0.0078	-0.0024	-0.0059	-0.0024	0.0011	West_Eurasian_Populations	Bulgarian
BulgarianF2	0.0147	-0.0026	0.0015	0	-0.006	-0.007	0.0086	0.0041	0.0015	-0.0036	West_Eurasian_Populations	Bulgarian
HG01695	0.0044	0.0403	0.0213	0.0201	-0.001	-0.0084	-0.0033	-0.0055	-0.0057	0.0064	West_Eurasian_Populations	Canary_Islander
HG01694	0.0024	0.0346	0.0245	0.0203	-0.0032	-0.0036	-0.0005	-0.0026	0.0074	0.0015	West_Eurasian_Populations	Canary_Islander
ch126	-0.0061	-0.0633	-0.0197	-0.007	0.0014	-0.0103	-0.0201	-0.0055	-0.0021	0.0014	West_Eurasian_Populations	Chechen
ch16	-0.0074	-0.056	-0.0195	-0.0089	0.0006	-0.0086	-0.0127	-0.002	-0.0002	0.0044	West_Eurasian_Populations	Chechen
ch174	-0.0029	-0.0553	-0.0182	-0.008	-0.0021	-0.0095	-0.0083	-0.0026	-0.0022	0.002	West_Eurasian_Populations	Chechen
ch179	-0.0071	-0.064	-0.023	-0.0044	0.0046	-0.0128	-0.0194	-0.0069	-0.0049	0.0014	West_Eurasian_Populations	Chechen
ch193	-0.009	-0.0618	-0.0211	-0.0105	-0.0001	-0.0082	-0.0079	0.0019	-0.0021	0.0018	West_Eurasian_Populations	Chechen
ch21	-0.0034	-0.0652	-0.0221	-0.0114	0.0059	-0.011	-0.0176	-0.004	-0.0091	-0.0016	West_Eurasian_Populations	Chechen
ch3	-0.0076	-0.0601	-0.0248	-0.0053	0.0081	-0.0107	-0.0219	0.0001	0.003	0.0031	West_Eurasian_Populations	Chechen
ch113	-0.0066	-0.0611	-0.0175	-0.0078	0.0015	-0.0122	-0.0207	-0.0052	-0.0066	0.0015	West_Eurasian_Populations	Chechen
ch31	-0.0044	-0.0539	-0.0182	-0.0124	0.0037	-0.0188	-0.0125	-0.001	0.0017	-0.0031	West_Eurasian_Populations	Chechen
CRO53	0.0242	0.0024	-0.0054	-0.0022	0.002	-0.0031	-0.0008	-0.0006	0.0042	-0.0006	West_Eurasian_Populations	Croatian
CRO103	0.0219	-0.0013	-0.0139	-0.0019	-0.0069	0.001	0.0081	-0.0003	0.0017	-0.0006	West_Eurasian_Populations	Croatian
CRO107	0.0238	-0.004	-0.0111	0.0009	-0.0086	0.0101	0.0076	-0.0008	0.0018	0.0085	West_Eurasian_Populations	Croatian
CRO47	0.0274	0.0037	-0.0023	0.0026	0.0023	0.0039	-0.0023	-0.0002	0.0011	0.0054	West_Eurasian_Populations	Croatian
CRO41	0.024	-0.0016	-0.0105	-0.0028	-0.0091	0.0034	0.0114	0.0022	0.005	-0.0025	West_Eurasian_Populations	Croatian
CRO66	0.0186	-0.005	-0.0063	-0.0009	0.0028	0.0063	0.007	0.0001	0.0012	-0.0033	West_Eurasian_Populations	Croatian
CRO153	0.0216	-0.0011	-0.0087	-0.0018	-0.0052	0.0053	0.0093	0.0014	-0.0022	-0.0041	West_Eurasian_Populations	Croatian
CRO31	0.023	0.0012	-0.0084	-0.0032	-0.0011	0.0133	0.0086	-0.004	0.0022	0.0043	West_Eurasian_Populations	Croatian
CRO93	0.023	0.0035	-0.0111	0.0024	0.0007	0.0024	0.0067	0.0037	-0.0012	-0.0074	West_Eurasian_Populations	Croatian
CRO48	0.0227	-0.002	0.0003	-0.0009	-0.0017	0.0036	-0.0007	0.0009	0.006	0.0003	West_Eurasian_Populations	Croatian
CYP19	-0.0221	-0.0063	0.0326	-0.0092	0.0014	-0.0157	-0.0131	-0.0115	0.0126	-0.009	West_Eurasian_Populations	Cypriot
CYP5	-0.0236	-0.0105	0.0245	-0.012	0.0012	0.0024	-0.0046	-0.001	0.0097	0.0104	West_Eurasian_Populations	Cypriot
Cyprus13AJ19	-0.0152	-0.0073	0.0172	-0.0141	0.0054	-0.0088	-0.0068	-0.0038	0.0064	0.0039	West_Eurasian_Populations	Cypriot
Cyprus24AJ19	-0.0233	-0.0064	0.0255	-0.0179	0.0029	-0.0083	-0.0009	-0.0094	0.0058	-0.0016	West_Eurasian_Populations	Cypriot
CYP2	-0.022	-0.0073	0.0263	-0.0158	0.0168	-0.0061	-0.0144	-0.0004	-0.0005	0.0079	West_Eurasian_Populations	Cypriot
Cyprus2AJ19	-0.0346	-0.0059	0.0276	-0.0188	0.008	-0.0045	-0.0073	0.0017	0.0024	-0.0035	West_Eurasian_Populations	Cypriot
Cyprus22AJ19	-0.0215	0.0006	0.0273	-0.0229	0.0063	-0.0072	-0.0027	0.0003	0.0005	-0.0059	West_Eurasian_Populations	Cypriot
Cyprus21AJ19	-0.0281	-0.0096	0.023	-0.0171	0.0159	-0.0048	-0.0132	-0.0026	-0.0073	-0.0003	West_Eurasian_Populations	Cypriot
NA15725	0.0325	0.0041	-0.0174	0.0055	0.0059	0.0085	0.0133	0.0021	0.0041	0.0012	West_Eurasian_Populations	Czech
NA15733	0.0316	-0.0055	-0.0183	0.0089	-0.0036	0.0106	0.0127	-0.0006	0.0032	0.0039	West_Eurasian_Populations	Czech
NA15726	0.0299	0.0008	-0.0113	0.0032	-0.008	0.0015	0.0059	0.0011	0.0021	0.0003	West_Eurasian_Populations	Czech
NA15727	0.0322	0.0048	-0.0151	0.0058	-0.0046	0.0098	0.0094	0.0023	-0.004	-0.0024	West_Eurasian_Populations	Czech
NA15728	0.0306	0.0034	-0.0175	0.0033	-0.0015	0.0102	0.0051	0.0018	0.0002	-0.0021	West_Eurasian_Populations	Czech
NA15729	0.03	0.0019	-0.016	0.007	0.0006	0.0061	0.0027	0.0038	0.0002	0.0055	West_Eurasian_Populations	Czech
NA15730	0.0291	0.0038	-0.0132	-0.0025	-0.0056	0.0062	0.0088	-0.001	0.0011	-0.0069	West_Eurasian_Populations	Czech
NA15731	0.0332	0	-0.0167	0.006	0.0022	0.0099	0.0032	0.003	0.0016	0.0026	West_Eurasian_Populations	Czech
NA15724	0.0338	0.0006	-0.0172	0.0095	0.0032	0.0071	0.0063	0.0081	0.002	0.0062	West_Eurasian_Populations	Czech
NA15732	0.0343	-0.0011	-0.0214	0.0124	-0.006	0.0058	-0.0018	-0.0024	-0.002	-0.0012	West_Eurasian_Populations	Czech
HGDP00557	-0.035	-0.0146	0.0308	-0.039	-0.0804	0.0856	0.0824	0.0351	-0.0072	-0.0049	West_Eurasian_Populations	Druze
HGDP00558	-0.0373	-0.0166	0.0413	-0.0458	-0.1173	0.1182	0.1083	0.0433	-0.0009	-0.0036	West_Eurasian_Populations	Druze
HGDP00559	-0.0325	-0.016	0.0292	-0.0273	-0.0668	0.0727	0.0687	0.0288	0.0022	-0.0068	West_Eurasian_Populations	Druze
HGDP00560	-0.0361	-0.0252	0.0384	-0.0391	-0.1008	0.0962	0.0932	0.0362	-0.0042	-0.0048	West_Eurasian_Populations	Druze
HGDP00561	-0.0357	-0.0118	0.0305	-0.0193	-0.0728	0.0538	0.0433	0.0133	-0.0028	-0.0019	West_Eurasian_Populations	Druze
HGDP00562	-0.0351	-0.0149	0.0297	-0.0307	-0.0841	0.0849	0.0639	0.0248	0.0088	-0.0071	West_Eurasian_Populations	Druze
HGDP00563	-0.0363	-0.0132	0.0191	-0.0094	-0.0009	0.0143	0.0044	0.0028	0.0017	0.001	West_Eurasian_Populations	Druze
HGDP00564	-0.0337	-0.0158	0.0345	-0.0274	-0.0673	0.0775	0.055	0.0219	0.0044	-0.0032	West_Eurasian_Populations	Druze
HGDP00565	-0.0376	-0.016	0.0425	-0.0363	-0.111	0.1083	0.0977	0.0418	-0.0037	-0.0043	West_Eurasian_Populations	Druze
HGDP00566	-0.0354	-0.0054	0.0112	-0.0188	-0.0137	0.0112	0.0067	0.0084	-0.0073	-0.0033	West_Eurasian_Populations	Druze
HGDP00567	-0.0392	-0.0159	0.0354	-0.0525	-0.1481	0.146	0.1291	0.0488	-0.0022	0.0042	West_Eurasian_Populations	Druze
HGDP00568	-0.0355	-0.0304	0.041	-0.0522	-0.1345	0.1343	0.1265	0.047	0.0023	0.0017	West_Eurasian_Populations	Druze
HGDP00569	-0.0331	-0.0129	0.024	-0.0273	-0.0452	0.0398	0.0376	0.0199	0.0068	-0.0035	West_Eurasian_Populations	Druze
HGDP00571	-0.0297	-0.0203	0.0312	-0.0339	-0.0601	0.0657	0.0509	0.0271	-0.0036	-0.0039	West_Eurasian_Populations	Druze
HGDP00572	-0.0374	-0.0177	0.0336	-0.0321	-0.0955	0.0949	0.0902	0.0313	-0.0001	-0.0004	West_Eurasian_Populations	Druze
HGDP00573	-0.0347	-0.0149	0.0321	-0.0349	-0.0922	0.0912	0.0851	0.0316	-0.0012	-0.0038	West_Eurasian_Populations	Druze
HGDP00574	-0.0397	-0.0217	0.0394	-0.0383	-0.1185	0.1059	0.1113	0.0288	0.0065	0.0041	West_Eurasian_Populations	Druze
HGDP00575	-0.035	-0.0177	0.0409	-0.0425	-0.1239	0.1068	0.1076	0.0428	0.0032	-0.0045	West_Eurasian_Populations	Druze
HGDP00577	-0.0384	-0.0178	0.0341	-0.0365	-0.1209	0.111	0.1111	0.0382	-0.0001	0.0009	West_Eurasian_Populations	Druze
HGDP00578	-0.0346	-0.0053	0.0323	-0.0184	-0.0491	0.0554	0.0458	0.0095	-0.013	0.0018	West_Eurasian_Populations	Druze
HGDP00579	-0.0321	-0.0063	0.0228	-0.0219	0.0079	-0.0023	-0.0064	-0.0021	0.0043	-0.0063	West_Eurasian_Populations	Druze
HGDP00580	-0.0314	-0.0134	0.0171	-0.019	-0.0428	0.0342	0.0436	0.0102	0.0039	-0.0065	West_Eurasian_Populations	Druze
HGDP00582	-0.0348	-0.0096	0.0234	-0.0122	-0.0471	0.0506	0.0525	0.0128	0.0021	0.0063	West_Eurasian_Populations	Druze
HGDP00583	-0.037	-0.0262	0.0427	-0.0541	-0.1374	0.1481	0.1323	0.0472	0.003	-0.0048	West_Eurasian_Populations	Druze
HGDP00584	-0.032	-0.0157	0.0148	-0.0117	-0.0287	0.0311	0.02	0.0101	0.0006	-0.001	West_Eurasian_Populations	Druze
HGDP00586	-0.0339	-0.0029	0.0207	-0.0244	-0.0461	0.0409	0.04	0.0117	-0.001	0.0095	West_Eurasian_Populations	Druze
HGDP00587	-0.0296	-0.0102	0.024	-0.0146	-0.0014	0.0176	0.0128	0.0033	-0.0112	-0.008	West_Eurasian_Populations	Druze
HGDP00588	-0.0404	-0.0197	0.0398	-0.0472	-0.1366	0.1416	0.1225	0.0517	-0.0145	-0.0023	West_Eurasian_Populations	Druze
HGDP00591	-0.032	-0.0171	0.0336	-0.0365	-0.1106	0.1025	0.096	0.0403	0.005	0.0023	West_Eurasian_Populations	Druze
HGDP00594	-0.0356	-0.0071	0.0319	-0.0292	-0.0773	0.0835	0.0592	0.0287	0.0072	-0.0071	West_Eurasian_Populations	Druze
HGDP00595	-0.0337	-0.0215	0.0296	-0.0315	-0.0853	0.0771	0.0812	0.032	0.0038	-0.0018	West_Eurasian_Populations	Druze
HGDP00597	-0.0343	-0.0101	0.0173	-0.0226	-0.0071	0.0095	0.0141	-0.0028	-0.0047	-0.0064	West_Eurasian_Populations	Druze
HGDP00598	-0.0374	-0.0111	0.0329	-0.0201	-0.0733	0.0739	0.0547	0.0168	0.0059	0.0081	West_Eurasian_Populations	Druze
HGDP00599	-0.0305	-0.0237	0.0331	-0.0332	-0.0712	0.0787	0.0699	0.0249	-0.003	-0.0016	West_Eurasian_Populations	Druze
HGDP00600	-0.0328	-0.0083	0.0174	-0.0134	-0.0082	0.0085	0.0075	-0.0017	0.0006	0.004	West_Eurasian_Populations	Druze
HGDP00601	-0.0388	-0.0179	0.0254	-0.0313	-0.077	0.0626	0.0702	0.0285	-0.0053	-0.0015	West_Eurasian_Populations	Druze
HGDP00602	-0.0301	-0.0099	0.0202	-0.0194	-0.0112	-0.0005	0.0114	-0.0039	0.0033	-0.0139	West_Eurasian_Populations	Druze
HGDP00604	-0.0357	-0.0202	0.0348	-0.0453	-0.1135	0.111	0.1054	0.0425	-0.0015	0.0033	West_Eurasian_Populations	Druze
HGDP00606	-0.033	-0.0121	0.0282	-0.0231	-0.066	0.0604	0.0588	0.0117	-0.0064	0.0004	West_Eurasian_Populations	Druze
HG00128	0.0319	0.0098	-0.0013	-0.0011	-0.0002	0.0012	0.0009	0.0026	-0.0027	-0.0051	West_Eurasian_Populations	English
HG00129	0.0333	0.01	-0.0083	-0.0018	-0.001	-0.0027	-0.0032	-0.0002	-0.0053	0.0012	West_Eurasian_Populations	English
HG00130	0.0294	0.0074	0.001	-0.0024	0.0011	0.0023	-0.0033	0.0045	-0.0042	-0.0052	West_Eurasian_Populations	English
HG00131	0.0301	0.0076	-0.0049	0.0001	-0.0063	-0.0022	-0.0008	0.0021	0.0019	-0.0048	West_Eurasian_Populations	English
HG00233	0.0317	0.0148	0.0014	-0.0012	-0.0047	0.003	0.0018	-0.0026	0.0065	0.0027	West_Eurasian_Populations	English
HG00234	0.033	0.0076	-0.0024	-0.0049	0.007	0.0015	0.0009	0.0009	0.0013	0.004	West_Eurasian_Populations	English
HG00232	0.0308	0.0078	-0.0004	0.0005	-0.0068	0.0065	0.005	-0.0002	0.0051	-0.005	West_Eurasian_Populations	English
HG00231	0.0302	0.0018	-0.0011	-0.0024	-0.0043	-0.0008	-0.0048	-0.0008	-0.0036	-0.002	West_Eurasian_Populations	English
HG00126	0.0334	0.0088	0.0022	0.0037	-0.0003	0.0004	0.0034	0.0031	-0.0064	-0.0028	West_Eurasian_Populations	English
HG00160	0.0341	0.0075	-0.008	0.0011	-0.0089	0.0009	0.0093	0.0015	-0.0062	0.0005	West_Eurasian_Populations	English
Est393	0.0442	-0.0044	-0.0424	0.0173	-0.015	0.0181	0.016	0.001	0.0094	0.0033	West_Eurasian_Populations	Estonian
Est375	0.0443	-0.0059	-0.0379	0.0222	-0.0044	0.0167	0.0101	-0.0006	0.0028	0.0034	West_Eurasian_Populations	Estonian
Est380	0.0449	-0.0041	-0.0422	0.0205	-0.001	0.015	0.0157	0.0009	0.0011	0.0033	West_Eurasian_Populations	Estonian
Est391	0.0457	-0.0041	-0.0451	0.0233	-0.0081	0.0142	0.0096	-0.0008	0.0002	0.0083	West_Eurasian_Populations	Estonian
Est377	0.0459	-0.005	-0.0522	0.0205	-0.0066	0.009	0.0159	0.0044	0.0035	0.0049	West_Eurasian_Populations	Estonian
Est372	0.0455	-0.0049	-0.0418	0.0204	-0.0026	0.0129	0.013	0.0058	0.0043	0.0037	West_Eurasian_Populations	Estonian
Est358	0.0444	-0.0034	-0.041	0.0118	-0.0062	0.0124	0.0157	0.0068	-0.0021	0.0028	West_Eurasian_Populations	Estonian
Est400	0.0393	-0.0076	-0.0377	0.0215	-0.0026	0.0148	0.0168	0.01	0.003	0.0024	West_Eurasian_Populations	Estonian
Est397	0.0414	-0.0021	-0.0422	0.0172	-0.0061	0.0119	0.0145	0.0025	0.0086	0.0061	West_Eurasian_Populations	Estonian
Est394	0.0418	-0.0029	-0.0441	0.0224	-0.0077	0.0188	0.0164	0.0077	-0.0018	-0.0055	West_Eurasian_Populations	Estonian
HG00171	0.046	-0.0141	-0.0564	0.0305	-0.0058	0.0167	0.0209	-0.0002	0.0009	0.0051	West_Eurasian_Populations	Finnish
HG00174	0.0394	-0.0031	-0.0386	0.0132	0.0001	0.0142	0.0051	-0.0027	0.0025	0.0028	West_Eurasian_Populations	Finnish
HG00190	0.0398	-0.0045	-0.0423	0.0188	-0.0104	0.0103	0.0172	0.0019	-0.0071	0.004	West_Eurasian_Populations	Finnish
HG00266	0.0401	-0.0083	-0.046	0.0272	-0.0079	0.0135	0.0137	0.0094	0.0072	0.0025	West_Eurasian_Populations	Finnish
HG00183	0.0382	-0.0159	-0.0473	0.0272	0.0009	0.006	0.0209	0.0079	-0.0062	0.0097	West_Eurasian_Populations	Finnish
HG00173	0.0431	-0.011	-0.0521	0.0195	-0.0073	0.0118	0.0099	0.0019	0.0022	0.0082	West_Eurasian_Populations	Finnish
HG00181	0.0275	-0.0051	-0.0336	0.0195	-0.0027	0.0054	0.012	0.0006	-0.0021	0.0048	West_Eurasian_Populations	Finnish
HG00182	0.0416	-0.0152	-0.0605	0.0257	-0.0038	0.0063	0.0098	0.0019	-0.0031	0.0072	West_Eurasian_Populations	Finnish
HGDP00511	0.0271	0.0121	-0.001	-0.0045	0.0012	0.0004	0.0058	0.0023	0.0001	0.0017	West_Eurasian_Populations	French
HGDP00512	0.0224	0.0127	0.0072	-0.0066	0.0007	-0.0032	-0.0008	0.003	-0.0075	0.0011	West_Eurasian_Populations	French
HGDP00513	0.024	0.0144	0.0128	-0.0027	-0.0045	-0.0029	-0.0045	-0.004	-0.0029	0.0012	West_Eurasian_Populations	French
HGDP00514	0.0267	0.0115	0.0058	-0.0066	-0.0025	0.0075	0.0059	0.0017	-0.0041	0.0016	West_Eurasian_Populations	French
HGDP00515	0.028	0.0152	0.006	0.0029	0.0032	0.0023	-0.0032	0.004	0.0035	-0.0069	West_Eurasian_Populations	French
HGDP00516	0.0214	0.0039	0.0111	-0.0077	0.0047	0.0005	-0.003	-0.002	-0.0005	-0.0017	West_Eurasian_Populations	French
HGDP00517	0.0251	0.0137	0.0061	0.0023	-0.0001	-0.0052	0.0008	-0.0029	0.0021	0.0041	West_Eurasian_Populations	French
HGDP00518	0.0264	0.0108	0.01	-0.0004	0.0024	0.0019	0.0068	-0.0028	0.002	-0.0096	West_Eurasian_Populations	French
HGDP00519	0.0316	0.0051	-0.0031	-0.0069	-0.0003	0.0066	-0.0004	0.001	0.0017	0.0004	West_Eurasian_Populations	French
HGDP00522	0.0241	0.0103	0.0138	-0.0102	0.0023	-0.0086	0.002	0.0001	-0.0049	-0.0008	West_Eurasian_Populations	French
HGDP00523	0.0301	0.0113	0.0047	-0.0026	-0.0092	-0.0001	0.0037	0.0031	-0.0002	0.008	West_Eurasian_Populations	French
HGDP00524	0.0226	0.0204	0.018	-0.0093	0.0006	-0.0104	-0.0026	0.0021	-0.0032	-0.0034	West_Eurasian_Populations	French
HGDP00525	0.0236	0.013	0.0093	0.0009	0.0055	0.0036	0.0028	0.0005	0.0024	0.0004	West_Eurasian_Populations	French
HGDP00526	0.0271	0.0107	0.002	-0.0079	0.0014	-0.0037	-0.0022	-0.0022	0.0017	-0.0053	West_Eurasian_Populations	French
HGDP00527	0.0265	0.0124	0.0022	0.0001	-0.0006	0.0023	0.0067	0.0062	-0.0036	-0.0059	West_Eurasian_Populations	French
HGDP00528	0.0264	0.0118	0.0015	-0.0029	0.0004	0.0019	-0.0038	0.0041	0.0018	0.0013	West_Eurasian_Populations	French
HGDP00529	0.0239	0.0135	0.005	0.0022	-0.0072	0.0006	-0.0004	0.0023	0.005	0.0046	West_Eurasian_Populations	French
HGDP00531	0.0252	0.029	0.0291	-0.0091	0.0016	-0.0014	-0.0025	-0.0031	-0.0036	0.0022	West_Eurasian_Populations	French
HGDP00533	0.0338	0.0027	-0.0012	-0.0048	0.003	0.0024	0.0023	-0.0023	-0.0042	-0.0024	West_Eurasian_Populations	French
HGDP00534	0.0264	0.0132	-0.0036	0.0035	0.0016	0.006	-0.0057	-0.0005	0.0026	0.007	West_Eurasian_Populations	French
HGDP00535	0.0313	0.0064	-0.0031	-0.0045	0.0095	0.0014	0.006	-0.0013	-0.0029	-0.0022	West_Eurasian_Populations	French
HGDP00536	0.0182	0.0183	0.011	0.0008	-0.0044	0.0026	-0.0081	0	0.003	0.0061	West_Eurasian_Populations	French
HGDP00537	0.0228	0.0123	0.0127	-0.0014	-0.0002	-0.0082	-0.0009	-0.0031	0.0073	0.0009	West_Eurasian_Populations	French
HGDP00538	0.0239	0.0142	0.0035	-0.0028	0.0104	-0.0009	-0.0057	0.005	-0.0022	0.0039	West_Eurasian_Populations	French
HGDP00539	0.0223	0.0178	0.0155	-0.0041	0.0008	-0.0035	-0.0013	-0.0034	-0.0032	-0.0007	West_Eurasian_Populations	French
SouthFrench3326	0.0272	0.0289	0.036	-0.0108	0.0038	-0.0088	-0.0058	-0.0053	0.0053	0.0074	West_Eurasian_Populations	French
SouthFrench3947	0.0237	0.0308	0.0293	-0.0082	0.0076	-0.0166	-0.0101	0.0022	0.0041	0.0015	West_Eurasian_Populations	French
SouthFrench1323	0.0257	0.0303	0.0355	-0.0115	0.0046	-0.0143	-0.0129	0.0016	0	0.0037	West_Eurasian_Populations	French
SouthFrench3951	0.0227	0.0378	0.0395	-0.0088	0.0035	-0.0131	-0.0085	-0.004	-0.0059	0.0006	West_Eurasian_Populations	French
SouthFrench3068	0.0258	0.0334	0.034	-0.0041	0.0059	-0.0104	-0.0152	-0.0035	-0.0052	0.0007	West_Eurasian_Populations	French
SouthFrench1112	0.0227	0.0316	0.0395	-0.0117	0.0092	-0.005	-0.0058	-0.0022	-0.0004	-0.0034	West_Eurasian_Populations	French
SouthFrench4018	0.0248	0.0344	0.0425	-0.0138	0.0033	-0.006	-0.0066	-0.0004	-0.008	-0.0029	West_Eurasian_Populations	French
French23812	0.0373	0.0131	-0.0018	0.0091	-0.0088	-0.0006	0.0032	0.0017	0.0003	-0.0093	West_Eurasian_Populations	French
French23814	0.0277	0.0132	-0.0021	-0.0084	-0.0062	-0.0018	0.0064	0.001	-0.0033	-0.004	West_Eurasian_Populations	French
French23821	0.0135	0.0081	0.011	0.0075	0.0007	-0.0012	-0.0005	-0.0061	0.0059	-0.0018	West_Eurasian_Populations	French
French23830	0.0303	0.0144	-0.0028	0.0028	0.0016	0	-0.001	-0.0011	0	-0.0014	West_Eurasian_Populations	French
French23833	0.0333	0.0102	-0.0089	-0.002	0.0029	-0.0022	0.0008	0.0013	-0.0083	0.005	West_Eurasian_Populations	French
French23862	0.0318	0.0178	-0.0153	0.0113	-0.0044	0.0058	0.009	0.0121	0.0026	-0.0132	West_Eurasian_Populations	French
French23915	0.0285	0.0063	0.0016	-0.0055	-0.0059	0.0056	-0.0019	0.0053	0.0049	-0.0074	West_Eurasian_Populations	French
French23919	0.0238	0.0179	0.0008	0.0078	0.0008	0.0083	0.0013	0.0041	0.0004	-0.0094	West_Eurasian_Populations	French
French23989	0.0379	0.0192	-0.0146	0.0175	-0.0007	0.0097	0.008	0.0116	0	-0.0122	West_Eurasian_Populations	French
French24061	0.0294	0.0123	0.0004	-0.0009	-0.002	-0.0066	-0.0006	-0.0004	0.0028	-0.0054	West_Eurasian_Populations	French
French24075	0.0266	0.0176	0.0073	0.0007	-0.001	0.0126	0.0004	0.0072	-0.0013	-0.0048	West_Eurasian_Populations	French
French24076	0.0239	0.0114	0.0126	0.0016	0.0059	0.0038	0.0005	-0.0058	-0.0003	-0.0001	West_Eurasian_Populations	French
French24090	0.0343	0.006	-0.0012	0.0019	0.005	0	-0.0019	-0.0024	-0.003	0.0053	West_Eurasian_Populations	French
French24118	0.0335	0.0179	-0.0019	-0.0037	0.0019	-0.0045	-0.0041	0.0021	0.0008	-0.0045	West_Eurasian_Populations	French
French24120	0.0337	0.0169	-0.006	0.0036	-0.0011	0.006	0.0026	0.0054	-0.0077	-0.0064	West_Eurasian_Populations	French
French24124	0.0239	0.0177	0.0014	0.0009	-0.0023	0.001	0.0115	0.0125	-0.0005	-0.0171	West_Eurasian_Populations	French
French24144	0.0244	0.0287	-0.0088	0.0274	-0.0095	0.015	-0.0151	0.0134	0.0075	-0.0271	West_Eurasian_Populations	French
French24148	0.0244	0.013	0.0125	-0.0075	0.0013	-0.0047	0.001	-0.0014	-0.0014	0.0085	West_Eurasian_Populations	French
French24178	0.0274	0.0177	-0.0095	0.007	-0.0053	0.0088	0.0025	0.0134	0.0016	-0.0215	West_Eurasian_Populations	French
French24247	0.036	0.0123	-0.0092	0.0032	0.0068	0.0079	-0.0045	0.0004	-0.0067	-0.0063	West_Eurasian_Populations	French
French24381	0.0348	0.014	-0.0082	0.0053	-0.0025	-0.0055	0.0029	0.0041	-0.0001	-0.0041	West_Eurasian_Populations	French
French24400	0.0354	0.0183	-0.0059	0.0032	-0.0065	0.0063	0.0053	0.0047	0.0015	-0.0077	West_Eurasian_Populations	French
French24408	0.0276	0.014	-0.0009	-0.0004	-0.0032	0.0059	-0.003	0.0066	-0.0006	-0.0116	West_Eurasian_Populations	French
French24433	0.0277	0.0219	-0.0112	0.0153	0.0014	0.0095	-0.0064	0.0121	-0.0023	-0.014	West_Eurasian_Populations	French
French24434	0.0281	0.0069	-0.0021	0.0052	0.0043	-0.003	0.0005	0.0007	0.0033	-0.0064	West_Eurasian_Populations	French
French24437	0.0236	0.0096	0.0006	0.0051	0.0011	-0.0075	0.0029	0.0013	-0.0024	-0.0013	West_Eurasian_Populations	French
French24690	0.0271	0.0105	0.0032	-0.0009	-0.0077	0.008	0.0036	0.0069	0.0081	-0.0017	West_Eurasian_Populations	French
French24817	0.0277	0.0169	-0.0016	0.0096	0.0056	-0.0014	-0.0047	0.0087	0.0044	-0.0203	West_Eurasian_Populations	French
French25068	0.0266	0.0152	0.0061	-0.0081	-0.0021	0.0063	0.0035	0.0025	-0.0013	0.0005	West_Eurasian_Populations	French
mg43	-0.0172	-0.0647	0.0019	-0.0198	0.0081	-0.0199	-0.0261	-0.0074	-0.0061	0.0068	West_Eurasian_Populations	Georgian
mg47	-0.0194	-0.0594	0.0089	-0.0203	0.0141	-0.0195	-0.0226	0.0006	-0.0034	0.0031	West_Eurasian_Populations	Georgian
mg22	-0.0182	-0.0574	0.0072	-0.0279	0.0078	-0.0137	-0.0228	-0.0043	-0.0007	-0.0041	West_Eurasian_Populations	Georgian
mg49	-0.0205	-0.0605	0.007	-0.0244	0.0102	-0.0101	-0.0278	-0.0072	-0.0032	-0.0058	West_Eurasian_Populations	Georgian
mg23	-0.0198	-0.0566	0.0018	-0.0305	0.0007	-0.0151	-0.0216	-0.0104	-0.0015	0.0027	West_Eurasian_Populations	Georgian
mg62	-0.0211	-0.0597	0.0071	-0.0234	0.0053	-0.0171	-0.0232	-0.0068	-0.0114	0.0027	West_Eurasian_Populations	Georgian
mg27	-0.0223	-0.0613	0.0048	-0.0247	0.0053	-0.0104	-0.0237	-0.0127	-0.0053	0.0004	West_Eurasian_Populations	Georgian
mg31	-0.0181	-0.057	0.0078	-0.0209	0.0017	-0.0136	-0.0208	-0.0092	-0.0073	0.0053	West_Eurasian_Populations	Georgian
mg34	-0.019	-0.0607	0.0072	-0.027	0.0041	-0.0134	-0.0209	-0.003	-0.0023	-0.0011	West_Eurasian_Populations	Georgian
mg40	-0.0196	-0.0626	0.0036	-0.0214	0.0118	-0.0151	-0.0206	-0.003	-0.0018	0.0016	West_Eurasian_Populations	Georgian
leipzig2659	0.0302	0.0064	-0.0078	0.0067	-0.0019	0.0017	0.0093	0.0077	0.0004	0.0043	West_Eurasian_Populations	German
leipzig2660	0.0331	0.0005	-0.0201	0.0047	-0.0074	0.0105	0.0046	0.0044	-0.0003	0.0023	West_Eurasian_Populations	German
leipzig2661	0.0329	0.0059	-0.0106	-0.0001	-0.0055	0.0049	0.0041	0.001	-0.0019	-0.0047	West_Eurasian_Populations	German
leipzig2662	0.0292	0.004	-0.0114	0	0.0039	0.0046	0.0022	0.0016	-0.0019	-0.0036	West_Eurasian_Populations	German
leipzig2705	0.0308	-0.0014	-0.0139	0.008	-0.0023	0.0022	0.0117	0.0014	-0.0029	-0.0059	West_Eurasian_Populations	German
leipzig2722	0.0376	0.0145	-0.0248	0.0193	-0.01	0.0139	0.0111	0.0107	-0.0017	-0.0136	West_Eurasian_Populations	German
leipzig2785	0.0357	-0.0005	-0.0141	0.011	-0.0029	0.0059	0.0079	0.0072	0.0028	0.0009	West_Eurasian_Populations	German
leipzig2790	0.0334	0.0064	-0.0105	0.0076	0.0009	0.0111	0.0032	0.0007	0.0063	-0.0083	West_Eurasian_Populations	German
leipzig2823	0.0327	0.0056	-0.0081	0.005	0.0002	0.0057	-0.0008	0.0014	-0.0016	0.0049	West_Eurasian_Populations	German
leipzigBG80609	0.0286	0.0026	-0.006	-0.0024	0.0003	0.0056	-0.0035	0.0089	0.0026	0.0024	West_Eurasian_Populations	German
hungary3	0.0235	0.0011	-0.0078	0.0018	-0.006	0.0025	0.0016	-0.0097	0.0004	0.003	West_Eurasian_Populations	Hungarian
hungary6	0.0245	0.0023	-0.008	0.0025	0.0015	0.002	0.0038	-0.0075	-0.0021	-0.0024	West_Eurasian_Populations	Hungarian
HungarianC5	0.0285	-0.0035	-0.0232	0.0081	-0.0003	0.0146	0.0105	0.0058	0.0048	-0.0042	West_Eurasian_Populations	Hungarian
hungary7	0.0289	-0.0026	-0.0136	0.0044	-0.0021	0.0013	-0.0046	0.0011	0.0027	0.0027	West_Eurasian_Populations	Hungarian
HungarianE5	0.0269	0.0005	-0.0118	0.0003	0.0028	0.008	0.0021	0.0015	0.0036	-0.0038	West_Eurasian_Populations	Hungarian
HungarianH3	0.028	0.004	-0.0132	0.0058	-0.0034	0.008	0.0125	0.0058	0.0008	0.0021	West_Eurasian_Populations	Hungarian
hungary15	0.0254	-0.0023	-0.0157	0.0047	-0.0028	0.0002	0.0139	0.0132	0.003	0.0035	West_Eurasian_Populations	Hungarian
hungary20	0.0283	0.0035	-0.0095	0.004	-0.0007	0.0022	0.0078	0.0023	0.0047	-0.0034	West_Eurasian_Populations	Hungarian
hungary2	0.027	-0.0043	-0.015	0.0067	0.0017	0.0093	0.0089	0.0019	0.0031	0.0085	West_Eurasian_Populations	Hungarian
HungarianD1	0.0194	-0.0028	-0.0097	-0.0018	0.0027	0.0093	-0.0035	-0.0009	-0.0014	0.0083	West_Eurasian_Populations	Hungarian
NA15202	0.0303	0.0065	-0.0137	0.003	-0.0095	0.0047	-0.0018	-0.0018	-0.003	0.0067	West_Eurasian_Populations	Hungarian
NA15203	0.029	-0.0014	-0.0087	0.0037	0.0032	0.0012	0.007	0.0032	-0.0041	-0.0074	West_Eurasian_Populations	Hungarian
NA15204	0.0246	-0.0019	-0.0147	0.0075	-0.0018	0.0069	0.0081	-0.0006	0.0012	-0.0023	West_Eurasian_Populations	Hungarian
NA15205	0.0284	0.0024	-0.0123	0.0002	-0.0017	0.0015	0.0112	0.0042	-0.002	-0.0006	West_Eurasian_Populations	Hungarian
NA15206	0.0267	0.0032	-0.0055	0.0011	-0.0045	0.0034	0.004	0.0018	0.0021	-0.0035	West_Eurasian_Populations	Hungarian
NA15199	0.0283	0.0018	-0.0089	0.0061	0.0019	0.0038	-0.0047	-0.0078	0.0068	-0.0054	West_Eurasian_Populations	Hungarian
NA15207	0.0257	-0.0047	-0.0153	0.0075	0.0055	0.0132	0.0035	0.0059	-0.0022	-0.0022	West_Eurasian_Populations	Hungarian
NA15200	0.0293	0.0027	-0.0181	0.01	-0.0058	0.0113	0.0099	0.0036	-0.0043	0.0019	West_Eurasian_Populations	Hungarian
NA15208	0.0275	0.0035	-0.0086	0.0051	0.0003	0.0065	0.0007	0.0064	0.0004	-0.0008	West_Eurasian_Populations	Hungarian
NA15201	0.0266	-0.0011	-0.0087	0.0074	-0.0035	0.0035	0.0075	-0.0024	0.0002	0.0043	West_Eurasian_Populations	Hungarian
NA15762	0.0372	0.0027	-0.0149	0.0005	-0.0074	0.0018	0.0017	0.0059	0.0012	-0.0024	West_Eurasian_Populations	Icelandic
NA15755	0.0409	0.0121	-0.0123	0.005	-0.0091	0.0069	0.0157	0.0085	-0.007	-0.0009	West_Eurasian_Populations	Icelandic
NA15763	0.0378	0.0027	-0.0153	0.0052	-0.0008	-0.002	-0.0013	-0.0023	-0.0023	-0.003	West_Eurasian_Populations	Icelandic
NA15756	0.0372	0.0094	-0.0145	0.0026	-0.0047	0.0074	-0.0004	0.0042	-0.0046	-0.0049	West_Eurasian_Populations	Icelandic
NA15764	0.0339	0.0051	-0.0133	-0.0039	-0.0031	0.0053	0.0057	0.0047	-0.0033	-0.0026	West_Eurasian_Populations	Icelandic
NA15757	0.0349	0.0034	-0.01	0.0029	-0.0109	0.0031	0.0048	0.0066	-0.0035	-0.0043	West_Eurasian_Populations	Icelandic
NA15765	0.0387	0.0079	-0.0189	0.0055	-0.0045	0.0072	0.0093	-0.003	-0.0002	0.0022	West_Eurasian_Populations	Icelandic
NA15758	0.0358	0.0046	-0.0203	0.0056	0.0017	0.0086	0.0024	0.0032	0.0007	-0.0029	West_Eurasian_Populations	Icelandic
NA15766	0.0373	0.0051	-0.013	-0.0001	-0.0021	0.0017	-0.0032	-0.0001	-0.0008	-0.0067	West_Eurasian_Populations	Icelandic
NA15759	0.0378	0.0055	-0.0127	0.0049	-0.0009	0.007	0.0042	0.0038	-0.0013	-0.0045	West_Eurasian_Populations	Icelandic
NA15760	0.0376	0.0043	-0.0183	0.0129	-0.0043	0.0097	0.0071	0.0036	-0.0028	-0.0009	West_Eurasian_Populations	Icelandic
NA15761	0.0388	0.0036	-0.0206	0.0061	-0.0031	0.0108	0.0073	0.0064	-0.0063	-0.0029	West_Eurasian_Populations	Icelandic
Irish0073	0.0355	0	-0.0114	0.0076	0.0005	0.0061	0.0041	0.0005	-0.0013	-0.0028	West_Eurasian_Populations	Irish
Irish0074	0.0334	0.0079	-0.0014	-0.002	-0.0001	0.0034	0.0035	0.0024	-0.0048	-0.007	West_Eurasian_Populations	Irish
Irish0083	0.0377	0.0068	-0.0002	0.0051	0.0072	-0.0067	-0.0034	-0.0055	-0.0036	-0.0019	West_Eurasian_Populations	Irish
Irish0085	0.0359	0.0049	-0.0131	-0.0008	0.0005	-0.0004	0.0058	0.0011	-0.0014	0.0054	West_Eurasian_Populations	Irish
Irish0089	0.0381	0.008	-0.0108	-0.0011	-0.0024	0.0022	0.0029	0.0009	0.0075	0.0023	West_Eurasian_Populations	Irish
Irish0091	0.033	0.0077	-0.0048	-0.0018	0.0031	0.0051	0.0016	-0.0062	0.0037	0.0018	West_Eurasian_Populations	Irish
Irish0188	0.0348	0.0056	-0.0059	-0.0025	-0.0066	0.0089	0.0113	0.0014	-0.0022	-0.0072	West_Eurasian_Populations	Irish
Irish0189	0.0331	0.0094	-0.0028	-0.0028	0.0036	-0.0003	0.0015	-0.002	-0.0016	-0.002	West_Eurasian_Populations	Irish
Irish0093	0.0356	0.0096	-0.0025	0.0024	-0.0039	0.0012	0.0115	0.0003	0.0001	-0.0024	West_Eurasian_Populations	Irish
Irish0094	0.0353	0.0049	-0.0085	0.0023	-0.0033	-0.0019	0.0042	0.0016	-0.0022	0.0044	West_Eurasian_Populations	Irish
Irish0097	0.0324	0.0044	-0.0082	-0.0019	0.003	-0.0001	0.0075	0.0067	0.0036	0.0003	West_Eurasian_Populations	Irish
Irish0129	0.0341	0.0095	-0.0132	0.0018	0.0042	-0.0074	-0.0021	-0.0009	-0.0049	-0.005	West_Eurasian_Populations	Irish
Irish0132	0.0364	0.0065	-0.0089	0.0036	0.006	0.0047	0.002	0	0.0016	-0.0038	West_Eurasian_Populations	Irish
Irish0139	0.0368	0.0047	-0.0081	0.0012	0.0001	0.0023	0.0094	0.0013	-0.0038	0.0036	West_Eurasian_Populations	Irish
Irish0145	0.0363	0.0047	-0.0156	0.0027	0.0024	0.0026	0.0134	0.0056	0.0003	0.0033	West_Eurasian_Populations	Irish
Irish0151	0.0309	0.0105	-0.0082	0.001	-0.0069	-0.0039	0.0014	0.0052	-0.0045	0.0002	West_Eurasian_Populations	Irish
Irish0157	0.0374	0.0025	-0.0105	0.0026	0.0066	0.0058	0.0021	0.0047	-0.0034	-0.0082	West_Eurasian_Populations	Irish
Irish0158	0.0338	0.0046	-0.007	0.0041	-0.0009	0.0032	0.0071	0.006	-0.0046	-0.0035	West_Eurasian_Populations	Irish
Irish0175	0.0386	0.0068	-0.0085	-0.0027	0.0093	-0.0005	0.0035	-0.0029	-0.0061	-0.0007	West_Eurasian_Populations	Irish
Irish0177	0.0376	0.0072	-0.0111	0.0035	0.0065	-0.0034	-0.0035	-0.0055	-0.0013	-0.0023	West_Eurasian_Populations	Irish
Irish0180	0.0336	0.0052	-0.0112	0.0015	-0.0088	-0.0034	0.0086	0.005	-0.0016	0	West_Eurasian_Populations	Irish
Irish0181	0.0344	0.0088	-0.0104	0.0002	0.0013	0.0021	0.0084	-0.0019	0.0024	-0.0083	West_Eurasian_Populations	Irish
Irish0182	0.0355	0.0106	-0.0097	0.0015	0.0029	-0.0016	-0.0023	0.004	-0.0085	-0.0066	West_Eurasian_Populations	Irish
Irish0185	0.0358	0.0134	-0.0034	-0.0027	0.0016	-0.0019	0.0056	0.0033	-0.0061	-0.001	West_Eurasian_Populations	Irish
Irish0063	0.0379	0.0228	-0.0152	0.012	-0.0013	0.0018	-0.0008	0.0068	-0.0065	-0.0171	West_Eurasian_Populations	Irish_Ulster
Irish0067	0.038	0.0062	-0.0173	0.0042	-0.0057	-0.0026	0.0037	0.0033	-0.0038	0.0001	West_Eurasian_Populations	Irish_Ulster
Irish0079	0.0384	0.0094	-0.0095	0.0088	-0.0006	0.002	0.0017	0.0029	-0.0032	-0.0026	West_Eurasian_Populations	Irish_Ulster
Irish0131	0.0333	0.0045	-0.0051	-0.001	-0.0016	-0.0042	0.0046	0.0063	0.0054	0.0044	West_Eurasian_Populations	Irish_Ulster
Irish0135	0.0368	0.0056	-0.0046	0.0016	0.0036	-0.0013	0.0021	0.0042	-0.0004	0.0039	West_Eurasian_Populations	Irish_Ulster
Irish0137	0.0356	0.008	-0.0083	-0.0002	0.0001	-0.0018	0.0073	0.0016	0.0018	0.005	West_Eurasian_Populations	Irish_Ulster
HGDP01147	0.0141	0.012	0.0245	-0.0074	0.001	0.0016	-0.0043	-0.0016	0.0122	-0.0013	West_Eurasian_Populations	Italian_North
HGDP01151	0.0151	0.015	0.0308	-0.0135	0.0049	-0.0155	-0.0113	-0.0012	-0.0021	0.0005	West_Eurasian_Populations	Italian_North
HGDP01152	0.0101	0.0144	0.0263	-0.0056	-0.0003	-0.0032	-0.0047	-0.0018	-0.0002	-0.0085	West_Eurasian_Populations	Italian_North
HGDP01153	0.0118	0.0155	0.0258	-0.0129	0.0027	-0.0025	-0.0042	-0.0025	0.0074	-0.0017	West_Eurasian_Populations	Italian_North
HGDP01155	0.0096	0.0134	0.0262	-0.0126	0.0021	-0.0074	-0.0048	-0.0029	-0.0078	-0.0026	West_Eurasian_Populations	Italian_North
HGDP01156	0.011	0.0153	0.0287	-0.0183	0.0075	-0.0118	-0.0148	-0.01	-0.0007	0.0016	West_Eurasian_Populations	Italian_North
HGDP01157	0.0132	0.0089	0.0254	-0.0062	-0.0004	-0.0088	-0.0011	-0.0011	0.0078	-0.0016	West_Eurasian_Populations	Italian_North
HGDP01161	0.0044	0.0109	0.025	-0.0135	-0.0001	-0.0103	-0.0046	-0.0056	-0.0015	0.0032	West_Eurasian_Populations	Italian_North
HGDP01162	0.0036	0.0036	0.0242	-0.0108	0.0085	-0.0081	-0.0136	-0.0055	0.003	0.0107	West_Eurasian_Populations	Italian_North
HGDP01163	0.0064	0.0051	0.018	-0.0105	0.0071	-0.0011	-0.0037	0.008	0.0004	0.0028	West_Eurasian_Populations	Italian_North
HGDP01164	0.0056	0.0116	0.0273	-0.0158	0.0088	-0.01	-0.0122	-0.0046	-0.0016	-0.001	West_Eurasian_Populations	Italian_North
HGDP01166	0.0064	0.0103	0.0248	-0.008	-0.0019	-0.0048	-0.0028	-0.0058	0.0034	-0.0063	West_Eurasian_Populations	Italian_North
HGDP01167	0.0044	0.007	0.0239	-0.0133	0.0063	0	-0.0116	-0.008	0.0035	-0.0016	West_Eurasian_Populations	Italian_North
HGDP01168	0.0059	0.0072	0.0244	-0.0103	0.008	-0.0137	-0.0002	-0.0036	0.0012	-0.0003	West_Eurasian_Populations	Italian_North
HGDP01169	0.0032	0.0071	0.0209	-0.0145	-0.0031	-0.012	-0.007	-0.0026	0.0057	-0.0098	West_Eurasian_Populations	Italian_North
HGDP01171	0.0109	0.0142	0.023	-0.0152	0.002	-0.0091	-0.005	-0.0054	-0.0005	-0.0014	West_Eurasian_Populations	Italian_North
HGDP01172	0.0094	0.0091	0.0187	-0.0116	0.0069	-0.0071	-0.0105	-0.0052	0.0019	0.003	West_Eurasian_Populations	Italian_North
HGDP01173	0.0139	0.0133	0.0277	-0.0114	0.0066	-0.0065	-0.0096	0.0028	0.0008	-0.0021	West_Eurasian_Populations	Italian_North
HGDP01174	0.0092	0.0165	0.0272	-0.0192	0.0045	0.001	-0.01	-0.0074	-0.0016	-0.0027	West_Eurasian_Populations	Italian_North
HGDP01177	0.0139	0.0153	0.0293	-0.0096	0.0099	-0.001	-0.0035	-0.0005	-0.0005	-0.0001	West_Eurasian_Populations	Italian_North
BEL57	-0.0078	0.003	0.0273	-0.0078	0.0018	0.0007	-0.0026	0.0053	-0.0067	0.0042	West_Eurasian_Populations	Italian_South
ITS4	-0.0098	-0.0001	0.022	-0.0137	-0.0045	-0.0071	-0.0064	-0.0095	0.0058	-0.0036	West_Eurasian_Populations	Italian_South
ITS5	-0.0057	0.0063	0.0194	-0.0131	-0.001	-0.0065	-0.0124	0.0044	0.0026	0.0019	West_Eurasian_Populations	Italian_South
ITS7	-0.0073	0.0036	0.0234	-0.0067	0.0024	-0.0048	0.0051	-0.0081	0.0034	0.0017	West_Eurasian_Populations	Italian_South
AshkenaziJew5779	-0.0125	0.0041	0.0216	-0.003	-0.0008	-0.0063	0.002	-0.0103	0.0078	0.0047	West_Eurasian_Populations	Jew_Ashkenazi
AshkenaziJew5782	-0.0098	0.0025	0.0232	-0.0079	0.0027	-0.0127	-0.0143	-0.021	0.007	0.0009	West_Eurasian_Populations	Jew_Ashkenazi
AshkenaziJew5783	-0.0073	0.001	0.0118	0.0005	0.0065	-0.0089	-0.008	-0.0084	-0.003	0.0026	West_Eurasian_Populations	Jew_Ashkenazi
AshkenaziJew5704	-0.0108	0.0013	0.021	-0.0091	0.0016	-0.0099	-0.0021	-0.014	-0.0025	-0.0006	West_Eurasian_Populations	Jew_Ashkenazi
AshkenaziJew5728	-0.0077	0.0012	0.0169	0.0018	0.0114	-0.0016	-0.0118	-0.007	0.0051	0.0048	West_Eurasian_Populations	Jew_Ashkenazi
AshkenaziJew5790	-0.0086	0.013	0.0186	-0.0046	0.0011	-0.0012	-0.0111	-0.0142	0.0031	-0.0073	West_Eurasian_Populations	Jew_Ashkenazi
AshkenaziJew5788	-0.0096	0.0037	0.0221	-0.0098	0.0056	-0.0061	-0.0009	-0.0062	0.0033	-0.0007	West_Eurasian_Populations	Jew_Ashkenazi
GeorgianJew1607	-0.0272	-0.0377	0.006	-0.0105	0.0098	-0.0178	-0.0027	-0.0039	-0.0021	0.0005	West_Eurasian_Populations	Jew_Georgian
GeorgianJew1671	-0.0276	-0.0331	0.0116	-0.0118	0.0073	-0.0121	-0.0182	-0.0071	-0.0001	-0.0051	West_Eurasian_Populations	Jew_Georgian
GeorgianJew1577	-0.0258	-0.0343	0.0098	-0.0257	0.0097	-0.0243	-0.0162	-0.0074	-0.0014	0.001	West_Eurasian_Populations	Jew_Georgian
GeorgianJew1971	-0.0261	-0.0329	0.0056	-0.0201	0.0038	-0.0201	-0.015	-0.0113	-0.0023	-0.0006	West_Eurasian_Populations	Jew_Georgian
GeorgianJew1594	-0.0282	-0.0367	0.0149	-0.0281	0.0036	-0.0115	-0.0152	0.0001	0.0002	-0.0058	West_Eurasian_Populations	Jew_Georgian
GeorgianJew1654	-0.0302	-0.0325	0.0139	-0.0125	0.001	-0.0075	-0.0061	-0.0021	-0.0038	-0.0028	West_Eurasian_Populations	Jew_Georgian
GeorgianJew1883	-0.0277	-0.0371	0.0025	-0.0153	0.0054	-0.0172	-0.015	0.0012	0.0052	-0.0023	West_Eurasian_Populations	Jew_Georgian
IranianJew1409	-0.0318	-0.0366	0.0096	-0.0215	0.0049	-0.0006	-0.007	-0.0051	0.0005	0.0065	West_Eurasian_Populations	Jew_Iranian
IranianJew1132	-0.0328	-0.0279	0.0149	-0.0174	-0.0006	-0.0079	-0.0056	0.0002	0.0013	-0.0068	West_Eurasian_Populations	Jew_Iranian
IranianJew1159	-0.0339	-0.0303	0.0129	-0.0206	-0.0002	-0.0099	-0.0067	-0.0049	-0.0018	-0.0015	West_Eurasian_Populations	Jew_Iranian
IranianJew1513	-0.0326	-0.0303	0.011	-0.0192	0.0055	-0.0093	-0.0091	-0.0066	0.0056	-0.0058	West_Eurasian_Populations	Jew_Iranian
IranianJew1556	-0.0317	-0.0247	0.0137	-0.0191	0.0023	-0.0147	-0.0082	-0.0076	0.0067	-0.0065	West_Eurasian_Populations	Jew_Iranian
IranianJew1557	-0.0261	-0.0369	0.0033	-0.0079	0.0026	-0.011	-0.0063	-0.0032	0.0026	0.0004	West_Eurasian_Populations	Jew_Iranian
IranianJew1143	-0.0353	-0.0286	0.0162	-0.0241	0.008	-0.0081	-0.0186	-0.0061	0.0074	-0.0006	West_Eurasian_Populations	Jew_Iranian
IranianJew1832	-0.0313	-0.0296	0.0092	-0.0152	0.0097	-0.0142	-0.0154	-0.007	0.0025	-0.0016	West_Eurasian_Populations	Jew_Iranian
IranianJew1845	-0.0343	-0.0298	0.0075	-0.0141	0.0063	-0.0125	0.0007	0.0002	-0.0049	0.0021	West_Eurasian_Populations	Jew_Iranian
IraqiJew4061	-0.0332	-0.021	0.0121	-0.0241	0.0039	0.0001	-0.0111	-0.0064	0.0011	0.0008	West_Eurasian_Populations	Jew_Iraqi
IraqiJew4241	-0.0349	-0.0256	0.014	-0.0167	0.0067	-0.0073	-0.0131	-0.0078	0.0039	-0.0032	West_Eurasian_Populations	Jew_Iraqi
IraqiJew1417	-0.0346	-0.0249	0.0164	-0.0253	0.0103	-0.0104	-0.0144	0.0029	0.0064	-0.0048	West_Eurasian_Populations	Jew_Iraqi
IraqiJew1771	-0.0323	-0.0223	0.0173	-0.0166	0.0097	-0.0085	-0.0087	-0.002	-0.007	-0.002	West_Eurasian_Populations	Jew_Iraqi
IraqiJew4291	-0.0351	-0.0214	0.0154	-0.0157	0.0054	-0.0149	-0.0163	-0.0102	0.0046	-0.0037	West_Eurasian_Populations	Jew_Iraqi
IraqiJew1430	-0.0351	-0.0251	0.0143	-0.0202	0.01	-0.0144	-0.0145	-0.0054	-0.007	0.0101	West_Eurasian_Populations	Jew_Iraqi
LibyanJew1438	-0.0363	0.0295	0.0445	0.0413	0.0051	-0.0178	-0.0227	-0.0439	0.0071	0.0452	West_Eurasian_Populations	Jew_Libyan
LibyanJew1601	-0.0306	0.0187	0.0323	0.0158	-0.0066	-0.011	-0.0188	-0.0134	0.0045	0.0119	West_Eurasian_Populations	Jew_Libyan
LibyanJew1104	-0.03	0.0146	0.0303	0.0136	0.0005	-0.0158	-0.0156	-0.0266	0.0028	0.0329	West_Eurasian_Populations	Jew_Libyan
LibyanJew1462	-0.0284	0.0205	0.0352	0.0161	-0.003	-0.0142	-0.0141	-0.0205	0.0059	0.0212	West_Eurasian_Populations	Jew_Libyan
LibyanJew1263	-0.0324	0.0279	0.0357	0.017	0.0113	-0.0143	-0.0205	-0.0321	0.0021	0.0222	West_Eurasian_Populations	Jew_Libyan
LibyanJew1611	-0.0292	0.0238	0.0347	0.016	-0.0018	-0.0139	-0.0214	-0.02	0.0107	0.0309	West_Eurasian_Populations	Jew_Libyan
LibyanJew1605	-0.0307	0.0233	0.0318	0.0224	-0.0005	-0.0179	-0.0165	-0.0052	0.0044	0.0158	West_Eurasian_Populations	Jew_Libyan
LibyanJew1639	-0.0332	0.0197	0.0259	0.0111	-0.0002	-0.0229	-0.0047	-0.0217	-0.0025	0.0196	West_Eurasian_Populations	Jew_Libyan
LibyanJew1659	-0.0329	0.0299	0.04	0.0292	0.0027	-0.0078	-0.0213	-0.0368	0.0031	0.0169	West_Eurasian_Populations	Jew_Libyan
MoroccanJew5126	-0.0223	0.0188	0.0341	0.0085	0.0096	-0.0017	-0.0089	-0.0132	0.0064	0.0095	West_Eurasian_Populations	Jew_Moroccan
MoroccanJew4634	-0.0233	0.01	0.0218	0.0022	0.0028	-0.0115	-0.0105	-0.0031	0.0074	0.0027	West_Eurasian_Populations	Jew_Moroccan
MoroccanJew4789	-0.023	0.0113	0.0311	0.0078	-0.0021	-0.005	0.0026	-0.0134	0.0019	0.0173	West_Eurasian_Populations	Jew_Moroccan
MoroccanJew5168	-0.0236	0.0122	0.0214	0.0132	0.0063	-0.0096	-0.004	-0.0121	0.0062	0.0185	West_Eurasian_Populations	Jew_Moroccan
MoroccanJew4692	-0.0251	0.0166	0.03	0.0122	0.0006	-0.0229	-0.0111	-0.0153	-0.0015	0.01	West_Eurasian_Populations	Jew_Moroccan
MoroccanJew4683	-0.0228	0.012	0.0275	0.0083	-0.0031	-0.0164	-0.0075	-0.003	-0.0007	0.0038	West_Eurasian_Populations	Jew_Moroccan
TunisianJew1421	-0.032	0.019	0.0412	0.0197	0.0088	-0.0192	-0.0469	-0.0095	0.0215	0.029	West_Eurasian_Populations	Jew_Tunisian
TunisianJew1763	-0.0331	0.0249	0.0343	0.008	0.0049	-0.0159	-0.0096	-0.0189	0.0001	0.0135	West_Eurasian_Populations	Jew_Tunisian
TunisianJew1507	-0.037	0.0267	0.0382	0.0247	-0.0013	-0.0241	-0.0094	-0.0252	0.0181	0.0175	West_Eurasian_Populations	Jew_Tunisian
TunisianJew1544	-0.028	0.014	0.0306	0.0103	-0.0024	-0.0005	-0.0151	-0.014	0.005	0.0035	West_Eurasian_Populations	Jew_Tunisian
TunisianJew1170	-0.0297	0.021	0.0319	0.0051	0.0063	-0.0131	-0.0169	-0.0137	0.0024	0.0143	West_Eurasian_Populations	Jew_Tunisian
TunisianJew1531	-0.0305	0.0225	0.041	0.0092	-0.0028	-0.0101	-0.0171	-0.0255	-0.0013	0.0096	West_Eurasian_Populations	Jew_Tunisian
TunisianJew1511	-0.0301	0.02	0.0263	0.0171	-0.0015	-0.0078	-0.0234	-0.0328	-0.0113	0.0112	West_Eurasian_Populations	Jew_Tunisian
SephardiJewTurkey4955	-0.0189	0.0037	0.0199	0.0025	-0.0047	-0.0119	-0.0121	-0.006	-0.0025	0.0062	West_Eurasian_Populations	Jew_Turkish
SephardiJewTurkey5877	-0.0181	0.0007	0.0279	-0.0069	0.0033	-0.0112	-0.0133	0.0013	0.004	-0.0017	West_Eurasian_Populations	Jew_Turkish
SephardiJewTurkey4953	-0.0225	0.0167	0.0252	-0.0028	0.0026	-0.0086	0.0002	-0.0165	-0.0031	0.002	West_Eurasian_Populations	Jew_Turkish
SephardiJewTurkey6077	-0.021	0.011	0.0265	-0.0149	-0.0058	0.0033	-0.0027	-0.0162	0.0021	0.0031	West_Eurasian_Populations	Jew_Turkish
SephardiJewTurkey5832	-0.023	0.0027	0.0267	-0.0115	0.0024	-0.0058	-0.0086	-0.0174	-0.0043	0.0028	West_Eurasian_Populations	Jew_Turkish
SephardiJewTurkey5075	-0.0166	0.0042	0.0185	-0.0097	-0.0037	-0.0224	-0.0043	-0.0123	-0.0091	0.0091	West_Eurasian_Populations	Jew_Turkish
SephardiJewTurkey4950	-0.0151	0.0012	0.0163	-0.0017	-0.0035	-0.0063	0	0.0006	0.0074	-0.0012	West_Eurasian_Populations	Jew_Turkish
SephardiJewTurkey5033	-0.0197	0.0091	0.028	-0.0047	-0.0022	-0.007	-0.0049	-0.0098	0.0008	0.0001	West_Eurasian_Populations	Jew_Turkish
YemeniteJew4684	-0.0565	0.0284	-0.0016	0.0073	0.0137	0.0018	0.0096	-0.0115	-0.0006	-0.0074	West_Eurasian_Populations	Jew_Yemenite
YemeniteJew4695	-0.0598	0.0356	-0.0029	0.0005	0.0175	0.0001	0.009	-0.0097	-0.0086	-0.0066	West_Eurasian_Populations	Jew_Yemenite
YemeniteJew4675	-0.0554	0.0239	0.0051	0.0088	0.0122	-0.0018	-0.0032	-0.0161	-0.0003	-0.0038	West_Eurasian_Populations	Jew_Yemenite
YemeniteJew4938	-0.0565	0.0241	-0.0048	-0.005	0.0142	-0.0026	0.0005	-0.0023	0.0039	0.003	West_Eurasian_Populations	Jew_Yemenite
YemeniteJew4667	-0.0615	0.0414	-0.0066	0.0084	0.02	-0.0049	0.0068	-0.0094	0	-0.0065	West_Eurasian_Populations	Jew_Yemenite
YemeniteJew4960	-0.0557	0.0339	-0.0049	0.0071	0.0053	-0.0003	0.0016	-0.0061	0.0083	0.0006	West_Eurasian_Populations	Jew_Yemenite
YemeniteJew5433	-0.0578	0.0321	-0.0019	0.0023	-0.0009	0.0046	0.0089	-0.0102	0.0036	0.0132	West_Eurasian_Populations	Jew_Yemenite
YemeniteJew4937	-0.0586	0.0255	-0.0068	0.0196	0.0148	0.0071	-0.0101	-0.0117	0.0056	-0.0008	West_Eurasian_Populations	Jew_Yemenite
Jordan543	-0.0441	0.0145	0.0013	0.0295	0.0049	-0.0081	0.0054	-0.0176	0.0105	0.0058	West_Eurasian_Populations	Jordanian
Jordan214	-0.0397	0.0041	0.0048	0.0303	0.005	-0.0074	-0.0121	-0.0019	-0.0135	0.0042	West_Eurasian_Populations	Jordanian
Jordan445	-0.0421	0.0111	0.0101	0.0272	0.0178	-0.0017	-0.0079	-0.0166	0.0004	0.0067	West_Eurasian_Populations	Jordanian
Jordan62	-0.0534	0.0169	-0.0058	0.0731	0.0158	-0.0032	-0.0163	0.0015	0.0048	-0.0081	West_Eurasian_Populations	Jordanian
Jordan603	-0.0451	0.0086	0.0009	0.0419	0.0157	0.0164	-0.0081	-0.0061	-0.012	-0.007	West_Eurasian_Populations	Jordanian
Jordan307	-0.043	0.0235	-0.0144	0.0357	0.0391	-0.0054	-0.0202	-0.0137	0.0001	-0.0088	West_Eurasian_Populations	Jordanian
Jordan503	-0.0395	-0.0092	-0.0096	0.037	-0.0064	0.0035	-0.0129	-0.0108	0.0003	0.0119	West_Eurasian_Populations	Jordanian
Jordan646	-0.0452	0.0084	-0.0005	0.0361	0.0031	0.0121	0.0028	-0.0146	-0.0116	0.021	West_Eurasian_Populations	Jordanian
Jordan384	-0.0472	0.0137	0.0049	0.0525	-0.0146	0.0015	-0.0204	-0.0099	-0.0165	-0.0014	West_Eurasian_Populations	Jordanian
kumyks44	-0.0106	-0.0568	-0.0221	-0.0041	0.0098	-0.0061	-0.0115	-0.0025	-0.0019	0.0019	West_Eurasian_Populations	Kumyk
kumyks93	-0.0079	-0.0588	-0.0145	-0.0083	-0.0025	-0.0053	-0.0055	0.0011	-0.0091	0.0004	West_Eurasian_Populations	Kumyk
kumyks98	-0.008	-0.0574	-0.0193	-0.0074	0.0108	-0.0117	-0.0098	-0.0078	0.0064	0.0081	West_Eurasian_Populations	Kumyk
kumyks90	-0.0021	-0.057	-0.013	-0.0003	0.0021	-0.015	-0.0094	-0.0008	0.0082	-0.0024	West_Eurasian_Populations	Kumyk
kumyks40	-0.0126	-0.0446	-0.0009	-0.012	0.0049	-0.0109	-0.0213	-0.0081	0.0012	-0.0025	West_Eurasian_Populations	Kumyk
kumyks94	-0.01	-0.0563	-0.0223	0.0016	0.0069	-0.0026	-0.004	-0.0051	0.0035	-0.0003	West_Eurasian_Populations	Kumyk
kumyks41	-0.0053	-0.0577	-0.0215	-0.0013	0.0082	-0.0097	-0.025	-0.0131	-0.0011	0.0043	West_Eurasian_Populations	Kumyk
kumyks97	-0.005	-0.0476	-0.0161	0.0007	-0.0005	-0.0063	-0.0077	-0.0062	0.0007	0.0072	West_Eurasian_Populations	Kumyk
Lebanon5	-0.055	0.0246	0.0019	0.0693	-0.0153	0.0256	0.0223	-0.009	-0.0154	0.0024	West_Eurasian_Populations	Lebanese
Lebanon6	-0.0299	-0.028	-0.0104	0.0125	-0.0036	-0.0098	-0.0063	-0.0171	0.0049	-0.0011	West_Eurasian_Populations	Lebanese
Lebanon7	-0.0345	0.0012	0.0038	0.0166	-0.0075	0.0062	-0.0056	-0.0253	-0.0061	0.0018	West_Eurasian_Populations	Lebanese
Lebanon8	-0.03	-0.021	0.0023	0.0044	-0.0019	0.0015	-0.0095	-0.0082	0.0005	-0.0004	West_Eurasian_Populations	Lebanese
Lebanon1	-0.0333	-0.0082	0.0157	-0.015	0.0054	-0.0004	-0.0085	-0.0035	-0.0008	0.0009	West_Eurasian_Populations	Lebanese
Lebanon2	-0.0353	-0.0052	0.0104	-0.0054	-0.0031	-0.0101	-0.0052	-0.0073	-0.0128	0.0105	West_Eurasian_Populations	Lebanese
Lebanon3	-0.0345	-0.0015	0.0095	0.0074	0.0048	-0.0083	0.0032	-0.0077	0.0122	-0.0028	West_Eurasian_Populations	Lebanese
Lebanon4	-0.051	0.02	0.0017	0.0438	0.0069	0.0126	-0.005	-0.0201	-0.0181	0.03	West_Eurasian_Populations	Lebanese
Lebanese1AQ127	-0.0333	-0.0054	0.0191	-0.0111	0.0076	-0.0115	-0.0166	-0.0018	0.0073	0.0015	West_Eurasian_Populations	Lebanese_Christian
Lebanese1AQ170	-0.0327	-0.0061	0.0179	-0.0134	0.0025	-0.0111	-0.0091	-0.0079	-0.0001	-0.0068	West_Eurasian_Populations	Lebanese_Christian
Lebanese4AQ115	-0.0314	-0.01	0.0297	-0.0114	-0.0038	-0.0063	-0.0109	-0.0002	0.0009	-0.0004	West_Eurasian_Populations	Lebanese_Christian
Lebanese6AQ115	-0.032	-0.0094	0.021	-0.0156	0.0032	-0.0065	-0.0043	-0.0055	0.004	0.0073	West_Eurasian_Populations	Lebanese_Christian
Lebanese6AQ170	-0.0319	-0.0088	0.014	-0.0121	0.003	-0.0037	-0.0069	-0.0032	-0.0052	-0.0001	West_Eurasian_Populations	Lebanese_Christian
Lebanese8AS15	-0.0308	-0.0042	0.0225	-0.0141	0.0108	-0.0036	-0.0085	-0.0036	0.0054	0.0015	West_Eurasian_Populations	Lebanese_Christian
Lebanese10AR37	-0.0335	-0.0113	0.0167	-0.0238	0.0066	-0.0025	-0.0119	0.0012	0.0057	0.0064	West_Eurasian_Populations	Lebanese_Christian
Lebanese15AR37	-0.0355	-0.005	0.0126	-0.0055	0.005	-0.0267	-0.021	-0.0104	-0.0005	-0.0062	West_Eurasian_Populations	Lebanese_Christian
Lebanese22BA23	-0.0332	-0.0117	0.0186	-0.0083	0.002	0.0028	-0.0053	-0.0033	-0.0001	-0.0028	West_Eurasian_Populations	Lebanese_Christian
Lebanese2AQ121	-0.0398	-0.0045	0.0058	0.0074	0.0121	-0.0032	-0.0033	-0.0191	0.0037	0.0048	West_Eurasian_Populations	Lebanese_Muslim
Lebanese2AQ127	-0.0371	-0.0067	-0.0007	0.0102	0.0076	-0.0068	-0.0252	-0.0122	0.0013	-0.0134	West_Eurasian_Populations	Lebanese_Muslim
Lebanese6AS15	-0.0292	-0.0062	0.0084	-0.0003	0.0034	-0.0015	-0.0054	-0.0105	-0.0079	0.0039	West_Eurasian_Populations	Lebanese_Muslim
Lebanese7AQ150	-0.0314	-0.0169	0.0023	0.0098	-0.002	-0.0117	0.0018	-0.0008	0.0033	-0.0067	West_Eurasian_Populations	Lebanese_Muslim
Lebanese7AR20	-0.031	-0.0116	-0.0016	-0.0094	0.0058	-0.0017	-0.0106	-0.0127	0.0013	0.0037	West_Eurasian_Populations	Lebanese_Muslim
Lebanese7AR23	-0.0342	-0.0132	0.0173	-0.0023	0.0006	-0.0092	-0.0073	-0.0108	-0.0011	0.0091	West_Eurasian_Populations	Lebanese_Muslim
Lebanese10AQ127	-0.0397	0.0063	0.009	0.0228	0.0006	-0.0067	-0.0069	-0.0024	0.0092	0.0018	West_Eurasian_Populations	Lebanese_Muslim
Lebanese11AS14	-0.0311	-0.0044	0.0142	-0.0162	0.0015	-0.0088	-0.0108	-0.007	0.0014	0.0013	West_Eurasian_Populations	Lebanese_Muslim
Lebanese20AR21	-0.0363	-0.0098	0.0184	-0.0006	-0.0007	-0.0064	0.0033	0.0051	-0.0071	-0.0047	West_Eurasian_Populations	Lebanese_Muslim
Lebanese24AR27	-0.036	-0.011	0.0102	0.0019	0.0009	-0.0016	-0.012	-0.0084	0.0081	-0.0025	West_Eurasian_Populations	Lebanese_Muslim
Lebanese30AR21	-0.0371	-0.0075	0.0125	0.0171	0.0006	-0.0195	-0.0074	-0.0185	-0.0097	-0.0011	West_Eurasian_Populations	Lebanese_Muslim
lez38	-0.0092	-0.0629	-0.0261	0.0005	0.0067	-0.0116	-0.0164	-0.0002	-0.0012	-0.0033	West_Eurasian_Populations	Lezgin
lez40	-0.0042	-0.0634	-0.0225	-0.0027	0.0026	-0.005	-0.0132	-0.0036	-0.0001	-0.0004	West_Eurasian_Populations	Lezgin
lez49	-0.0043	-0.0556	-0.0225	-0.0116	0.0074	-0.0084	-0.0104	-0.0052	-0.0049	-0.0037	West_Eurasian_Populations	Lezgin
lez31	-0.0045	-0.0567	-0.0239	-0.0081	0.0028	-0.0009	-0.0125	-0.0038	-0.0011	0.0055	West_Eurasian_Populations	Lezgin
lez7	-0.007	-0.0586	-0.0192	-0.0084	0.0098	-0.0038	-0.015	-0.0113	-0.0061	0.0033	West_Eurasian_Populations	Lezgin
lez33	-0.0036	-0.056	-0.0232	-0.0053	0.0043	-0.0133	-0.0074	-0.0041	0.0009	-0.0015	West_Eurasian_Populations	Lezgin
lez9	-0.0035	-0.0562	-0.0188	-0.0055	0.0031	-0.0072	-0.011	-0.0109	-0.001	-0.0038	West_Eurasian_Populations	Lezgin
lez36	-0.0076	-0.0578	-0.0287	-0.0048	0.0062	-0.0147	-0.0169	-0.006	-0.0103	-0.0081	West_Eurasian_Populations	Lezgin
lez37	-0.0061	-0.0614	-0.0215	-0.0025	0.004	-0.0069	-0.0111	-0.0002	-0.0002	0.0022	West_Eurasian_Populations	Lezgin
LithuanianF1	0.0475	-0.0013	-0.0458	0.0182	-0.0043	0.0035	0.0184	0.006	0.0042	-0.0007	West_Eurasian_Populations	Lithuanian
lithuania3	0.0412	-0.0039	-0.0381	0.0157	-0.0086	0.0104	0.0142	0.0006	0.0001	0.0027	West_Eurasian_Populations	Lithuanian
lithuania10	0.047	-0.007	-0.0457	0.0175	-0.0064	0.0087	0.0168	0.0042	-0.0014	0.0021	West_Eurasian_Populations	Lithuanian
lithuania9	0.0446	-0.0019	-0.0446	0.018	-0.0017	0.0113	0.0051	0.0069	0.0004	0.0055	West_Eurasian_Populations	Lithuanian
LithuanianA1	0.0452	0.0007	-0.0414	0.0184	-0.0061	0.0183	0.0125	0.0039	0.0047	0.0058	West_Eurasian_Populations	Lithuanian
LithuanianE2	0.0429	-0.0017	-0.0457	0.0123	-0.0092	0.0196	0.0196	0.0043	0.0064	0.0027	West_Eurasian_Populations	Lithuanian
lithuania1	0.0426	0.0001	-0.0342	0.0171	-0.0083	0.0082	0.013	0.0028	0.0039	-0.0021	West_Eurasian_Populations	Lithuanian
lithuania8	0.0438	-0.0035	-0.0413	0.0185	-0.0041	0.0166	0.0175	0.0115	0.0019	-0.0003	West_Eurasian_Populations	Lithuanian
lithuania2	0.0449	-0.0034	-0.0422	0.0179	-0.0083	0.0131	0.0184	0.0081	0.0004	0.0039	West_Eurasian_Populations	Lithuanian
LithuanianD1	0.0422	-0.0003	-0.035	0.0173	0.0018	0.008	0.0143	0.0024	-0.0058	0.0082	West_Eurasian_Populations	Lithuanian
Malta4AM91	-0.0095	0.009	0.0193	0.0079	-0.0022	-0.0067	-0.0073	0.0034	0.0028	-0.0109	West_Eurasian_Populations	Maltese
Malta8AM91	-0.0097	0.0114	0.0228	0.0006	0.0037	-0.0098	-0.0103	0.0003	0.0125	0.0002	West_Eurasian_Populations	Maltese
Malta7AM91	-0.0137	0.0147	0.0223	-0.0032	-0.0089	0.0061	-0.0117	-0.01	0.0103	0.0064	West_Eurasian_Populations	Maltese
Malta17AM91	-0.0115	0.017	0.0274	0.0003	-0.0059	-0.0056	-0.0032	-0.0178	0.001	-0.0039	West_Eurasian_Populations	Maltese
Malta2AM91	-0.0157	0.0007	0.0181	0.002	-0.0012	-0.0133	0	-0.0046	0.0006	0.004	West_Eurasian_Populations	Maltese
Malta16AM91	-0.0158	0.0174	0.0313	0.0064	-0.0057	0.0018	0.0044	-0.0076	0.0167	-0.0014	West_Eurasian_Populations	Maltese
Malta15AM91	-0.0101	0.0093	0.0223	-0.0031	0.0092	-0.0075	-0.0065	-0.0097	0.0106	-0.0007	West_Eurasian_Populations	Maltese
Malta12AM91	-0.0118	0.0174	0.0242	-0.0001	-0.0033	-0.0062	-0.0105	-0.0003	-0.0041	0.0011	West_Eurasian_Populations	Maltese
Mordovians27	0.034	-0.0229	-0.0466	0.0232	0.0007	0.0085	-0.0013	0.0042	0.0111	0.0033	West_Eurasian_Populations	Mordovian
Mordovians28	0.0351	-0.0179	-0.0462	0.02	-0.0011	0.0003	0.0094	0.0099	0.0007	0.0052	West_Eurasian_Populations	Mordovian
Mordovians30	0.0323	-0.0267	-0.0504	0.0251	0.0028	0.015	0.0052	-0.0125	0.0072	0.0036	West_Eurasian_Populations	Mordovian
Mordovians4	0.0331	-0.0146	-0.0502	0.0257	0.0009	0.0145	0.0088	0.0111	-0.0031	0.0092	West_Eurasian_Populations	Mordovian
Mordovians31	0.0349	-0.0212	-0.0458	0.0164	-0.0063	0.015	0.0079	0.0023	-0.0032	0.0057	West_Eurasian_Populations	Mordovian
Mordovians17	0.0352	-0.0169	-0.0504	0.0226	-0.0061	0.0058	0.0073	0.0037	-0.0019	0.0052	West_Eurasian_Populations	Mordovian
Mordovians1	0.0326	-0.02	-0.0455	0.0177	-0.0073	0.0086	0.0036	-0.0038	0.0018	0.0063	West_Eurasian_Populations	Mordovian
Mordovians22	0.0351	-0.0199	-0.0528	0.019	-0.0023	0.0029	0.015	0.0118	-0.0002	0.0056	West_Eurasian_Populations	Mordovian
Mordovians32	0.0356	-0.0206	-0.0495	0.0233	0.0032	0.0088	0.0031	0.0003	0.0041	0.0083	West_Eurasian_Populations	Mordovian
Mordovians5	0.0371	-0.0149	-0.0482	0.0195	0.0016	0.01	0.01	-0.0021	0.0052	0.0017	West_Eurasian_Populations	Mordovian
NOR119	0.0355	0.0048	-0.015	0.0013	0.0012	0.0041	0.0069	-0.0028	-0.005	-0.0015	West_Eurasian_Populations	Norwegian
NOR124	0.0358	0.0052	-0.0186	0.0085	0.0004	0.0096	0.0057	0.0056	0.0024	0.0001	West_Eurasian_Populations	Norwegian
NOR106	0.033	0.0041	-0.0112	0.0053	-0.0005	0.0071	0.0067	-0.0011	0	-0.0007	West_Eurasian_Populations	Norwegian
NOR101	0.0347	0.0091	-0.0085	-0.002	0.0023	0.0006	-0.0013	0.002	0.0019	0.0012	West_Eurasian_Populations	Norwegian
NOR146	0.0361	0.0057	-0.0148	0.0064	0.0042	0.0005	-0.0016	0.0051	0.0005	-0.0062	West_Eurasian_Populations	Norwegian
NOR108	0.0377	0.0087	-0.0153	0.0037	-0.0021	0.0001	0.01	0.0019	0.0004	-0.0036	West_Eurasian_Populations	Norwegian
NOR126	0.0369	0.0076	-0.0148	0.0034	-0.0058	0.0008	0.0027	0.007	-0.003	0.0012	West_Eurasian_Populations	Norwegian
NOR107	0.0375	0.0026	-0.015	0.0061	-0.0068	0.0011	0.0023	-0.0042	0.0049	0.0041	West_Eurasian_Populations	Norwegian
NOR109	0.0384	0.0055	-0.011	0.0017	-0.003	0.0084	0.006	0.0024	0.0009	0.0004	West_Eurasian_Populations	Norwegian
NOR148	0.0393	0.0032	-0.0174	0.0124	-0.0038	0.0076	0.0084	0.0018	0.0014	0.0027	West_Eurasian_Populations	Norwegian
NOR111	0.0371	0.0077	-0.0146	0.004	-0.0055	0.0008	0.0075	-0.0013	-0.0055	-0.0042	West_Eurasian_Populations	Norwegian
HGDP00794	0.0338	0.0072	-0.0068	0.0003	0.0006	-0.0051	-0.0005	0.0038	0.0039	-0.0025	West_Eurasian_Populations	Orcadian
HGDP00796	0.0335	0.0061	-0.0117	0.009	0.0021	0.0092	0.0012	0.0085	0.0022	-0.0062	West_Eurasian_Populations	Orcadian
HGDP00797	0.0344	0.0084	-0.0065	0.0063	0.0027	0.0105	0.0082	0.0036	-0.0016	-0.0035	West_Eurasian_Populations	Orcadian
HGDP00798	0.033	0.0034	-0.0069	0.0018	-0.0006	-0.0008	0.0012	0.001	0.0015	-0.001	West_Eurasian_Populations	Orcadian
HGDP00799	0.0375	0.0078	-0.0132	0.0059	-0.0033	0.0024	0.0067	0.0003	-0.0064	-0.0026	West_Eurasian_Populations	Orcadian
HGDP00800	0.0346	0.0071	-0.004	-0.0044	-0.0072	0.0007	0.0054	0.0058	0.0006	-0.0015	West_Eurasian_Populations	Orcadian
HGDP00802	0.036	0.0087	-0.0148	0.0021	-0.0075	0.002	0.0024	0.0075	-0.0027	0.0003	West_Eurasian_Populations	Orcadian
HGDP00803	0.0337	0.0056	-0.0117	-0.0004	-0.0037	0.001	-0.0005	0.0036	-0.0041	-0.0037	West_Eurasian_Populations	Orcadian
HGDP00805	0.0356	0.0062	-0.007	0.0044	0.0047	0.0037	0.0038	0.0064	-0.0025	-0.0071	West_Eurasian_Populations	Orcadian
HGDP00806	0.0334	0.0066	-0.0134	-0.0039	-0.0028	0.0026	0.0046	0.0031	-0.0033	-0.0048	West_Eurasian_Populations	Orcadian
HGDP00807	0.036	0.0073	-0.011	0.0035	-0.0057	0.0058	0.0034	0.0017	0.0007	-0.0093	West_Eurasian_Populations	Orcadian
HGDP00808	0.0354	0.0079	-0.0125	0.0033	-0.0001	0.0024	-0.0043	0.0047	0.0094	0.0037	West_Eurasian_Populations	Orcadian
HGDP00810	0.0328	0.0055	-0.0034	0.0018	-0.0024	0.0047	0.0041	0.0018	0.0014	-0.0035	West_Eurasian_Populations	Orcadian
HGDP00675	-0.0483	0.0138	0.0064	0.0824	0.152	0.0606	0.0567	0.0972	-0.0175	-0.0577	West_Eurasian_Populations	Palestinian
HGDP00676	-0.0458	0.0114	0.0109	0.0408	0.0534	0.0143	-0.0026	0.0277	0.0045	-0.0101	West_Eurasian_Populations	Palestinian
HGDP00677	-0.0471	0.0146	0.0186	0.0967	0.1807	0.0885	0.0725	0.1316	-0.017	-0.048	West_Eurasian_Populations	Palestinian
HGDP00679	-0.0454	0.0104	0.004	0.0466	0.0848	0.0282	0.0228	0.0613	-0.0032	-0.0298	West_Eurasian_Populations	Palestinian
HGDP00680	-0.0573	0.034	-0.032	0.05	0.0016	-0.0039	-0.01	-0.0138	-0.0027	0.0059	West_Eurasian_Populations	Palestinian
HGDP00683	-0.0523	0.0174	-0.0063	0.0845	0.1124	0.0296	0.0219	0.0717	-0.0032	-0.0166	West_Eurasian_Populations	Palestinian
HGDP00684	-0.0485	0.024	0.001	0.0247	0.0119	-0.0134	-0.0031	0.0118	-0.0142	-0.0002	West_Eurasian_Populations	Palestinian
HGDP00685	-0.0578	0.0364	0.004	0.105	0.0906	0.067	0.05	0.0642	-0.0149	-0.0196	West_Eurasian_Populations	Palestinian
HGDP00686	-0.0507	0.0247	0.0007	0.0539	0.0105	-0.0044	-0.0079	0.0138	0.0046	0.0155	West_Eurasian_Populations	Palestinian
HGDP00687	-0.0473	0.0124	0.0083	0.0255	0.0551	0.0169	0.0169	0.0275	-0.0229	-0.0043	West_Eurasian_Populations	Palestinian
HGDP00688	-0.0422	0.0078	0.0168	0.0558	0.037	0.0179	0.0012	0.0105	-0.0091	-0.0128	West_Eurasian_Populations	Palestinian
HGDP00689	-0.0461	0.0141	0.0196	0.0593	0.0973	0.0338	0.0417	0.0445	-0.0137	-0.0186	West_Eurasian_Populations	Palestinian
HGDP00690	-0.0469	0.0133	0.008	0.0683	0.1166	0.0403	0.0511	0.0684	-0.025	-0.0137	West_Eurasian_Populations	Palestinian
HGDP00691	-0.0491	0.0212	0.006	0.0721	0.0755	0.0351	0.0325	0.0572	0.0131	-0.0192	West_Eurasian_Populations	Palestinian
HGDP00694	-0.0441	0.0109	0.0067	0.0598	0.0922	0.029	0.0394	0.0542	0.0034	-0.0183	West_Eurasian_Populations	Palestinian
HGDP00696	-0.0445	0.0076	0.0054	0.072	0.111	0.0297	0.0358	0.0779	-0.0031	-0.0328	West_Eurasian_Populations	Palestinian
HGDP00697	-0.0472	0.0234	0.0003	0.0779	0.1505	0.0777	0.0466	0.1099	-0.0146	-0.0409	West_Eurasian_Populations	Palestinian
HGDP00698	-0.049	0.0133	0.0204	0.0476	0.0315	-0.0043	0.004	-0.0125	0.0388	-0.015	West_Eurasian_Populations	Palestinian
HGDP00699	-0.0444	0.0135	0.0069	0.0407	0.0453	0.0155	0.0099	0.0203	-0.008	0.0022	West_Eurasian_Populations	Palestinian
HGDP00700	-0.0498	0.0257	-0.0053	0.0531	0.0206	0.0071	0.0228	-0.0013	0.0016	-0.003	West_Eurasian_Populations	Palestinian
HGDP00722	-0.044	0.0094	-0.0056	0.0382	0.0297	-0.0022	-0.0002	0.0079	-0.0116	-0.0053	West_Eurasian_Populations	Palestinian
HGDP00724	-0.0483	0.0152	0.0082	0.0941	0.1771	0.0807	0.0608	0.1275	-0.0116	-0.0389	West_Eurasian_Populations	Palestinian
HGDP00725	-0.0456	0.0121	0.005	0.0806	0.1633	0.0694	0.0567	0.1164	-0.0169	-0.0326	West_Eurasian_Populations	Palestinian
HGDP00726	-0.0521	0.0192	0.0037	0.0758	0.075	0.0367	0.0322	0.0642	0.0062	-0.0335	West_Eurasian_Populations	Palestinian
HGDP00727	-0.0463	0.0152	0.0093	0.0552	0.0437	0.0226	0.0102	0.0257	-0.0112	-0.0164	West_Eurasian_Populations	Palestinian
HGDP00729	-0.05	0.0179	0.0082	0.0724	0.0987	0.0412	0.0373	0.0459	-0.0089	-0.0227	West_Eurasian_Populations	Palestinian
HGDP00730	-0.046	0.0114	0.0112	0.0605	0.0891	0.034	0.0278	0.0642	0.0077	-0.0277	West_Eurasian_Populations	Palestinian
HGDP00731	-0.0598	0.0342	0.0149	0.1201	0.1157	0.0778	0.0388	0.0988	-0.0248	-0.0222	West_Eurasian_Populations	Palestinian
HGDP00732	-0.0488	0.0223	0.0145	0.0773	0.1474	0.068	0.0533	0.1003	-0.0041	-0.0372	West_Eurasian_Populations	Palestinian
HGDP00733	-0.0487	0.0172	0.0104	0.075	0.1345	0.0587	0.0474	0.0887	0	-0.0425	West_Eurasian_Populations	Palestinian
HGDP00734	-0.0479	0.012	0.003	0.0556	0.0453	0.0094	0.0263	0.022	-0.0041	0.0065	West_Eurasian_Populations	Palestinian
HGDP00735	-0.0468	0.0151	0.0168	0.0568	0.1014	0.0392	0.0388	0.0592	-0.0111	-0.0242	West_Eurasian_Populations	Palestinian
HGDP00736	-0.0437	0.007	0.0098	0.034	0.0145	0.0097	-0.0114	-0.0044	0.0003	0.0147	West_Eurasian_Populations	Palestinian
HGDP00737	-0.0504	0.023	0.0086	0.0928	0.1537	0.0592	0.0637	0.0972	-0.0161	-0.0663	West_Eurasian_Populations	Palestinian
HGDP00739	-0.0535	0.0235	-0.0145	0.0808	0.0529	0.033	-0.0063	0.0161	0.0122	-0.0078	West_Eurasian_Populations	Palestinian
HGDP00740	-0.0451	0.0176	0.0108	0.0642	0.1045	0.036	0.0341	0.0664	0.0056	-0.039	West_Eurasian_Populations	Palestinian
HGDP00741	-0.0458	0.0178	0.0076	0.0493	0.0058	-0.0148	-0.0014	-0.0179	0.0017	0.0347	West_Eurasian_Populations	Palestinian
HGDP00745	-0.0445	0.0082	-0.0017	0.0276	0.0235	-0.0016	0.0083	0.0038	-0.0001	0.0001	West_Eurasian_Populations	Palestinian
Polish101A	0.0355	0.0006	-0.0162	0.011	-0.0093	0.0078	0.0041	0.0014	0.0036	0.0036	West_Eurasian_Populations	Polish
Polish102B	0.0326	0.0013	-0.0162	0.0072	-0.0009	0.009	0.0131	0.0098	0.0028	-0.003	West_Eurasian_Populations	Polish
Polish103B	0.0353	-0.0018	-0.0205	0.0111	-0.0082	0.0024	0.0125	-0.0039	0.0036	0.0011	West_Eurasian_Populations	Polish
Polish104A	0.0332	-0.0035	-0.0209	0.0136	-0.0075	0.0118	0.0096	0.0003	0.0002	-0.0021	West_Eurasian_Populations	Polish
Polish106A	0.0358	-0.0007	-0.0253	0.0174	-0.0024	0.0023	0.003	-0.0011	-0.0009	-0.0013	West_Eurasian_Populations	Polish
Polish107A	0.0375	-0.0004	-0.0316	0.0089	-0.0029	0.0154	0.0086	0.0014	0.0059	-0.001	West_Eurasian_Populations	Polish
Polish108A	0.0382	0.0005	-0.023	0.0038	-0.001	0.0078	0.0041	0.0028	0	-0.0073	West_Eurasian_Populations	Polish
Polish111A	0.0325	0.0022	-0.0249	0.0147	-0.0035	0.0011	0.003	-0.0003	0.0014	0.006	West_Eurasian_Populations	Polish
Polish113A	0.0374	-0.0019	-0.0292	0.011	0.0024	0.0075	0.0119	0.0019	0.0007	0.0033	West_Eurasian_Populations	Polish
Polish114B	0.0388	0.0028	-0.023	0.0126	-0.0004	0.0094	0.0061	0.0039	0.0039	0.002	West_Eurasian_Populations	Polish
Polish115B	0.0375	-0.0024	-0.0314	0.0099	-0.0066	0.0093	0.0072	0.0045	0.0041	0.0093	West_Eurasian_Populations	Polish
Polish117B	0.0377	-0.0041	-0.0257	0.011	0.0008	0.0072	0.0031	-0.0015	-0.0037	-0.0046	West_Eurasian_Populations	Polish
Polish119A	0.0321	-0.0026	-0.0259	0.0142	-0.0047	-0.003	0.0092	0.0014	-0.0006	0.0008	West_Eurasian_Populations	Polish
Polish120A	0.0353	-0.0085	-0.0339	0.0094	-0.0025	0.009	0.0087	0.0012	-0.0048	0.0053	West_Eurasian_Populations	Polish
Polish121A	0.0329	0.0004	-0.0279	0.0087	-0.0043	0.0179	0.013	0.0081	-0.0011	0.0075	West_Eurasian_Populations	Polish
Polish201B	0.0359	-0.0024	-0.0292	0.0121	-0.0054	-0.0035	0.0147	0.0043	-0.0045	0.0102	West_Eurasian_Populations	Polish
Polish202A	0.0374	-0.0013	-0.0358	0.0062	0.0006	0.0163	0.0054	0.007	0.0026	-0.0009	West_Eurasian_Populations	Polish
Polish206C	0.0351	-0.0068	-0.035	0.0093	-0.0048	0.0151	0.0082	0.0007	-0.0013	0.0061	West_Eurasian_Populations	Polish
Polish207A	0.0334	-0.0064	-0.0334	0.0106	-0.0113	0.0145	0.0078	0.0046	-0.0069	0.0011	West_Eurasian_Populations	Polish
Polish209B	0.0325	-0.001	-0.022	0.0063	-0.0028	0.0026	0.0059	0.0052	0.0021	-0.0014	West_Eurasian_Populations	Polish
pos3	0.0292	0.0026	-0.0051	0.0005	-0.0031	-0.0021	0.0031	0.0053	-0.0022	-0.0066	West_Eurasian_Populations	Polish
pos4	0.0379	0.0037	-0.0151	0.0106	-0.0041	0.0079	0.005	0.0079	-0.0019	0.0012	West_Eurasian_Populations	Polish
pos5	0.0314	0.0015	-0.009	-0.0039	-0.0035	0.0018	0.0055	0.0007	0.0015	-0.0013	West_Eurasian_Populations	Polish
A306	0.0237	-0.0022	-0.0078	0.0017	0.0004	-0.0025	0.0046	0.0004	0.0043	-0.0013	West_Eurasian_Populations	Romanian
A325	0.0162	-0.0003	0.0046	-0.0038	-0.0049	0.0027	0.0013	0.0095	0.0003	-0.0023	West_Eurasian_Populations	Romanian
A343	0.0163	0.0026	0.0018	0.0024	0.0026	0.0006	0.0015	0.0037	0.0038	-0.0048	West_Eurasian_Populations	Romanian
A362	0.0183	-0.0009	-0.0012	0.0011	-0.0071	-0.0002	0.0048	0.0023	0.0025	-0.0027	West_Eurasian_Populations	Romanian
A374	0.0189	-0.0014	0.0001	-0.005	0.0071	0.0029	-0.0033	-0.0008	0.0042	-0.0088	West_Eurasian_Populations	Romanian
G408	0.015	-0.0026	-0.0091	-0.0016	0.0011	-0.0048	0.0031	-0.0007	-0.0027	-0.004	West_Eurasian_Populations	Romanian
G421	0.0152	0.0012	0.0017	-0.0057	-0.0007	-0.0072	-0.0062	0.0005	0.0035	-0.0017	West_Eurasian_Populations	Romanian
G428	0.0154	-0.0007	0.0039	-0.01	-0.0055	0.0063	0.0047	0.0053	0.0013	0.0046	West_Eurasian_Populations	Romanian
G429	0.0158	-0.0033	0.0063	-0.0057	-0.0049	-0.0014	0.0008	-0.0044	0.0011	-0.0026	West_Eurasian_Populations	Romanian
G434	0.0155	-0.0016	0.0008	-0.0042	-0.0057	-0.0057	-0.0018	-0.0005	-0.0009	0.0076	West_Eurasian_Populations	Romanian
HGDP00879	0.0357	-0.019	-0.0488	0.0219	-0.0074	0.012	0.0144	0.0011	0.0041	0.0077	West_Eurasian_Populations	Russian
HGDP00880	0.0368	-0.0179	-0.0476	0.0259	-0.0001	0.0041	0.0188	0.0055	0.0022	0.0018	West_Eurasian_Populations	Russian
HGDP00882	0.0363	-0.018	-0.0594	0.0245	-0.0008	0.0068	0.007	0.0026	0.0077	-0.0013	West_Eurasian_Populations	Russian
HGDP00883	0.0402	-0.0164	-0.0555	0.0192	-0.0017	0.0103	0.0139	0.0031	0.0081	0.009	West_Eurasian_Populations	Russian
HGDP00884	0.0363	-0.0117	-0.0411	0.0246	-0.0016	-0.0015	0.0086	-0.0031	-0.0012	0.0074	West_Eurasian_Populations	Russian
HGDP00887	0.0353	-0.0131	-0.0528	0.0253	-0.0038	0.0016	0.0098	-0.0059	0.002	0.0044	West_Eurasian_Populations	Russian
HGDP00888	0.0343	-0.0122	-0.0441	0.0166	-0.0099	0.0064	0.0136	-0.0081	-0.0046	-0.0019	West_Eurasian_Populations	Russian
HGDP00889	0.0368	-0.0151	-0.0484	0.0255	-0.0046	0.0153	0.017	0.0022	0.0059	0.0013	West_Eurasian_Populations	Russian
HGDP00890	0.039	-0.0169	-0.0445	0.0276	-0.007	0.0105	0.007	0.0044	0.0045	0.0123	West_Eurasian_Populations	Russian
HGDP00891	0.0358	-0.0191	-0.0546	0.0234	-0.0058	0.0125	0.0078	-0.0028	0.0071	-0.0009	West_Eurasian_Populations	Russian
HGDP00892	0.0395	-0.0161	-0.052	0.0276	-0.0076	0.0066	0.014	0.0026	-0.003	0.0021	West_Eurasian_Populations	Russian
HGDP00893	0.0381	-0.0187	-0.0491	0.0233	-0.0128	0.0088	0.0126	0.005	0.0031	-0.0041	West_Eurasian_Populations	Russian
HGDP00894	0.0352	-0.0164	-0.0584	0.025	-0.0087	-0.0025	0.0071	0.0011	-0.0027	0.0055	West_Eurasian_Populations	Russian
HGDP00895	0.0373	-0.0158	-0.0479	0.0291	-0.0048	0.009	0.0052	-0.0017	-0.0008	0.0055	West_Eurasian_Populations	Russian
HGDP00896	0.0352	-0.0198	-0.0548	0.0252	-0.0056	0.0154	0.0143	-0.0025	0.0016	0.0037	West_Eurasian_Populations	Russian
HGDP00897	0.0355	-0.0182	-0.0511	0.0205	-0.008	0.0012	0.0118	-0.0021	-0.0006	0.0052	West_Eurasian_Populations	Russian
HGDP00898	0.0374	-0.0245	-0.0581	0.0238	-0.0128	0.0043	0.0148	-0.0078	0	0.014	West_Eurasian_Populations	Russian
HGDP00899	0.0349	-0.0185	-0.0453	0.024	-0.0007	0.0113	0.0061	0.0048	-0.0021	-0.0019	West_Eurasian_Populations	Russian
HGDP00900	0.0365	-0.0126	-0.044	0.0226	-0.0011	0.0142	0.0061	-0.005	0.007	-0.0001	West_Eurasian_Populations	Russian
HGDP00901	0.0358	-0.0155	-0.0527	0.024	-0.006	0.0072	0.0104	0.0004	-0.0002	0.0053	West_Eurasian_Populations	Russian
HGDP00902	0.0357	-0.0185	-0.0505	0.0234	-0.0003	0.005	0.0103	0.0036	-0.0008	-0.0008	West_Eurasian_Populations	Russian
HGDP00903	0.0381	-0.0133	-0.0511	0.0247	-0.0074	0.0089	0.0107	0.0018	0.0008	0.0042	West_Eurasian_Populations	Russian
HGDP00666	0.0044	0.0442	0.0771	-0.0271	0.0024	-0.0126	-0.0057	-0.0088	0.0035	0.0006	West_Eurasian_Populations	Sardinian
HGDP00667	0.0087	0.0428	0.0674	-0.0236	0.0021	-0.0081	-0.009	0.0037	0.0064	-0.0126	West_Eurasian_Populations	Sardinian
HGDP00668	0.006	0.0497	0.0732	-0.0367	0.0113	-0.0175	-0.0189	-0.0152	0.0054	0.0005	West_Eurasian_Populations	Sardinian
HGDP00669	0.0054	0.0469	0.0705	-0.0395	0.0039	-0.0071	-0.0151	-0.0051	0.0001	0.0063	West_Eurasian_Populations	Sardinian
HGDP00670	0.005	0.0498	0.0792	-0.0243	0.0068	-0.0116	-0.0132	-0.0015	0.0082	-0.0042	West_Eurasian_Populations	Sardinian
HGDP00671	0.0068	0.0467	0.0748	-0.0322	0.0085	-0.0111	-0.0143	-0.0056	0.0064	-0.0024	West_Eurasian_Populations	Sardinian
HGDP00672	0.0027	0.0445	0.075	-0.0345	0.0019	-0.0149	-0.0191	-0.0135	0.007	0.0084	West_Eurasian_Populations	Sardinian
HGDP00673	0.0023	0.0441	0.0675	-0.0299	0.0037	-0.0224	-0.0197	-0.0051	-0.0029	0.0044	West_Eurasian_Populations	Sardinian
HGDP00674	0.0063	0.0483	0.0759	-0.0282	0.0031	-0.0124	-0.0188	-0.0057	0.0113	-0.0013	West_Eurasian_Populations	Sardinian
HGDP01062	0.0046	0.0484	0.0769	-0.0258	0.0108	-0.0114	-0.0166	-0.0122	0.0033	0.0052	West_Eurasian_Populations	Sardinian
HGDP01063	0.0042	0.0469	0.0747	-0.0311	0.0048	-0.0203	-0.0097	-0.0062	0.0037	-0.0044	West_Eurasian_Populations	Sardinian
HGDP01064	0.0046	0.0511	0.0831	-0.0321	0.0035	-0.0178	-0.022	-0.0088	0.0054	0.0013	West_Eurasian_Populations	Sardinian
HGDP01065	0.0081	0.0483	0.0738	-0.0235	0.0117	-0.0151	-0.0167	-0.0158	0.0062	0.0043	West_Eurasian_Populations	Sardinian
HGDP01066	0.006	0.0545	0.0753	-0.0338	0.0082	-0.0137	-0.0174	-0.0062	0.004	-0.0021	West_Eurasian_Populations	Sardinian
HGDP01067	0.002	0.0471	0.0775	-0.0313	0.0148	-0.0147	-0.0197	-0.0129	0.0069	0.0046	West_Eurasian_Populations	Sardinian
HGDP01068	0.0021	0.0431	0.0753	-0.033	0.0103	-0.0126	-0.0172	-0.0096	0.0053	-0.002	West_Eurasian_Populations	Sardinian
HGDP01069	0.0062	0.0474	0.082	-0.0373	-0.0029	-0.0224	-0.0141	0	0.0021	-0.0071	West_Eurasian_Populations	Sardinian
HGDP01070	0.0045	0.0478	0.0758	-0.0306	0.0012	-0.0178	-0.016	-0.0113	0.0032	-0.005	West_Eurasian_Populations	Sardinian
HGDP01071	0.003	0.0452	0.0729	-0.0223	0.0067	-0.02	-0.0194	-0.0116	0.0016	-0.0049	West_Eurasian_Populations	Sardinian
HGDP01072	0.0018	0.044	0.0735	-0.0339	0.0047	-0.0136	-0.0062	-0.0091	-0.0034	0.0037	West_Eurasian_Populations	Sardinian
HGDP01073	0.0038	0.045	0.0852	-0.0294	0.013	-0.0119	-0.0148	-0.0065	0.0084	-0.0009	West_Eurasian_Populations	Sardinian
HGDP01074	0.0047	0.0462	0.0741	-0.0259	0.0064	-0.015	-0.0158	-0.0146	0.0068	0.0056	West_Eurasian_Populations	Sardinian
HGDP01075	0.0022	0.048	0.0799	-0.031	0.0064	-0.0137	-0.0146	-0.0116	0.0028	0.0059	West_Eurasian_Populations	Sardinian
HGDP01076	0.0042	0.0455	0.0789	-0.0284	0.0075	-0.0091	-0.018	-0.0069	0.0057	-0.004	West_Eurasian_Populations	Sardinian
HGDP01077	0.005	0.039	0.0752	-0.0256	0.0132	-0.0188	-0.0216	0.0028	0.0059	0.0032	West_Eurasian_Populations	Sardinian
HGDP01078	0.0053	0.0433	0.073	-0.0245	0.0091	-0.0058	-0.01	-0.0083	0.0065	0.0019	West_Eurasian_Populations	Sardinian
HGDP01079	0.0067	0.0477	0.0754	-0.0296	0.0023	-0.0125	-0.0146	-0.0027	0.0068	0.0015	West_Eurasian_Populations	Sardinian
SaudiA5	-0.0652	0.0642	-0.0554	-0.0269	-0.001	0.0065	0.002	0.0163	-0.0138	0.0085	West_Eurasian_Populations	Saudi
SaudiA6	-0.0528	0.0266	-0.0244	-0.0064	-0.0094	0.001	-0.0029	0.0006	0.0051	0.007	West_Eurasian_Populations	Saudi
SaudiA7	-0.0345	-0.0044	0.0123	-0.0045	-0.0009	0.0024	-0.0123	-0.0087	0.0026	-0.0016	West_Eurasian_Populations	Saudi
saudi1434	-0.0615	0.0645	-0.0454	-0.0277	0.0016	-0.0053	0.0065	0.0044	-0.0103	0.0038	West_Eurasian_Populations	Saudi
saudi1424	-0.0635	0.0595	-0.0543	-0.0312	0.0139	0.0039	-0.0024	0.003	-0.0131	-0.0024	West_Eurasian_Populations	Saudi
SaudiA9	-0.0475	0.0053	-0.0157	0.002	-0.0002	0.0015	0.0068	0.0066	0.0061	0.0126	West_Eurasian_Populations	Saudi
SaudiA1	-0.0652	0.0599	-0.049	-0.0179	-0.0036	0.0175	0.0048	0.0032	-0.0083	0.0131	West_Eurasian_Populations	Saudi
saudi1403	-0.0631	0.0611	-0.0518	-0.0233	0.0118	0.0005	-0.004	-0.0051	-0.0077	0.0007	West_Eurasian_Populations	Saudi
HG00103	0.0358	0.0083	-0.0087	0.0069	0.0002	0.01	0.0051	0.0003	0.0024	0.0005	West_Eurasian_Populations	Scottish
HG00104	0.0317	0.0019	-0.0094	0.001	0.0033	0.0053	0.0091	0.0076	-0.0002	0.0063	West_Eurasian_Populations	Scottish
HG00105	0.0361	0.012	-0.0101	0.0009	-0.0056	0.0083	-0.0026	-0.0013	-0.0053	-0.0041	West_Eurasian_Populations	Scottish
HG00106	0.035	0.0035	-0.0099	0.001	-0.0011	-0.0006	0.0067	0.0063	-0.0039	0.0009	West_Eurasian_Populations	Scottish
Scottish1334	0.0317	0.0094	-0.0025	0.0021	-0.0027	-0.0026	0.0002	0.0049	0.0007	-0.003	West_Eurasian_Populations	Scottish
Scottish1338	0.0357	0.0086	-0.0079	0.0073	-0.0066	0.01	0.0051	0.0023	0.0001	0.0034	West_Eurasian_Populations	Scottish
Scottish1340	0.0321	0.0036	-0.0148	-0.0032	-0.0023	-0.0029	-0.0007	0.0083	-0.0087	-0.0002	West_Eurasian_Populations	Scottish
Scottish1341	0.0318	0.0054	-0.0024	0.0009	0.0015	0.0049	0.0047	0.0109	-0.0035	-0.0023	West_Eurasian_Populations	Scottish
Scottish1343	0.0357	0.008	-0.0122	0.004	-0.0055	0.0042	0.0015	0.0003	-0.0032	0.004	West_Eurasian_Populations	Scottish
Scottish1344	0.0323	0.0084	-0.0075	0.0003	0.0096	-0.0002	0.0094	0.0047	-0.0041	0.0025	West_Eurasian_Populations	Scottish
Scottish2401	0.0354	0.0082	-0.0029	0.0058	0.0012	0.0067	0.0028	-0.0031	-0.0006	0.0009	West_Eurasian_Populations	Scottish
Scottish2433	0.0332	0.0108	-0.0073	0.0001	0.002	0.0018	0.003	0.013	-0.0031	-0.0034	West_Eurasian_Populations	Scottish
Scottish2436	0.0352	0.0069	-0.0096	-0.0006	-0.0058	0.0042	0.0015	0.0068	-0.0033	-0.0014	West_Eurasian_Populations	Scottish
Scottish2441	0.0348	0.0066	-0.0049	0.0012	-0.0005	0.0002	0.0046	0.0037	-0.0058	0.0053	West_Eurasian_Populations	Scottish
Scottish2443	0.0355	0.005	-0.0138	0.0052	0.0015	0.0025	0.008	0.0039	0.0013	-0.0004	West_Eurasian_Populations	Scottish
Scottish3140	0.038	0.0182	-0.0213	0.0201	-0.0043	0.0097	0.0018	0.0096	0.0015	-0.0186	West_Eurasian_Populations	Scottish
Scottish3146	0.0314	-0.0002	-0.0048	0.0077	0.0092	0.0014	0.0021	0.0046	-0.0046	-0.007	West_Eurasian_Populations	Scottish
Scottish3151	0.0363	0.0053	-0.0085	0.0041	-0.007	0.002	0.0012	0.0043	0.0034	-0.0011	West_Eurasian_Populations	Scottish
Scottish3154	0.0322	0.0067	-0.0006	0.0019	0.002	0.0016	0.0032	0.0038	-0.0022	-0.0056	West_Eurasian_Populations	Scottish
Scottish3157	0.0362	0.0051	-0.0098	0.0017	0.0034	0.0057	0.0062	0.003	-0.0015	-0.001	West_Eurasian_Populations	Scottish
Scottish3212	0.035	0.0067	-0.0099	0.0026	-0.0016	0.0083	-0.0011	0.0056	-0.0011	0.0042	West_Eurasian_Populations	Scottish
Scottish3512	0.0397	0.0063	-0.0152	0.0007	0.0009	0.0045	0.0034	-0.0017	-0.002	0.0033	West_Eurasian_Populations	Scottish
Scottish3521	0.0367	0.0092	-0.0119	-0.0045	0.0004	-0.0061	0.0011	0.0006	0.001	-0.0102	West_Eurasian_Populations	Scottish
Scottish3529	0.0373	0.0148	-0.009	0.0027	-0.0009	-0.002	0.0071	0.0012	-0.0121	-0.0011	West_Eurasian_Populations	Scottish
Scottish3531	0.035	0.0151	-0.0117	0.0065	-0.01	0.0069	0.0079	-0.0004	0.0042	-0.0015	West_Eurasian_Populations	Scottish
Scottish3532	0.0336	0.0076	-0.0046	0.0015	-0.0004	-0.0026	-0.0031	0.0025	-0.0054	-0.0025	West_Eurasian_Populations	Scottish
Scottish3533	0.0327	0.0116	-0.0058	-0.0049	-0.0001	0.004	-0.0003	-0.0079	-0.0006	-0.0002	West_Eurasian_Populations	Scottish
Scottish4283	0.0362	0.0116	-0.0106	0.0158	-0.0081	0.0037	0.012	0.0111	-0.0007	-0.018	West_Eurasian_Populations	Scottish
Scottish4290	0.0327	0.0055	-0.0064	-0.003	-0.0058	-0.0101	0.001	0.0002	-0.0011	0.0014	West_Eurasian_Populations	Scottish
Scottish4292	0.0363	0.007	-0.0092	0.0072	-0.0033	0.0074	0.0049	0.0012	0.0011	0.0007	West_Eurasian_Populations	Scottish
Scottish4293	0.0342	0.0082	-0.0099	0.0024	-0.0003	0.0023	0.0002	-0.0024	-0.0009	-0.0089	West_Eurasian_Populations	Scottish
Scottish4294	0.033	0.0093	-0.0103	0.0025	0.0032	-0.0043	0.0011	0.0039	-0.0017	-0.0017	West_Eurasian_Populations	Scottish
Scottish4300	0.0336	0.0087	-0.0043	-0.0049	-0.0017	0.003	0.0042	-0.0046	-0.0043	0.0052	West_Eurasian_Populations	Scottish
Scottish0111	0.0379	0.0031	-0.0096	0.0073	0.0073	0.0028	0.0002	-0.0013	-0.0011	-0.0061	West_Eurasian_Populations	Shetlandic
Scottish0153	0.0368	0.0057	-0.0084	-0.0021	0.0033	-0.0032	-0.001	0.0044	0.002	-0.0049	West_Eurasian_Populations	Shetlandic
Scottish0236	0.0356	0.0087	-0.0158	0.0034	-0.0137	0.0027	0.0044	0.0036	0.0018	-0.0004	West_Eurasian_Populations	Shetlandic
Scottish0237	0.0346	-0.0006	-0.0092	0.0082	-0.0068	-0.0054	-0.0006	-0.0049	-0.0022	0.0005	West_Eurasian_Populations	Shetlandic
Scottish0347	0.0372	0.0098	-0.0076	0.0006	-0.007	0.0098	0.0009	-0.0021	-0.0003	0.0055	West_Eurasian_Populations	Shetlandic
Scottish0356	0.0368	0.0126	-0.011	0.0009	-0.0007	0.0046	0.0074	0.0042	-0.0013	-0.0045	West_Eurasian_Populations	Shetlandic
Scottish0462	0.0345	0.0085	-0.0101	-0.0005	-0.0032	0.0057	0.0042	0.0028	-0.0022	0.0009	West_Eurasian_Populations	Shetlandic
Scottish0683	0.0354	0.009	-0.0094	0.0013	-0.0023	0.0023	-0.002	0.0021	0.0018	-0.0023	West_Eurasian_Populations	Shetlandic
Scottish1045	0.0338	0.0064	-0.0145	0.0053	-0.0082	0.0059	0.0075	0.0042	-0.0033	-0.0031	West_Eurasian_Populations	Shetlandic
Scottish1288	0.0369	0.0066	-0.0074	0.0031	-0.0049	0.0053	-0.0007	0.004	0.0015	0.0031	West_Eurasian_Populations	Shetlandic
TP08	-0.0056	0.0051	0.0232	-0.0087	0.0058	-0.0104	-0.0142	-0.0045	0.0005	-0.0009	West_Eurasian_Populations	Sicilian
SR23	-0.0061	0.0012	0.0283	-0.0036	0.0014	-0.0086	-0.0002	-0.0128	0.0025	-0.0051	West_Eurasian_Populations	Sicilian
TP05	-0.0099	0.0115	0.0191	0.0028	-0.0014	-0.002	-0.0035	-0.0106	0.0077	0.0101	West_Eurasian_Populations	Sicilian
SR60	-0.0103	0.0078	0.0164	-0.0097	-0.0016	-0.0015	0.0001	-0.0153	-0.0042	0.0033	West_Eurasian_Populations	Sicilian
TP06	-0.0041	0.0078	0.0221	-0.0011	-0.0043	-0.007	-0.0003	-0.0032	-0.0058	0.0027	West_Eurasian_Populations	Sicilian
TP07	-0.0113	0.0097	0.0192	-0.0001	0.0088	-0.0034	-0.0113	-0.0032	0.0017	0.0121	West_Eurasian_Populations	Sicilian
TP04	-0.0033	0.0097	0.0256	-0.0039	0.0053	0.0024	-0.0097	-0.0222	0.0062	0.0016	West_Eurasian_Populations	Sicilian
TP25	-0.0069	0.0076	0.0261	-0.0052	0.011	-0.0012	-0.0138	-0.0053	0	0.0104	West_Eurasian_Populations	Sicilian
SR48R	-0.0072	0.0045	0.0207	-0.0082	0.0076	-0.0095	-0.0128	-0.0078	-0.0021	-0.0155	West_Eurasian_Populations	Sicilian
SR44	-0.0076	0.0071	0.0222	-0.0025	0.0055	-0.0031	-0.0014	-0.0113	0	0.0061	West_Eurasian_Populations	Sicilian
SR64	-0.0081	0.0045	0.0215	-0.0033	0.0028	-0.0034	-0.0053	-0.0035	0.0018	-0.0038	West_Eurasian_Populations	Sicilian
sorb2908523	0.0367	-0.0012	-0.0246	0.0122	-0.0019	0.0066	0.0116	0.0091	-0.0035	-0.0059	West_Eurasian_Populations	Sorb
sorb2908543	0.036	-0.0013	-0.0221	0.0129	-0.0043	0.0127	0.0149	0.0097	0.0016	-0.0028	West_Eurasian_Populations	Sorb
sorb2908546	0.0372	-0.0039	-0.0222	0.0106	-0.0002	0.0055	0.0031	0.0033	0.0057	0.0045	West_Eurasian_Populations	Sorb
sorb2908672	0.0371	-0.0017	-0.0218	0.0141	-0.0016	0.0094	0.0047	0.0028	-0.0027	0	West_Eurasian_Populations	Sorb
sorb2908808	0.0349	0.0042	-0.0198	0.0106	0	0.0078	0.0017	0.0056	0.0012	-0.0034	West_Eurasian_Populations	Sorb
sorb2908809	0.038	0.0029	-0.0264	0.0115	-0.0102	0.0089	0.0111	0.0134	0.0137	0.0041	West_Eurasian_Populations	Sorb
sorb2908823	0.0375	0.0029	-0.03	0.0191	-0.0009	0.0198	0.0186	0.0112	0.0028	-0.0018	West_Eurasian_Populations	Sorb
sorb2908843	0.0343	0.0022	-0.0204	0.0101	0.0042	0.0078	0.0015	-0.0021	0.0013	-0.005	West_Eurasian_Populations	Sorb
sorb2908869	0.0383	-0.0003	-0.018	0.0113	-0.0074	0.0075	0.005	0.0086	0.0041	0.0067	West_Eurasian_Populations	Sorb
HG01500	0.0111	0.0286	0.0236	-0.0003	0.0098	-0.0239	-0.0011	-0.0017	0.0042	0.0031	West_Eurasian_Populations	Spanish
HG01501	0.0118	0.0299	0.0186	0.0067	-0.0035	-0.0095	-0.004	-0.0053	-0.002	0.0066	West_Eurasian_Populations	Spanish
HG01503	0.0163	0.0268	0.029	-0.0013	0.0093	-0.0082	-0.011	-0.0099	-0.0036	-0.0014	West_Eurasian_Populations	Spanish
HG01504	0.0118	0.0343	0.0317	-0.0054	-0.0036	-0.0013	-0.0095	-0.0106	0.0024	-0.001	West_Eurasian_Populations	Spanish
HG01506	0.0147	0.0279	0.0234	-0.003	-0.0029	-0.0057	-0.0019	0.0076	0.0007	0.0002	West_Eurasian_Populations	Spanish
HG01507	0.0161	0.0277	0.0264	0.0002	0.0056	-0.0048	-0.0004	-0.0017	0.0024	0.0026	West_Eurasian_Populations	Spanish
HG01509	0.0098	0.0323	0.0199	-0.0119	-0.0018	0.0035	-0.001	-0.0051	-0.0013	-0.0055	West_Eurasian_Populations	Spanish
HG01510	0.0154	0.0278	0.019	-0.0098	-0.0016	-0.0013	-0.0026	-0.0061	-0.0018	0.0063	West_Eurasian_Populations	Spanish
HG01512	0.0216	0.0296	0.0248	-0.007	-0.0086	-0.01	-0.0088	-0.0019	-0.0002	-0.0043	West_Eurasian_Populations	Spanish
HG01513	0.0207	0.0309	0.0283	-0.0058	0.0035	-0.0129	-0.0016	-0.0049	0.0004	-0.0054	West_Eurasian_Populations	Spanish
HG01524	0.0134	0.0296	0.0219	-0.0056	0.0026	-0.0127	-0.0091	-0.0107	0.0046	0.0019	West_Eurasian_Populations	Spanish
HG01527	0.0093	0.033	0.02	0.0153	-0.0012	-0.0007	-0.0034	0.0042	0.0027	0.0111	West_Eurasian_Populations	Spanish
HG01528	0.014	0.0345	0.0289	0.0092	0.0052	-0.0072	-0.0091	-0.0125	0.0006	-0.0039	West_Eurasian_Populations	Spanish
HG01530	0.0151	0.0272	0.0236	0.0029	-0.0027	-0.0091	-0.0053	0.0013	-0.0081	-0.0027	West_Eurasian_Populations	Spanish
HG01536	0.0198	0.0257	0.0192	-0.0027	-0.003	-0.0047	-0.01	-0.0025	-0.0035	-0.0096	West_Eurasian_Populations	Spanish
HG01537	0.0175	0.0199	0.0247	-0.0023	0.0049	0.0019	0.0003	-0.0054	-0.002	-0.0043	West_Eurasian_Populations	Spanish
HG01605	0.0169	0.0258	0.0317	-0.0067	0.004	-0.0079	-0.0106	-0.0109	-0.0007	0.0026	West_Eurasian_Populations	Spanish
HG01606	0.0194	0.0295	0.0241	-0.0005	-0.001	-0.0052	-0.0051	-0.0063	-0.0097	-0.0007	West_Eurasian_Populations	Spanish
HG01607	0.0121	0.0232	0.0289	-0.0035	-0.0014	-0.0043	-0.003	0.0036	-0.0017	-0.0063	West_Eurasian_Populations	Spanish
HG01608	0.0162	0.0285	0.0248	0.0034	0.005	-0.0061	-0.0032	-0.0021	-0.001	0.0006	West_Eurasian_Populations	Spanish
HG01613	0.0166	0.0208	0.0265	-0.0065	-0.0031	-0.0093	-0.0075	-0.0047	-0.001	0.002	West_Eurasian_Populations	Spanish
HG01615	0.0169	0.0195	0.0232	-0.007	0.0083	-0.0093	-0.0094	-0.0076	-0.0013	-0.0022	West_Eurasian_Populations	Spanish
HG01617	0.0136	0.0275	0.0249	-0.0018	0.0008	-0.0096	-0.0019	-0.012	-0.0033	-0.0108	West_Eurasian_Populations	Spanish
HG01618	0.0147	0.0252	0.024	-0.0052	-0.0037	-0.0045	-0.0016	0.0024	-0.006	0.0022	West_Eurasian_Populations	Spanish
HG01619	0.0118	0.0286	0.031	-0.0065	0.006	0.001	-0.0067	-0.0038	0.0101	-0.0037	West_Eurasian_Populations	Spanish
HG01620	0.0123	0.0274	0.0267	0.0059	0.0029	-0.0038	-0.0129	0.004	0.003	0.0097	West_Eurasian_Populations	Spanish
HG01623	0.0123	0.0329	0.0301	0.0037	-0.0054	-0.0124	-0.0147	-0.0018	0.0017	0.0005	West_Eurasian_Populations	Spanish
HG01624	0.0119	0.0329	0.027	-0.006	0.0048	-0.0091	-0.0087	-0.0013	-0.0043	0.0144	West_Eurasian_Populations	Spanish
HG01625	0.016	0.0219	0.0192	-0.0067	0.0037	-0.0148	-0.0018	-0.0004	-0.0024	-0.0033	West_Eurasian_Populations	Spanish
HG01626	0.0051	0.0178	0.0321	-0.0058	-0.0021	-0.0028	-0.0057	-0.008	-0.0086	-0.0009	West_Eurasian_Populations	Spanish
HG01747	0.0168	0.0261	0.0272	-0.0078	0.0109	-0.0057	-0.0068	0	0.0035	-0.0101	West_Eurasian_Populations	Spanish
HG01746	0.0182	0.0289	0.0279	-0.0061	0.0062	-0.0093	0.0009	-0.0045	-0.0026	-0.0106	West_Eurasian_Populations	Spanish
HG01675	0.0177	0.0312	0.0341	-0.0098	0.0015	0.0022	-0.0047	-0.0075	-0.0056	0.0021	West_Eurasian_Populations	Spanish
HG01680	0.0184	0.0287	0.0323	0.0024	0.0062	-0.0036	-0.0105	-0.0041	0.0002	0.0032	West_Eurasian_Populations	Spanish
HG01682	0.0208	0.0281	0.0241	-0.0072	0.009	-0.0059	-0.0045	0.0001	-0.001	0.0008	West_Eurasian_Populations	Spanish
HG01679	0.0175	0.0301	0.0316	-0.0093	-0.0013	-0.0026	-0.0077	-0.0139	-0.0004	0	West_Eurasian_Populations	Spanish
HG01676	0.0223	0.0359	0.033	-0.007	0.005	-0.0047	-0.0159	-0.0034	-0.0056	0.0008	West_Eurasian_Populations	Spanish
HG01684	0.0183	0.0273	0.0301	-0.0061	-0.006	-0.0098	-0.003	0.0023	-0.0042	-0.0004	West_Eurasian_Populations	Spanish
HG01705	0.0138	0.0306	0.0292	0.001	0.0043	-0.0073	-0.0067	0.0025	-0.0048	0.0034	West_Eurasian_Populations	Spanish
HG01707	0.0154	0.0268	0.0249	-0.001	-0.0047	0.0005	0.0029	0.0023	0.0013	0.0017	West_Eurasian_Populations	Spanish
HG01685	0.0117	0.025	0.0209	0.0033	0.0111	-0.013	-0.0042	-0.0026	0.0081	0.01	West_Eurasian_Populations	Spanish
HG01686	0.0171	0.0329	0.0163	-0.0051	0.0039	-0.0045	0.0006	-0.0043	0.0015	-0.0052	West_Eurasian_Populations	Spanish
HG01704	0.0087	0.0293	0.0207	0.0113	-0.0027	0.0019	0.0038	0.0006	-0.0087	0.0036	West_Eurasian_Populations	Spanish
HG01673	0.0168	0.026	0.0261	-0.002	0.003	-0.0014	-0.0062	-0.0058	0.0045	-0.0016	West_Eurasian_Populations	Spanish
HG01761	0.0175	0.0299	0.0314	-0.0034	-0.0003	0.0005	-0.0035	0.0019	0.0029	0.0026	West_Eurasian_Populations	Spanish
HG01770	0.0152	0.029	0.0335	-0.006	0.0053	-0.01	-0.0032	0.0017	-0.0031	0.0016	West_Eurasian_Populations	Spanish
HG01762	0.0212	0.0279	0.0185	-0.0034	0.0089	-0.0059	-0.0007	-0.0036	-0.0047	0.0056	West_Eurasian_Populations	Spanish
HG01773	0.0182	0.0294	0.0341	-0.0035	0.009	-0.0111	-0.0069	-0.0065	0.0004	0.0037	West_Eurasian_Populations	Spanish
HG02220	0.0164	0.0185	0.0233	-0.0035	0.0052	0.0027	-0.0034	-0.0038	-0.0039	0.0039	West_Eurasian_Populations	Spanish
HG02238	0.0155	0.0355	0.0239	-0.0006	-0.0028	-0.0156	-0.0069	-0.0003	0.0047	0.0011	West_Eurasian_Populations	Spanish
HG01678	0.0167	0.0316	0.0326	-0.0073	0.0062	-0.0168	-0.0042	0.002	-0.0061	0.0018	West_Eurasian_Populations	Spanish
HG01699	0.0118	0.0309	0.0275	-0.0083	0.0011	0.0042	-0.016	-0.0025	-0.0113	0.0095	West_Eurasian_Populations	Spanish
HG01697	0.0119	0.0262	0.0244	0.0036	0	-0.0093	-0.0116	-0.0071	0.0063	-0.0033	West_Eurasian_Populations	Spanish
HG01515	0.0253	0.035	0.0278	-0.0131	0.0066	-0.0035	-0.0092	-0.0039	-0.0101	0.0001	West_Eurasian_Populations	Spanish_North
HG01516	0.0273	0.0371	0.0354	-0.0092	0.0011	-0.0026	-0.0069	-0.0037	-0.0066	0.0068	West_Eurasian_Populations	Spanish_North
HG01518	0.0262	0.033	0.032	-0.01	-0.0022	-0.0065	-0.0068	-0.0014	-0.0045	0.0003	West_Eurasian_Populations	Spanish_North
HG01700	0.0262	0.0333	0.038	-0.0149	0.0123	-0.0124	-0.0087	-0.0056	-0.003	0.0033	West_Eurasian_Populations	Spanish_North
HG01702	0.0267	0.0392	0.035	-0.0159	0.0038	-0.0143	-0.0056	0.0014	-0.0051	-0.0016	West_Eurasian_Populations	Spanish_North
syria464	-0.049	0.0021	-0.0202	0.0295	0.0044	-0.0231	-0.0208	-0.013	-0.0085	0.0139	West_Eurasian_Populations	Syrian
syria361	-0.0248	-0.0263	0.0161	-0.0148	0.0104	-0.0081	-0.0088	-0.0033	-0.0075	0.0028	West_Eurasian_Populations	Syrian
syria485	-0.0342	-0.0013	0.0027	0.0257	-0.0039	-0.0056	-0.0136	-0.0247	0.007	-0.0084	West_Eurasian_Populations	Syrian
syria520	-0.0454	0.02	-0.0081	0.0597	-0.0295	0.0193	0.0013	-0.0278	-0.0121	0.0007	West_Eurasian_Populations	Syrian
syria4	-0.0365	-0.0026	0.0065	0.0048	0.004	-0.0066	-0.0171	-0.0022	0.0074	0.0059	West_Eurasian_Populations	Syrian
syria461	-0.0571	0.0048	-0.0385	0.0783	-0.0002	-0.0016	0.0225	-0.0257	0.0105	0.0948	West_Eurasian_Populations	Syrian
syria6	-0.0501	0.0006	-0.0229	0.0487	0.0022	-0.0087	-0.0151	-0.0144	0.029	-0.0003	West_Eurasian_Populations	Syrian
syria7	-0.0504	0.0056	-0.027	0.0398	0.0187	0.0048	-0.0041	-0.0194	0.0029	0.0169	West_Eurasian_Populations	Syrian
Kayseri24392	-0.016	-0.0301	0.0053	-0.002	0.0016	-0.016	-0.0082	-0.0033	0.007	-0.0056	West_Eurasian_Populations	Turkish
Turkish7BA57	-0.0085	-0.0289	0.0026	-0.0054	-0.0048	-0.0103	-0.0127	-0.0014	0.0013	0.0039	West_Eurasian_Populations	Turkish
Turkish8BA62	-0.0018	-0.0233	-0.0137	0.0039	0.0016	-0.0115	-0.0123	-0.009	0.0056	0.0033	West_Eurasian_Populations	Turkish
Istanbul20010	-0.0193	-0.0395	0	-0.0155	0.0136	-0.0081	-0.0121	-0.0044	-0.0004	0.0038	West_Eurasian_Populations	Turkish
Turkish4BA57	-0.0111	-0.0305	-0.0095	-0.0087	0.0021	-0.0074	-0.0217	-0.0007	0.0034	0.0028	West_Eurasian_Populations	Turkish
Adana23114	-0.0199	-0.0351	0.0017	-0.0059	0.0048	-0.0126	-0.0163	-0.0062	-0.002	-0.0076	West_Eurasian_Populations	Turkish
Trabzon21177	-0.0252	-0.042	0.0204	-0.0281	0.0036	-0.014	-0.0245	-0.0013	0.0056	-0.0021	West_Eurasian_Populations	Turkish
Aydin18784	-0.013	-0.0307	-0.0093	0.0041	0.007	-0.0151	-0.0129	-0.01	0.0098	0.0084	West_Eurasian_Populations	Turkish
Istanbul19810	-0.0125	-0.041	0.0026	-0.0068	0.0013	-0.0093	-0.0179	-0.0047	-0.0065	-0.0013	West_Eurasian_Populations	Turkish
Trabzon21557	-0.0254	-0.0396	0.0293	-0.0238	0.0049	-0.014	-0.0132	-0.0084	0.0013	0.0069	West_Eurasian_Populations	Turkish
Trabzon21534	-0.0224	-0.0337	0.0201	-0.0195	0.006	-0.0152	-0.0152	-0.0064	-0.0037	0.006	West_Eurasian_Populations	Turkish
Turkish9BA57	-0.0156	-0.0399	-0.0084	-0.0033	0.0092	-0.0108	-0.017	-0.0065	0.0004	0.0082	West_Eurasian_Populations	Turkish
Kayseri24075	-0.019	-0.0356	0.0022	-0.0163	0.0041	-0.0072	-0.023	-0.0146	-0.0039	0.0009	West_Eurasian_Populations	Turkish
Adana23108	-0.0325	-0.0113	0.0227	-0.0078	0.0028	-0.0063	-0.0084	0.0029	0.0008	0.0073	West_Eurasian_Populations	Turkish
Kayseri24266	-0.0171	-0.0377	-0.0029	-0.0082	0.007	-0.0069	-0.0164	-0.0062	-0.0012	0.0062	West_Eurasian_Populations	Turkish
Istanbul25095	0.0097	-0.0167	-0.0171	0.001	-0.0007	-0.0027	0.004	-0.0115	0.0057	0	West_Eurasian_Populations	Turkish
Aydin18112	-0.0156	-0.0363	-0.0073	-0.0007	0.0086	-0.0147	-0.0089	0.0023	0.0053	-0.0006	West_Eurasian_Populations	Turkish
Kayseri24402	-0.0153	-0.031	0.0048	-0.0029	0.0001	-0.0086	-0.0144	-0.0126	-0.0095	0.0073	West_Eurasian_Populations	Turkish
Istanbul25081	-0.0094	-0.0314	0.0009	-0.0027	0.005	0.0025	-0.0094	-0.0021	0.0032	-0.0013	West_Eurasian_Populations	Turkish
Aydin18596	-0.0113	-0.0449	-0.0227	0.0056	0.0059	-0.009	-0.0177	-0.0117	-0.0034	0.0012	West_Eurasian_Populations	Turkish
Istanbul17778	-0.0167	-0.0462	-0.009	-0.0054	-0.0009	-0.0133	-0.0075	-0.0087	-0.0024	0.0013	West_Eurasian_Populations	Turkish
Istanbul15781	0.0004	-0.0121	-0.0048	0.0069	0.0048	-0.0028	-0.002	0.0002	-0.0035	-0.0019	West_Eurasian_Populations	Turkish
Adana23136	-0.0305	-0.0102	0.0181	-0.0069	-0.0042	-0.0094	-0.0044	-0.001	0.0008	-0.0064	West_Eurasian_Populations	Turkish
Adana23113	-0.0211	-0.0504	-0.0054	-0.0076	0.0114	-0.0124	-0.0139	0.004	-0.005	0.0086	West_Eurasian_Populations	Turkish
Trabzon21575	-0.0217	-0.0428	0.0241	-0.0187	0.0027	-0.0136	-0.0102	-0.0076	-0.002	0.0006	West_Eurasian_Populations	Turkish
Aydin18636	-0.0145	-0.0363	-0.0144	0.0008	0.0115	-0.0036	-0.0155	0.0012	-0.0022	0.0003	West_Eurasian_Populations	Turkish
Istanbul20040	-0.0226	-0.0457	-0.0072	-0.0011	0.012	-0.0031	-0.008	0.0018	0.0001	-0.0082	West_Eurasian_Populations	Turkish
Adana23144	-0.0203	-0.0481	-0.0203	0.0138	0.0126	-0.0019	-0.0236	-0.0153	0.0006	0.0087	West_Eurasian_Populations	Turkish
Kayseri23967	-0.0178	-0.0428	-0.0058	-0.0061	-0.0031	-0.0248	-0.0171	-0.0086	0.0019	-0.0001	West_Eurasian_Populations	Turkish
Trabzon21174	-0.0201	-0.042	0.017	-0.0212	0.0089	-0.0152	-0.0156	-0.0026	-0.0009	-0.0055	West_Eurasian_Populations	Turkish
Aydin18873	-0.0088	-0.0304	-0.0082	0.0047	0.0076	-0.0073	-0.0087	-0.0059	0.0002	0.0059	West_Eurasian_Populations	Turkish
Kayseri23892	-0.0201	-0.0343	-0.0012	-0.0017	0.002	-0.0038	-0.0177	-0.0107	-0.002	0.0051	West_Eurasian_Populations	Turkish
Istanbul19185	-0.0131	-0.0377	-0.007	-0.0112	0.0085	-0.0131	-0.0076	-0.003	-0.0007	0.0071	West_Eurasian_Populations	Turkish
Istanbul25098	0.01	-0.0055	0.0064	-0.0073	0.0001	-0.0029	-0.0014	-0.0026	-0.0004	-0.0011	West_Eurasian_Populations	Turkish
Adana23133	-0.0214	-0.0298	-0.0049	-0.0053	0.0083	-0.0029	-0.0153	0.0039	-0.0001	0.0131	West_Eurasian_Populations	Turkish
Trabzon21515	-0.0203	-0.0347	0.0272	-0.0275	0.004	-0.014	-0.0214	-0.0138	-0.0082	-0.002	West_Eurasian_Populations	Turkish
Kayseri24032	-0.0196	-0.0353	0.0026	-0.0142	0.0045	-0.0075	-0.0186	-0.0077	-0.0001	-0.002	West_Eurasian_Populations	Turkish
Kayseri23549	-0.0204	-0.0379	-0.009	-0.0052	0.01	-0.0196	-0.0077	-0.0127	-0.0023	-0.0058	West_Eurasian_Populations	Turkish
Trabzon21544	-0.0231	-0.0423	0.019	-0.0237	0.0053	-0.0132	-0.0144	-0.0076	-0.0085	-0.0026	West_Eurasian_Populations	Turkish
Adana23150	-0.0094	-0.0283	-0.0099	0.004	0.0055	-0.0091	-0.007	-0.0039	-0.0054	-0.001	West_Eurasian_Populations	Turkish
Kayseri23271	-0.0198	-0.0337	0.0103	-0.0143	0.003	-0.0089	-0.009	-0.014	-0.0005	0.0074	West_Eurasian_Populations	Turkish
Trabzon21645	-0.0189	-0.0423	0.009	-0.0232	0.0073	-0.0124	-0.012	-0.0063	-0.0061	-0.0014	West_Eurasian_Populations	Turkish
Adana23147	-0.0235	-0.018	0.0036	-0.0033	0.0029	-0.0133	-0.0148	-0.019	0.0043	0.0051	West_Eurasian_Populations	Turkish
Aydin18483	-0.0151	-0.0518	-0.0195	0.0088	0.0045	-0.0147	-0.0088	-0.0072	0.0049	0.0035	West_Eurasian_Populations	Turkish
Aydin18419	-0.0109	-0.0383	-0.0055	0.0022	-0.0052	-0.0116	-0.0108	-0.0131	0.0006	0.0045	West_Eurasian_Populations	Turkish
Kayseri24276	-0.0226	-0.036	0.0026	-0.0151	0.0038	-0.02	-0.0301	-0.0138	-0.0047	-0.0023	West_Eurasian_Populations	Turkish
Istanbul19708	-0.0173	-0.0476	-0.0172	-0.0086	0.0077	-0.0121	-0.0202	-0.0133	-0.0055	-0.0046	West_Eurasian_Populations	Turkish
Trabzon21173	-0.0242	-0.0457	0.0246	-0.0269	0.0103	-0.01	-0.026	-0.0055	-0.0019	0.0006	West_Eurasian_Populations	Turkish
Adana23112	-0.0179	-0.0359	-0.0107	-0.002	0.0022	-0.0263	-0.0162	-0.0101	0.0061	-0.0039	West_Eurasian_Populations	Turkish
Adana23117	-0.0173	-0.0313	-0.0066	-0.0037	0.0125	-0.0097	-0.0138	-0.0015	-0.0022	0.0007	West_Eurasian_Populations	Turkish
UkrBel618	0.0369	-0.0084	-0.0342	0.0143	0.0065	0.006	0.0033	0.0011	0.004	0.0039	West_Eurasian_Populations	Ukrainian
UkrLv240	0.0285	-0.0072	-0.0295	0.0219	-0.0142	0.019	0.0125	-0.0018	0.0016	0.0051	West_Eurasian_Populations	Ukrainian
UkrBel620	0.0334	-0.0042	-0.0239	0.0108	-0.0009	0.0053	0.0079	0.0011	0.0029	0.0009	West_Eurasian_Populations	Ukrainian
UkrBel622	0.0326	-0.0111	-0.0338	0.0116	0.0003	0.0054	0.0044	0.0019	0.0035	0.0005	West_Eurasian_Populations	Ukrainian
UkrBel733	0.0354	-0.0047	-0.0366	0.0122	-0.0059	0.0072	0.0023	-0.0051	0.0031	0.0014	West_Eurasian_Populations	Ukrainian
UkrBel736	0.0316	-0.013	-0.0343	0.0146	-0.006	0.0128	0.0043	0.0044	0.0092	-0.003	West_Eurasian_Populations	Ukrainian
UkrLv228	0.0305	-0.0067	-0.0298	0.0069	-0.0087	0.0083	0.0058	0.004	0.0045	-0.001	West_Eurasian_Populations	Ukrainian
UkrBel614	0.0356	-0.0128	-0.0457	0.023	0.0061	0.0102	0.0119	0.0068	0.0004	0.0029	West_Eurasian_Populations	Ukrainian
UkrLv237	0.032	-0.0027	-0.0232	0.0073	-0.0127	0.0084	0.0095	0.0051	0.0038	0.0024	West_Eurasian_Populations	Ukrainian
B_Crete-1.DG	-0.0071	0.0072	0.0163	-0.014	0.0023	0.001	0.0124	-0.0087	0.0001	-0.0014	Crete	Crete.DG
B_Crete-2.DG	-0.0124	0.0109	0.0135	-0.0187	0.0056	-0.0034	0.0109	0.0019	-0.0009	-0.0043	Crete	Crete.DG
NA17373	0.0041	0.0041	0.015	-0.0163	-0.0008	-0.0106	-0.0028	-0.0016	0.0055	-0.0026	Greek	Greek
NA17375	-0.0055	-0.0074	0.0162	-0.0141	-0.0002	0.0024	0.0021	-0.0062	-0.0037	-0.0066	Greek	Greek
NA17376	-0.0156	-0.0109	0.0198	-0.0216	0.0012	-0.0123	-0.005	-0.008	0.0049	-0.0026	Greek	Greek
NA17377	0.0059	-0.0059	0.0064	-0.0142	0.0114	-0.0016	-0.0124	-0.0055	0.0023	-0.0018	Greek	Greek
NA17372	-0.0024	-0.0026	0.0065	-0.0048	0.0048	-0.0025	0.0004	-0.0081	-0.007	-0.0035	Greek	Greek
GREEKGRALPOP18	0.0057	0.0019	0.02	-0.0054	-0.0014	-0.0064	-0.0008	-0.0011	0.0025	0.0004	Greek	Greek
GREEKGRALPOP13	0.0026	0.002	0.0171	-0.0071	0.0121	-0.0104	-0.0123	-0.0013	-0.004	-0.0081	Greek	Greek
GREEKGRALPOP15	0.0062	-0.0058	0.0159	-0.0073	0.0101	0.0009	-0.0052	-0.0009	0	-0.0021	Greek	Greek
GREEKGRALPOP5	0.0042	-0.0019	0.0127	-0.0083	0.0029	-0.0033	-0.0086	-0.0026	-0.0074	-0.0029	Greek	Greek
GREEKGRALPOP9	0.0059	-0.0014	0.0147	-0.0115	0.0046	-0.0062	-0.0083	0.0061	-0.0007	0.0008	Greek	Greek
GREEKGRALPOP4	0.0008	-0.002	0.0167	-0.0186	-0.0012	-0.0039	-0.0042	-0.0028	0.0017	-0.0035	Greek	Greek
GREEKGRALPOP17	0.0063	-0.0024	0.0113	-0.0068	0.0048	0.0105	-0.0061	-0.0077	0.0031	-0.0014	Greek	Greek
GREEKGRALPOP16	0.0023	-0.0003	0.0186	-0.0107	0.0017	0.0018	-0.0102	-0.0028	-0.0009	0.002	Greek	Greek
GREEKGRALPOP11	0.0055	-0.0039	0.0136	-0.0071	0.0084	0.0001	0.0013	0.0045	-0.0049	0.0039	Greek	Greek
GREEKGRALPOP10	0.0032	-0.0057	0.0105	-0.0112	0.002	-0.0056	-0.0058	-0.0021	0.0041	0.004	Greek	Greek
GREEKGRALPOP3	0.0059	0.002	0.0183	-0.0128	0.0073	0.0007	-0.0119	-0.0056	0.0029	0.0055	Greek	Greek
GREEKGRALPOP8	0.0076	-0.0023	0.0152	-0.0165	0.0074	0.0071	0.0006	0.0031	-0.0017	0.0096	Greek	Greek
GREEKGRALPOP12	0.0017	-0.0076	0.0141	-0.0122	-0.0015	-0.0009	-0.003	-0.0024	0.0051	-0.0023	Greek	Greek
GREEKGRALPOP14	0.0025	0.0028	0.0192	-0.0102	-0.0055	-0.0002	0.0058	-0.0032	-0.0005	0.0011	Greek	Greek
NA17374	-0.022	-0.0317	0.0236	-0.0249	0.0072	-0.0097	-0.0126	-0.0011	-0.0016	-0.002	Greek_outlier	Greek
iran19	-0.025	-0.0423	-0.0114	-0.0055	0.0133	-0.0095	-0.0155	-0.0164	-0.014	-0.0024	Iranian	Iranian
iran14	-0.0215	-0.0461	-0.0135	0.0009	0.0044	-0.0122	-0.0086	-0.0072	-0.0078	-0.0065	Iranian	Iranian
iran2	-0.0234	-0.0547	-0.016	-0.0015	0.0044	-0.0061	-0.0088	0.0004	-0.0012	-0.0019	Iranian	Iranian
iran20	-0.0266	-0.0472	-0.0102	-0.0032	0.0027	-0.0105	-0.007	-0.0145	0.0096	-0.0089	Iranian	Iranian
iran3	-0.0291	-0.0466	-0.0149	-0.0006	0.0043	0.0037	-0.0195	-0.0047	-0.0059	-0.0047	Iranian	Iranian
iran11	-0.0228	-0.0535	-0.0019	-0.0088	0.0003	-0.0093	-0.0157	-0.0124	-0.0055	0.0051	Iranian	Iranian
iran16	-0.0249	-0.053	-0.0076	-0.0092	0.0025	0.0012	-0.0126	-0.0066	0.0024	0.0033	Iranian	Iranian
iran17	-0.0274	-0.0509	-0.0221	0.0132	0.0094	-0.0057	-0.0362	0.0022	-0.0102	-0.0068	Iranian	Iranian
PV019	-0.0269	-0.0663	-0.0159	-0.0012	0.0078	-0.0121	-0.0097	0.0002	-0.0066	-0.0002	Iranian	Iranian
PV020	-0.0241	-0.0556	-0.0142	-0.0086	0.0127	-0.0097	-0.0132	-0.0012	-0.0077	0.0117	Iranian	Iranian
PV021	-0.0231	-0.0633	-0.0186	-0.0085	0.0096	-0.015	-0.0111	-0.0072	0.0016	-0.0038	Iranian	Iranian
PV022	-0.0253	-0.0647	-0.0124	-0.0014	0.0025	-0.0095	-0.017	-0.014	0.0004	-0.003	Iranian	Iranian
PV023	-0.0258	-0.0684	-0.0182	-0.0068	0.004	-0.0035	-0.0133	-0.0044	-0.0033	0.0021	Iranian	Iranian
PV024	-0.0263	-0.0648	-0.0159	-0.0089	0.0062	-0.0112	-0.0156	-0.0157	-0.0035	-0.0069	Iranian	Iranian
PV025	-0.0269	-0.0588	-0.0144	-0.0081	-0.0027	-0.0158	-0.0136	0.0041	-0.0035	0.0037	Iranian	Iranian
PV026	-0.0257	-0.0706	-0.0132	-0.0017	0.0065	-0.0151	-0.0169	-0.0041	0.0054	0.0049	Iranian	Iranian
PV027	-0.0267	-0.0653	-0.0127	-0.005	0.0129	-0.0081	-0.0143	-0.0059	0.0039	0.0034	Iranian	Iranian
PV028	-0.0262	-0.0676	-0.0119	-0.0072	0.0111	-0.0017	-0.0092	-0.0093	0.0029	0.0027	Iranian	Iranian
PV009	-0.0264	-0.0454	-0.0058	-0.0048	0.0119	-0.0081	-0.0163	-0.006	-0.0055	0.0017	Iranian	Iranian
PV010	-0.0262	-0.0481	-0.0132	-0.0052	0.0065	-0.0097	-0.0187	0.0028	-0.0023	0.0016	Iranian	Iranian
PV011	-0.0259	-0.0466	-0.01	-0.0014	0.0074	-0.0058	-0.0129	-0.0099	-0.0027	-0.0051	Iranian	Iranian
PV012	-0.0301	-0.0512	-0.0032	-0.0094	0.0019	-0.0125	-0.0107	-0.0057	-0.004	-0.0033	Iranian	Iranian
PV013	-0.0268	-0.0527	-0.0143	0.001	0.0027	-0.0001	-0.0182	-0.0075	-0.0058	0.0012	Iranian	Iranian
PV014	-0.0218	-0.0504	-0.0072	-0.01	0.0109	-0.0118	-0.0114	-0.0057	-0.0075	0.0072	Iranian	Iranian
PV015	-0.0277	-0.0465	-0.01	-0.0035	0.018	-0.008	-0.0061	-0.0068	-0.0125	0.0007	Iranian	Iranian
PV016	-0.0289	-0.0462	-0.0099	-0.0107	0.0096	-0.0028	-0.0126	-0.0099	-0.0057	0.0092	Iranian	Iranian
PV017	-0.0243	-0.0512	-0.0111	-0.0084	0.0104	-0.0088	-0.0157	-0.0109	-0.0074	-0.0009	Iranian	Iranian
PV018	-0.0254	-0.0521	-0.0105	-0.0082	0.0053	-0.0043	-0.0059	0.0056	0.0001	0.0028	Iranian	Iranian
PV029	-0.0284	-0.0496	-0.0101	-0.0068	0.0018	-0.0101	-0.0131	-0.0088	-0.0015	-0.0034	Iranian	Iranian
PV030	-0.0283	-0.0486	-0.0152	-0.0041	0.001	-0.0076	-0.0072	-0.0024	0.0028	-0.0026	Iranian	Iranian
PV031	-0.0294	-0.0564	-0.0254	0.0036	0.0007	-0.0103	-0.0108	-0.0135	-0.0027	0.0016	Iranian	Iranian
PV032	-0.028	-0.0513	-0.0221	-0.0021	0.0075	-0.0092	-0.0057	-0.0054	-0.008	0.0152	Iranian	Iranian
PV033	-0.0261	-0.047	-0.0219	0.0027	0.0004	-0.0095	-0.0012	0.0012	-0.0074	0.0016	Iranian	Iranian
PV034	-0.0252	-0.0468	-0.0125	-0.0046	0.0048	-0.0163	-0.0048	-0.0045	0.0095	0.004	Iranian	Iranian
PV035	-0.0253	-0.0514	-0.0182	-0.0065	0.0082	-0.0081	-0.0147	-0.0094	-0.0027	-0.0082	Iranian	Iranian
PV036	-0.0319	-0.0491	-0.0163	0.0109	0.0139	-0.0044	-0.013	-0.0091	-0.012	-0.0024	Iranian	Iranian
PV037	-0.03	-0.0451	-0.0203	0.0165	0.0045	-0.0108	-0.0064	-0.0093	0.0174	-0.0076	Iranian	Iranian
PV038	-0.0245	-0.0534	-0.0145	0.006	0.004	-0.0186	-0.02	-0.0046	0.003	0.0011	Iranian	Iranian
I3406	-0.0096	-0.0529	-0.0449	0.0261	-0.0074	-0.0041	-0.0121	-0.0047	-0.0057	0.0056	Roopkund_A	Roopkund_A
I3352	-0.0179	-0.0643	-0.0432	0.0256	0.0023	0.0005	-0.0036	-0.002	-0.0042	0.0036	Roopkund_A	Roopkund_A
I3342	-0.0235	-0.0622	-0.0507	0.0383	-0.0004	-0.0068	-0.004	-0.0067	0.0004	-0.0041	Roopkund_A	Roopkund_A
I3343	-0.025	-0.0626	-0.0442	0.0334	0.008	-0.0077	-0.0058	-0.0084	-0.004	0.0037	Roopkund_A	Roopkund_A
I3344	-0.0187	-0.0632	-0.0435	0.0232	-0.0005	-0.0154	-0.0023	-0.0016	0.0066	0.0005	Roopkund_A	Roopkund_A
I3346	-0.0181	-0.0611	-0.0488	0.0251	-0.0027	-0.0096	-0.0072	-0.0107	-0.0059	-0.0009	Roopkund_A	Roopkund_A
I3407	-0.0236	-0.0529	-0.0528	0.0414	-0.0067	-0.0053	-0.0131	-0.0139	-0.0061	0.0102	Roopkund_A	Roopkund_A
I3402	-0.0223	-0.067	-0.0478	0.0317	0.0037	-0.0088	0.0033	-0.0005	-0.004	0.0036	Roopkund_A	Roopkund_A
I3349	-0.0167	-0.0575	-0.0426	0.03	-0.0035	-0.0084	-0.0132	-0.0054	-0.0012	0.0098	Roopkund_A	Roopkund_A
I2868	-0.0248	-0.0626	-0.0524	0.0432	-0.0012	-0.0004	-0.0018	-0.0119	-0.001	0.0003	Roopkund_A	Roopkund_A
I2872	-0.0122	-0.0556	-0.0405	0.019	0.002	-0.0089	-0.0034	-0.0069	-0.002	-0.0022	Roopkund_A	Roopkund_A
I2871	-0.0172	-0.0537	-0.0407	0.0217	0.002	-0.0047	-0.0017	-0.0062	-0.006	0.0057	Roopkund_A	Roopkund_A
I6943	-0.0185	-0.0474	-0.0395	0.0312	-0.006	-0.0088	-0.0044	-0.0043	-0.0021	-0.001	Roopkund_A	Roopkund_A
I6944	-0.0173	-0.0541	-0.0507	0.0323	0.0059	-0.002	-0.0036	-0.0097	0.0025	0.0046	Roopkund_A	Roopkund_A
I6946	-0.0281	-0.0555	-0.0618	0.0479	0.0055	-0.0044	0.0004	-0.0052	-0.0046	0.0047	Roopkund_A	Roopkund_A
I7036	-0.0226	-0.0613	-0.0501	0.0407	0.006	-0.0084	-0.0052	-0.0193	-0.0102	0.0004	Roopkund_A	Roopkund_A
I6938	-0.0085	-0.0528	-0.045	0.0268	0.0057	0.0027	-0.0071	-0.008	-0.0025	0.009	Roopkund_A	Roopkund_A
I7035	-0.0252	-0.0651	-0.0506	0.0437	0.0053	-0.0042	-0.0089	-0.0178	-0.0031	0.0004	Roopkund_A	Roopkund_A
I6941	-0.0232	-0.0598	-0.0539	0.044	0.0036	-0.0026	-0.0061	-0.0103	0.0021	0.0129	Roopkund_A	Roopkund_A
I6942	-0.0241	-0.0617	-0.0554	0.0381	0.0033	-0.0035	-0.0075	-0.0141	-0.0052	0.0029	Roopkund_A	Roopkund_A
I6934	-0.0183	-0.06	-0.0382	0.0225	0.0005	-0.008	-0.0058	-0.0063	0.0003	0.0053	Roopkund_A	Roopkund_A
I3351	-0.0098	-0.0488	-0.0376	0.0316	0.0075	-0.0042	-0.0049	-0.0067	0.0055	0.0091	Roopkund_A_LowCoverage	Roopkund_A
I6945	-0.0128	-0.0664	-0.0456	0.0328	0.0109	-0.0148	0.0054	0.0055	-0.0031	0.007	Roopkund_A_LowCoverage	Roopkund_A
I3345	-0.0116	-0.003	0.0111	-0.0018	-0.0033	-0.0042	-0.0042	-0.0019	-0.0024	-0.0005	Roopkund_B	Roopkund_B
I3405	-0.0119	-0.0034	0.0131	-0.0033	0.0057	-0.0098	-0.0003	-0.0003	-0.0013	0.0002	Roopkund_B	Roopkund_B
I3350	-0.0097	-0.004	0.011	-0.0065	0.0013	-0.0059	-0.0041	0.0023	-0.0019	-0.0046	Roopkund_B	Roopkund_B
I3403	-0.0053	-0.0018	0.0131	-0.005	-0.0003	-0.0073	-0.0031	-0.0013	0.0029	0.0009	Roopkund_B	Roopkund_B
I3404	-0.0022	-0.0014	0.0062	-0.0026	-0.0018	-0.0052	-0.0062	-0.0005	0.0013	0.0064	Roopkund_B	Roopkund_B
I3348	-0.0091	0.001	0.0068	-0.001	0.0008	-0.0018	-0.0003	-0.0015	-0.0003	0	Roopkund_B	Roopkund_B
I2869	-0.0116	-0.0029	0.0172	-0.0054	0.0014	-0.0084	-0.0068	0.0014	0.0001	0.0016	Roopkund_B	Roopkund_B
I6939	-0.0109	-0.005	0.0093	-0.0075	-0.0013	-0.0059	-0.0061	-0.0038	-0.0035	0.0023	Roopkund_B	Roopkund_B
I6935	-0.0215	-0.0115	0.0104	-0.0055	0.0036	-0.0047	-0.0042	-0.0093	-0.0032	-0.0045	Roopkund_B	Roopkund_B
I6937	-0.0123	-0.0022	0.0113	0.0016	-0.0009	-0.0019	-0.0042	-0.0018	-0.0025	-0.0006	Roopkund_B	Roopkund_B
I6936	0	-0.0069	0.0099	-0.0041	0	-0.0041	-0.0039	0.0002	0.0005	-0.0013	Roopkund_B	Roopkund_B
I3401	0.022	0.0011	-0.0063	0.0203	-0.004	-0.0149	-0.0068	0.0073	-0.0033	0.0027	Roopkund_B_LowCoverage	Roopkund_B
I2870	-0.0084	-0.0055	-0.0024	-0.0103	0.0086	-0.007	-0.0231	-0.0062	-0.0135	0.0022	Roopkund_B_LowCoverage	Roopkund_B
I6947	-0.013	0.0017	0.0064	-0.0128	-0.0047	-0.0017	-0.0076	-0.0028	-0.0008	-0.0025	Roopkund_B_LowCoverage	Roopkund_B
I6940	-0.0244	-0.0717	-0.091	0.0669	-0.0037	-0.013	-0.0104	-0.018	0.0088	0.004	Roopkund_C	Roopkund_C

## Sheet: Figure 2c
Ind	K1	K3	K4	K2	Pop
Falkenstein	0.984005	1e-05	1e-05	0.015975	WHG
Rochedane	0.99997	1e-05	1e-05	1e-05	WHG
BerryAuBac	0.983475	1e-05	1e-05	0.016505	WHG
I1507	0.99997	1e-05	1e-05	1e-05	WHG
I1875	0.99997	1e-05	1e-05	1e-05	WHG
I0124	0.87323	0.116377	1e-05	0.010382	EHG
I0211	0.905249	0.066434	1e-05	0.028306	EHG
I0061	0.882511	0.079027	1e-05	0.038452	EHG
Popovo2	0.889126	0.09628	1e-05	0.014584	EHG
UzOO77_new	0.862029	0.106008	1e-05	0.031954	EHG
I1579	0.065891	1e-05	0.934089	1e-05	Anatolia_N
I1585	0.068264	1e-05	0.931716	1e-05	Anatolia_N
I1100	0.07295	1e-05	0.92703	1e-05	Anatolia_N
I1102	0.086344	1e-05	0.913636	1e-05	Anatolia_N
I1099	0.080657	1e-05	0.919323	1e-05	Anatolia_N
I1103	0.088127	1e-05	0.911853	1e-05	Anatolia_N
I1101	0.082403	1e-05	0.917577	1e-05	Anatolia_N
I1097	0.045504	1e-05	0.952301	0.002186	Anatolia_N
I0744	0.024255	1e-05	0.975725	1e-05	Anatolia_N
I1096	0.071711	1e-05	0.928269	1e-05	Anatolia_N
I1098	0.098737	1e-05	0.901243	1e-05	Anatolia_N
I0708	0.086775	1e-05	0.912354	0.000861	Anatolia_N
I0745	0.049271	1e-05	0.950709	1e-05	Anatolia_N
I0746	0.049278	1e-05	0.950702	1e-05	Anatolia_N
I0707	0.027755	1e-05	0.972225	1e-05	Anatolia_N
I0709	0.048935	1e-05	0.951045	1e-05	Anatolia_N
I0725	0.107321	1e-05	0.883994	0.008675	Anatolia_N
I0736	0.047281	1e-05	0.952699	1e-05	Anatolia_N
I0726	0.035184	1e-05	0.964796	1e-05	Anatolia_N
I0723	0.065288	1e-05	0.934067	0.000635	Anatolia_N
I0724	0.058642	1e-05	0.933404	0.007945	Anatolia_N
I0727	0.044921	1e-05	0.955059	1e-05	Anatolia_N
I1580	0.059981	1e-05	0.939999	1e-05	Anatolia_N
I1581	0.049237	1e-05	0.949428	0.001325	Anatolia_N
I1583	0.044223	1e-05	0.955757	1e-05	Anatolia_N
I1290	0.055978	0.417013	0.526999	1e-05	Iran_N
I1944	0.06899	0.418262	0.512738	1e-05	Iran_N
I1945	0.053095	0.426861	0.520034	1e-05	Iran_N
I1949	0.108769	0.414978	0.476243	1e-05	Iran_N
I1951	0.111971	0.381821	0.506198	1e-05	Iran_N
NA17373	0.199798	0.071834	0.728358	1e-05	Greek
NA17374	0.0428	0.143911	0.81328	1e-05	Greek
NA17375	0.139601	0.113793	0.746596	1e-05	Greek
NA17376	0.084847	0.110095	0.805048	1e-05	Greek
NA17377	0.208963	0.068985	0.722042	1e-05	Greek
NA17372	0.164684	0.113496	0.72181	1e-05	Greek
GREEKGRALPOP18	0.204592	0.078047	0.717351	1e-05	Greek
GREEKGRALPOP13	0.187249	0.088086	0.724654	1e-05	Greek
GREEKGRALPOP15	0.200321	0.084484	0.708487	0.006707	Greek
GREEKGRALPOP5	0.18377	0.103748	0.712472	1e-05	Greek
GREEKGRALPOP9	0.202335	0.077884	0.719135	0.000647	Greek
GREEKGRALPOP4	0.174376	0.083862	0.741752	1e-05	Greek
GREEKGRALPOP17	0.208394	0.080953	0.708944	0.001709	Greek
GREEKGRALPOP16	0.182311	0.07934	0.735749	0.0026	Greek
GREEKGRALPOP11	0.202784	0.084988	0.712219	1e-05	Greek
GREEKGRALPOP10	0.184296	0.105751	0.705758	0.004195	Greek
GREEKGRALPOP3	0.203179	0.066596	0.721163	0.009061	Greek
GREEKGRALPOP8	0.216087	0.060782	0.717956	0.005175	Greek
GREEKGRALPOP12	0.188029	0.095879	0.713918	0.002174	Greek
GREEKGRALPOP14	0.185395	0.079068	0.735526	1e-05	Greek
B_Crete-1.DG	0.131364	0.1166	0.752027	1e-05	Crete.DG
B_Crete-2.DG	0.10157	0.110891	0.78753	1e-05	Crete.DG
I3345	0.153616	0.073951	0.768743	0.00369	Roopkund_B
I3405	0.177526	0.072181	0.750283	1e-05	Roopkund_B
I3350	0.174671	0.059595	0.765724	1e-05	Roopkund_B
I3403	0.169847	0.05863	0.752298	0.019225	Roopkund_B
I3404	0.204899	0.052671	0.737045	0.005384	Roopkund_B
I3401	0.469776	1e-05	0.5171	0.013115	Roopkund_B
I3348	0.176207	0.075688	0.748095	1e-05	Roopkund_B
I2870	0.174913	0.139236	0.676562	0.009288	Roopkund_B
I2869	0.14665	0.092697	0.760642	1e-05	Roopkund_B
I6947	0.157005	0.020696	0.799373	0.022925	Roopkund_B
I6939	0.153507	0.079636	0.764906	0.001951	Roopkund_B
I6935	0.10626	0.088016	0.788781	0.016942	Roopkund_B
I6937	0.164195	0.0774	0.758395	1e-05	Roopkund_B
I6936	0.193805	0.07098	0.735204	1e-05	Roopkund_B
I3406	0.212483	0.559411	0.218319	0.009787	Roopkund_A
I3352	0.126459	0.661123	0.212408	1e-05	Roopkund_A
I3342	0.120446	0.791682	0.07659	0.011282	Roopkund_A
I3343	0.08964	0.749599	0.158439	0.002323	Roopkund_A
I3344	0.148036	0.676183	0.159726	0.016054	Roopkund_A
I3346	0.142545	0.681258	0.176187	1e-05	Roopkund_A
I3407	0.125781	0.821574	0.029601	0.023044	Roopkund_A
I3351	0.193874	0.54124	0.264876	1e-05	Roopkund_A
I3402	0.091905	0.773332	0.114989	0.019773	Roopkund_A
I3349	0.153974	0.637477	0.208539	1e-05	Roopkund_A
I2868	0.108787	0.824887	0.061001	0.005325	Roopkund_A
I2872	0.178934	0.588606	0.22897	0.00349	Roopkund_A
I2871	0.157659	0.624756	0.217575	1e-05	Roopkund_A
I6945	0.175592	0.751271	0.054813	0.018325	Roopkund_A
I6943	0.148336	0.600061	0.249435	0.002168	Roopkund_A
I6944	0.133943	0.770326	0.08836	0.007372	Roopkund_A
I6946	0.086784	0.774542	0.052907	0.085767	Roopkund_A
I7036	0.120132	0.780775	0.07268	0.026414	Roopkund_A
I6938	0.202216	0.579305	0.218469	1e-05	Roopkund_A
I7035	0.102168	0.820609	0.075843	0.00138	Roopkund_A
I6941	0.123342	0.803179	0.024258	0.049221	Roopkund_A
I6942	0.03204	0.884728	0.051497	0.031735	Roopkund_A
I6934	0.126251	0.604509	0.269231	1e-05	Roopkund_A
I6940	0.042633	0.15566	1e-05	0.801698	Roopkund_C
Tiwari1	0.116764	0.643309	0.239917	1e-05	Brahmin_Tiwari
Tiwari2	0.11821	0.668517	0.213263	1e-05	Brahmin_Tiwari
Tiwari3	0.112786	0.676234	0.210971	1e-05	Brahmin_Tiwari
Tiwari4	0.107557	0.665951	0.226483	1e-05	Brahmin_Tiwari
Tiwari5	0.108117	0.653851	0.234818	0.003215	Brahmin_Tiwari
Tiwari6	0.111181	0.655645	0.228347	0.004827	Brahmin_Tiwari
Tiwari7	0.109493	0.662077	0.228419	1e-05	Brahmin_Tiwari
Tiwari8	0.110109	0.669391	0.22049	1e-05	Brahmin_Tiwari
Tiwari9	0.110401	0.673107	0.216405	8.7e-05	Brahmin_Tiwari
Tiwari11	0.115752	0.659603	0.218703	0.005942	Brahmin_Tiwari
Tiwari12	0.112669	0.659163	0.228158	1e-05	Brahmin_Tiwari
Tiwari13	0.096212	0.682936	0.220841	1e-05	Brahmin_Tiwari
Tiwari14	0.111575	0.660454	0.223767	0.004204	Brahmin_Tiwari
Tiwari15	0.127539	0.66101	0.209575	0.001876	Brahmin_Tiwari
stockplate14_A7	0.108892	0.670375	0.220722	1e-05	Brahmin_Tiwari
stockplate14_A9	0.098408	0.696699	0.204883	1e-05	Brahmin_Tiwari
NA20910	0.119338	0.621242	0.25941	1e-05	GujaratiA
NA20858	0.102137	0.590537	0.307316	1e-05	GujaratiA
NA20904	0.122412	0.615499	0.262079	1e-05	GujaratiA
NA20862	0.133287	0.630982	0.235721	1e-05	GujaratiA
NA20854	0.074259	0.716908	0.208822	1e-05	GujaratiB
NA20882	0.093826	0.687078	0.219086	1e-05	GujaratiB
NA20873	0.096352	0.695406	0.208232	1e-05	GujaratiB
NA20885	0.097067	0.693982	0.208941	1e-05	GujaratiB
NA20898	0.093441	0.65621	0.250339	1e-05	GujaratiB
NA20866	0.071114	0.744311	0.184565	1e-05	GujaratiC
NA20883	0.059173	0.755669	0.185148	1e-05	GujaratiC
NA20903	0.058119	0.754707	0.187164	1e-05	GujaratiC
NA21116	0.053855	0.787319	0.158816	1e-05	GujaratiC
NA21097	0.047984	0.773193	0.178813	1e-05	GujaratiC
NA20847	0.026338	0.817169	0.156483	1e-05	GujaratiD
NA20899	0.036856	0.809735	0.153399	1e-05	GujaratiD
NA21125	0.04003	0.813259	0.146701	1e-05	GujaratiD
NA20911	0.030831	0.806096	0.163062	1e-05	GujaratiD
NA21123	0.027856	0.807554	0.16458	1e-05	GujaratiD
stockplate8_B10	1e-05	0.944186	1e-05	0.055794	Palliyar
stockplate8_B11	1e-05	0.948281	1e-05	0.051699	Palliyar
stockplate8_B12	1e-05	0.965777	1e-05	0.034203	Palliyar
stockplate8_B3	0.002339	0.91618	0.059494	0.021986	Palliyar
stockplate8_B4	1e-05	0.945318	1e-05	0.054662	Palliyar
stockplate8_B7	1e-05	0.944449	1e-05	0.055531	Palliyar
stockplate8_B9	1e-05	0.961812	0.006182	0.031996	Palliyar
Box5_Pal1	1e-05	0.953513	0.014111	0.032366	Palliyar
Box5_Pal11	1e-05	0.954214	1e-05	0.045766	Palliyar
Box5_Pal12	1e-05	0.965021	1e-05	0.034959	Palliyar
Box5_Pal14	2e-05	0.97744	1e-05	0.02253	Palliyar
Box5_Pal18	1e-05	0.954429	1e-05	0.045551	Palliyar
Box5_Pal4	1e-05	0.956799	0.028082	0.015108	Palliyar
Box5_Pal5	1e-05	0.95985	1e-05	0.04013	Palliyar
Box5_Pal6	1e-05	0.955311	0.012492	0.032187	Palliyar
Box5_Pal8	1e-05	0.958286	1e-05	0.041694	Palliyar
Box5_Pal19	1e-05	0.942733	1e-05	0.057247	Palliyar
Box5_Pal20	1e-05	0.944695	1e-05	0.055285	Palliyar
Box5_Pal21	1e-05	0.945887	1e-05	0.054093	Palliyar
Box5_Pal22	1e-05	0.955148	1e-05	0.044832	Palliyar
Box5_Pal23	1e-05	0.94274	1e-05	0.05724	Palliyar
Box5_Pal24	1e-05	0.950572	1e-05	0.049408	Palliyar
Box5_Pal25	1e-05	0.945855	1e-05	0.054125	Palliyar
Box5_Pal26	1e-05	0.957319	1e-05	0.042661	Palliyar
Box5_Pal27	1e-05	0.937753	1e-05	0.062227	Palliyar
Box5_Pal28	1e-05	0.93161	1e-05	0.06837	Palliyar
Box5_Pal29	1e-05	0.9318	1e-05	0.06818	Palliyar
Box5_Pal30	1e-05	0.959524	1e-05	0.040456	Palliyar
Box5_Pal31	1e-05	0.938326	1e-05	0.061654	Palliyar
Box5_Pal32	1e-05	0.952538	1e-05	0.047442	Palliyar
Box5_Pal33	1e-05	0.945545	1e-05	0.054435	Palliyar
Box5_Pal34	1e-05	0.943305	1e-05	0.056675	Palliyar
Box5_Pal35	1e-05	0.931094	1e-05	0.068886	Palliyar
Box5_Pal37	1e-05	0.961733	1e-05	0.038247	Palliyar
Box5_Pal38	1e-05	0.954606	1e-05	0.045374	Palliyar
Box5_Pal42	1e-05	0.95179	1e-05	0.04819	Palliyar
Box5_Pal43	1e-05	0.939998	1e-05	0.059982	Palliyar
Box5_Pal44	1e-05	0.957337	1e-05	0.042643	Palliyar
Box5_Pal45	1e-05	0.948555	1e-05	0.051425	Palliyar
Box5_Pal46	1e-05	0.944274	1e-05	0.055706	Palliyar
Box5_Pal47	1e-05	0.934215	0.044371	0.021404	Palliyar
Mala1	0.000211	0.916143	0.067746	0.015901	Mala
Mala2	0.006305	0.927273	0.053229	0.013193	Mala
Mala3	0.000466	0.912521	0.060232	0.02678	Mala
Mala4	1e-05	0.926901	0.052678	0.020411	Mala
Mala5	1e-05	0.950366	0.036365	0.013259	Mala
Mala6	1e-05	0.94821	0.034852	0.016929	Mala
Mala7	1e-05	0.952136	0.046347	0.001507	Mala
Mala8	1e-05	0.94556	0.053817	0.000613	Mala
Mala9	0.000737	0.905614	0.076173	0.017476	Mala
Mala10	1e-05	0.946949	0.044722	0.008319	Mala
Mala11	1e-05	0.957047	0.039035	0.003908	Mala
Mala12	1e-05	0.945137	0.035422	0.019431	Mala
Mala13	1e-05	0.964961	0.021532	0.013497	Mala
NA18525.SG	1e-05	1.2e-05	1e-05	0.999968	CHB.SG
NA18526.SG	1e-05	1.5e-05	1e-05	0.999965	CHB.SG
NA18528.SG	1e-05	1e-05	1e-05	0.99997	CHB.SG
NA18530.SG	1e-05	1e-05	1e-05	0.99997	CHB.SG
NA18531.SG	1e-05	1e-05	1e-05	0.99997	CHB.SG
NA18532.SG	1e-05	1e-05	1e-05	0.99997	CHB.SG
NA18533.SG	1e-05	1e-05	1e-05	0.99997	CHB.SG
NA18534.SG	1e-05	1.4e-05	1e-05	0.999966	CHB.SG
NA18535.SG	1e-05	1e-05	1e-05	0.99997	CHB.SG
NA18536.SG	1e-05	1e-05	1e-05	0.99997	CHB.SG
NA18537.SG	1e-05	1e-05	1e-05	0.99997	CHB.SG
NA18538.SG	1e-05	1e-05	1e-05	0.99997	CHB.SG
NA18539.SG	1.8e-05	1.4e-05	1e-05	0.999957	CHB.SG
NA18541.SG	1e-05	1e-05	1e-05	0.99997	CHB.SG
NA18542.SG	1e-05	1e-05	1e-05	0.99997	CHB.SG
NA18543.SG	1e-05	1.6e-05	1e-05	0.999964	CHB.SG
NA18544.SG	1e-05	1e-05	1e-05	0.99997	CHB.SG
NA18545.SG	1e-05	1e-05	1e-05	0.99997	CHB.SG
Malay2	1e-05	0.183812	1e-05	0.816168	Malay
Malay5	0.000971	0.350248	0.034826	0.613955	Malay
Malay6	0.002637	0.207607	0.002657	0.787099	Malay
Malay10	1e-05	0.23416	0.01862	0.747211	Malay
Malay11	1e-05	0.213732	0.004974	0.781284	Malay
Malay13	1e-05	0.253023	0.024714	0.722253	Malay
Malay14	1e-05	0.170108	1e-05	0.829872	Malay
Malay20	0.018348	0.243668	0.024513	0.713471	Malay
Malay21	1e-05	0.237439	0.00851	0.754041	Malay
Viet5	1.2e-05	0.063794	1e-05	0.936184	Vietnamese
Viet6	1e-05	0.073155	1e-05	0.926825	Vietnamese
Viet8	1.1e-05	0.072837	1e-05	0.927142	Vietnamese
Viet10	1e-05	0.062572	1e-05	0.937408	Vietnamese
Viet12	1.8e-05	0.056074	1e-05	0.943899	Vietnamese
Viet24	1.1e-05	0.065547	1e-05	0.934432	Vietnamese
Viet27	1e-05	0.071099	1e-05	0.928881	Vietnamese
Viet29	1.4e-05	0.077679	1e-05	0.922297	Vietnamese
Viet33	1e-05	0.06839	1e-05	0.93159	Vietnamese
Viet36	1e-05	0.06512	1e-05	0.93486	Vietnamese

## Sheet: Figure 2d
Pairwise FST (Roopkund_A vs Test)
Test	FST	SE
Ansari	0.004	0.000641
Backward_Caste	0.004	0.000657
Baniya	0.004	0.000779
Brahmin_Bhatt	0.004	0.000765
Dhobi	0.004	0.000543
India_Non-Zoroastrian_Hindu	0.004	0.0005
Maratha	0.004	0.000727
Bhumihar_Bihar	0.005	0.000573
Bhumihar_UP	0.005	0.000535
Brahmin.DG	0.005	0.001301
Chamar_UP	0.005	0.001355
GujaratiC	0.005	0.000643
Jatav	0.005	0.000637
Kshatriya_Durgvanshi	0.005	0.000779
Kurmi_UP	0.005	0.000628
Lambadi	0.005	0.000643
Lingayath_Karnataka	0.005	0.000896
Meena	0.005	0.000746
Nai	0.005	0.000726
Rajput	0.005	0.000938
Scheduled_Caste_Karnataka	0.005	0.000653
Scheduled_Caste_Uttrakhand	0.005	0.000735
Shiya	0.005	0.000563
Sindhi_MP	0.005	0.000659
Agarwal	0.006	0.000433
BEB.SG	0.006	0.000426
Bengali	0.006	0.000575
Bengali.DG	0.006	0.001432
Brahmin_Tiwari	0.006	0.000465
Brahmin_Vaidik	0.006	0.000442
Chaurasia	0.006	0.000554
Coorghi	0.006	0.000648
Gaud_Karnataka	0.006	0.000922
GujaratiA	0.006	0.000798
GujaratiB	0.006	0.000686
ITU.SG	0.006	0.000417
Jew_Cochin	0.006	0.000465
Kurmi_MP	0.006	0.000916
Kuruba	0.006	0.000665
Manjhi_MP	0.006	0.000974
Muslim_Karnataka	0.006	0.00063
Muslim_Kashmiri	0.006	0.000549
Muthuliar	0.006	0.00077
Muthuraja	0.006	0.000935
Naidu	0.006	0.000577
Paravar	0.006	0.000556
PJL.SG	0.006	0.000415
Relli.DG	0.006	0.001409
Sikh_Jatt	0.006	0.00043
Silawat	0.006	0.000988
Srivastava	0.006	0.000635
STU.SG	0.006	0.000418
Tharu_UP	0.006	0.000897
Yadav_UP	0.006	0.000982
Brahmin_Catholic	0.007	0.000475
Brahmin_Catholic_Kumta	0.007	0.000861
Brahmin_Catholic_Mangalore	0.007	0.00081
Brahmin_Uttrakhand	0.007	0.000633
Dogra	0.007	0.00066
Gaud_Telangana	0.007	0.000755
Kapu.DG	0.007	0.001388
Koli	0.007	0.000742
Lodhi	0.007	0.000509
Mala.DG	0.007	0.000944
MPS_Patient	0.007	0.000581
Pal	0.007	0.000701
Punjabi	0.007	0.000563
Punjabi.DG	0.007	0.000773
Rathwa	0.007	0.000686
Tanti	0.007	0.001465
Yadav_Rajasthan	0.007	0.000889
Bhilala	0.008	0.000959
Bink	0.008	0.000938
Brahmin_Haryana	0.008	0.001377
Brahmin_Karnataka	0.008	0.000783
Changpa	0.008	0.001528
Dhokkali	0.008	0.001468
Dudhekula	0.008	0.000834
Ediga	0.008	0.000933
GIH.SG	0.008	0.000424
Kunabi	0.008	0.000688
Lohar	0.008	0.001421
Madiga	0.008	0.000999
Madiga.DG	0.008	0.001398
Mala	0.008	0.000494
Panta_Kapu	0.008	0.000484
Sah_Obc	0.008	0.000996
Shani_Sc	0.008	0.000956
Sindhi.DG	0.008	0.001457
Sugali	0.008	0.000789
Vishwabrahmin	0.008	0.000502
Bhil	0.009	0.000571
Brahmin_Catholic_Goa	0.009	0.000802
Chamada	0.009	0.000967
Chamar_Haryana	0.009	0.000797
Chaudhary	0.009	0.000798
Dushadh	0.009	0.000688
Gamit	0.009	0.000991
Ghasia	0.009	0.000763
GujaratiD	0.009	0.000698
Khatri	0.009	0.000958
Mahadeo_Koli	0.009	0.000703
Patel	0.009	0.000614
Pathan.DG	0.009	0.001355
Reddy_Telangana	0.009	0.000588
Relli	0.009	0.001344
Satnami	0.009	0.000684
Sindhi_Pakistan	0.009	0.000492
Syon	0.009	0.000973
Brahmin_UP	0.01	0.000605
Chauhan	0.01	0.000783
Dawoodi	0.01	0.001595
Gond_Raj	0.01	0.001373
Jew_AP	0.01	0.000959
Kshatriya_Aquikula	0.01	0.000807
Muslim_Bihar	0.01	0.000808
Pandit	0.01	0.000757
PPD_Patient	0.01	0.000483
Thakur	0.01	0.000531
Adi_Dravider	0.011	0.000541
Garasia	0.011	0.000838
Hallaki	0.011	0.000573
Jogi	0.011	0.000613
Kalinga	0.011	0.001057
Oswal_Jain	0.011	0.000822
Pathan	0.011	0.000501
Shah	0.011	0.000782
Tadvi	0.011	0.001038
Tajiks.DG	0.011	0.00116
Yadava.DG	0.011	0.001589
Jain	0.012	0.00106
Kolcha	0.012	0.000765
Nadar	0.012	0.00051
Sch_caste_TN	0.012	0.000795
Scheduled_Caste_Haryana	0.012	0.000847
Balochi.DG	0.013	0.001488
Brahmin_Nepal	0.013	0.000841
Burusho	0.013	0.000493
Kallar	0.013	0.000474
Panika_Jharkhand	0.013	0.000842
Arunthatiar1	0.014	0.000543
Arunthatiar2	0.014	0.00078
Brahui.DG	0.014	0.001584
Chakkiliyan	0.014	0.000506
Gugavellalar	0.014	0.000869
Havik	0.014	0.00079
Indumalayali	0.014	0.000769
Kol	0.014	0.000722
Lohana	0.014	0.001637
UBR.SG	0.014	0.000584
Warli	0.014	0.001023
Burusho.DG	0.015	0.001457
Kamboj	0.015	0.000493
Korava	0.015	0.000787
Wan	0.015	0.001096
Yadav_Pondicherry	0.015	0.00055
Balochi	0.016	0.000513
Budagajangam	0.016	0.001186
Chipi	0.016	0.000892
Gond_MP	0.016	0.000582
Kotwalia	0.016	0.000793
Lohra	0.016	0.000758
Oraon	0.016	0.000564
Sahariya_UP	0.016	0.001532
Mohli	0.017	0.00076
RAJ.SG	0.017	0.000611
Turkmens.DG	0.017	0.001616
Yerukali	0.017	0.000691
Anatolia_Ottoman.SG	0.018	0.004109
Brahui	0.018	0.000534
Kipchak.SG	0.018	0.002079
Vysya	0.018	0.000484
Korku	0.019	0.001526
Makrani	0.019	0.000542
Manjhi_Jharkhand	0.019	0.00076
Tajik	0.019	0.000643
Uzbek	0.019	0.000578
Gond_Chattisgarh	0.02	0.000793
Iranian_Bandari	0.02	0.000608
Koya	0.02	0.000648
Minero	0.02	0.000547
Tharu_Uttrakhand	0.02	0.000898
Turkmen	0.02	0.000691
Uygur.DG	0.02	0.001567
Kanjad	0.021	0.000683
Lingayath_TN	0.021	0.001027
Makrani.DG	0.021	0.001528
Nogai	0.021	0.000603
Sahariya_MP	0.021	0.00067
Unetice_EBA.SG	0.021	0.028529
Yanidi	0.021	0.001002
Hojo	0.022	0.00106
India_Zoroastrian	0.022	0.000577
Irula.DG	0.022	0.001856
Khairwar	0.022	0.000749
Nomad_IA.SG	0.022	0.001519
Tajik.DG	0.022	0.001603
Uyghurs.DG	0.022	0.001157
Uzbeks.DG	0.022	0.001151
Wusun.SG	0.022	0.001482
Hazaras.SG	0.023	0.001809
Kondakamari	0.023	0.000563
SaltovoMayaki.SG	0.023	0.018639
Santhal	0.023	0.000653
Shia_Iranian_Hyderabad	0.023	0.000865
TianShanHun.SG	0.023	0.000592
Uygur	0.023	0.000663
Batudi	0.024	0.000732
Bhumij_Jharkhand	0.024	0.000924
Bhumij_Orissa	0.024	0.000681
Didayi	0.024	0.001086
Handigodu	0.024	0.000568
Hazara	0.024	0.000589
Iranian	0.024	0.000544
Iranian.DG	0.024	0.001539
Iran_Non-Zoroastrian_Fars	0.024	0.000582
Kangju.SG	0.024	0.001156
Kanwar	0.024	0.000891
Karluk.SG	0.024	0.002119
Kondh_TN	0.024	0.00077
Kumhar	0.024	0.00055
LchashenMetsamor.SG	0.024	0.003185
OutCentralSaka.SG	0.024	0.004905
Baiswar	0.025	0.00095
Bashkirs.DG	0.025	0.001196
Ho_Orissa	0.025	0.000585
Kandha	0.025	0.000738
Malayan	0.025	0.000846
Munda	0.025	0.001099
Turk.SG	0.025	0.001985
Ain_Touta_WGA	0.026	0.001011
Andronovo.SG	0.026	0.003722
Armenia_MLBA	0.026	0.001418
Baniyas	0.026	0.000622
Bharia	0.026	0.000725
Oddari	0.026	0.000986
Porja	0.026	0.001085
Birhor	0.027	0.000938
CentralSaka.SG	0.027	0.001188
Gorait	0.027	0.000659
Karasuk.SG	0.027	0.000868
Kharia	0.027	0.000597
Kumyk	0.027	0.000712
Kurumans	0.027	0.000869
Muslim_Jat	0.027	0.001085
Newar	0.027	0.00081
Pattapu_Kapu	0.027	0.000931
Russia_IA.SG	0.027	0.001182
TomskTatars.DG	0.027	0.001812
Turkish.DG	0.027	0.001481
Vadde	0.027	0.001395
VolgaTatars.DG	0.027	0.001758
Yamnaya_Ukraine	0.027	0.005103
Adygei.DG	0.028	0.001604
Alan.SG	0.028	0.001154
Dharikhar	0.028	0.001442
Iran_ChL	0.028	0.00117
Irula	0.028	0.000609
Karakalpaks.DG	0.028	0.001213
Lepenski_Vir	0.028	0.002977
Lezgin.DG	0.028	0.001497
Mawasi	0.028	0.001006
Sonkar	0.028	0.00089
Turkish	0.028	0.000545
Armenia_EBA	0.029	0.001359
Balkar	0.029	0.000664
Gujjar	0.029	0.001153
Kathodi	0.029	0.000962
Lezgin	0.029	0.0007
Ossetian	0.029	0.000657
Tagar.SG	0.029	0.000966
VLR.SG	0.029	0.000705
Adygei	0.03	0.000618
Baiga	0.03	0.001229
Chuvash	0.03	0.000676
Corded_Ware_Czech	0.03	0.001428
Hazara.DG	0.03	0.001945
Mohali	0.03	0.000602
Panika_MP	0.03	0.000937
Parhaiya	0.03	0.000887
Pasi	0.03	0.00125
Roopkund_B	0.03	0.000891
Russia_Early_Sarmatian.SG	0.03	0.009825
TianShanSaka.SG	0.03	0.000994
Armenian.DG	0.031	0.001485
Bestha	0.031	0.001034
Chechen	0.031	0.000689
IrtyshBarabinskTatars1.DG	0.031	0.001834
Konda_Kamara	0.031	0.001807
North_Ossetian.DG	0.031	0.001615
Abkhasian.DG	0.032	0.001504
Asur	0.032	0.000665
Bhunjiya	0.032	0.000943
CLM.SG	0.032	0.000523
Jordanian	0.032	0.000711
Kurchas	0.032	0.001093
Lebanese	0.032	0.000708
Magar	0.032	0.000587
Mezhovskaya.SG	0.032	0.002466
Poland_BA	0.032	0.001524
PUR.SG	0.032	0.000535
Russian.DG	0.032	0.001576
Sarmatian.SG	0.032	0.001159
Syrian	0.032	0.00076
Yemeni	0.032	0.00075
Abkhasian	0.033	0.000701
Armenian	0.033	0.000709
Beaker_Britain	0.033	0.000661
Beaker_Central_Europe	0.033	0.000625
Bondo	0.033	0.001665
Czech_EBA	0.033	0.000758
Europe_LNBA	0.033	0.000648
Halba	0.033	0.00088
Lebanese_Muslim	0.033	0.000683
Namazga_CA.SG	0.033	0.002138
Rajbanshi	0.033	0.000659
Scotland_MBA	0.033	0.001275
Assyrian	0.034	0.000714
Bell_Beaker_Germany	0.034	0.006221
Crete.DG	0.034	0.001509
England_CA_EBA	0.034	0.000716
Georgian	0.034	0.000691
Jordanian.DG	0.034	0.001167
Mordovian	0.034	0.000686
Russian	0.034	0.000629
Scotland_CA_EBA	0.034	0.001094
Altais.DG	0.035	0.001865
Armenian_WGA	0.035	0.001131
Balkans_BronzeAge	0.035	0.000921
Beaker_Southern_France	0.035	0.001584
BedouinA	0.035	0.000614
Bulgarian	0.035	0.000692
Bulgarian.DG	0.035	0.001476
Druze.DG	0.035	0.001643
England_MBA	0.035	0.000737
Greek.DG	0.035	0.001559
Kazakhs.DG	0.035	0.001779
Scotland_LBA	0.035	0.001143
Steppe_EMBA	0.035	0.000677
Ukraine_Eneolithic	0.035	0.001354
YemenDesert2	0.035	0.000618
Albanian	0.036	0.000795
Cypriot	0.036	0.000728
Egyptian	0.036	0.000618
England_IA.SG	0.036	0.001518
Georgian.DG	0.036	0.001567
Georgian_WGA	0.036	0.001567
Greek	0.036	0.000603
Italian_South	0.036	0.000906
Jew_Turkish	0.036	0.000742
Kyrgyz	0.036	0.000731
Kyrgyz.DG	0.036	0.001065
Lebanese_Christian	0.036	0.000728
Netherlands_BA	0.036	0.002156
Palestinian	0.036	0.000602
Sicilian	0.036	0.00072
Tuscan.DG	0.036	0.001599
Ukrainian	0.036	0.000746
Balkans_MP_Neolithic	0.037	0.007445
Baltic_LN	0.037	0.0013
Bavaria_Early_Medieval.SG	0.037	0.000786
Belarusian	0.037	0.000702
Bergamo.DG	0.037	0.001576
Canary_Islander	0.037	0.001621
Croatian	0.037	0.000714
England_ancient	0.037	0.000931
Finnish	0.037	0.000751
Finnish.DG	0.037	0.001202
Greek_WGA	0.037	0.000672
Hungarian	0.037	0.000639
Hungarian.DG	0.037	0.00151
Icelandic.DG	0.037	0.001578
Jew_Georgian	0.037	0.000775
Jew_Iranian	0.037	0.000772
Jew_Iraqi	0.037	0.000831
Maltese	0.037	0.000749
Meddari	0.037	0.001364
Nomad_Med.SG	0.037	0.000975
Palestinian.DG	0.037	0.001151
Romanian	0.037	0.000707
Saxon.SG	0.037	0.000861
Steppe_MLBA	0.037	0.000907
Armenia_ChL	0.038	0.001191
Assyrian_WGA	0.038	0.000878
Bell_Beaker_France	0.038	0.015227
Czech	0.038	0.000733
French	0.038	0.000613
French.DG	0.038	0.000942
German	0.038	0.000737
Italian_North	0.038	0.000678
Jew_Ashkenazi	0.038	0.000774
Polish	0.038	0.000652
Scottish	0.038	0.000641
TSI.SG	0.038	0.00062
Druze	0.039	0.000634
English	0.039	0.000729
Estonian	0.039	0.000721
HungarianScythian.SG	0.039	0.00147
IBS.SG	0.039	0.000623
Iran_Zoroastrian	0.039	0.000671
Irish	0.039	0.000681
Irish_Ulster	0.039	0.000799
Jew_Moroccan	0.039	0.000835
Kalash	0.039	0.00068
Levant_BA	0.039	0.001461
Libyan	0.039	0.000839
Norwegian	0.039	0.000726
Palliyar	0.039	0.000612
Shetlandic	0.039	0.000754
Sorb	0.039	0.00076
Spanish	0.039	0.000622
Spanish.DG	0.039	0.00142
Tunisian	0.039	0.000746
XiongNu_WE.SG	0.039	0.002556
Aleut	0.04	0.000828
Anatolia_EBA.SG	0.04	0.001656
Anatolia_MLBA.SG	0.04	0.001373
Beaker_The_Netherlands	0.04	0.000977
Canaanite_MBA_Lebanon.SG	0.04	0.001107
CEU.SG	0.04	0.000626
Estonian.DG	0.04	0.001559
FIN.SG	0.04	0.000606
GBR.SG	0.04	0.000622
Icelandic	0.04	0.000733
Juang	0.04	0.000664
Khasi	0.04	0.001658
Mansi.DG	0.04	0.00169
Orcadian	0.04	0.000715
Orcadian.DG	0.04	0.001655
Teleuts.DG	0.04	0.001895
Turkish_Balikesir	0.04	0.001006
Beaker_Northern_Italy	0.041	0.001702
Mycenaean	0.041	0.001467
YemenHighlands	0.041	0.000676
YemenNorthwest	0.041	0.000648
English.DG	0.042	0.001664
ILA.SG	0.042	0.000786
Jew_Tunisian	0.042	0.000878
Kurd_WGA	0.042	0.001662
Lithuanian	0.042	0.00073
MXL.SG	0.042	0.000606
Saudi	0.042	0.000812
Tlingit.DG	0.042	0.001807
Iran_N	0.043	0.00208
Jew_Libyan	0.043	0.00076
Moroccan	0.043	0.000683
Baltic_BA	0.044	0.000896
Even	0.044	0.000809
Kalash.DG	0.044	0.002296
Spanish_North	0.044	0.000958
Aleut_Tlingit	0.045	0.001218
Altaian	0.045	0.000895
Basque.DG	0.045	0.001711
Jew_Yemenite	0.045	0.000815
Shaigi_WGA	0.045	0.001191
Tubalar.DG	0.045	0.001988
Varna	0.045	0.004534
Beaker_Iberia	0.046	0.000899
Burmese	0.046	0.000802
Karakhanid.SG	0.046	0.002218
Malak_Preslavets	0.046	0.001823
Mansi	0.046	0.00082
Narikuruvar	0.046	0.001033
Tubalar	0.046	0.000669
Bell_Beaker_Iberia	0.047	0.024899
HallstattBylany.SG	0.047	0.003743
Yemenite_Jew.DG	0.047	0.001646
Adiyan	0.048	0.00147
Basque	0.048	0.000693
Hungary_LCA	0.048	0.001719
Kalmyks.DG	0.048	0.001973
Burbur_WGA	0.049	0.000873
Pulliyar	0.049	0.000725
Saharawi.DG	0.049	0.001575
Balkans_Chalcolithic	0.05	0.00091
Kalmyk	0.05	0.000862
Levant_ChL	0.05	0.000905
Steppe_Eneolithic	0.05	0.002498
Peloponnese_Neolithic	0.051	0.001087
Protoboleraz_LCA	0.051	0.001256
Saami.DG	0.051	0.002002
Sardinian	0.051	0.000732
Sardinian.DG	0.051	0.001076
Tisza_LN	0.051	0.001997
YemenDesert	0.051	0.000742
Baden_LCA	0.052	0.001003
Balaton_Lasinja_CA	0.052	0.001211
Burmese.DG	0.052	0.001622
Czech_MN	0.052	0.002083
Europe_MNChL	0.052	0.000863
Selkup	0.052	0.000804
Aleut.DG	0.053	0.002101
ALPc_MN	0.053	0.001027
Anatolia_EBA	0.053	0.002044
Eritrea	0.053	0.001096
Mozabite	0.053	0.000703
QC_Baden_LCA	0.053	0.009248
SE_Iberia_CA	0.053	0.012574
Sherpa	0.053	0.001312
Bulgaria_Neolithic	0.054	0.002201
Europe_EN	0.054	0.000805
Globular_Amphora	0.054	0.001113
LBK_EN	0.054	0.001173
Minoan_Lasithi	0.054	0.001255
Mozabite.DG	0.054	0.001896
Saharawi	0.054	0.000902
Starcevo_EN	0.054	0.002003
Starcevo_EN_all	0.054	0.002027
TDLN	0.054	0.00113
Vinca_MN	0.054	0.002019
Balkans_Neolithic	0.055	0.000844
England_N	0.055	0.001035
Hakki_Pikki	0.055	0.00101
Iberia_Chalcolithic	0.055	0.001035
LBKT_MN	0.055	0.001367
Malay	0.055	0.000863
Scotland_N	0.055	0.000828
Algerian	0.056	0.000808
CentralSteppe_EMBA.SG	0.056	0.002059
Dungan.DG	0.056	0.001913
Iberia_EN	0.056	0.002045
LBK_Austria	0.056	0.00105
Malaikuarvar	0.056	0.001293
Wales_N	0.056	0.003042
Afar_WGA	0.057	0.000867
Anatolia_N	0.057	0.000849
Bell_Beaker_England	0.057	0.024399
BIR.SG	0.057	0.0009
Siddi_Karnataka	0.057	0.001607
Tiszapolgar_ECA	0.057	0.001733
Tuvinian	0.057	0.000848
BedouinB	0.058	0.000745
Blatterhole_MN	0.058	0.002123
CHG	0.058	0.002334
C_Iberia_CA	0.058	0.001808
Kusunda	0.058	0.000942
Q_Koros_EN	0.058	0.015572
Tu.DG	0.058	0.001662
Cambodian	0.059	0.000916
Jew_Ethiopian	0.059	0.000787
Minoan_Odigitria	0.059	0.005132
Nomad_HP.SG	0.059	0.0022
Okunevo_EMBA.SG	0.059	0.000924
Thai.DG	0.059	0.001709
Buryats.DG	0.06	0.002016
Levant_N	0.06	0.001463
Thai	0.06	0.000918
Achary	0.061	0.002574
Hungary_BA	0.061	0.001715
Barela	0.062	0.001438
Cree.DG	0.062	0.001925
Nomad_Hun-Sarmatian.SG	0.062	0.002761
Tu	0.062	0.000867
Botai.SG	0.063	0.001485
Buryat.SG	0.063	0.00193
Cambodian.DG	0.063	0.001808
Mongola.DG	0.063	0.001674
Yukagir	0.063	0.000822
Dolgan	0.064	0.001249
Mongola	0.065	0.000991
Ojibwa	0.065	0.000834
Siddi_Gujarat	0.065	0.001506
Tagalog	0.065	0.001043
Tibetan.DG	0.065	0.001766
Iran_Ganj_Dareh_Neolithic_published	0.066	0.009865
Latvia_MN	0.066	0.001298
RIA.SG	0.066	0.000931
Russia_LBA.SG	0.066	0.011003
Scotland_Neolithic	0.066	0.012056
Xibo.DG	0.066	0.001774
Azeri_WGA	0.067	0.001608
Chilote	0.067	0.001536
Xibo	0.067	0.000975
Cree	0.068	0.000954
Ukraine_Neolithic	0.068	0.001026
BedouinB.DG	0.069	0.002302
Lao	0.069	0.000922
XiongNu.SG	0.069	0.001543
Daur	0.07	0.000965
EHG	0.07	0.001715
Ukraine_Mesolithic	0.07	0.001338
Yakut	0.07	0.000865
Lebbo	0.071	0.000981
Oromo	0.071	0.001019
Hezhen	0.072	0.000962
KHV.SG	0.072	0.000813
Kinh	0.072	0.000979
Kinh.DG	0.072	0.001738
Oroqen	0.072	0.000961
Q_Vinca_MN	0.072	0.007139
Vietnamese	0.072	0.000979
Yi	0.072	0.000952
Yi.DG	0.072	0.001765
Even.DG	0.073	0.001561
Han.DG	0.073	0.001147
Korean.DG	0.073	0.001768
Mamanwa1	0.073	0.001113
Naxi	0.073	0.000922
Naxi.DG	0.073	0.001326
Somali	0.073	0.000775
Tibetan_Samzdong_1500BP.SG	0.073	0.002098
Ulladan	0.073	0.001013
UstIda_LN.SG	0.073	0.002038
Baltic_MN_CCC	0.074	0.006051
Hakka_Taiwan	0.074	0.000964
Han	0.074	0.000847
Japanese.DG	0.074	0.001345
Tujia.DG	0.074	0.001721
Visayan	0.074	0.001194
Han_Taiwan	0.075	0.000963
Hezhen.DG	0.075	0.001868
Japanese	0.075	0.000861
Korean	0.075	0.001046
Tibetan_Mebrak_2125BP.SG	0.075	0.00448
Tujia	0.075	0.000951
Yakut.DG	0.075	0.002198
CDX.SG	0.076	0.00085
CHB.SG	0.076	0.000835
CHS.SG	0.076	0.000827
Dai	0.077	0.000946
Dai.DG	0.077	0.001114
Kurma_EBA.SG	0.077	0.003187
Miao	0.077	0.000966
Borneo	0.078	0.00099
France_MLN	0.078	0.001742
PEL.SG	0.078	0.000883
Germany_MN	0.079	0.043222
JPT.SG	0.079	0.000816
Kusunda.DG	0.079	0.002654
Nyshi	0.079	0.001138
Miao.DG	0.08	0.001788
Micronesian	0.08	0.000988
Tibetan_Samdzong_1500BP.SG	0.08	0.004272
Chakehshanega	0.081	0.001354
Ilocano	0.081	0.001791
PPNB	0.081	0.009249
RapaNui	0.081	0.001646
Nagaseema	0.082	0.001356
Oroqen.DG	0.082	0.001917
She	0.082	0.000975
Tofalar	0.082	0.000998
Papuan_Central	0.083	0.00122
She.DG	0.083	0.002006
Ulchi	0.083	0.000937
Datog	0.084	0.001235
Dusun	0.084	0.000992
Mixtec.DG	0.084	0.002208
Samoan	0.084	0.001129
UstIda_EBA.SG	0.084	0.00227
Lahu	0.085	0.001073
Semende	0.085	0.001059
Ulchi.DG	0.085	0.001948
Sherpa.DG	0.086	0.002209
ASW.SG	0.087	0.000755
Lahu.DG	0.088	0.002157
Makira	0.088	0.001182
Shamanka_EN.SG	0.088	0.001157
Latvia_HG	0.089	0.001165
Nggela	0.089	0.001205
Poumainaga	0.089	0.001556
Baltic_EMN_Narva	0.09	0.001391
Malaita	0.09	0.001175
Bajo	0.091	0.001074
Nicobarese	0.091	0.001692
Santa_Isabel	0.091	0.00108
Masai	0.092	0.000868
Murut	0.092	0.001055
Savo	0.092	0.001127
Chipewyan	0.093	0.000991
SHG	0.094	0.00138
Eskimo_Sireniki.DG	0.095	0.002026
Ami	0.096	0.001093
Buka	0.096	0.001211
Dusun.DG	0.096	0.002135
Iron_Gates_HG	0.096	0.001112
Ami.DG	0.097	0.001998
Chukchi	0.097	0.001004
Lokomotiv_EN.SG	0.097	0.001912
Eskimo_ChaplinSireniki	0.098	0.0012
Ontong_Java	0.098	0.001159
Tahiti	0.098	0.001704
Kolombangara	0.099	0.001341
Vella_Lavella	0.099	0.001266
Baltic_Mesolithic	0.1	0.008415
Kikuyu	0.1	0.001149
Ranongga	0.1	0.001354
Sandawe	0.1	0.000838
Tongan	0.1	0.001197
Mamanwa	0.101	0.001159
Russell	0.101	0.001685
Saposa	0.101	0.001137
Shamanka_EBA.SG	0.102	0.00184
Manus	0.103	0.002028
WHG	0.103	0.001912
AA	0.104	0.001017
Choiseul	0.104	0.001275
Masai.DG	0.104	0.002091
Mussau	0.104	0.001187
Algonquin	0.105	0.001397
Notsi	0.105	0.001278
Koryak	0.106	0.001206
Okunevo.SG	0.106	0.004855
Mayan	0.107	0.001192
Igorot.DG	0.108	0.002055
Kankanaey	0.108	0.00116
Mangseng	0.108	0.001391
Nailik	0.108	0.001282
Natufian	0.108	0.003382
ACB.SG	0.109	0.000827
Itelmen	0.11	0.001307
Madak	0.11	0.001304
Nganasan	0.11	0.001174
Papuan_Gulf	0.11	0.001818
Tigak	0.11	0.001231
Bolivian	0.111	0.001474
Quechua	0.112	0.001483
Tikopia	0.112	0.00132
Eskimo_Naukan	0.113	0.001175
Kuot_Lamalaua	0.113	0.001379
Tolai	0.113	0.001174
Lavongai	0.114	0.001289
Melamela	0.114	0.001275
Teop	0.114	0.00135
Koryak.SG	0.115	0.002826
Zapotec	0.115	0.00133
Eskimo_Naukan.DG	0.116	0.00243
Mengen	0.117	0.001298
Kove	0.118	0.001222
Kuot_Kabil	0.118	0.001309
Nakanai_Bileki	0.118	0.001289
Zapotec.DG	0.118	0.002201
Atayal	0.119	0.001256
Mixtec	0.119	0.001369
Kaqchikel	0.121	0.001577
Mayan.DG	0.122	0.002143
Quechua.DG	0.122	0.001892
Sulka	0.122	0.001239
Santa_Cruz	0.123	0.001472
Southwest_Bougainville	0.125	0.00233
Luhya	0.126	0.001005
Luo.DG	0.126	0.001508
LWK.SG	0.126	0.000893
Australian.DG	0.127	0.002193
BantuKenya.DG	0.127	0.001482
Luo	0.127	0.00098
Aymara	0.129	0.001622
BantuKenya	0.129	0.001044
Bougainville.DG	0.129	0.002361
Inga	0.129	0.002734
Guarani	0.13	0.00159
Luhya.DG	0.13	0.001611
Nasioi	0.13	0.001413
Onge.DG	0.13	0.002648
Chipewyan.DG	0.131	0.002418
Dinka.DG	0.131	0.001163
Dinka	0.132	0.001043
Gambian	0.133	0.001137
Gambian.DG	0.133	0.001576
GWD.SG	0.133	0.000948
Australian_WGA	0.134	0.001569
Malawi_Tumbuka	0.134	0.00103
Mandenka.DG	0.134	0.00119
Malawi_Ngoni	0.135	0.001173
Malawi_Yao	0.135	0.001024
Mamusi_Paleabu	0.135	0.001581
Mbukushu	0.135	0.00111
Piapoco.DG	0.135	0.002448
Yoruba.DG	0.135	0.001106
Malawi_Chewa	0.136	0.000998
Mandenka	0.136	0.000984
Yoruba	0.136	0.000947
Esan	0.137	0.001076
Lemande.DG	0.137	0.001525
Mende	0.137	0.001025
Mende.DG	0.137	0.001558
MSL.SG	0.137	0.00095
Wambo	0.137	0.001133
YRI.SG	0.137	0.000941
Esan.DG	0.138	0.00152
ESN.SG	0.138	0.000957
Igbo.DG	0.138	0.001549
Rennell_and_Bellona	0.138	0.001613
Shua	0.138	0.001049
BantuSA	0.139	0.001116
Onge	0.139	0.001235
Guarani_GN	0.14	0.00166
Khwe	0.14	0.001093
Mixe	0.14	0.001444
Tswana	0.14	0.001128
Ata	0.141	0.001565
BantuSA_Herero	0.141	0.001606
BantuTswana.DG	0.141	0.001646
Mixe.DG	0.141	0.002108
BantuHerero.DG	0.142	0.001616
Nama	0.142	0.001119
Haiom	0.144	0.001105
JAR.SG	0.144	0.001815
Piapoco	0.144	0.001682
Chukchi1	0.145	0.002184
Nakanai_Loso	0.145	0.001572
Pima	0.145	0.0014
Damara	0.146	0.001055
Himba	0.148	0.001331
ONG.SG	0.148	0.001492
Pima.DG	0.148	0.002569
Hadza	0.15	0.001194
Mamusi	0.15	0.00144
Australian	0.151	0.001999
Kol_New_Britain	0.152	0.002645
Kgalagadi	0.154	0.001211
New_Guinea	0.156	0.001514
Papuan.DG	0.156	0.00149
Papuan	0.157	0.001467
Apalai	0.158	0.001839
Guarani_KW	0.159	0.001569
Khomani	0.159	0.001255
Biaka	0.162	0.001121
Biaka.DG	0.163	0.001721
Gana	0.165	0.001242
Gimi	0.167	0.001555
Tshwa	0.168	0.00147
Xavante	0.168	0.001548
Hadza1	0.174	0.001781
Xuun	0.175	0.001159
UrubuKaapor	0.179	0.002139
Baining_Marabu	0.18	0.00167
Arara	0.182	0.00191
Beaker_Sicily	0.184	0.171731
Karitiana.DG	0.185	0.002028
Karitiana	0.186	0.001583
Baining_Malasait	0.19	0.001932
Mbuti	0.191	0.001294
Hoan	0.193	0.001491
Mbuti.DG	0.193	0.001482
Naro	0.196	0.001321
Surui	0.196	0.001774
Taa_East	0.196	0.001425
Cabecar	0.199	0.001884
Gui	0.2	0.001508
Surui.DG	0.201	0.003483
Taa_North	0.203	0.001399
Taa_West	0.203	0.001273
Ju_hoan_South	0.207	0.001414
Ju_hoan_North	0.208	0.001246
Ju_hoan_North.DG	0.209	0.001466
Khomani_San.DG	0.216	0.002191
South_Africa_2000BP	0.252	0.002171
hg19ref	0.543	0.001369
Afanasievo.SG	NA	NA
AfontovaGora3	NA	NA
Agamudayar	NA	NA
Albanian.DG	NA	NA
Altaian.DG	NA	NA
Anatolia_ChL	NA	NA
Anatolia_IA.SG_1	NA	NA
Anatolia_IA.SG_2	NA	NA
Anatolia_Neolithic_1d_rel_I0736	NA	NA
Atayal.DG	NA	NA
Avar.SG	NA	NA
Aymara.SG	NA	NA
Balkans_IronAge	NA	NA
Balkans_MP_Neolithic_1d_rel_I1108	NA	NA
Baltic_EMN_Narva_twin_of_Kretuonas2	NA	NA
BantuSA_Ovambo	NA	NA
Bavaria_Late_Roman.SG	NA	NA
Bell_Beaker_Czech_dup.I4136.SG	NA	NA
Bell_Beaker_France_1d.rel.I1390	NA	NA
Bell_Beaker_Germany_1d_rel_I0111	NA	NA
Bell_Beaker_Germany_1d.rel.I3590	NA	NA
Bell_Beaker_Germany_1d.rel.I5658	NA	NA
Bell_Beaker_Germany_1.or.2d.rel.of_I3588_and_I3599	NA	NA
Bell_Beaker_Germany_brother.of.I3588	NA	NA
Bell_Beaker_Netherlands_LN	NA	NA
Bell_Beaker_Poland	NA	NA
Bell_Beaker_Sicily	NA	NA
BEN.SG	NA	NA
BerryAuBac_published	NA	NA
Blatterhole_MN_HG	NA	NA
Bockstein_published	NA	NA
Brillenhohle_published	NA	NA
Bulgaria_EBA	NA	NA
Bulgaria_Late_Chalcolithic1	NA	NA
Bulgaria_Late_Chalcolithic2	NA	NA
Burkhardtshohle_published	NA	NA
Chane	NA	NA
Chane.DG	NA	NA
Chaudardes_published	NA	NA
Chechen.DG	NA	NA
Chimp	NA	NA
Chukchi.DG	NA	NA
Cioclovina1_published	NA	NA
Continenza	NA	NA
Control	NA	NA
Corded_Ware_Estonia_dup.MA973.SG	NA	NA
Corded_Ware_Germany_1d_rel_I1538+I1540	NA	NA
Corded_Ware_Poland.SG	NA	NA
Crete_Armenoi	NA	NA
Crimea_Pantikapaion.SG	NA	NA
Czech.DG	NA	NA
Daur.DG	NA	NA
Denisova_light	NA	NA
Denisovan_published.DG	NA	NA
Devendrakulathan	NA	NA
DevendrakulathanPall	NA	NA
Egypt_Hellenistic	NA	NA
Egypt_Late_Period	NA	NA
Egypt_New_Kingdom	NA	NA
ElMiron	NA	NA
England_LBA	NA	NA
England_Roman_MiddleEast	NA	NA
Eskimo_Chaplin.DG	NA	NA
Falkenstein_published	NA	NA
Gadaba	NA	NA
Globular_Amphora_brother.of.I2407_son.of.I2433_son.of.I2440	NA	NA
GoldenHordeAsian.SG	NA	NA
GoldenHordeEuro.SG	NA	NA
Gorilla	NA	NA
Gorilla.REF	NA	NA
Gounder	NA	NA
Gowli	NA	NA
GoyetQ116_1_published	NA	NA
GoyetQ-2_published	NA	NA
GoyetQ376-19_published	NA	NA
GoyetQ53_1_published	NA	NA
GoyetQ56_16_published	NA	NA
Hawaiian.DG	NA	NA
Hazaras.DG	NA	NA
HohleFels49_published	NA	NA
HohleFels79_published	NA	NA
Ho_Jharkhand	NA	NA
Huichol.SG	NA	NA
Hungarian_Med.SG	NA	NA
Iberia_Chalcolithic_1d_rel_I1277	NA	NA
Iberia_EN_1d_rel_I0410	NA	NA
Iberia_HG_published.SG	NA	NA
Iboussieres39_published	NA	NA
Indian.SG	NA	NA
Iran_Ganj_Dareh_Neolithic	NA	NA
Iran_HotuIIIb	NA	NA
Iran_HotuIIIb_all	NA	NA
Iran_LN	NA	NA
Iran_N_outlier	NA	NA
Iraqi_Jew.DG	NA	NA
Iron_Gates_HG_brother_I4880	NA	NA
Iron_Gates_HG_daughter_I5236	NA	NA
Iron_Gates_HG_outlier	NA	NA
IrQi_Jew.DG	NA	NA
Israel_Chalcolithic_1d.rel.I1179	NA	NA
Israel_Chalcolithic_father.or.son.of.I1169	NA	NA
Itelman.DG	NA	NA
Kamsali	NA	NA
Karasuk_dup.I3425.SG	NA	NA
Karelia_HG.SG	NA	NA
Karitiana.SG	NA	NA
Kashmiri_Pandit.DG	NA	NA
Kazakh_His.SG	NA	NA
Kazkahs.DG	NA	NA
Kharia.DG	NA	NA
Khonda_Dora.DG	NA	NA
Kimak.SG	NA	NA
Kissan	NA	NA
Kondh_AP	NA	NA
Kongo.DG	NA	NA
Koros_EN	NA	NA
Koros_EN_all	NA	NA
Koros_EN_HG	NA	NA
Koros_EN_outlier	NA	NA
Kostenki12	NA	NA
Kostenki14	NA	NA
KremsWA3	NA	NA
Krepost_Neolithic	NA	NA
Kurumba.DG	NA	NA
LaBrana	NA	NA
Latvia_HG_dup.I4626.SG	NA	NA
Latvia_HG_dup.I4628.SG	NA	NA
Latvia_HG_dup.I4632.SG	NA	NA
Latvia_LN_CW_dup.I4629.SG	NA	NA
Latvia_LN	NA	NA
Latvia_MN_Comb_Ware.SG	NA	NA
Latvia_MN_dup.I4627.SG	NA	NA
LBK_EN_Stuttgart_supplement.SG	NA	NA
LesCloseaux13_published	NA	NA
Lithuania_LBA.SG	NA	NA
Loschbour	NA	NA
MA1	NA	NA
Macaque	NA	NA
Malmi	NA	NA
Maori.DG	NA	NA
Mari.SG	NA	NA
Marmoset	NA	NA
Mayan.SG	NA	NA
Montenegro_IA.SG	NA	NA
Montenegro_LBA.SG	NA	NA
Motala_HG.SG	NA	NA
Mota	NA	NA
Mudaliar	NA	NA
Muierii2	NA	NA
Nahua.DG	NA	NA
NLithuania.SG	NA	NA
NoDateTianShanSaka.SG	NA	NA
Nomad_His.SG	NA	NA
Nordic_BA.SG	NA	NA
Nordic_LN.SG	NA	NA
Oase1	NA	NA
Ofnet_published	NA	NA
Orangutan	NA	NA
OrienteC_HG	NA	NA
Ostuni1	NA	NA
Ostuni2	NA	NA
OutTianShanHun.SG	NA	NA
OutTianShanSaka.SG	NA	NA
OutTurk.SG	NA	NA
Padmashali	NA	NA
Paglicci108_published	NA	NA
Paglicci133_published	NA	NA
Pavlov1	NA	NA
Peloponnese_Neolithic_all	NA	NA
Polish.DG	NA	NA
Poprad.SG	NA	NA
Primate_Chimp	NA	NA
PUN.SG	NA	NA
Q_ALPc_III_MN	NA	NA
Q_ALPc_Tiszadob_Buekk_MN	NA	NA
Q_Baden_LCA	NA	NA
Q_Balaton_Lasinja_CA	NA	NA
QC_ALPc_MN	NA	NA
QC_LBK_EN	NA	NA
Q_LBKT_MN	NA	NA
Q_Lengyel_LN	NA	NA
Q_Starcevo_EN	NA	NA
Q_Tisza_LN	NA	NA
Q_Tiszapolgar_ECA	NA	NA
Ranchot88_published	NA	NA
Rigney1_published	NA	NA
Rochedane_published	NA	NA
Roopkund_C	NA	NA
Saami_WGA	NA	NA
Samaritan.DG	NA	NA
Scandinavia_LNBA	NA	NA
Scythian_IA	NA	NA
Serbia_Medieval_Gepidian.SG	NA	NA
SidelkinoEHG_ML.SG	NA	NA
Somali.DG	NA	NA
Sonr	NA	NA
South_Africa_1200BP	NA	NA
Srubnaya_1d.rel.I0354	NA	NA
Srubnaya_1d.rel.I0430	NA	NA
Srubnaya_outlier	NA	NA
Sweden_IA.SG	NA	NA
SW_Iberia_CA	NA	NA
Switzerland_HG	NA	NA
Syed	NA	NA
Tadjik.SG	NA	NA
Tamta	NA	NA
Tibetan_Chokhopani_2700BP.SG	NA	NA
Ticuna	NA	NA
TRB_Sweden_MN	NA	NA
Tsimshian.SG	NA	NA
Turkmenistan_IA.SG	NA	NA
Ukraine_Mesolithic_dup.I1819.SG	NA	NA
Ukraine_Neolithic_1d_rel_I5870	NA	NA
Ukraine_Neolithic_brother_I8590_father_or_son_I3718	NA	NA
Ukraine_Neolithic_father_or_son_I5875	NA	NA
Ukraine_Neolithic_father_or_son_I5883	NA	NA
Ukraine_Neolithic_outlier	NA	NA
Ukraine_Neolithic_son.I1732.SG	NA	NA
Unetice_EBA_1d_rel_I0117	NA	NA
Ust_Ishim	NA	NA
Uzbek_WGA	NA	NA
Varna_outlier	NA	NA
Vestonice13	NA	NA
Vestonice14	NA	NA
Vestonice15	NA	NA
Vestonice16	NA	NA
Vestonice43	NA	NA
Villabruna	NA	NA
Vindija_light	NA	NA
Vucedol	NA	NA
Wales_CA_EBA	NA	NA
Wales_EBA	NA	NA
Wales_MBA	NA	NA
Wayuu	NA	NA
Yamnaya_Bulgaria	NA	NA
Yamnaya.SG	NA	NA
Yamnaya_Ukraine_outlier	NA	NA
YemenHighlandsRaymah	NA	NA
Yukpa.SG	NA	NA
Zoro	NA	NA

## Sheet: Figure 2e
Pairwise FST (Roopkund_B vs Test)
Test	FST	SE
Crete.DG	0.003	0.001417
Albanian	0.004	0.000674
Balkans_BronzeAge	0.004	0.00068
Greek	0.004	0.000444
Italian_South	0.004	0.000847
Tuscan.DG	0.004	0.001509
Jew_Turkish	0.005	0.000581
Bergamo.DG	0.005	0.001462
Armenia_MLBA	0.005	0.001316
Armenian.DG	0.005	0.001365
Bulgarian	0.005	0.000547
Canary_Islander	0.005	0.001455
Corded_Ware_Czech	0.005	0.001367
Cypriot	0.005	0.000621
Druze.DG	0.005	0.001556
Greek.DG	0.005	0.001472
Mycenaean	0.005	0.001282
Sicilian	0.005	0.000533
Turkish	0.005	0.000449
Turkish.DG	0.005	0.001404
Armenia_EBA	0.006	0.001265
Armenian	0.006	0.000552
Beaker_Northern_Italy	0.006	0.001492
Bulgarian.DG	0.006	0.001426
Greek_WGA	0.006	0.000488
Italian_North	0.006	0.00049
LchashenMetsamor.SG	0.006	0.003234
Lebanese	0.006	0.000613
Lebanese_Christian	0.006	0.00057
Lebanese_Muslim	0.006	0.000525
Maltese	0.006	0.000598
Spanish.DG	0.006	0.001355
TSI.SG	0.006	0.000452
Varna	0.006	0.004606
Beaker_Central_Europe	0.007	0.000502
Adygei.DG	0.007	0.001585
Alan.SG	0.007	0.001106
Beaker_Southern_France	0.007	0.001539
Bell_Beaker_Iberia	0.007	0.024803
Jordanian	0.007	0.000568
Romanian	0.007	0.000564
Spanish	0.007	0.000467
Syrian	0.007	0.000583
Ain_Touta_WGA	0.008	0.000954
Anatolia_MLBA.SG	0.008	0.001308
Armenian_WGA	0.008	0.001017
Assyrian	0.008	0.000565
Balkans_Chalcolithic	0.008	0.000706
Croatian	0.008	0.000584
Czech_EBA	0.008	0.0007
French	0.008	0.000484
French.DG	0.008	0.00086
Hungarian	0.008	0.000515
IBS.SG	0.008	0.000468
Iranian	0.008	0.00048
Iranian.DG	0.008	0.001482
Iran_Non-Zoroastrian_Fars	0.008	0.000517
Jew_Ashkenazi	0.008	0.000617
Jordanian.DG	0.008	0.000985
Kumyk	0.008	0.00059
Lezgin.DG	0.008	0.001442
Abkhasian	0.009	0.000598
Balaton_Lasinja_CA	0.009	0.001021
Czech	0.009	0.000592
Czech_MN	0.009	0.001952
Europe_LNBA	0.009	0.000539
German	0.009	0.000592
Hungarian.DG	0.009	0.001446
Hungary_LCA	0.009	0.001606
Jew_Moroccan	0.009	0.000695
Malak_Preslavets	0.009	0.001642
Russian.DG	0.009	0.001489
Scotland_CA_EBA	0.009	0.001097
Scotland_MBA	0.009	0.001228
Abkhasian.DG	0.01	0.001521
Jew_Iraqi	0.01	0.000688
Adygei	0.01	0.000537
Balkar	0.01	0.000617
Bavaria_Early_Medieval.SG	0.01	0.000682
BedouinA	0.01	0.000493
Druze	0.01	0.000467
England_IA.SG	0.01	0.001477
England_MBA	0.01	0.000639
English	0.01	0.000627
Europe_EN	0.01	0.000564
Georgian	0.01	0.000593
Levant_BA	0.01	0.001349
Lezgin	0.01	0.000607
Ossetian	0.01	0.000586
Palestinian	0.01	0.000464
Palestinian.DG	0.01	0.001042
QC_Baden_LCA	0.01	0.00878
Tisza_LN	0.01	0.001911
Anatolia_EBA.SG	0.011	0.001581
Baden_LCA	0.011	0.000775
Balkans_Neolithic	0.011	0.000618
Beaker_Iberia	0.011	0.000759
Bell_Beaker_Germany	0.011	0.006477
Canaanite_MBA_Lebanon.SG	0.011	0.001011
Chechen	0.011	0.000636
Egyptian	0.011	0.000514
England_ancient	0.011	0.000853
Georgian.DG	0.011	0.001497
Icelandic.DG	0.011	0.001563
Irish_Ulster	0.011	0.000745
LBK_EN	0.011	0.000964
Netherlands_BA	0.011	0.002166
North_Ossetian.DG	0.011	0.001545
Peloponnese_Neolithic	0.011	0.000911
Polish	0.011	0.000538
Protoboleraz_LCA	0.011	0.001086
Saxon.SG	0.011	0.000796
Scotland_LBA	0.011	0.001074
Scottish	0.011	0.000556
TDLN	0.011	0.000925
Ukrainian	0.011	0.000634
Vinca_MN	0.012	0.001896
VolgaTatars.DG	0.012	0.00177
ALPc_MN	0.012	0.000811
Beaker_Britain	0.012	0.000594
Belarusian	0.012	0.000595
CEU.SG	0.012	0.000504
England_CA_EBA	0.012	0.000705
English.DG	0.012	0.001605
Europe_MNChL	0.012	0.000666
GBR.SG	0.012	0.000511
HungarianScythian.SG	0.012	0.001387
Iran_ChL	0.012	0.001143
Irish	0.012	0.000563
Jew_Georgian	0.012	0.000647
Jew_Iranian	0.012	0.00063
Jew_Tunisian	0.012	0.000673
LBK_Austria	0.012	0.000799
Norwegian	0.012	0.000638
Poland_BA	0.012	0.001472
Sardinian	0.012	0.000526
Sardinian.DG	0.012	0.000882
Shetlandic	0.012	0.000662
Sorb	0.012	0.000655
Spanish_North	0.012	0.000774
Starcevo_EN	0.012	0.001881
Starcevo_EN_all	0.012	0.001979
Mordovian	0.013	0.000596
Anatolia_N	0.013	0.000583
Anatolia_Ottoman.SG	0.013	0.004128
Assyrian_WGA	0.013	0.000792
Icelandic	0.013	0.000612
Levant_ChL	0.013	0.00072
Minoan_Lasithi	0.013	0.001067
Nogai	0.013	0.000627
Yemeni	0.013	0.000655
Tiszapolgar_ECA	0.014	0.001758
Armenia_ChL	0.014	0.001151
Basque.DG	0.014	0.001635
Finnish.DG	0.014	0.001096
Georgian_WGA	0.014	0.001548
Iranian_Bandari	0.014	0.000646
Jew_Libyan	0.014	0.000607
Kangju.SG	0.014	0.001191
LBKT_MN	0.014	0.001267
Libyan	0.014	0.000777
Minoan_Odigitria	0.014	0.005049
Orcadian	0.014	0.000595
Russian	0.014	0.000546
Shia_Iranian_Hyderabad	0.014	0.000822
Yamnaya_Ukraine	0.014	0.005408
YemenHighlands	0.014	0.000499
YemenNorthwest	0.014	0.000512
Basque	0.015	0.000535
England_N	0.015	0.000829
Estonian.DG	0.015	0.001578
HallstattBylany.SG	0.015	0.003778
Orcadian.DG	0.015	0.00155
PUR.SG	0.015	0.000483
Saudi	0.015	0.000659
Tajik.DG	0.015	0.001675
Ukraine_Eneolithic	0.015	0.001274
Estonian	0.016	0.000664
Brahui.DG	0.016	0.001592
Finnish	0.016	0.000712
Globular_Amphora	0.016	0.000997
Lithuanian	0.016	0.000628
Tajik	0.016	0.000689
Tajiks.DG	0.016	0.001202
Tunisian	0.016	0.000621
Wusun.SG	0.016	0.001545
C_Iberia_CA	0.017	0.001608
Germany_MN	0.017	0.041058
Iberia_Chalcolithic	0.017	0.000871
Iberia_EN	0.017	0.001934
Jew_Yemenite	0.017	0.000648
Kurd_WGA	0.017	0.001611
Makrani	0.017	0.000547
Scotland_N	0.017	0.000588
Steppe_MLBA	0.017	0.000803
Wales_N	0.017	0.002967
Balochi	0.018	0.000549
Bulgaria_Neolithic	0.018	0.002193
Pathan	0.018	0.000555
Yemenite_Jew.DG	0.018	0.001582
Khatri	0.019	0.001075
FIN.SG	0.019	0.000543
OutCentralSaka.SG	0.019	0.005078
Pathan.DG	0.019	0.001444
Beaker_The_Netherlands	0.02	0.000882
Brahui	0.02	0.000551
Kazakh_His.SG	0.02	0.023584
Makrani.DG	0.02	0.00153
SE_Iberia_CA	0.02	0.012333
Shaigi_WGA	0.02	0.001127
Turkmen	0.02	0.000705
Turkmens.DG	0.02	0.001805
Scotland_Neolithic	0.021	0.012029
Baltic_LN	0.021	0.00135
Balochi.DG	0.021	0.001541
CLM.SG	0.021	0.000512
India_Zoroastrian	0.021	0.000616
Q_Koros_EN	0.021	0.015678
YemenDesert2	0.021	0.000567
Andronovo.SG	0.022	0.00361
Anatolia_EBA	0.022	0.001995
Baltic_BA	0.022	0.000866
Bashkirs.DG	0.022	0.001286
Chuvash	0.022	0.000695
Iran_Zoroastrian	0.022	0.000594
Moroccan	0.022	0.000645
Sarmatian.SG	0.022	0.001233
Sindhi.DG	0.022	0.001593
Turkish_Balikesir	0.022	0.000957
Unetice_EBA.SG	0.022	0.025646
Blatterhole_MN	0.023	0.002115
Dogra	0.023	0.000813
GujaratiA	0.023	0.000958
Levant_N	0.023	0.001412
Sindhi_Pakistan	0.023	0.000632
Tagar.SG	0.023	0.000961
Kipchak.SG	0.024	0.00229
Nomad_IA.SG	0.024	0.001617
Q_Vinca_MN	0.024	0.007223
Russia_Early_Sarmatian.SG	0.024	0.00956
YemenDesert	0.024	0.000614
Muslim_Kashmiri	0.025	0.000699
Steppe_EMBA	0.025	0.000708
Burusho.DG	0.025	0.001566
Kamboj	0.025	0.00061
Mezhovskaya.SG	0.025	0.002609
Yadav_Rajasthan	0.025	0.001088
Baniya	0.026	0.000994
Bell_Beaker_France	0.026	0.016307
Bhumihar_Bihar	0.026	0.000763
Brahmin_Haryana	0.026	0.001546
Brahmin_Tiwari	0.026	0.000659
Burbur_WGA	0.026	0.000813
Lohana	0.026	0.001712
Pandit	0.026	0.000918
Saharawi.DG	0.026	0.00155
Sikh_Jatt	0.026	0.000595
TianShanHun.SG	0.026	0.000692
Uzbek	0.026	0.000724
Hungary_BA	0.027	0.001634
Bhumihar_UP	0.027	0.000697
Burusho	0.027	0.000616
Kshatriya_Durgvanshi	0.027	0.000953
Namazga_CA.SG	0.027	0.002168
Rajput	0.027	0.001096
TianShanSaka.SG	0.027	0.001071
Yadav_UP	0.027	0.001138
Brahmin_Uttrakhand	0.028	0.0008
GujaratiB	0.028	0.000845
Shiya	0.028	0.000812
Uzbeks.DG	0.028	0.001332
BedouinB	0.029	0.000662
Mozabite	0.029	0.000601
Backward_Caste	0.03	0.000903
Roopkund_A	0.03	0.000891
Brahmin.DG	0.03	0.001444
Brahmin_Bhatt	0.031	0.001004
Bell_Beaker_England	0.031	0.024068
Mozabite.DG	0.031	0.001846
PJL.SG	0.031	0.000609
TomskTatars.DG	0.031	0.00188
Saharawi	0.032	0.000874
Brahmin_UP	0.032	0.000806
Karasuk.SG	0.032	0.000947
Turk.SG	0.032	0.002052
Algerian	0.033	0.000742
Brahmin_Karnataka	0.033	0.001041
Brahmin_Nepal	0.033	0.000996
Brahmin_Vaidik	0.033	0.000651
GujaratiC	0.033	0.000898
Jew_Cochin	0.033	0.000702
Uygur.DG	0.033	0.00178
India_Non-Zoroastrian_Hindu	0.034	0.000755
Bink	0.034	0.001116
Chamar_UP	0.034	0.00162
Muslim_Karnataka	0.034	0.000883
Uyghurs.DG	0.034	0.001352
Kurmi_UP	0.035	0.000896
Nai	0.035	0.000982
Ansari	0.035	0.000931
CentralSaka.SG	0.035	0.001324
Chamar_Haryana	0.035	0.00099
Coorghi	0.035	0.000895
Karluk.SG	0.035	0.002296
Meena	0.035	0.000998
Muslim_Jat	0.035	0.001155
PPNB	0.035	0.009008
Srivastava	0.035	0.000879
Agarwal	0.036	0.000651
Brahmin_Catholic	0.036	0.000696
Brahmin_Catholic_Goa	0.036	0.001013
GIH.SG	0.036	0.000626
Kurmi_MP	0.036	0.001161
Maratha	0.036	0.001012
Brahmin_Catholic_Kumta	0.037	0.001052
Brahmin_Catholic_Mangalore	0.037	0.00101
Punjabi.DG	0.037	0.001096
Russia_IA.SG	0.037	0.001352
Chaurasia	0.037	0.000818
Dawoodi	0.037	0.001769
Jatav	0.037	0.000936
Tharu_UP	0.037	0.001171
UBR.SG	0.037	0.000754
Uygur	0.037	0.000855
Lambadi	0.038	0.000972
Punjabi	0.038	0.000848
Thakur	0.038	0.000798
Aleut	0.039	0.000945
Dhobi	0.039	0.00085
Gaud_Karnataka	0.039	0.001251
Havik	0.039	0.001004
Hazaras.SG	0.039	0.002036
Scheduled_Caste_Uttrakhand	0.039	0.001047
Shah	0.04	0.001092
Bengali.DG	0.04	0.001598
Eritrea	0.04	0.001168
GujaratiD	0.04	0.000961
Hazara	0.04	0.000769
Kuruba	0.04	0.000963
Lingayath_Karnataka	0.04	0.001219
Oswal_Jain	0.04	0.001116
Panta_Kapu	0.04	0.000731
Patel	0.04	0.000906
Silawat	0.04	0.001262
Sindhi_MP	0.04	0.001021
Syon	0.04	0.001264
STU.SG	0.041	0.000684
Karakalpaks.DG	0.041	0.001437
Muthuliar	0.041	0.001064
BEB.SG	0.041	0.000684
BedouinB.DG	0.041	0.002471
Bengali	0.041	0.000887
France_MLN	0.041	0.001597
ITU.SG	0.041	0.000681
Lohar	0.041	0.001671
Pal	0.041	0.00094
Ediga	0.042	0.001238
Jain	0.042	0.001272
Jogi	0.042	0.00088
Manjhi_MP	0.042	0.001295
Minero	0.042	0.000724
MPS_Patient	0.042	0.000881
Muslim_Bihar	0.042	0.001138
Naidu	0.042	0.0009
Sah_Obc	0.042	0.001246
Gaud_Telangana	0.043	0.00102
Lodhi	0.043	0.000791
MXL.SG	0.043	0.000659
RAJ.SG	0.043	0.000808
Reddy_Telangana	0.043	0.000835
Saami.DG	0.043	0.002124
Dhokkali	0.044	0.001729
Dushadh	0.044	0.001048
Gujjar	0.044	0.001249
Muthuraja	0.044	0.001278
Tlingit.DG	0.044	0.002024
Chamada	0.045	0.00132
Hazara.DG	0.045	0.002168
IrtyshBarabinskTatars1.DG	0.045	0.001981
Kalinga	0.045	0.001293
Kapu.DG	0.045	0.001708
Paravar	0.045	0.000871
PPD_Patient	0.045	0.000762
Rathwa	0.045	0.001059
Relli.DG	0.045	0.001731
Scheduled_Caste_Haryana	0.045	0.001114
Scheduled_Caste_Karnataka	0.045	0.001015
Steppe_Eneolithic	0.045	0.002515
Iran_N	0.046	0.002158
Kalash	0.046	0.000785
Kshatriya_Aquikula	0.046	0.001122
Wan	0.046	0.001301
Afar_WGA	0.047	0.000916
Bhilala	0.047	0.001315
Dudhekula	0.047	0.001108
Jew_Ethiopian	0.047	0.000868
Satnami	0.047	0.001026
Shani_Sc	0.047	0.001266
Vishwabrahmin	0.047	0.000777
Yadava.DG	0.047	0.001761
Madiga.DG	0.048	0.001673
Azeri_WGA	0.048	0.001591
Bhil	0.048	0.000937
Chaudhary	0.048	0.001097
CHG	0.048	0.002337
Gamit	0.048	0.001338
Kazakhs.DG	0.048	0.002049
Mahadeo_Koli	0.048	0.001034
Mansi.DG	0.048	0.001839
Nadar	0.048	0.000852
Relli	0.048	0.001713
Hallaki	0.049	0.000912
Kallar	0.049	0.000744
Kunabi	0.049	0.00102
Tanti	0.049	0.001706
Aleut_Tlingit	0.05	0.001472
Arunthatiar2	0.05	0.001061
Budagajangam	0.05	0.001392
Changpa	0.05	0.001778
Ghasia	0.05	0.001111
Koli	0.05	0.001125
Korava	0.05	0.001077
Madiga	0.05	0.001302
Mala.DG	0.05	0.001245
Sugali	0.05	0.001169
Yadav_Pondicherry	0.05	0.000835
Garasia	0.051	0.001158
Gond_Raj	0.051	0.001677
Mala	0.051	0.000884
Adi_Dravider	0.052	0.000886
Chauhan	0.052	0.001216
Kalash.DG	0.052	0.002414
Kanjad	0.052	0.000983
Tadvi	0.052	0.001419
Sch_caste_TN	0.053	0.001132
XiongNu_WE.SG	0.053	0.002715
Ukraine_Neolithic	0.054	0.001013
Yerukali	0.054	0.001013
Altais.DG	0.055	0.002044
Indumalayali	0.055	0.001112
Jew_AP	0.055	0.001325
Kolcha	0.055	0.001121
Kyrgyz	0.055	0.000993
Chakkiliyan	0.056	0.000838
Chipi	0.056	0.001144
Latvia_MN	0.056	0.001274
Mansi	0.056	0.001008
Arunthatiar1	0.057	0.000859
Baniyas	0.057	0.000916
Kyrgyz.DG	0.057	0.001293
Nomad_Med.SG	0.057	0.001092
Panika_Jharkhand	0.057	0.001163
Tharu_Uttrakhand	0.057	0.00112
Vysya	0.057	0.000824
Warli	0.057	0.001454
Baiswar	0.058	0.001149
Gugavellalar	0.058	0.001209
Kol	0.058	0.001094
Kotwalia	0.058	0.001139
Teleuts.DG	0.058	0.002115
Ukraine_Mesolithic	0.058	0.001314
Newar	0.059	0.00106
Karakhanid.SG	0.059	0.002349
Lingayath_TN	0.059	0.001227
Sahariya_UP	0.06	0.001801
VLR.SG	0.06	0.000959
Yanidi	0.06	0.001291
Even	0.061	0.000964
Gond_MP	0.061	0.00094
Irula.DG	0.061	0.00209
Tubalar	0.062	0.000837
Mohli	0.062	0.001146
Tubalar.DG	0.062	0.002153
Vadde	0.062	0.001639
Baltic_MN_CCC	0.063	0.006027
Lohra	0.063	0.001094
Pattapu_Kapu	0.063	0.001178
Kumhar	0.064	0.000872
Oddari	0.064	0.001263
Oraon	0.064	0.000954
Oromo	0.064	0.001122
Pasi	0.064	0.001412
Sahariya_MP	0.064	0.00101
Sonkar	0.064	0.001167
Korku	0.065	0.00183
Aleut.DG	0.066	0.002396
Altaian	0.066	0.001111
Dharikhar	0.066	0.001647
Bestha	0.067	0.001276
EHG	0.067	0.001725
Kurumans	0.067	0.0012
Manjhi_Jharkhand	0.067	0.001126
Somali	0.067	0.000833
Magar	0.068	0.000859
Malayan	0.068	0.001206
Gond_Chattisgarh	0.069	0.001167
Khairwar	0.069	0.001062
Koya	0.069	0.001049
Batudi	0.07	0.001072
Handigodu	0.07	0.00094
Hojo	0.07	0.001363
Kathodi	0.07	0.001312
Kondakamari	0.07	0.000967
Kondh_TN	0.07	0.001162
Rajbanshi	0.07	0.000954
Selkup	0.07	0.001009
Baltic_EMN_Narva	0.071	0.001306
Bhumij_Jharkhand	0.071	0.001252
Gorait	0.071	0.000985
Kanwar	0.071	0.001215
Santhal	0.071	0.001024
Bharia	0.072	0.001041
Bhumij_Orissa	0.072	0.001047
Irula	0.072	0.000966
Latvia_HG	0.072	0.001076
Panika_MP	0.072	0.001212
Siddi_Karnataka	0.072	0.001587
Birhor	0.073	0.001291
Didayi	0.073	0.001405
Ho_Orissa	0.073	0.00097
Kandha	0.073	0.001087
Kurchas	0.073	0.001288
Mawasi	0.073	0.001326
Munda	0.073	0.001457
Porja	0.073	0.001412
Russia_LBA.SG	0.073	0.010976
CentralSteppe_EMBA.SG	0.074	0.002233
Cree.DG	0.074	0.002196
Meddari	0.074	0.00154
Iron_Gates_HG	0.075	0.001024
Kalmyk	0.075	0.001105
Kharia	0.075	0.000975
Okunevo_EMBA.SG	0.075	0.001068
Chilote	0.076	0.001833
Kalmyks.DG	0.076	0.002236
Mohali	0.076	0.000991
Iran_Ganj_Dareh_Neolithic_published	0.077	0.010121
Ojibwa	0.077	0.001051
Baiga	0.078	0.001489
Bondo	0.078	0.001909
Botai.SG	0.078	0.001622
Halba	0.078	0.00124
Konda_Kamara	0.078	0.002077
SHG	0.078	0.001364
Khasi	0.079	0.001882
Narikuruvar	0.079	0.001208
Bhunjiya	0.08	0.001259
Natufian	0.08	0.003354
Parhaiya	0.08	0.001252
Asur	0.081	0.001039
Baltic_Mesolithic	0.082	0.008429
Cree	0.082	0.001171
Datog	0.082	0.001361
Burmese	0.083	0.001076
Palliyar	0.083	0.000949
Tuvinian	0.083	0.001097
WHG	0.083	0.001843
ILA.SG	0.085	0.001099
Dungan.DG	0.087	0.002172
Juang	0.087	0.001004
Malaikuarvar	0.088	0.001461
Yukagir	0.088	0.001034
Burmese.DG	0.089	0.001867
Hakki_Pikki	0.089	0.001266
Nomad_HP.SG	0.089	0.002383
ASW.SG	0.09	0.000829
Buryats.DG	0.09	0.002158
Sherpa	0.09	0.001575
Dolgan	0.091	0.001515
Adiyan	0.092	0.001716
Buryat.SG	0.092	0.002092
Malay	0.092	0.001162
Pulliyar	0.092	0.001046
Tu.DG	0.092	0.002002
Masai	0.093	0.000971
Nomad_Hun-Sarmatian.SG	0.094	0.002811
PEL.SG	0.094	0.001003
Cambodian	0.095	0.001232
Kusunda	0.095	0.001213
RapaNui	0.095	0.001838
Tu	0.095	0.00116
Achary	0.096	0.0026
Mongola.DG	0.096	0.001945
Thai	0.096	0.001202
Mongola	0.098	0.001275
Thai.DG	0.098	0.00192
Yakut	0.098	0.001093
Cambodian.DG	0.099	0.001987
Tagalog	0.1	0.001339
Tibetan.DG	0.1	0.002032
Xibo.DG	0.1	0.001953
Barela	0.101	0.001653
Xibo	0.101	0.001267
Even.DG	0.102	0.001794
Kikuyu	0.102	0.00129
UstIda_LN.SG	0.102	0.002093
XiongNu.SG	0.102	0.001723
Daur	0.103	0.001256
Mixtec.DG	0.103	0.002468
RIA.SG	0.103	0.001152
Sandawe	0.103	0.000908
Yakut.DG	0.104	0.002337
BIR.SG	0.105	0.00121
Kurma_EBA.SG	0.106	0.003214
Lao	0.106	0.001186
Lebbo	0.106	0.001231
Masai.DG	0.106	0.002248
Oroqen	0.106	0.001243
Hezhen	0.107	0.001262
Tibetan_Samzdong_1500BP.SG	0.107	0.002323
AA	0.108	0.001101
Kinh	0.108	0.001268
Mamanwa1	0.108	0.001329
Tofalar	0.108	0.001189
Yi	0.108	0.00119
Han.DG	0.109	0.001389
Hezhen.DG	0.109	0.002009
KHV.SG	0.109	0.001119
Korean.DG	0.109	0.0019
Naxi	0.109	0.001197
Naxi.DG	0.109	0.001536
Vietnamese	0.109	0.001236
Visayan	0.109	0.001483
Yi.DG	0.109	0.001967
Han	0.11	0.001144
Kinh.DG	0.11	0.001977
Siddi_Gujarat	0.11	0.001792
Tujia.DG	0.11	0.001927
CHB.SG	0.111	0.001139
Hakka_Taiwan	0.111	0.001274
Korean	0.111	0.00131
Tujia	0.111	0.001264
CHS.SG	0.112	0.001139
Han_Taiwan	0.112	0.001251
Japanese	0.112	0.00117
Japanese.DG	0.112	0.001542
Tibetan_Mebrak_2125BP.SG	0.112	0.004879
CDX.SG	0.113	0.001138
Chipewyan	0.113	0.001189
Dai	0.113	0.001253
UstIda_EBA.SG	0.113	0.00243
Oroqen.DG	0.114	0.002082
Dai.DG	0.114	0.00138
Miao	0.114	0.001247
Micronesian	0.114	0.001278
Nyshi	0.114	0.001388
ACB.SG	0.115	0.000899
Borneo	0.115	0.001258
JPT.SG	0.115	0.001132
Samoan	0.115	0.001412
Miao.DG	0.116	0.00193
Beaker_Sicily	0.117	0.231408
Kusunda.DG	0.117	0.002741
She.DG	0.117	0.002085
Tibetan_Samdzong_1500BP.SG	0.117	0.004369
Ilocano	0.118	0.001969
She	0.118	0.001224
Ulchi	0.118	0.001191
Algonquin	0.119	0.001632
Chakehshanega	0.119	0.001579
Nagaseema	0.119	0.001594
Papuan_Central	0.119	0.001494
Ulchi.DG	0.119	0.002053
Ulladan	0.12	0.001289
Dusun	0.121	0.001276
Lahu	0.121	0.001335
Semende	0.121	0.001295
Shamanka_EN.SG	0.121	0.00132
Sherpa.DG	0.121	0.002343
Okunevo.SG	0.122	0.004986
Makira	0.123	0.001519
Lahu.DG	0.124	0.002236
Nggela	0.124	0.001485
Eskimo_Sireniki.DG	0.125	0.002079
Malaita	0.125	0.001448
Bajo	0.127	0.001333
Chukchi	0.127	0.001259
Nicobarese	0.127	0.001866
Poumainaga	0.127	0.001756
Santa_Isabel	0.127	0.001385
Savo	0.127	0.001466
Eskimo_ChaplinSireniki	0.128	0.001365
Murut	0.128	0.001305
Tahiti	0.128	0.002015
Lokomotiv_EN.SG	0.129	0.002131
Buka	0.13	0.00151
Dusun.DG	0.131	0.002311
Mayan	0.131	0.001394
Shamanka_EBA.SG	0.132	0.001943
Ami	0.133	0.00134
Luhya	0.133	0.001105
Ontong_Java	0.133	0.00145
Vella_Lavella	0.133	0.001577
Ami.DG	0.134	0.00216
BantuKenya.DG	0.134	0.001611
Kolombangara	0.134	0.001525
Luo	0.134	0.001104
Luo.DG	0.134	0.001592
LWK.SG	0.134	0.000991
Ranongga	0.134	0.001604
Bolivian	0.135	0.00169
Mamanwa	0.135	0.001392
Russell	0.135	0.00189
Saposa	0.135	0.001468
Tongan	0.135	0.001499
Quechua	0.136	0.001621
BantuKenya	0.137	0.0012
Koryak	0.137	0.001403
Luhya.DG	0.137	0.001733
Manus	0.138	0.002296
Choiseul	0.139	0.00154
Dinka.DG	0.139	0.001246
Gambian.DG	0.139	0.001668
Mussau	0.139	0.001486
Nganasan	0.139	0.00135
Notsi	0.139	0.001556
Dinka	0.14	0.001146
Gambian	0.14	0.00119
Zapotec	0.14	0.001465
GWD.SG	0.141	0.001019
Itelmen	0.141	0.001503
Mandenka.DG	0.141	0.001285
Malawi_Tumbuka	0.142	0.001119
Nailik	0.142	0.001566
Eskimo_Naukan	0.143	0.001392
Igorot.DG	0.143	0.002128
Kankanaey	0.143	0.001355
Malawi_Chewa	0.143	0.001083
Malawi_Ngoni	0.143	0.001246
Mandenka	0.143	0.001072
Mangseng	0.143	0.001653
Yoruba.DG	0.143	0.001211
Madak	0.144	0.001592
Malawi_Yao	0.144	0.0011
Yoruba	0.144	0.001038
Zapotec.DG	0.144	0.002401
Eskimo_Naukan.DG	0.145	0.002537
Lemande.DG	0.145	0.001636
Mbukushu	0.145	0.001173
Mende	0.145	0.001099
Mixtec	0.145	0.001478
MSL.SG	0.145	0.001038
Papuan_Gulf	0.145	0.002041
Shua	0.145	0.001132
Tigak	0.145	0.001497
Tikopia	0.145	0.001555
YRI.SG	0.145	0.001027
Esan	0.146	0.001151
Esan.DG	0.146	0.001517
ESN.SG	0.146	0.001044
Igbo.DG	0.146	0.001635
Mende.DG	0.146	0.001592
Nama	0.146	0.001227
Wambo	0.146	0.001207
BantuSA	0.147	0.001235
Khwe	0.147	0.00117
Kuot_Lamalaua	0.147	0.001706
Quechua.DG	0.147	0.002015
Tolai	0.147	0.001518
Kaqchikel	0.148	0.001717
Koryak.SG	0.148	0.002935
Lavongai	0.148	0.001547
Teop	0.148	0.001632
Tswana	0.148	0.001221
BantuHerero.DG	0.149	0.001722
BantuSA_Herero	0.149	0.001705
BantuTswana.DG	0.149	0.001666
Mayan.DG	0.149	0.002391
Melamela	0.149	0.001568
Haiom	0.151	0.001233
Mengen	0.151	0.001579
Inga	0.152	0.002911
Kuot_Kabil	0.152	0.001618
Kove	0.153	0.001575
Nakanai_Bileki	0.153	0.001542
Atayal	0.154	0.001483
Aymara	0.154	0.001823
Damara	0.154	0.001137
Himba	0.156	0.001404
Sulka	0.156	0.00152
Hadza	0.157	0.001299
Guarani	0.158	0.001743
Santa_Cruz	0.158	0.001686
Chipewyan.DG	0.159	0.002517
Southwest_Bougainville	0.159	0.002538
Australian.DG	0.16	0.002325
Kgalagadi	0.162	0.00134
Bougainville.DG	0.163	0.00251
Nasioi	0.164	0.001695
Piapoco.DG	0.164	0.00253
Australian_WGA	0.166	0.001842
Guarani_GN	0.166	0.00181
Khomani	0.166	0.001309
Mixe	0.167	0.001606
Mixe.DG	0.168	0.002199
Onge.DG	0.168	0.002716
Mamusi_Paleabu	0.169	0.001807
Biaka	0.171	0.001175
Pima	0.171	0.001644
Biaka.DG	0.172	0.001806
Piapoco	0.172	0.001797
Gana	0.173	0.001325
Rennell_and_Bellona	0.173	0.001852
Chukchi1	0.174	0.002252
Tshwa	0.175	0.001593
Ata	0.176	0.001797
Onge	0.176	0.001475
Pima.DG	0.177	0.002745
Nakanai_Loso	0.179	0.001821
JAR.SG	0.181	0.001991
Hadza1	0.182	0.001939
Australian	0.183	0.002181
Mamusi	0.183	0.001662
Xuun	0.183	0.001255
Kol_New_Britain	0.184	0.002813
Apalai	0.184	0.001922
ONG.SG	0.184	0.001672
Guarani_KW	0.187	0.001649
New_Guinea	0.189	0.001748
Papuan.DG	0.189	0.001763
Papuan	0.19	0.001754
Xavante	0.194	0.001677
Gimi	0.199	0.001809
Mbuti	0.2	0.00141
Hoan	0.202	0.001569
Mbuti.DG	0.202	0.001563
Naro	0.204	0.001393
Taa_East	0.204	0.001516
UrubuKaapor	0.207	0.002245
Gui	0.208	0.00162
Arara	0.209	0.002063
Taa_North	0.21	0.001503
Karitiana.DG	0.211	0.002112
Taa_West	0.211	0.00134
Baining_Marabu	0.212	0.001897
Karitiana	0.212	0.001695
Ju_hoan_South	0.215	0.001529
Ju_hoan_North	0.216	0.0013
Ju_hoan_North.DG	0.217	0.001511
Baining_Malasait	0.222	0.002088
Surui	0.223	0.001928
Cabecar	0.224	0.002035
Khomani_San.DG	0.224	0.002217
Surui.DG	0.228	0.003511
South_Africa_2000BP	0.261	0.002239
hg19ref	0.545	0.001496
AfontovaGora3	NA	NA
Agamudayar	NA	NA
Anatolia_ChL	NA	NA
Avar.SG	NA	NA
BEN.SG	NA	NA
Chane	NA	NA
Daur.DG	NA	NA
Egypt_Hellenistic	NA	NA
Globular_Amphora_brother.of.I2407_son.of.I2433_son.of.I2440	NA	NA
Gorilla	NA	NA
Hawaiian.DG	NA	NA
Kamsali	NA	NA
Karasuk_dup.I3425.SG	NA	NA
KremsWA3	NA	NA
Krepost_Neolithic	NA	NA
LaBrana	NA	NA
Latvia_HG_dup.I4626.SG	NA	NA
Loschbour	NA	NA
Montenegro_IA.SG	NA	NA
Padmashali	NA	NA
Pavlov1	NA	NA
Primate_Chimp	NA	NA
SaltovoMayaki.SG	NA	NA
Afanasievo.SG	NA	NA
Albanian.DG	NA	NA
Altaian.DG	NA	NA
Anatolia_IA.SG_1	NA	NA
Anatolia_IA.SG_2	NA	NA
Anatolia_Neolithic_1d_rel_I0736	NA	NA
Atayal.DG	NA	NA
Aymara.SG	NA	NA
Balkans_IronAge	NA	NA
Balkans_MP_Neolithic_1d_rel_I1108	NA	NA
Balkans_MP_Neolithic	NA	NA
Baltic_EMN_Narva_twin_of_Kretuonas2	NA	NA
BantuSA_Ovambo	NA	NA
Bavaria_Late_Roman.SG	NA	NA
Bell_Beaker_Czech_dup.I4136.SG	NA	NA
Bell_Beaker_France_1d.rel.I1390	NA	NA
Bell_Beaker_Germany_1d_rel_I0111	NA	NA
Bell_Beaker_Germany_1d.rel.I3590	NA	NA
Bell_Beaker_Germany_1d.rel.I5658	NA	NA
Bell_Beaker_Germany_1.or.2d.rel.of_I3588_and_I3599	NA	NA
Bell_Beaker_Germany_brother.of.I3588	NA	NA
Bell_Beaker_Netherlands_LN	NA	NA
Bell_Beaker_Poland	NA	NA
Bell_Beaker_Sicily	NA	NA
BerryAuBac_published	NA	NA
Blatterhole_MN_HG	NA	NA
Bockstein_published	NA	NA
Brillenhohle_published	NA	NA
Bulgaria_EBA	NA	NA
Bulgaria_Late_Chalcolithic1	NA	NA
Bulgaria_Late_Chalcolithic2	NA	NA
Burkhardtshohle_published	NA	NA
Chane.DG	NA	NA
Chaudardes_published	NA	NA
Chechen.DG	NA	NA
Chimp	NA	NA
Chukchi.DG	NA	NA
Cioclovina1_published	NA	NA
Continenza	NA	NA
Control	NA	NA
Corded_Ware_Estonia_dup.MA973.SG	NA	NA
Corded_Ware_Germany_1d_rel_I1538+I1540	NA	NA
Corded_Ware_Poland.SG	NA	NA
Crete_Armenoi	NA	NA
Crimea_Pantikapaion.SG	NA	NA
Czech.DG	NA	NA
Denisova_light	NA	NA
Denisovan_published.DG	NA	NA
Devendrakulathan	NA	NA
DevendrakulathanPall	NA	NA
Egypt_Late_Period	NA	NA
Egypt_New_Kingdom	NA	NA
ElMiron	NA	NA
England_LBA	NA	NA
England_Roman_MiddleEast	NA	NA
Eskimo_Chaplin.DG	NA	NA
Falkenstein_published	NA	NA
Gadaba	NA	NA
GoldenHordeAsian.SG	NA	NA
GoldenHordeEuro.SG	NA	NA
Gorilla.REF	NA	NA
Gounder	NA	NA
Gowli	NA	NA
GoyetQ116_1_published	NA	NA
GoyetQ-2_published	NA	NA
GoyetQ376-19_published	NA	NA
GoyetQ53_1_published	NA	NA
GoyetQ56_16_published	NA	NA
Hazaras.DG	NA	NA
HohleFels49_published	NA	NA
HohleFels79_published	NA	NA
Ho_Jharkhand	NA	NA
Huichol.SG	NA	NA
Hungarian_Med.SG	NA	NA
Iberia_Chalcolithic_1d_rel_I1277	NA	NA
Iberia_EN_1d_rel_I0410	NA	NA
Iberia_HG_published.SG	NA	NA
Iboussieres39_published	NA	NA
Indian.SG	NA	NA
Iran_Ganj_Dareh_Neolithic	NA	NA
Iran_HotuIIIb	NA	NA
Iran_HotuIIIb_all	NA	NA
Iran_LN	NA	NA
Iran_N_outlier	NA	NA
Iraqi_Jew.DG	NA	NA
Iron_Gates_HG_brother_I4880	NA	NA
Iron_Gates_HG_daughter_I5236	NA	NA
Iron_Gates_HG_outlier	NA	NA
IrQi_Jew.DG	NA	NA
Israel_Chalcolithic_1d.rel.I1179	NA	NA
Israel_Chalcolithic_father.or.son.of.I1169	NA	NA
Itelman.DG	NA	NA
Karelia_HG.SG	NA	NA
Karitiana.SG	NA	NA
Kashmiri_Pandit.DG	NA	NA
Kazkahs.DG	NA	NA
Kharia.DG	NA	NA
Khonda_Dora.DG	NA	NA
Kimak.SG	NA	NA
Kissan	NA	NA
Kondh_AP	NA	NA
Kongo.DG	NA	NA
Koros_EN	NA	NA
Koros_EN_all	NA	NA
Koros_EN_HG	NA	NA
Koros_EN_outlier	NA	NA
Kostenki12	NA	NA
Kostenki14	NA	NA
Kurumba.DG	NA	NA
Latvia_HG_dup.I4628.SG	NA	NA
Latvia_HG_dup.I4632.SG	NA	NA
Latvia_LN_CW_dup.I4629.SG	NA	NA
Latvia_LN	NA	NA
Latvia_MN_Comb_Ware.SG	NA	NA
Latvia_MN_dup.I4627.SG	NA	NA
LBK_EN_Stuttgart_supplement.SG	NA	NA
Lepenski_Vir	NA	NA
LesCloseaux13_published	NA	NA
Lithuania_LBA.SG	NA	NA
MA1	NA	NA
Macaque	NA	NA
Malmi	NA	NA
Maori.DG	NA	NA
Mari.SG	NA	NA
Marmoset	NA	NA
Mayan.SG	NA	NA
Montenegro_LBA.SG	NA	NA
Motala_HG.SG	NA	NA
Mota	NA	NA
Mudaliar	NA	NA
Muierii2	NA	NA
Nahua.DG	NA	NA
NLithuania.SG	NA	NA
NoDateTianShanSaka.SG	NA	NA
Nomad_His.SG	NA	NA
Nordic_BA.SG	NA	NA
Nordic_LN.SG	NA	NA
Oase1	NA	NA
Ofnet_published	NA	NA
Orangutan	NA	NA
OrienteC_HG	NA	NA
Ostuni1	NA	NA
Ostuni2	NA	NA
OutTianShanHun.SG	NA	NA
OutTianShanSaka.SG	NA	NA
OutTurk.SG	NA	NA
Paglicci108_published	NA	NA
Paglicci133_published	NA	NA
Peloponnese_Neolithic_all	NA	NA
Polish.DG	NA	NA
Poprad.SG	NA	NA
PUN.SG	NA	NA
Q_ALPc_III_MN	NA	NA
Q_ALPc_Tiszadob_Buekk_MN	NA	NA
Q_Baden_LCA	NA	NA
Q_Balaton_Lasinja_CA	NA	NA
QC_ALPc_MN	NA	NA
QC_LBK_EN	NA	NA
Q_LBKT_MN	NA	NA
Q_Lengyel_LN	NA	NA
Q_Starcevo_EN	NA	NA
Q_Tisza_LN	NA	NA
Q_Tiszapolgar_ECA	NA	NA
Ranchot88_published	NA	NA
Rigney1_published	NA	NA
Rochedane_published	NA	NA
Roopkund_C	NA	NA
Saami_WGA	NA	NA
Samaritan.DG	NA	NA
Scandinavia_LNBA	NA	NA
Scythian_IA	NA	NA
Serbia_Medieval_Gepidian.SG	NA	NA
SidelkinoEHG_ML.SG	NA	NA
Somali.DG	NA	NA
Sonr	NA	NA
South_Africa_1200BP	NA	NA
Srubnaya_1d.rel.I0354	NA	NA
Srubnaya_1d.rel.I0430	NA	NA
Srubnaya_outlier	NA	NA
Sweden_IA.SG	NA	NA
SW_Iberia_CA	NA	NA
Switzerland_HG	NA	NA
Syed	NA	NA
Tadjik.SG	NA	NA
Tamta	NA	NA
Tibetan_Chokhopani_2700BP.SG	NA	NA
Ticuna	NA	NA
TRB_Sweden_MN	NA	NA
Tsimshian.SG	NA	NA
Turkmenistan_IA.SG	NA	NA
Ukraine_Mesolithic_dup.I1819.SG	NA	NA
Ukraine_Neolithic_1d_rel_I5870	NA	NA
Ukraine_Neolithic_brother_I8590_father_or_son_I3718	NA	NA
Ukraine_Neolithic_father_or_son_I5875	NA	NA
Ukraine_Neolithic_father_or_son_I5883	NA	NA
Ukraine_Neolithic_outlier	NA	NA
Ukraine_Neolithic_son.I1732.SG	NA	NA
Unetice_EBA_1d_rel_I0117	NA	NA
Ust_Ishim	NA	NA
Uzbek_WGA	NA	NA
Varna_outlier	NA	NA
Vestonice13	NA	NA
Vestonice14	NA	NA
Vestonice15	NA	NA
Vestonice16	NA	NA
Vestonice43	NA	NA
Villabruna	NA	NA
Vindija_light	NA	NA
Vucedol	NA	NA
Wales_CA_EBA	NA	NA
Wales_EBA	NA	NA
Wales_MBA	NA	NA
Wayuu	NA	NA
Yamnaya_Bulgaria	NA	NA
Yamnaya.SG	NA	NA
Yamnaya_Ukraine_outlier	NA	NA
YemenHighlandsRaymah	NA	NA
Yukpa.SG	NA	NA
Zoro	NA	NA

## Sheet: Figure 3a
Master ID	Skeletal code	Year CE	95% CI Start	95% CI End	Pop
I6943	R61	722	675	769	Roopkund_A
I6945	R64	778	687	870	Roopkund_A
I3352	R20	782	689	876	Roopkund_A
I6938	R51	784	694	875	Roopkund_A
I3346	R15	803	717	889	Roopkund_A
I6944	R62	805	726	885	Roopkund_A
I3351	R19	828	770	887	Roopkund_A
I3402	R25	828	770	887	Roopkund_A
I6942	R57	828	770	887	Roopkund_A
I3343	R10	831	773	890	Roopkund_A
I6934	R45	831	773	890	Roopkund_A
I6946	R65	831	773	890	Roopkund_A
I3344	R11	832	775	890	Roopkund_A
I2871	R4	856	773	940	Roopkund_A
I2872	R6	856	773	940	Roopkund_A
I3342	R8	856	773	940	Roopkund_A
I3349	R17	857	770	945	Roopkund_A
I3407	R44	868	775	961	Roopkund_A
I7036	R69	883	778	988	Roopkund_A
I7035	R68	930	889	971	Roopkund_A
I3406	R43	932	885	980	Roopkund_A
I2868	R1	936	890	982	Roopkund_A
I6941	R55	939	894	985	Roopkund_A
I6940	R54	1801	1653	1950	Roopkund_C
I3405	R42	1803	1656	1950	Roopkund_B
I6937	R49	1805	1661	1950	Roopkund_B
I2869	R2	1806	1668	1945	Roopkund_B
I6935	R46	1806	1668	1945	Roopkund_B
I3348	R16	1807	1682	1932	Roopkund_B
I3403	R39	1808	1691	1925	Roopkund_B
I3350	R18	1809	1675	1943	Roopkund_B
I6939	R53	1809	1680	1939	Roopkund_B
I6947	R66	1809	1675	1943	Roopkund_B
I2870	R3	1810	1706	1915	Roopkund_B
I3345	R13	1810	1681	1939	Roopkund_B
I3404	R40	1810	1706	1915	Roopkund_B
I6936	R48	1810	1681	1939	Roopkund_B

## Sheet: Figure 3b
Master ID	Skeletal code	New Group ID	δ13C (‰)	δ15N (‰)
I2868	R1	Roopkund_A	-19.3971	7.69366
I2871	R4	Roopkund_A	-16.3194	9.76889
I2872	R6	Roopkund_A	-19.0008	9.24061
I3342	R8	Roopkund_A	-18.9094	9.76908
I3343	R10	Roopkund_A	-19.7364	9.98518
I3344	R11	Roopkund_A	-11.4508	8.71083
I3346	R15	Roopkund_A	-15.9311	10.2915
I3349	R17	Roopkund_A	-10.7371	9.58134
I3351	R19	Roopkund_A	-14.4454	9.50956
I3352	R20	Roopkund_A	-16.27	9.13015
I3402	R25	Roopkund_A	-17.1819	10.3602
I3406	R43	Roopkund_A	-18.2636	8.08991
I3407	R44	Roopkund_A	-18.2427	9.76931
I6934	R45	Roopkund_A	-16.5298	8.41003
I6938	R51	Roopkund_A	-18.3898	8.32434
I6941	R55	Roopkund_A	-10.1317	8.89773
I6942	R57	Roopkund_A	-18.5408	8.27589
I6943	R61	Roopkund_A	-10.1046	8.23528
I6944	R62	Roopkund_A	-18.051	8.24188
I6945	R64	Roopkund_A	-17.0835	8.91767
I6946	R65	Roopkund_A	-10.2117	10.0891
I7035	R68	Roopkund_A	-16.6211	10.1976
I7036	R69	Roopkund_A	-18.5938	9.32935
I2869	R2	Roopkund_B	-18.6852	10.8911
I2870	R3	Roopkund_B	-18.6655	11.1524
I3345	R13	Roopkund_B	-18.9255	10.7576
I3348	R16	Roopkund_B	-19.2335	9.21071
I3350	R18	Roopkund_B	-19.2561	9.98692
I3403	R39	Roopkund_B	-18.3973	10.6908
I3404	R40	Roopkund_B	-19.2294	9.62037
I3405	R42	Roopkund_B	-19.7158	10.0732
I6935	R46	Roopkund_B	-18.9676	8.90903
I6936	R48	Roopkund_B	-18.79	9.78552
I6937	R49	Roopkund_B	-19.5575	8.93003
I6939	R53	Roopkund_B	-19.2233	10.4616
I6947	R66	Roopkund_B	-18.9469	9.96419
I6940	R54	Roopkund_C	-18.786	9.8586
..	R14	Roopkund_U	-18.85	9.14
..	R23	Roopkund_U	-18.86	10
..	R27	Roopkund_U	-16.34	8.52
..	R28	Roopkund_U	-17.93	8.73
..	R32	Roopkund_U	-16.97	9.21
..	R35	Roopkund_U	-15.58	7.74
..	R52	Roopkund_U	-9.37	8.38
..	R60	Roopkund_U	-17.11	8.74

## Sheet: Supp Figure 1
Master ID	Skeletal code	Population Label	14C age (BP)	±
I2868	R1	Roopkund_A	1115	20
I2869	R2	Roopkund_B	150	15
I2870	R3	Roopkund_B	30	20
I2871	R4	Roopkund_A	1175	20
I2872	R6	Roopkund_A	1175	20
I3342	R8	Roopkund_A	1175	20
I3343	R10	Roopkund_A	1185	20
I3344	R11	Roopkund_A	1180	15
I3345	R13	Roopkund_B	130	15
I3346	R15	Roopkund_A	1210	25
I3348	R16	Roopkund_B	115	20
I3349	R17	Roopkund_A	1180	25
I3350	R18	Roopkund_B	140	15
I3351	R19	Roopkund_A	1200	20
I3352	R20	Roopkund_A	1235	20
I3402	R25	Roopkund_A	1200	20
I3403	R39	Roopkund_B	105	15
I3404	R40	Roopkund_B	35	20
I3405	R42	Roopkund_B	200	15
I3406	R43	Roopkund_A	1125	20
I3407	R44	Roopkund_A	1160	20
I6934	R45	Roopkund_A	1185	20
I6935	R46	Roopkund_B	150	15
I6936	R48	Roopkund_B	125	20
I6937	R49	Roopkund_B	195	15
I6938	R51	Roopkund_A	1230	15
I6939	R53	Roopkund_B	130	20
I6940	R54	Roopkund_C	205	15
I6941	R55	Roopkund_A	1105	15
I6942	R57	Roopkund_A	1200	20
I6943	R61	Roopkund_A	1280	15
I6944	R62	Roopkund_A	1210	20
I6945	R64	Roopkund_A	1240	20
I6946	R65	Roopkund_A	1185	20
I6947	R66	Roopkund_B	140	15
I7035	R68	Roopkund_A	1125	15
I7036	R69	Roopkund_A	1130	25

## Sheet: Supp Figure 3a
Num	Pop1	Pop2	Pop3	Pops	Stats	xerr	z-score	SNPs1	SNPs2	SNPs3
1	Roopkund_B	South_Africa_2000BP	Crete.DG	LBK_Austria	-0.002102	0.000258	-8.15	24837	25928	518611
2	Roopkund_B	South_Africa_2000BP	Crete.DG	Baden_LCA	-0.001974	0.000264	-7.479	24947	25971	518705
3	Roopkund_B	South_Africa_2000BP	Crete.DG	TDLN	-0.00193	0.000269	-7.181	23859	24817	496132
4	Roopkund_B	South_Africa_2000BP	Crete.DG	Czech_MN	-0.00186	0.000337	-5.524	22285	23147	463327
5	Roopkund_B	South_Africa_2000BP	Crete.DG	Koros_EN	-0.0018	0.000398	-4.521	23197	24065	482249
6	Roopkund_B	South_Africa_2000BP	Crete.DG	Balkans_Chalcolithic	-0.001774	0.000253	-7.005	24738	25649	513605
7	Roopkund_B	South_Africa_2000BP	Crete.DG	Scotland_N	-0.001759	0.000241	-7.309	25169	26087	521841
8	Roopkund_B	South_Africa_2000BP	Crete.DG	Ukraine_Neolithic_outlier	-0.001759	0.00048	-3.664	9862	10225	206180
9	Roopkund_B	South_Africa_2000BP	Crete.DG	Balaton_Lasinja_CA	-0.001754	0.000286	-6.13	24549	25442	509223
10	Roopkund_B	South_Africa_2000BP	Crete.DG	Minoan_Lasithi	-0.001738	0.000284	-6.112	24113	24988	503130
11	Roopkund_B	South_Africa_2000BP	Crete.DG	Balkans_Neolithic	-0.001686	0.000247	-6.833	25169	26051	523338
12	Roopkund_B	South_Africa_2000BP	Crete.DG	LBK_EN	-0.001665	0.000294	-5.671	24692	25548	513534
13	Roopkund_B	South_Africa_2000BP	Crete.DG	ALPc_MN	-0.001642	0.000258	-6.373	24550	25384	507960
14	Roopkund_B	South_Africa_2000BP	Crete.DG	Minoan_Odigitria	-0.001633	0.000531	-3.074	6706	6936	140737
15	Roopkund_B	South_Africa_2000BP	Crete.DG	Tiszapolgar_ECA	-0.001624	0.000347	-4.675	23617	24416	492425
16	Roopkund_B	South_Africa_2000BP	Crete.DG	Wales_N	-0.001603	0.000379	-4.234	14895	15390	308307
17	Roopkund_B	South_Africa_2000BP	Crete.DG	England_N	-0.001572	0.000266	-5.913	24257	25045	501501
18	Roopkund_B	South_Africa_2000BP	Crete.DG	Hungary_BA	-0.001548	0.000337	-4.596	22227	22938	458676
19	Roopkund_B	South_Africa_2000BP	Crete.DG	Europe_EN	-0.001536	0.000233	-6.603	25283	26088	524235
20	Roopkund_B	South_Africa_2000BP	Crete.DG	Bulgaria_EBA	-0.001506	0.000426	-3.538	14843	15308	308641
21	Roopkund_B	South_Africa_2000BP	Crete.DG	Anatolia_N	-0.001472	0.000234	-6.28	25309	26081	524341
22	Roopkund_B	South_Africa_2000BP	Crete.DG	Hungary_LCA	-0.001463	0.000329	-4.454	21101	21739	435920
23	Roopkund_B	South_Africa_2000BP	Crete.DG	Peloponnese_Neolithic	-0.001454	0.000275	-5.289	24880	25628	514879
24	Roopkund_B	South_Africa_2000BP	Crete.DG	Iberia_Chalcolithic	-0.001445	0.000267	-5.411	25120	25872	520034
25	Roopkund_B	South_Africa_2000BP	Crete.DG	Tisza_LN	-0.001421	0.00035	-4.062	23879	24583	495517

## Sheet: Supp Figure 3b
Num	Pop1	Pops	Pop3	Pops4	Stats	xerr	z-score	SNPs1	SNPs2	SNPs3
1	South_Africa_2000BP	TDLN	Crete.DG	Roopkund_B	0.000855	0.000285	3.004	24817	24392	496132
2	South_Africa_2000BP	Bulgaria_Neolithic	Crete.DG	Roopkund_B	0.000857	0.000309	2.776	20717	20361	415980
3	South_Africa_2000BP	England_N	Crete.DG	Roopkund_B	0.000857	0.000266	3.217	25045	24616	501501
4	South_Africa_2000BP	Latvia_HG	Crete.DG	Roopkund_B	0.000883	0.000291	3.037	25516	25062	513741
5	South_Africa_2000BP	Balkans_Chalcolithic	Crete.DG	Roopkund_B	0.000896	0.000265	3.383	25649	25189	513605
6	South_Africa_2000BP	Scotland_LBA	Crete.DG	Roopkund_B	0.000902	0.000283	3.188	24219	23781	485637
7	South_Africa_2000BP	Beaker_Central_Europe	Crete.DG	Roopkund_B	0.000904	0.000246	3.674	26136	25663	524226
8	South_Africa_2000BP	Scotland_N	Crete.DG	Roopkund_B	0.000913	0.000254	3.59	26087	25610	521841
9	South_Africa_2000BP	KremsWA3	Crete.DG	Roopkund_B	0.000924	0.000478	1.933	5391	5289	110610
10	South_Africa_2000BP	Hungary_LCA	Crete.DG	Roopkund_B	0.00093	0.000306	3.042	21739	21334	435920
11	South_Africa_2000BP	Baltic_BA	Crete.DG	Roopkund_B	0.000933	0.000272	3.428	25853	25370	518551
12	South_Africa_2000BP	Anatolia_EBA	Crete.DG	Roopkund_B	0.00094	0.000303	3.099	24959	24487	502161
13	South_Africa_2000BP	Levant_BA	Crete.DG	Roopkund_B	0.000945	0.000287	3.294	21798	21380	442133
14	South_Africa_2000BP	Latvia_LN	Crete.DG	Roopkund_B	0.000954	0.000472	2.02	6251	6130	126544
15	South_Africa_2000BP	Beaker_Southern_France	Crete.DG	Roopkund_B	0.000964	0.000308	3.132	21977	21551	442297
16	South_Africa_2000BP	England_MBA	Crete.DG	Roopkund_B	0.000972	0.000253	3.84	25856	25352	518499
17	South_Africa_2000BP	Czech_EBA	Crete.DG	Roopkund_B	0.000999	0.00026	3.838	25492	24982	510337
18	South_Africa_2000BP	Balkans_BronzeAge	Crete.DG	Roopkund_B	0.001002	0.000257	3.892	25203	24696	505849
19	South_Africa_2000BP	Ukraine_Mesolithic	Crete.DG	Roopkund_B	0.001007	0.000301	3.343	23968	23483	481827
20	South_Africa_2000BP	Ukraine_Neolithic	Crete.DG	Roopkund_B	0.001007	0.000279	3.606	24758	24257	497140
21	South_Africa_2000BP	England_LBA	Crete.DG	Roopkund_B	0.00103	0.000468	2.2	7279	7127	147515
22	South_Africa_2000BP	Wales_N	Crete.DG	Roopkund_B	0.001062	0.000347	3.057	15390	15062	308307
23	South_Africa_2000BP	Levant_ChL	Crete.DG	Roopkund_B	0.001066	0.000258	4.128	25378	24832	511781
24	South_Africa_2000BP	Corded_Ware_Czech	Crete.DG	Roopkund_B	0.001129	0.00028	4.03	23076	22554	461940
25	South_Africa_2000BP	Hungary_BA	Crete.DG	Roopkund_B	0.001243	0.0003	4.144	22938	22367	458676

[truncated: 8 more sheets: Supp Figure 3c, Supp Figure 5a, Supp Figure 5b, Supp Figure 6, Supp Figure 8a, Supp Figure 8b, Supp Figure 9, Supp Figure 10]
